# Supplementary material for: Ubiquitous genome streamlined Acidobacteriota in freshwater environments
Source: ISME Commun. 2024 Oct 22;4(1):ycae124. doi: 10.1093/ismeco/ycae124 (PMC11561045; doi:10.1093/ismeco/ycae124)
Supplement: Supplementary_Table_S1-Metagenomes_ycae124 [file supplementary_table_s1-metagenomes_ycae124.xlsx]

## Sheet: Supplementary Table S1
Supplementary Table S1. Details of metagenomes analysed in this study.
Lake	Sample name	Sampling date	Water Layer	Depth (m)	Country	Trohpic status	Biogeographic region	Coordinates	Accession number (ENA / SRA)	References
Attersee	AE-03may19	2019-03-05	Epilimnion	5	Austria	Oligotrophic	Subalpine	47°52′ N 13°32′ E	ERR3719149	Chiriac et al., 2022
	AE-24oct19	2019-10-24	Epilimnion	5					ERR5863100
	AH-03may19	2019-03-05	Hypolimnion	150					ERR3719150
	AH-24oct19	24/10/2019	Hypolimnion	150					ERR5863101
Biwa	Biwa_01_MayE	2018-05-29	Epilimnion	5	Japan	Mesotrophic	Continental	35°23' N 136°08' E	DRR333363	Okazaki et al. 2022
	Biwa_02_MayH	2018-05-29	Hypolimnion	65					DRR333364
	Biwa_03_JunE	2018-06-26	Epilimnion	5					DRR333365
	Biwa_04_JunH	2018-06-26	Hypolimnion	65					DRR333366
	Biwa_05_JulE	2018-08-02	Epilimnion	5					DRR333367
	Biwa_06_JulH	2018-08-02	Hypolimnion	65					DRR333368
	Biwa_07_AugE	2018-08-30	Epilimnion	5					DRR333369
	Biwa_08_AugH	2018-08-30	Hypolimnion	65					DRR333370
	Biwa_09_SepE	2018-09-27	Epilimnion	5					DRR333371
	Biwa_10_SepH	2018-09-27	Hypolimnion	65					DRR333372
	Biwa_11_OctE	2018-10-25	Epilimnion	5					DRR333373
	Biwa_12_OctH	2018-10-25	Hypolimnion	65					DRR333374
	Biwa_13_NovE	2018-11-27	Epilimnion	5					DRR333375
	Biwa_14_NovH	2018-11-27	Hypolimnion	65					DRR333376
	Biwa_15_DecE	2018-12-26	Epilimnion	5					DRR333377
	Biwa_16_DecH	2018-12-26	Hypolimnion	65					DRR333378
	Biwa_17_JanE	2019-01-30	Epilimnion	5					DRR333379
	Biwa_18_JanH	2019-01-30	Hypolimnion	65					DRR333380
	Biwa_19_FebE	2019-02-27	Epilimnion	5					DRR333381
	Biwa_20_FebH	2019-02-27	Hypolimnion	65					DRR333382
	Biwa_21_MarE	2019-03-26	Epilimnion	5					DRR333383
	Biwa_22_MarH	2019-03-26	Hypolimnion	65					DRR333384
	Biwa_23_AprE	2019-04-23	Epilimnion	5					DRR333385
	Biwa_24_AprH	2019-04-23	Hypolimnion	65					DRR333386
Lugano	LE-02apr19	2019-02-04	Epilimnion	5	Italy	Meso-eutrophic	Subalpine	45°59′ N 8°58′ E	ERR3719145	Mukherjee et al., 2020
	LE-05nov19	2019-05-11	Epilimnion	5					ERR5863104
	LH-02apr19	2019-02-04	Hypolimnion	50					ERR3719146
	LH-05nov19	2019-05-11	Hypolimnion	50					ERR5863105
Maggiore	MaE-04nov19	2019-04-11	Epilimnion	5	Italy	Oligo-mesotrophic	Subalpine	45°58’ N 8°39’ E	ERR5863106	Chiriac et al., 2022
	MaE-09apr19	2019-09-04	Epilimnion	5					ERR3719143
	MaH-04nov19	2019-04-11	Hypolimnion	300					ERR5863107
	MaH-09apr19	2019-09-04	Hypolimnion	300					ERR3719144
Mondsee	MoE-02may19	2019-02-05	Epilimnion	5	Austria	Mesotrophic	Subalpine	47°49’ N 13°22’ E	ERR3719147	Chiriac et al., 2022
	MoE-23oct19	23/10/2019	Epilimnion	5					ERR5863112
	MoH-02may19	2019-02-05	Hypolimnion	40					ERR3719148
	MoH-23oct19	23/10/2019	Hypolimnion	40					ERR5863113
Most	MsE-01oct19	2019-01-10	Epilimnion	5	Czechia	Oligotrophic	Continental	50°31′ N 13°37′ E	ERR5863114	Chiriac et al., 2022
	MsE-30apr19	30/4/2019	Epilimnion	5					ERR3719157
	MsE-30jul19	30/7/2019	Epilimnion	5					ERR3719164
	MsH-01oct19	2019-01-10	Hypolimnion	60					ERR5863115
	MsH-30apr19	30/4/2019	Hypolimnion	60					ERR3719158
	MsH-30jul19	30/7/2019	Hypolimnion	60					ERR3719165
Thun	TE-08apr19	2019-08-04	Epilimnion	5	Switzerland	Ultra-oligotrophic	Alpine	46°41′ N 7°43′ E	ERR3719139	Chiriac et al., 2022
	TE-11nov19	2019-11-11	Epilimnion	5					ERR5863116
	TH-08apr19	2019-08-04	Hypolimnion	180					ERR3719140
	TH-11nov19	2019-11-11	Hypolimnion	180					ERR5863117
Traunsee	TrE-03may19	2019-03-05	Epilimnion	5	Austria	Oligotrophic	Subalpine	47°52′ N 13°48′ E	ERR3719151	Chiriac et al., 2022
	TrE-25oct19	25/10/2019	Epilimnion	5					ERR5863118
	TrH-03may19	2019-03-05	Hypolimnion	150					ERR3719152
	TrH-25oct19	25/10/2019	Hypolimnion	150					ERR5863119
Zurich	ZE-03apr19	2019-03-04	Epilimnion	5	Switzerland	Mesotrophic	Subalpine	47°18’ N 8°34’ E	ERR3719137	Chiriac et al., 2022
	ZE-13nov19	13/11/2019	Epilimnion	5					ERR5863120
	ZH-03apr19	2019-03-04	Hypolimnion	80					ERR3719138
	ZH-13nov19	13/11/2019	Hypolimnion	80					ERR5863121
	ZE-03apr19-LR	2019-03-04	Epilimnion	5					ERR12709013	NA
	ZE-13nov19-LR	13/11/2019	Hypolimnion	80					ERR12709014
