# Supplementary material for: Ubiquitous genome streamlined Acidobacteriota in freshwater environments
Source: ISME Commun. 2024 Oct 22;4(1):ycae124. doi: 10.1093/ismeco/ycae124 (PMC11561045; doi:10.1093/ismeco/ycae124)
Supplement: Supplementary_Table_S2-Recruitment_Results_ycae124 [file supplementary_table_s2-recruitment_results_ycae124.xlsx]

## Sheet: Supplementary Table S2
Supplementary Table S2. Recruitment results (coverage per Gbp) for all MAGs versus all samples analyzed in this study. Only metagenomes that have an average of > 0.1 coverage per Gbp were included.
	Epilimnion																						Hypolimnion
MAGs	AE-03may19	MaE-04nov19	MaE-09apr19	MoE-02may19	MoE-23oct19	TE-08apr19	TE-11nov19	TrE-03may19	TrE-25oct19	ZE-03apr19	ZE-13nov19	LBE-aug18	LBE-sep18	LBE-oct18	LBE-nov18	LBE-dec18	LBE-jan19	LBE-feb19	LBE-mar19	LBE-apr19		MAGs	AH-03may19	AH-24oct19	LH-02apr19	LH-05nov19	MaH-09apr19	MoH-02may19	MoH-23oct19	MsH-01oct19	MsH-30apr19	MsH-30jul19	TH-08apr19	TH-11nov19	TrH-03may19	TrH-25oct19	ZH-03apr19	ZH-13nov19	LBH-may18	LBH-jun18	LBH-jul18	LBH-aug18	LBH-sep18	LBH-oct18	LBH-nov18	LBH-dec18	LBH-jan19	LBH-feb19	LBH-mar19
3300024311-10	0	0.1	0.02	0.01	0.01	0.04	0.02	0.02	0.03	0.01	0.05	0.01	0.07	0.12	0.03	0.04	0.08	0.09	0.05	0.01		3300024311-10	0.01	0.02	0.01	0.01	0	0.03	0.02	0.03	0.01	0.01	0.02	0.01	0.01	0.02	0.02	0.01	0.03	0.03	0.05	0.06	0.07	0.05	0.1	0.08	0.11	0.1	0.14
3300024490-4	0.01	0.1	0.02	0.02	0.01	0.04	0.02	0.02	0.03	0.01	0.05	0.01	0.08	0.14	0.03	0.05	0.1	0.11	0.05	0.01		3300024490-4	0.01	0.02	0.02	0.01	0	0.03	0.02	0.03	0.01	0.01	0.02	0.01	0.01	0.02	0.02	0.01	0.03	0.03	0.06	0.08	0.09	0.07	0.11	0.1	0.13	0.11	0.16
3300028083-5	0.01	0.09	0.02	0.02	0.01	0.04	0.02	0.02	0.03	0.01	0.05	0.01	0.08	0.13	0.03	0.04	0.09	0.1	0.05	0.01		3300028083-5	0.01	0.02	0.01	0.01	0	0.03	0.02	0.03	0.01	0.01	0.02	0.01	0.01	0.02	0.02	0.01	0.03	0.03	0.05	0.07	0.08	0.06	0.11	0.1	0.12	0.11	0.16
3300028071-10	0.01	0.11	0.02	0.02	0.01	0.05	0.03	0.02	0.03	0.01	0.06	0.01	0.09	0.15	0.03	0.05	0.1	0.12	0.06	0.02		3300028071-10	0.02	0.02	0.02	0.01	0	0.03	0.02	0.03	0.01	0.01	0.02	0.01	0.02	0.02	0.02	0.01	0.03	0.03	0.06	0.08	0.09	0.07	0.12	0.1	0.13	0.12	0.18
3300024494-6	0.47	0.65	0.38	0.4	0.86	0.66	0.58	0.43	0.65	0.37	0.49	0.64	0.88	0.91	0.72	0.5	0.63	0.65	0.7	0.61		3300024494-6	0.27	0.28	0.28	0.19	0.14	0.3	0.37	0.37	0.57	0.17	0.13	0.19	0.33	0.37	0.21	0.18	0.25	0.2	0.28	0.3	0.32	0.28	0.37	0.35	0.38	0.63	0.75
3300024277-8	0.01	0.1	0.02	0.02	0.01	0.04	0.02	0.02	0.03	0.01	0.05	0.01	0.07	0.13	0.03	0.04	0.08	0.1	0.05	0.01		3300024277-8	0.01	0.02	0.02	0.01	0	0.03	0.02	0.03	0.01	0.01	0.02	0.01	0.01	0.02	0.02	0.01	0.03	0.03	0.05	0.07	0.08	0.06	0.1	0.09	0.11	0.1	0.15
3300028258-10	0.01	0.09	0.02	0.02	0.01	0.04	0.02	0.02	0.03	0.01	0.05	0.01	0.07	0.12	0.02	0.04	0.08	0.09	0.05	0.01		3300028258-10	0.01	0.02	0.01	0.01	0	0.03	0.02	0.03	0.01	0.01	0.02	0.01	0.01	0.02	0.02	0.01	0.02	0.02	0.05	0.06	0.07	0.05	0.09	0.08	0.1	0.09	0.13
3300024278-10	0.01	0.1	0.02	0.02	0.01	0.05	0.03	0.02	0.03	0.01	0.06	0.01	0.06	0.11	0.02	0.04	0.07	0.09	0.05	0.01		3300024278-10	0.02	0.02	0.02	0.01	0	0.03	0.02	0.03	0.01	0.01	0.02	0.01	0.02	0.02	0.02	0.01	0.02	0.02	0.05	0.06	0.07	0.05	0.09	0.08	0.1	0.09	0.13
3300027157-10	0.01	0.1	0.02	0.02	0.01	0.04	0.02	0.02	0.03	0.01	0.05	0.01	0.1	0.18	0.04	0.06	0.12	0.14	0.07	0.02		3300027157-10	0.02	0.02	0.02	0.01	0	0.03	0.02	0.03	0.01	0.01	0.02	0.01	0.01	0.02	0.02	0.01	0.04	0.04	0.07	0.09	0.11	0.09	0.14	0.12	0.16	0.14	0.21
3300024492-5	0.01	0.11	0.02	0.02	0.01	0.05	0.03	0.02	0.03	0.01	0.06	0.01	0.11	0.21	0.04	0.07	0.13	0.16	0.08	0.02		3300024492-5	0.02	0.02	0.02	0.01	0	0.03	0.02	0.03	0.01	0.01	0.02	0.01	0.02	0.02	0.02	0.01	0.04	0.04	0.08	0.1	0.12	0.1	0.16	0.14	0.18	0.16	0.24
3300024312-9	0	0.08	0.02	0.01	0.01	0.04	0.02	0.02	0.03	0.01	0.05	0.01	0.06	0.11	0.02	0.04	0.08	0.09	0.05	0.01		3300024312-9	0.01	0.01	0.01	0.01	0	0.02	0.01	0.03	0.01	0.01	0.02	0.01	0.01	0.01	0.02	0.01	0.02	0.02	0.05	0.06	0.07	0.05	0.09	0.08	0.1	0.09	0.14
3300024491-5	0.01	0.08	0.02	0.01	0.01	0.04	0.02	0.02	0.03	0.01	0.05	0.01	0.07	0.13	0.03	0.04	0.08	0.1	0.05	0.01		3300024491-5	0.01	0.01	0.01	0.01	0	0.02	0.02	0.03	0.01	0.01	0.02	0.01	0.01	0.01	0.01	0.01	0.03	0.03	0.05	0.07	0.08	0.06	0.1	0.09	0.12	0.1	0.15
3300028086-8	0	0.11	0.02	0.02	0.01	0.04	0.03	0.02	0.03	0.01	0.06	0.01	0.08	0.15	0.03	0.05	0.1	0.11	0.06	0.02		3300028086-8	0.02	0.02	0.02	0.01	0	0.03	0.02	0.03	0.01	0.01	0.02	0.01	0.02	0.02	0.02	0.01	0.03	0.03	0.06	0.08	0.09	0.07	0.12	0.1	0.13	0.12	0.17
3300014801-6	0.01	0.14	0.03	0.02	0.02	0.07	0.04	0.03	0.05	0.02	0.08	0.02	0.12	0.21	0.05	0.07	0.14	0.17	0.09	0.02		3300014801-6	0.02	0.02	0.02	0.01	0.01	0.04	0.03	0.05	0.02	0.02	0.03	0.02	0.02	0.03	0.02	0.02	0.05	0.05	0.09	0.12	0.14	0.11	0.17	0.16	0.19	0.17	0.26
3300024512-4	0.01	0.1	0.02	0.02	0.01	0.04	0.02	0.02	0.03	0.01	0.05	0.01	0.08	0.15	0.03	0.05	0.09	0.11	0.06	0.01		3300024512-4	0.01	0.02	0.02	0.01	0	0.03	0.02	0.03	0.01	0.01	0.02	0.01	0.01	0.02	0.02	0.01	0.03	0.03	0.06	0.08	0.09	0.07	0.12	0.1	0.13	0.12	0.17
3300028067-4	0.01	0.11	0.02	0.02	0.01	0.05	0.03	0.02	0.04	0.01	0.06	0.01	0.07	0.12	0.03	0.04	0.08	0.09	0.05	0.01		3300028067-4	0.02	0.02	0.02	0.01	0	0.03	0.02	0.04	0.01	0.01	0.02	0.01	0.02	0.02	0.02	0.01	0.03	0.02	0.05	0.07	0.07	0.05	0.1	0.08	0.11	0.1	0.14
3300024510-4	0.01	0.11	0.02	0.02	0.01	0.05	0.03	0.02	0.03	0.01	0.06	0.01	0.09	0.17	0.03	0.05	0.11	0.13	0.06	0.02		3300024510-4	0.02	0.02	0.02	0.01	0	0.03	0.02	0.03	0.01	0.01	0.02	0.01	0.02	0.02	0.02	0.01	0.04	0.04	0.07	0.09	0.1	0.08	0.13	0.12	0.15	0.14	0.19
3300028269-6	0.01	0.11	0.02	0.02	0.01	0.05	0.03	0.02	0.03	0.01	0.06	0.01	0.09	0.16	0.03	0.05	0.1	0.12	0.06	0.02		3300028269-6	0.02	0.02	0.02	0.01	0	0.03	0.02	0.03	0.01	0.01	0.02	0.01	0.02	0.02	0.02	0.01	0.04	0.03	0.07	0.08	0.1	0.08	0.13	0.11	0.14	0.13	0.19
3300027160-11	0.01	0.11	0.02	0.02	0.01	0.05	0.03	0.02	0.04	0.01	0.06	0.01	0.11	0.2	0.04	0.06	0.12	0.15	0.08	0.02		3300027160-11	0.02	0.02	0.02	0.01	0	0.03	0.02	0.03	0.01	0.01	0.02	0.01	0.02	0.02	0.02	0.01	0.04	0.04	0.08	0.1	0.12	0.09	0.15	0.13	0.17	0.15	0.22
3300027079-12	0.01	0.16	0.03	0.03	0.02	0.08	0.04	0.03	0.06	0.02	0.09	0.01	0.12	0.22	0.05	0.07	0.15	0.17	0.09	0.02		3300027079-12	0.03	0.03	0.03	0.02	0.01	0.05	0.03	0.05	0.02	0.02	0.04	0.02	0.03	0.03	0.03	0.02	0.05	0.05	0.09	0.12	0.14	0.1	0.18	0.16	0.2	0.18	0.26
3300024280-8	0.01	0.16	0.03	0.03	0.02	0.08	0.04	0.03	0.06	0.02	0.09	0.01	0.12	0.22	0.05	0.07	0.14	0.17	0.09	0.02		3300024280-8	0.03	0.03	0.03	0.02	0.01	0.05	0.03	0.05	0.02	0.02	0.04	0.02	0.03	0.03	0.03	0.02	0.05	0.05	0.09	0.11	0.13	0.1	0.17	0.15	0.19	0.18	0.25
3300024501-8	0.01	0.1	0.02	0.02	0.01	0.04	0.02	0.02	0.03	0.01	0.05	0.01	0.06	0.11	0.02	0.03	0.07	0.08	0.04	0.01		3300024501-8	0.02	0.02	0.02	0.01	0	0.03	0.02	0.03	0.01	0.01	0.02	0.01	0.01	0.02	0.02	0.01	0.02	0.02	0.04	0.06	0.07	0.05	0.09	0.08	0.1	0.09	0.13
3300024282-7	0.01	0.1	0.02	0.02	0.01	0.04	0.02	0.02	0.03	0.01	0.05	0.01	0.08	0.15	0.03	0.05	0.09	0.11	0.06	0.01		3300024282-7	0.01	0.02	0.02	0.01	0	0.03	0.02	0.03	0.01	0.01	0.02	0.01	0.01	0.02	0.02	0.01	0.03	0.03	0.06	0.07	0.09	0.07	0.11	0.1	0.12	0.12	0.17
3300028265-4	0.01	0.1	0.02	0.02	0.01	0.04	0.02	0.02	0.03	0.01	0.05	0.01	0.07	0.13	0.03	0.04	0.08	0.1	0.05	0.01		3300028265-4	0.01	0.02	0.01	0.01	0	0.03	0.02	0.03	0.01	0.01	0.02	0.01	0.01	0.02	0.02	0.01	0.03	0.03	0.05	0.07	0.08	0.06	0.1	0.09	0.11	0.1	0.15
3300027162-11	0.01	0.1	0.02	0.02	0.01	0.05	0.03	0.02	0.03	0.01	0.06	0.01	0.06	0.12	0.02	0.04	0.07	0.09	0.04	0.01		3300027162-11	0.02	0.02	0.02	0.01	0	0.03	0.02	0.03	0.01	0.01	0.02	0.01	0.01	0.02	0.02	0.01	0.02	0.02	0.04	0.06	0.07	0.05	0.09	0.08	0.1	0.09	0.13
3300027339-14	0.01	0.1	0.02	0.02	0.01	0.05	0.03	0.02	0.03	0.01	0.06	0.01	0.08	0.14	0.03	0.05	0.1	0.11	0.06	0.01		3300027339-14	0.02	0.02	0.02	0.01	0	0.03	0.02	0.03	0.01	0.01	0.02	0.01	0.01	0.02	0.02	0.01	0.03	0.03	0.06	0.08	0.09	0.07	0.11	0.1	0.13	0.12	0.17
3300024276-7	0.01	0.11	0.02	0.02	0.01	0.05	0.03	0.02	0.03	0.01	0.06	0.01	0.07	0.13	0.03	0.04	0.08	0.1	0.05	0.01		3300024276-7	0.02	0.02	0.02	0.01	0	0.03	0.02	0.03	0.01	0.01	0.02	0.01	0.02	0.02	0.02	0.01	0.03	0.03	0.05	0.07	0.08	0.06	0.1	0.09	0.12	0.1	0.15
3300024499-6	0.03	0.17	0.04	0.04	0.03	0.08	0.06	0.05	0.07	0.03	0.1	0.04	0.14	0.22	0.07	0.07	0.14	0.16	0.08	0.02		3300024499-6	0.05	0.05	0.04	0.03	0.02	0.06	0.05	0.06	0.04	0.04	0.05	0.03	0.04	0.05	0.04	0.04	0.05	0.05	0.08	0.11	0.12	0.09	0.15	0.13	0.17	0.16	0.22
GCA-014189895-LBMAG	0.33	6.58	1.25	1.03	0.59	3.04	1.7	1.21	2.13	0.88	3.67	0.62	6.34	11.17	2.56	3.75	7.45	8.85	4.49	1.17		GCA-014189895-LBMAG	0.93	1.07	0.94	0.63	0.17	1.93	1.21	2.01	0.75	0.72	1.45	0.74	1	1.21	1.12	0.64	2.36	2.38	4.53	5.63	6.57	5.36	8.5	7.59	9.62	9.09	13
3300027649-42	0.34	6.93	1.36	1.08	0.61	3.23	1.8	1.27	2.24	0.92	3.84	0.54	5.49	9.66	2.22	3.24	6.44	7.67	3.9	1.02		3300027649-42	0.97	1.11	0.96	0.66	0.17	2.03	1.28	2.09	0.77	0.75	1.53	0.77	1.04	1.26	1.16	0.66	2.03	2.05	3.91	4.87	5.67	4.62	7.35	6.55	8.3	7.85	11.27
LE-02apr19-86	0.36	7.23	1.4	1.15	0.64	3.37	1.88	1.34	2.34	0.97	4.04	0.59	5.93	10.45	2.4	3.5	6.96	8.28	4.2	1.1		LE-02apr19-86	1.03	1.17	1.03	0.69	0.18	2.15	1.33	2.22	0.84	0.8	1.61	0.81	1.1	1.33	1.24	0.7	2.2	2.21	4.23	5.26	6.14	5	7.96	7.08	9.02	8.51	12.19
MaH-09apr19-262	0.36	7.3	1.41	1.14	0.64	3.38	1.88	1.34	2.34	0.98	4.07	0.59	5.95	10.48	2.4	3.51	6.98	8.31	4.22	1.1		MaH-09apr19-262	1.03	1.17	1.03	0.69	0.18	2.16	1.33	2.22	0.83	0.79	1.62	0.81	1.1	1.33	1.24	0.7	2.2	2.22	4.23	5.27	6.16	5.01	7.94	7.11	9.01	8.53	12.2
MaE-04nov19-100	0.37	7.45	1.45	1.18	0.66	3.51	1.94	1.38	2.42	1	4.14	0.6	6.08	10.63	2.45	3.58	7.11	8.49	4.31	1.13		MaE-04nov19-100	1.06	1.21	1.05	0.7	0.18	2.22	1.38	2.27	0.85	0.81	1.66	0.84	1.14	1.37	1.26	0.72	2.24	2.26	4.29	5.38	6.26	5.13	8.12	7.24	9.18	8.72	12.43
ZE-03apr19-LR-56	0.36	7.12	1.37	1.13	0.64	3.32	1.85	1.32	2.3	0.96	3.99	0.56	5.68	10	2.29	3.36	6.67	7.93	4.03	1.05		ZE-03apr19-LR-56	1.01	1.15	1.01	0.68	0.18	2.12	1.32	2.18	0.82	0.79	1.58	0.8	1.08	1.31	1.22	0.69	2.11	2.12	4.04	5.04	5.87	4.79	7.6	6.81	8.62	8.14	11.65
AE-03may19-91	0.36	7.3	1.4	1.15	0.65	3.42	1.9	1.35	2.38	0.99	4.08	0.59	6.05	10.64	2.44	3.56	7.08	8.43	4.28	1.12		AE-03may19-91	1.04	1.19	1.03	0.69	0.18	2.16	1.35	2.24	0.84	0.8	1.63	0.82	1.12	1.34	1.25	0.7	2.22	2.25	4.3	5.35	6.24	5.09	8.1	7.23	9.15	8.65	12.38
MaE-09apr19-183	0.35	7.17	1.36	1.12	0.63	3.28	1.84	1.3	2.3	0.95	3.99	0.58	5.9	10.41	2.38	3.48	6.94	8.22	4.19	1.09		MaE-09apr19-183	1.01	1.15	1.01	0.67	0.18	2.1	1.31	2.18	0.81	0.78	1.58	0.79	1.08	1.31	1.22	0.69	2.18	2.2	4.22	5.26	6.11	4.98	7.9	7.08	8.96	8.41	12.09
LH-05nov19-151	0.35	7.17	1.36	1.13	0.64	3.32	1.85	1.32	2.31	0.96	4.02	0.58	5.87	10.34	2.37	3.46	6.88	8.18	4.15	1.08		LH-05nov19-151	1.01	1.16	1.02	0.68	0.18	2.12	1.32	2.2	0.82	0.79	1.59	0.8	1.09	1.31	1.23	0.69	2.17	2.19	4.18	5.2	6.07	4.94	7.85	7.02	8.88	8.39	12.02
TrE-25oct19-138	0.36	7.17	1.37	1.13	0.64	3.33	1.86	1.32	2.32	0.96	4.01	0.57	5.8	10.23	2.35	3.43	6.82	8.1	4.11	1.07		TrE-25oct19-138	1.02	1.16	1.01	0.68	0.18	2.12	1.32	2.19	0.82	0.79	1.59	0.8	1.09	1.32	1.22	0.69	2.15	2.16	4.14	5.15	6	4.89	7.77	6.95	8.8	8.31	11.91
TH-08apr19-142	0.35	7.15	1.36	1.12	0.63	3.33	1.85	1.32	2.31	0.96	4	0.58	5.89	10.41	2.38	3.48	6.93	8.23	4.18	1.09		TH-08apr19-142	1.01	1.16	1.01	0.67	0.18	2.11	1.31	2.19	0.82	0.78	1.59	0.8	1.08	1.31	1.22	0.69	2.18	2.2	4.21	5.23	6.12	4.97	7.91	7.08	8.95	8.45	12.1
AH-24oct19-286	0.36	7.2	1.37	1.13	0.64	3.34	1.86	1.33	2.33	0.97	4.03	0.58	5.91	10.42	2.39	3.49	6.94	8.23	4.19	1.09		AH-24oct19-286	1.02	1.17	1.02	0.68	0.18	2.12	1.32	2.2	0.82	0.79	1.6	0.8	1.09	1.32	1.23	0.69	2.19	2.2	4.21	5.24	6.12	4.98	7.92	7.08	8.96	8.45	12.1
LH-02apr19-149	0.35	7.11	1.36	1.12	0.63	3.28	1.84	1.31	2.28	0.95	3.97	0.57	5.77	10.17	2.34	3.41	6.77	8.03	4.07	1.07		LH-02apr19-149	1	1.14	1.01	0.68	0.18	2.1	1.31	2.17	0.81	0.78	1.58	0.79	1.08	1.3	1.22	0.69	2.13	2.14	4.11	5.11	5.96	4.86	7.71	6.9	8.75	8.25	11.82
UppL3-bin-119	0.33	6.55	1.26	1.04	0.6	2.99	1.69	1.2	2.11	0.88	3.68	0.54	5.39	9.49	2.18	3.18	6.32	7.49	3.8	1		UppL3-bin-119	0.92	1.06	0.93	0.62	0.16	1.92	1.19	2.01	0.76	0.72	1.44	0.73	0.99	1.2	1.12	0.63	2	2	3.85	4.78	5.59	4.55	7.21	6.45	8.16	7.66	11.02
TrH-03may19-70	0.34	6.92	1.31	1.09	0.61	3.16	1.79	1.26	2.24	0.92	3.86	0.56	5.65	9.94	2.28	3.33	6.63	7.84	3.98	1.04		TrH-03may19-70	0.98	1.12	0.98	0.66	0.17	2.03	1.27	2.11	0.79	0.76	1.53	0.77	1.05	1.27	1.18	0.67	2.1	2.1	4.03	5	5.84	4.75	7.55	6.75	8.56	8.04	11.53
TH-11nov19-25	0.35	7.02	1.33	1.1	0.62	3.21	1.81	1.27	2.27	0.93	3.91	0.57	5.82	10.26	2.35	3.44	6.84	8.08	4.11	1.07		TH-11nov19-25	0.99	1.13	0.99	0.66	0.17	2.04	1.27	2.15	0.8	0.77	1.55	0.78	1.06	1.28	1.19	0.67	2.16	2.17	4.17	5.17	6.02	4.92	7.81	6.95	8.83	8.29	11.91
ZH-13nov19-169	0.35	7.17	1.36	1.13	0.64	3.33	1.85	1.32	2.31	0.96	4.01	0.57	5.79	10.22	2.34	3.42	6.8	8.08	4.1	1.07		ZH-13nov19-169	1.01	1.16	1.02	0.68	0.18	2.12	1.32	2.2	0.82	0.79	1.59	0.8	1.09	1.32	1.23	0.69	2.14	2.16	4.13	5.13	6	4.89	7.76	6.93	8.79	8.28	11.87
ZE-03apr19-350	0.35	7.19	1.37	1.14	0.64	3.32	1.86	1.33	2.32	0.97	4.05	0.58	5.89	10.4	2.38	3.49	6.93	8.22	4.18	1.09		ZE-03apr19-350	1.02	1.16	1.02	0.68	0.18	2.14	1.33	2.2	0.82	0.79	1.59	0.8	1.09	1.32	1.24	0.7	2.18	2.2	4.2	5.22	6.1	4.96	7.89	7.05	8.93	8.44	12.09
ZH-03apr19-259	0.35	7.17	1.36	1.13	0.63	3.32	1.85	1.32	2.32	0.96	4.03	0.58	5.87	10.37	2.37	3.47	6.91	8.2	4.17	1.09		ZH-03apr19-259	1.02	1.16	1.02	0.68	0.18	2.12	1.32	2.2	0.82	0.79	1.59	0.8	1.09	1.31	1.23	0.69	2.18	2.2	4.2	5.22	6.1	4.95	7.86	7.04	8.92	8.42	12.05
ZE-13nov19-357	0.35	7.04	1.34	1.11	0.62	3.27	1.82	1.3	2.27	0.95	3.96	0.56	5.69	10.05	2.3	3.37	6.69	7.95	4.03	1.05		ZE-13nov19-357	1	1.14	1	0.67	0.17	2.09	1.3	2.16	0.81	0.77	1.56	0.79	1.07	1.29	1.21	0.68	2.11	2.12	4.05	5.04	5.9	4.81	7.62	6.83	8.65	8.15	11.68
ZE-13nov19-LR-8	0.35	7.02	1.34	1.11	0.62	3.26	1.82	1.3	2.26	0.94	3.95	0.55	5.59	9.87	2.26	3.31	6.58	7.81	3.96	1.04		ZE-13nov19-LR-8	0.99	1.13	1	0.67	0.18	2.08	1.3	2.15	0.81	0.77	1.56	0.78	1.07	1.29	1.21	0.68	2.07	2.09	3.99	4.96	5.79	4.72	7.49	6.71	8.5	8.01	11.48
MoE-23oct19-149	0.36	7.21	1.37	1.13	0.64	3.32	1.85	1.32	2.32	0.97	4.05	0.58	5.94	10.47	2.4	3.51	6.98	8.29	4.2	1.1		MoE-23oct19-149	1.02	1.16	1.02	0.68	0.18	2.13	1.32	2.22	0.83	0.79	1.59	0.8	1.09	1.32	1.24	0.69	2.19	2.21	4.24	5.28	6.16	5.01	7.95	7.11	9.01	8.49	12.17
MsH-01oct19-328	0.35	7.12	1.35	1.12	0.63	3.31	1.84	1.32	2.3	0.95	3.99	0.56	5.74	10.13	2.33	3.4	6.75	8.02	4.07	1.06		MsH-01oct19-328	1.01	1.15	1.01	0.67	0.18	2.11	1.31	2.19	0.82	0.79	1.58	0.79	1.08	1.31	1.22	0.69	2.13	2.14	4.1	5.09	5.95	4.85	7.69	6.89	8.72	8.21	11.79
MsH-30jul19-138	0.36	7.18	1.37	1.14	0.64	3.34	1.86	1.33	2.32	0.96	4.03	0.57	5.81	10.24	2.35	3.44	6.82	8.11	4.11	1.07		MsH-30jul19-138	1.02	1.16	1.02	0.68	0.18	2.13	1.33	2.21	0.82	0.79	1.6	0.8	1.09	1.32	1.23	0.7	2.15	2.16	4.14	5.15	6.01	4.91	7.78	6.96	8.81	8.31	11.92
MsH-30apr19-148	0.36	7.21	1.37	1.14	0.64	3.34	1.86	1.33	2.33	0.97	4.05	0.58	5.93	10.47	2.4	3.51	6.96	8.28	4.2	1.1		MsH-30apr19-148	1.02	1.16	1.02	0.68	0.18	2.13	1.32	2.22	0.83	0.79	1.6	0.8	1.09	1.32	1.24	0.69	2.19	2.21	4.24	5.26	6.14	5	7.94	7.11	9	8.48	12.17
sbin449	0.31	6.23	1.18	0.98	0.55	2.88	1.62	1.15	2.01	0.83	3.47	0.61	6.14	10.82	2.48	3.64	7.23	8.59	4.36	1.13		sbin449	0.88	1.01	0.88	0.59	0.16	1.83	1.15	1.9	0.71	0.68	1.37	0.7	0.94	1.15	1.06	0.6	2.27	2.29	4.37	5.43	6.34	5.19	8.23	7.36	9.32	8.82	12.63
3300027627-27	0.33	6.75	1.29	1.04	0.59	3.09	1.74	1.22	2.17	0.89	3.74	0.54	5.44	9.61	2.2	3.21	6.39	7.57	3.86	1		3300027627-27	0.94	1.09	0.95	0.63	0.17	1.96	1.23	2.04	0.76	0.73	1.48	0.75	1.01	1.23	1.14	0.65	2.02	2.03	3.89	4.84	5.64	4.57	7.3	6.52	8.26	7.76	11.14
3300027214-9	0.34	6.76	1.29	1.05	0.59	3.1	1.75	1.23	2.18	0.89	3.76	0.54	5.42	9.6	2.2	3.2	6.38	7.56	3.85	1		3300027214-9	0.95	1.09	0.95	0.64	0.17	1.97	1.23	2.05	0.76	0.73	1.49	0.75	1.02	1.23	1.14	0.65	2.01	2.03	3.88	4.83	5.63	4.57	7.27	6.52	8.25	7.74	11.14
3300027224-8	0.33	6.78	1.3	1.05	0.59	3.11	1.75	1.23	2.18	0.89	3.77	0.54	5.43	9.61	2.2	3.21	6.38	7.57	3.85	1		3300027224-8	0.95	1.09	0.95	0.64	0.17	1.97	1.24	2.05	0.76	0.73	1.49	0.75	1.02	1.24	1.14	0.65	2.02	2.03	3.88	4.82	5.64	4.58	7.28	6.52	8.25	7.75	11.16
3300027211-6	0.33	6.8	1.31	1.05	0.6	3.12	1.74	1.24	2.19	0.9	3.79	0.53	5.41	9.57	2.18	3.2	6.35	7.52	3.85	1		3300027211-6	0.95	1.09	0.96	0.64	0.17	1.97	1.24	2.06	0.76	0.73	1.49	0.75	1.02	1.24	1.14	0.65	2	2.02	3.86	4.81	5.63	4.55	7.25	6.49	8.22	7.73	11.11
3300027205-5	0.31	6.43	1.25	1	0.57	2.96	1.68	1.17	2.08	0.86	3.58	0.52	5.2	9.19	2.1	3.06	6.1	7.24	3.68	0.96		3300027205-5	0.9	1.03	0.9	0.61	0.16	1.86	1.17	1.95	0.72	0.69	1.42	0.72	0.97	1.16	1.08	0.62	1.93	1.93	3.72	4.62	5.39	4.36	6.97	6.25	7.89	7.4	10.66
Erken-D7-bin-0350	0.36	7.06	1.35	1.11	0.63	3.28	1.83	1.3	2.27	0.95	3.95	0.57	5.73	10.11	2.32	3.4	6.75	8.01	4.06	1.06		Erken-D7-bin-0350	1	1.14	1.01	0.67	0.18	2.09	1.31	2.16	0.81	0.78	1.57	0.79	1.08	1.3	1.21	0.68	2.13	2.14	4.1	5.09	5.94	4.84	7.67	6.88	8.7	8.2	11.76
Erken-D4-bin-1176	0.35	6.98	1.33	1.1	0.62	3.24	1.8	1.29	2.24	0.93	3.91	0.56	5.66	9.97	2.28	3.35	6.65	7.9	4.01	1.05		Erken-D4-bin-1176	0.98	1.13	0.99	0.66	0.17	2.07	1.29	2.13	0.8	0.77	1.55	0.78	1.06	1.28	1.2	0.68	2.09	2.11	4.04	5.01	5.85	4.77	7.57	6.78	8.58	8.08	11.6
ErkenSummer-bin-3811	0.35	7	1.34	1.1	0.62	3.24	1.81	1.29	2.25	0.94	3.92	0.57	5.74	10.12	2.32	3.4	6.75	8.01	4.06	1.06		ErkenSummer-bin-3811	0.99	1.13	0.99	0.66	0.17	2.06	1.29	2.14	0.8	0.77	1.55	0.78	1.06	1.28	1.19	0.68	2.13	2.14	4.1	5.09	5.93	4.84	7.68	6.88	8.71	8.2	11.76
Erken-D5-bin-0520	0.35	7.03	1.34	1.11	0.62	3.27	1.82	1.3	2.27	0.95	3.93	0.57	5.72	10.1	2.32	3.39	6.73	7.99	4.06	1.06		Erken-D5-bin-0520	1	1.13	1	0.67	0.18	2.08	1.3	2.15	0.8	0.77	1.56	0.78	1.07	1.29	1.21	0.68	2.13	2.14	4.08	5.07	5.92	4.82	7.66	6.86	8.68	8.18	11.73
Erken-D9-bin-0237	0.35	6.97	1.33	1.1	0.62	3.24	1.8	1.29	2.25	0.93	3.91	0.56	5.68	10	2.29	3.36	6.67	7.92	4.02	1.05		Erken-D9-bin-0237	0.98	1.12	0.99	0.66	0.17	2.07	1.29	2.13	0.8	0.77	1.55	0.78	1.06	1.28	1.19	0.68	2.1	2.12	4.05	5.03	5.87	4.78	7.59	6.79	8.61	8.11	11.63
Erken-D6-bin-0908	0.34	6.87	1.31	1.08	0.61	3.19	1.78	1.27	2.21	0.92	3.85	0.55	5.57	9.82	2.25	3.3	6.55	7.78	3.94	1.03		Erken-D6-bin-0908	0.97	1.11	0.98	0.65	0.17	2.04	1.27	2.1	0.79	0.76	1.52	0.76	1.04	1.26	1.18	0.67	2.06	2.08	3.98	4.94	5.76	4.69	7.46	6.68	8.45	7.97	11.43
GCA-005788175	0	0.06	0.01	0.01	0.01	0.03	0.02	0.01	0.02	0.01	0.04	0	0.02	0.04	0.01	0.01	0.03	0.03	0.02	0		GCA-005788175	0.01	0.01	0.01	0.01	0	0.02	0.01	0.02	0.01	0.01	0.01	0.01	0.01	0.01	0.01	0.01	0.01	0.01	0.02	0.02	0.02	0.02	0.03	0.03	0.04	0.03	0.04
Highest coverage per Gbp	0.47	7.45	1.45	1.18	0.86	3.51	1.94	1.38	2.42	1	4.14	0.64	6.34	11.17	2.56	3.75	7.45	8.85	4.49	1.17		Highest coverage per Gbp	1.06	1.21	1.05	0.7	0.18	2.22	1.38	2.27	0.85	0.81	1.66	0.84	1.14	1.37	1.26	0.72	2.36	2.38	4.53	5.63	6.57	5.36	8.5	7.59	9.62	9.09	13
Average	0.205758	3.98485	0.765909	0.632121	0.366212	1.84939	1.03667	0.738333	1.29227	0.536212	2.22955	0.332727	3.27439	5.76545	1.32833	1.9347	3.84	4.55788	2.32091	0.611364		Average	0.566667	0.647273	0.568485	0.379697	0.100909	1.17636	0.737121	1.2203	0.462273	0.43803	0.881667	0.445758	0.607273	0.734394	0.682424	0.38697	1.21212	1.21939	2.33106	2.89939	3.38303	2.75318	4.37485	3.91288	4.95515	4.67288	6.69909
[truncated: 7 more columns]
