# Supplementary material for: Ubiquitous genome streamlined Acidobacteriota in freshwater environments
Source: ISME Commun. 2024 Oct 22;4(1):ycae124. doi: 10.1093/ismeco/ycae124 (PMC11561045; doi:10.1093/ismeco/ycae124)
Supplement: Supplementary_Table_S3-GRiD_ycae124 [file supplementary_table_s3-grid_ycae124.xlsx]

## Sheet: Supplementary Table S3
Supplementary Table S3. Estimated replication rate using GRiD. Only MAGs obtained from our sampling trips and Lake Biwa were analysed.
MAG	GRiD
GCA-014189895-ASM1418989-LBMAG	1.38
MaH-09apr19-262	1.29
MaE-04nov19-100	1.14
AE-03may19-91	1.26
ZE-03apr19-LR-56	1.25
ZE-03apr19-350	1.34
ZH-03apr19-259	1.26
ZE-13nov19-357	1.38
ZE-13nov19-LR-8	1.54
MoE-23oct19-149	1.28
MsH-01oct19-328	1.46
MsH-30jul19-138	1.45
MsH-30apr19-148	1.33
ZH-13nov19-169	1.2
TrE-25oct19-138	1.1
TH-08apr19-142	1.28
AH-24oct19-286	1.48
MaE-09apr19-183	1.56
LH-05nov19-151	1.27
TrH-03may19-70	1.21
TH-11nov19-25	1.37
LE-02apr19-86	1.18
LH-02apr19-149	1.24
sbin449 07 AugE circ	1.37
