# Supplementary material for: Ubiquitous genome streamlined Acidobacteriota in freshwater environments
Source: ISME Commun. 2024 Oct 22;4(1):ycae124. doi: 10.1093/ismeco/ycae124 (PMC11561045; doi:10.1093/ismeco/ycae124)
Supplement: Supplementary_Table_S4-Single_Copy_Genes_ycae124 [file supplementary_table_s4-single_copy_genes_ycae124.xlsx]

## Sheet: Supplementary Table S4
Supplementary Table S4a. List of 46 single copy genes (SCGs; the minimum number of SCGs in every MAGs) selected in the MAGs to construct the phylogenetic tree. The table also includes the labels for Figure 1.
DUF150	RimP N-terminal domain
GrpE	Bacterial nucleotide exchange factor
TIGR00064	Signal recognition particle-docking protein ftsY
TIGR00065	Cell division protein ftsZ
TIGR00082	Ribosome-binding factor A
TIGR00083	Riboflavin kinase/FMN adenylytransferase
TIGR00084	Holliday junction DNA helicase, ruvA subunit
TIGR00086	ssrA-binding protein
TIGR00088	tRNA(guanine-N1)-methyltransferase
TIGR00090	Ribosome silencing factor rsfS/ybeB
TIGR00095	16S rRNA(guanine(966)-N(2))-methyltransferase rsmD
TIGR00138	16S rRNA(guanine(527)-N(7))-methyltransferase rsmG
TIGR00186	rRNA methylase, putative group 3 trmH
TIGR00344	alanine--tRNA ligase
TIGR00416	DNA repair protein radA
TIGR00420	tRNA(5-methylaminomethyl-2-thiouridylate)-methyltransferase
TIGR00431	tRNA pseudouridine(55) synthase
TIGR00436	GTP-binding protein Era
TIGR00445	Phospho-N-acetylmuramoyl-pentapeptide-transferase
TIGR00460	Methionyl-tRNA formyltransferase
TIGR00472	Phenylalanyl-tRNA synthetase beta subunit
TIGR00496	Ribosome recycling factor
TIGR00539	Putative oxygen-independent coproporphyrinogen III oxidase hemN
TIGR00580	Transcription-repair coupling factor (mfd)
TIGR00593	DNA polymerase I
TIGR00615	Recombination protein recR
TIGR00634	DNA repair protein recN
TIGR00635	Holliday junction DNA helicase, ruvB subunit
TIGR00643	ATP-dependent DNA helicase recG
TIGR00928	Adenylosuccinate lyase
TIGR00959	Signal recognition particle protein ffh
TIGR01039	ATP synthase F1 beta subunit
TIGR01059	DNA gyrase B subunit
TIGR01063	DNA gyrase A subunit
TIGR01082	UDP-N-acetylmuramate--L-alanine ligase
TIGR01087	UDP-N-acetylmuramoylalanine--D-glutamate ligase
TIGR01391	DNA primase catalytic core
TIGR01951	Transcription antitermination factor nusB
TIGR02075	Uridylate kinase
TIGR02191	Ribonuclease III, bacterial
TIGR02350	Chaperone protein dnaK
TIGR02432	tRNA(Ile)-lysidine synthetase, N-terminal domain
TIGR02729	Obg family GTPase cgtA
TIGR03263	Guanylate kinase
TIGR03594	Ribosome-associated GTPase engA
TIGR03725	tRNA threonylcarbamoyl adensine modification protein yeaZ
Supplementary Table S4b. Phylogenetic Tree Labels for Figure 1.
MAG Name	Label	Color Code	Taxonomy	Estimated Genome Size (bp)
GCA-014189895-ASM1418989-LBMAG_Acidobacteria_hypo_bin1-d_Bacteria_p_Acidobacteriota_c_Holophagae_o_Holophagales_f_Holophagaceae_g_s_	A1	#E1A601	Acidiparvus lacustris	1.31442e+06
3300027649-42_d_Bacteria_p_Acidobacteriota_c_Holophagae_o_Holophagales_f_Holophagaceae_g_UBA12189_s_	A2	#E1A601	Acidiparvus lacustris	1.26065e+06
LE-02apr19-86	A3	#E1A601	Acidiparvus lacustris	1.2211e+06
MaH-09apr19-262	A4	#E1A601	Acidiparvus lacustris	1.24969e+06
MaE-04nov19-100	A5	#E1A601	Acidiparvus lacustris	1.12595e+06
ZE-03apr19-LR-56	A6	#E1A601	Acidiparvus lacustris	1.33569e+06
AE-03may19-91	A7	#E1A601	Acidiparvus lacustris	1.25313e+06
MaE-09apr19-183	A8	#E1A601	Acidiparvus lacustris	1.31989e+06
LH-05nov19-151	A9	#E1A601	Acidiparvus lacustris	1.27456e+06
TrE-25oct19-138	A10	#E1A601	Acidiparvus lacustris	1.28464e+06
TH-08apr19-142	A11	#E1A601	Acidiparvus lacustris	1.30134e+06
AH-24oct19-286	A12	#E1A601	Acidiparvus lacustris	1.30553e+06
LH-02apr19-149	A13	#E1A601	Acidiparvus lacustris	1.36382e+06
UppL3-bin-119_d_Bacteria_p_Acidobacteriota_c_Holophagae_o_Holophagales_f_Holophagaceae_g_UBA12189_s_	A14	#E1A601	Acidiparvus lacustris	1.37142e+06
TrH-03may19-70	A15	#E1A601	Acidiparvus lacustris	1.30371e+06
TH-11nov19-25	A16	#E1A601	Acidiparvus lacustris	1.28475e+06
ZH-13nov19-169	A17	#E1A601	Acidiparvus lacustris	1.29933e+06
ZE-03apr19-350	A18	#E1A601	Acidiparvus lacustris	1.24782e+06
ZH-03apr19-259	A19	#E1A601	Acidiparvus lacustris	1.25367e+06
ZE-13nov19-357	A20	#E1A601	Acidiparvus lacustris	1.28753e+06
ZE-13nov19-LR-8	A21	#E1A601	Acidiparvus lacustris	1.36479e+06
MoE-23oct19-149	A22	#E1A601	Acidiparvus lacustris	1.27651e+06
MsH-01oct19-328	A23	#E1A601	Acidiparvus lacustris	1.30862e+06
MsH-30jul19-138	A24	#E1A601	Acidiparvus lacustris	1.29165e+06
MsH-30apr19-148	A25	#E1A601	Acidiparvus lacustris	1.27739e+06
sbin449_07_AugE_circ	A26	#E1A601	Acidiparvus lacustris	1.36503e+06
3300027627-27_d_Bacteria_p_Acidobacteriota_c_Holophagae_o_Holophagales_f_Holophagaceae_g_UBA12189_s_	A27	#E1A601	Acidiparvus lacustris	1.30944e+06
3300027214-9_d_Bacteria_p_Acidobacteriota_c_Holophagae_o_Holophagales_f_Holophagaceae_g_UBA12189_s_	A28	#E1A601	Acidiparvus lacustris	1.35834e+06
3300027224-8_d_Bacteria_p_Acidobacteriota_c_Holophagae_o_Holophagales_f_Holophagaceae_g_UBA12189_s_	A29	#E1A601	Acidiparvus lacustris	1.27021e+06
3300027211-6_d_Bacteria_p_Acidobacteriota_c_Holophagae_o_Holophagales_f_Holophagaceae_g_UBA12189_s_	A30	#E1A601	Acidiparvus lacustris	1.25505e+06
3300027205-5_d_Bacteria_p_Acidobacteriota_c_Holophagae_o_Holophagales_f_Holophagaceae_g_UBA12189_s_	A31	#E1A601	Acidiparvus lacustris	1.24831e+06
Erken-D7-bin-0350	A32	#E1A601	Acidiparvus lacustris	1.31884e+06
Erken-D4-bin-1176	A33	#E1A601	Acidiparvus lacustris	1.32239e+06
ErkenSummer-bin-3811	A34	#E1A601	Acidiparvus lacustris	1.35258e+06
Erken-D5-bin-0520	A35	#E1A601	Acidiparvus lacustris	1.34325e+06
Erken-D9-bin-0237	A36	#E1A601	Acidiparvus lacustris	1.36488e+06
Erken-D6-bin-0908	A37	#E1A601	Acidiparvus lacustris	1.35142e+06
3300024311-10_d_Bacteria_p_Acidobacteriota_c_Holophagae_o_Holophagales_f_Holophagaceae_g_UBA12189_s_UBA12189_sp003530835	A38	#80cdc1	Acidiparvus fluvialis	1.27602e+06
3300024490-4_d_Bacteria_p_Acidobacteriota_c_Holophagae_o_Holophagales_f_Holophagaceae_g_UBA12189_s_UBA12189_sp003530835	A39	#80cdc1	Acidiparvus fluvialis	1.26798e+06
3300028083-5_d_Bacteria_p_Acidobacteriota_c_Holophagae_o_Holophagales_f_Holophagaceae_g_UBA12189_s_UBA12189_sp003530835	A40	#80cdc1	Acidiparvus fluvialis	1.25687e+06
3300028071-10_d_Bacteria_p_Acidobacteriota_c_Holophagae_o_Holophagales_f_Holophagaceae_g_UBA12189_s_UBA12189_sp003530835	A41	#80cdc1	Acidiparvus fluvialis	1.29988e+06
3300024494-6_d_Bacteria_p_Acidobacteriota_c_Holophagae_o_Holophagales_f_Holophagaceae_g_UBA12189_s_UBA12189_sp003530835	A42	#80cdc1	Acidiparvus fluvialis	1.34337e+06
3300024277-8_d_Bacteria_p_Acidobacteriota_c_Holophagae_o_Holophagales_f_Holophagaceae_g_UBA12189_s_UBA12189_sp003530835	A43	#80cdc1	Acidiparvus fluvialis	1.29427e+06
3300028258-10_d_Bacteria_p_Acidobacteriota_c_Holophagae_o_Holophagales_f_Holophagaceae_g_UBA12189_s_UBA12189_sp003530835	A44	#80cdc1	Acidiparvus fluvialis	1.22332e+06
3300024278-10_d_Bacteria_p_Acidobacteriota_c_Holophagae_o_Holophagales_f_Holophagaceae_g_UBA12189_s_UBA12189_sp003530835	A45	#80cdc1	Acidiparvus fluvialis	1.23141e+06
3300027157-10_d_Bacteria_p_Acidobacteriota_c_Holophagae_o_Holophagales_f_Holophagaceae_g_UBA12189_s_UBA12189_sp003530835	A46	#80cdc1	Acidiparvus fluvialis	1.28711e+06
3300024492-5_d_Bacteria_p_Acidobacteriota_c_Holophagae_o_Holophagales_f_Holophagaceae_g_UBA12189_s_UBA12189_sp003530835	A47	#80cdc1	Acidiparvus fluvialis	1.27069e+06
3300024312-9_d_Bacteria_p_Acidobacteriota_c_Holophagae_o_Holophagales_f_Holophagaceae_g_UBA12189_s_UBA12189_sp003530835	A48	#80cdc1	Acidiparvus fluvialis	1.29017e+06
3300024491-5_d_Bacteria_p_Acidobacteriota_c_Holophagae_o_Holophagales_f_Holophagaceae_g_UBA12189_s_UBA12189_sp003530835	A49	#80cdc1	Acidiparvus fluvialis	1.32446e+06
3300028086-8_d_Bacteria_p_Acidobacteriota_c_Holophagae_o_Holophagales_f_Holophagaceae_g_UBA12189_s_UBA12189_sp003530835	A50	#80cdc1	Acidiparvus fluvialis	1.30738e+06
3300014801-6_d_Bacteria_p_Acidobacteriota_c_Holophagae_o_Holophagales_f_Holophagaceae_g_UBA12189_s_UBA12189_sp003530835	A51	#80cdc1	Acidiparvus fluvialis	1.27305e+06
3300024512-4_d_Bacteria_p_Acidobacteriota_c_Holophagae_o_Holophagales_f_Holophagaceae_g_UBA12189_s_UBA12189_sp003530835	A52	#80cdc1	Acidiparvus fluvialis	1.34337e+06
3300028067-4_d_Bacteria_p_Acidobacteriota_c_Holophagae_o_Holophagales_f_Holophagaceae_g_UBA12189_s_UBA12189_sp003530835	A53	#80cdc1	Acidiparvus fluvialis	1.25171e+06
3300024510-4_d_Bacteria_p_Acidobacteriota_c_Holophagae_o_Holophagales_f_Holophagaceae_g_UBA12189_s_UBA12189_sp003530835	A54	#80cdc1	Acidiparvus fluvialis	1.33985e+06
3300028269-6_d_Bacteria_p_Acidobacteriota_c_Holophagae_o_Holophagales_f_Holophagaceae_g_UBA12189_s_UBA12189_sp003530835	A55	#80cdc1	Acidiparvus fluvialis	1.29531e+06
3300027160-11_d_Bacteria_p_Acidobacteriota_c_Holophagae_o_Holophagales_f_Holophagaceae_g_UBA12189_s_UBA12189_sp003530835	A56	#80cdc1	Acidiparvus fluvialis	1.30386e+06
3300027079-12_d_Bacteria_p_Acidobacteriota_c_Holophagae_o_Holophagales_f_Holophagaceae_g_UBA12189_s_UBA12189_sp003530835	A57	#80cdc1	Acidiparvus fluvialis	1.29052e+06
3300024280-8_d_Bacteria_p_Acidobacteriota_c_Holophagae_o_Holophagales_f_Holophagaceae_g_UBA12189_s_UBA12189_sp003530835	A58	#80cdc1	Acidiparvus fluvialis	1.23755e+06
3300024501-8_d_Bacteria_p_Acidobacteriota_c_Holophagae_o_Holophagales_f_Holophagaceae_g_UBA12189_s_UBA12189_sp003530835	A59	#80cdc1	Acidiparvus fluvialis	1.30911e+06
3300024282-7_d_Bacteria_p_Acidobacteriota_c_Holophagae_o_Holophagales_f_Holophagaceae_g_UBA12189_s_UBA12189_sp003530835	A60	#80cdc1	Acidiparvus fluvialis	1.30388e+06
3300028265-4_d_Bacteria_p_Acidobacteriota_c_Holophagae_o_Holophagales_f_Holophagaceae_g_UBA12189_s_UBA12189_sp003530835	A61	#80cdc1	Acidiparvus fluvialis	1.28118e+06
3300027162-11_d_Bacteria_p_Acidobacteriota_c_Holophagae_o_Holophagales_f_Holophagaceae_g_UBA12189_s_UBA12189_sp003530835	A62	#80cdc1	Acidiparvus fluvialis	1.265e+06
3300027339-14_d_Bacteria_p_Acidobacteriota_c_Holophagae_o_Holophagales_f_Holophagaceae_g_UBA12189_s_UBA12189_sp003530835	A63	#80cdc1	Acidiparvus fluvialis	1.33457e+06
3300024276-7_d_Bacteria_p_Acidobacteriota_c_Holophagae_o_Holophagales_f_Holophagaceae_g_UBA12189_s_UBA12189_sp003530835	A64	#80cdc1	Acidiparvus fluvialis	1.26493e+06
3300024499-6_d_Bacteria_p_Acidobacteriota_c_Holophagae_o_Holophagales_f_Holophagaceae_g_UBA12189_s_UBA12189_sp003530835	A65	#80cdc1	Acidiparvus fluvialis	1.33238e+06
GCA-005788175	A66	#8c510a	Acidiparvus frugalis	1.16192e+06
GCA_018269025_ASM1826902v1_JAFDVN01	A67	#17F12C	JAFDVN01	2.67777e+06
GCA_016192145_ASM1619214v1_JAFDVN01	A68	#17F12C	JAFDVN01	3.83376e+06
GCA_016710635_ASM1671063v1_JADJVL01	A69	#069027	JADJVL01	3.93608e+06
GCA_016722505_ASM1672250v1_JADJVL01	A70	#069027	JADJVL01	3.79629e+06
GCA_016720465_ASM1672046v1_JADJVL01	A71	#069027	JADJVL01	3.55487e+06
GCA_016213735_ASM1621373v1_JACQZU01	A72	#044C15	JACQZU01	3.62342e+06
GCA_009783055_ASM978305v1_WRHW01	A73	#B2FCC0	WRHW01	3.03558e+06
LJ-bin-2794_d_Bacteria_p_Acidobacteriota_c_Holophagae_o_Holophagales_f_Holophagaceae_g_s_	A74	#5E3B20	Unclassified	3.84755e+06
GCA-002298155_d_Bacteria_p_Acidobacteriota_c_Holophagae_o_Holophagales_f_Holophagaceae_g_Holophaga_s_Holophaga_sp002298155	A75	#F1E613	Holophaga	4.93823e+06
3300029327-10_d_Bacteria_p_Acidobacteriota_c_Holophagae_o_Holophagales_f_Holophagaceae_g_Holophaga_s_Holophaga_sp002298155	A76	#F1E613	Holophaga	4.63465e+06
GCA-002297665_d_Bacteria_p_Acidobacteriota_c_Holophagae_o_Holophagales_f_Holophagaceae_g_Holophaga_s_Holophaga_sp002297665	A77	#F1E613	Holophaga	5.06755e+06
3300029397-6_d_Bacteria_p_Acidobacteriota_c_Holophagae_o_Holophagales_f_Holophagaceae_g_Holophaga_s_Holophaga_sp002297665	A78	#F1E613	Holophaga	4.51342e+06
AlinenSedimentsD1-bin-1848_d_Bacteria_p_Acidobacteriota_c_Holophagae_o_Holophagales_f_Holophagaceae_g_Holophaga_s_	A79	#F1E613	Holophaga	5.58462e+06
AlinenSedimentsCore3-bin-1712_d_Bacteria_p_Acidobacteriota_c_Holophagae_o_Holophagales_f_Holophagaceae_g_Holophaga_s_	A80	#F1E613	Holophaga	7.38776e+06
3300022861-5_d_Bacteria_p_Acidobacteriota_c_Holophagae_o_Holophagales_f_Holophagaceae_g_Holophaga_s_	A81	#F1E613	Holophaga	4.0995e+06
3300014658-11_d_Bacteria_p_Acidobacteriota_c_Holophagae_o_Holophagales_f_Holophagaceae_g_Holophaga_s_	A82	#F1E613	Holophaga	4.81809e+06
3300014199-10_d_Bacteria_p_Acidobacteriota_c_Holophagae_o_Holophagales_f_Holophagaceae_g_Holophaga_s_	A83	#F1E613	Holophaga	4.97199e+06
GCA-003165415_d_Bacteria_p_Acidobacteriota_c_Holophagae_o_Holophagales_f_Holophagaceae_g_Holophaga_s_Holophaga_sp003165415	A84	#F1E613	Holophaga	5.08675e+06
3300014491-12_d_Bacteria_p_Acidobacteriota_c_Holophagae_o_Holophagales_f_Holophagaceae_g_Holophaga_s_Holophaga_sp003165415	A85	#F1E613	Holophaga	4.5624e+06
3300025867-29_d_Bacteria_p_Acidobacteriota_c_Holophagae_o_Holophagales_f_Holophagaceae_g_Holophaga_s_	A86	#F1E613	Holophaga	2.94448e+06
AlinenSediments-bin-1674_d_Bacteria_p_Acidobacteriota_c_Holophagae_o_Holophagales_f_Holophagaceae_g_Holophaga_s_	A87	#F1E613	Holophaga	6.83322e+06
AM-sed-core1-D0-bin-495_d_Bacteria_p_Acidobacteriota_c_Holophagae_o_Holophagales_f_Holophagaceae_g_Holophaga_s_	A88	#F1E613	Holophaga	4.88514e+06
GCA-002319925_d_Bacteria_p_Acidobacteriota_c_Holophagae_o_Holophagales_f_Holophagaceae_g_Holophaga_s_Holophaga_sp002319925	A89	#F1E613	Holophaga	5.70831e+06
3300025867-22_d_Bacteria_p_Acidobacteriota_c_Holophagae_o_Holophagales_f_Holophagaceae_g_Holophaga_s_	A90	#F1E613	Holophaga	3.52724e+06
3300025858-14_d_Bacteria_p_Acidobacteriota_c_Holophagae_o_Holophagales_f_Holophagaceae_g_Holophaga_s_	A91	#F1E613	Holophaga	3.88969e+06
GCF-000242615_d_Bacteria_p_Acidobacteriota_c_Holophagae_o_Holophagales_f_Holophagaceae_g_Holophaga_s_Holophaga_foetida	A92	#F1E613	Holophaga	4.16388e+06
GCA_019135905_ASM1913590v1	A93	#F1E613	Holophaga	2.77642e+06
GCA_002068835_ASM206883v1	A94	#F1E613	Holophaga	2.95204e+06
GCA_016715205_ASM1671520v1	A95	#F1E613	Holophaga	3.83937e+06
Loclat-bin-01759_d_Bacteria_p_Acidobacteriota_c_Holophagae_o_Holophagales_f_Holophagaceae_g_Holophaga_s_	A96	#F1E613	Holophaga	3.56883e+06
3300029442-5_d_Bacteria_p_Acidobacteriota_c_Holophagae_o_Holophagales_f_Holophagaceae_g_Holophaga_s_	A97	#F1E613	Holophaga	4.88158e+06
GCF-000428885_d_Bacteria_p_Acidobacteriota_c_Holophagae_o_Holophagales_f_Holophagaceae_g_Geothrix_s_Geothrix_fermentans	A98	#C38E09	Geothrix	3.31902e+06
GCA-003538615_d_Bacteria_p_Acidobacteriota_c_Holophagae_o_Holophagales_f_Holophagaceae_g_Geothrix_s_Geothrix_sp003538615	A99	#C38E09	Geothrix	3.13351e+06
GCA_016714685_ASM1671468v1	A100	#C38E09	Geothrix	3.59419e+06
GCA_013390615_ASM1339061v1	A101	#C38E09	Geothrix	3.75652e+06
GCA_017859995_ASM1785999v1	A102	#C38E09	Geothrix	3.57644e+06
GCA_016195985_ASM1619598v1	A103	#C38E09	Geothrix	4.30086e+06
GCA_016721195_ASM1672119v1	A104	#C38E09	Geothrix	3.82488e+06
Umea2-bin-2266_d_Bacteria_p_Acidobacteriota_c_Holophagae_o_Holophagales_f_Holophagaceae_g_Geothrix_s_	A105	#C38E09	Geothrix	4.22959e+06
Umea2p3-bin-1388_d_Bacteria_p_Acidobacteriota_c_Holophagae_o_Holophagales_f_Holophagaceae_g_Geothrix_s_	A106	#C38E09	Geothrix	4.1015e+06
Umea-bin-02357_d_Bacteria_p_Acidobacteriota_c_Holophagae_o_Holophagales_f_Holophagaceae_g_Geothrix_s_	A107	#C38E09	Geothrix	3.98045e+06
AM-2014-bin-1231_d_Bacteria_p_Acidobacteriota_c_Holophagae_o_Holophagales_f_Holophagaceae_g_Geothrix_s_	A108	#C38E09	Geothrix	4.5317e+06
AlinenSedimentsCore3-bin-1785_d_Bacteria_p_Acidobacteriota_c_Holophagae_o_Holophagales_f_Holophagaceae_g_Geothrix_s_	A109	#C38E09	Geothrix	3.58973e+06
AlinenSedimentsD2-bin-1623_d_Bacteria_p_Acidobacteriota_c_Holophagae_o_Holophagales_f_Holophagaceae_g_Geothrix_s_	A110	#C38E09	Geothrix	3.43721e+06
3300027896-88_d_Bacteria_p_Acidobacteriota_c_Holophagae_o_Holophagales_f_Holophagaceae_g_Geothrix_s_	A111	#C38E09	Geothrix	2.84907e+06
KR-bin-0829_d_Bacteria_p_Acidobacteriota_c_Holophagae_o_Holophagales_f_Holophagaceae_g_Geothrix_s_	A112	#C38E09	Geothrix	3.75408e+06
AM-lipid-02-D7-bin-497_d_Bacteria_p_Acidobacteriota_c_Holophagae_o_Holophagales_f_Holophagaceae_g_Geothrix_s_	A113	#C38E09	Geothrix	3.54107e+06
VK-bin-2000_d_Bacteria_p_Acidobacteriota_c_Holophagae_o_Holophagales_f_Holophagaceae_g_Geothrix_s_	A114	#C38E09	Geothrix	3.4902e+06
AM-lipid-02-D9-bin-0345_d_Bacteria_p_Acidobacteriota_c_Holophagae_o_Holophagales_f_Holophagaceae_g_Geothrix_s_	A115	#C38E09	Geothrix	3.67816e+06
AM-sed-core1-D0-bin-707_d_Bacteria_p_Acidobacteriota_c_Holophagae_o_Holophagales_f_Holophagaceae_g_s_	A116	#C38E09	Geothrix	3.477e+06
AM-lipid-02-D8-bin-597_d_Bacteria_p_Acidobacteriota_c_Holophagae_o_Holophagales_f_Holophagaceae_g_Geothrix_s_	A117	#C38E09	Geothrix	3.64336e+06
AM-lipid-02-D6-bin-779_d_Bacteria_p_Acidobacteriota_c_Holophagae_o_Holophagales_f_Holophagaceae_g_Geothrix_s_	A118	#C38E09	Geothrix	4.14262e+06
AM-2014-D5-bin-353_d_Bacteria_p_Acidobacteriota_c_Holophagae_o_Holophagales_f_Holophagaceae_g_Geothrix_s_	A119	#C38E09	Geothrix	3.90353e+06
VK4-bin-1317_d_Bacteria_p_Acidobacteriota_c_Holophagae_o_Holophagales_f_Holophagaceae_g_Geothrix_s_	A120	#C38E09	Geothrix	3.44519e+06
VK3-bin-1105_d_Bacteria_p_Acidobacteriota_c_Holophagae_o_Holophagales_f_Holophagaceae_g_Geothrix_s_	A121	#C38E09	Geothrix	3.60511e+06
3300023075-4_d_Bacteria_p_Acidobacteriota_c_Holophagae_o_Holophagales_f_Holophagaceae_g_Geothrix_s_Geothrix_sp003158505	A122	#C38E09	Geothrix	3.19903e+06
GCA-003158505_d_Bacteria_p_Acidobacteriota_c_Holophagae_o_Holophagales_f_Holophagaceae_g_Geothrix_s_Geothrix_sp003158505	A123	#C38E09	Geothrix	3.6614e+06
3300028069-1_d_Bacteria_p_Acidobacteriota_c_Holophagae_o_Holophagales_f_Holophagaceae_g_Geothrix_s_Geothrix_sp003158505	A124	#C38E09	Geothrix	3.22356e+06
AM-2014-D4-bin-538_d_Bacteria_p_Acidobacteriota_c_Holophagae_o_Holophagales_f_Holophagaceae_g_Geothrix_s_	A125	#C38E09	Geothrix	3.55976e+06
3300020699-2_d_Bacteria_p_Acidobacteriota_c_Holophagae_o_Holophagales_f_Holophagaceae_g_Geothrix_s_	A126	#C38E09	Geothrix	3.18922e+06
3300021122-3_d_Bacteria_p_Acidobacteriota_c_Holophagae_o_Holophagales_f_Holophagaceae_g_Geothrix_s_	A127	#C38E09	Geothrix	3.37575e+06
3300020721-4_d_Bacteria_p_Acidobacteriota_c_Holophagae_o_Holophagales_f_Holophagaceae_g_Geothrix_s_	A128	#C38E09	Geothrix	3.12526e+06
3300021128-3_d_Bacteria_p_Acidobacteriota_c_Holophagae_o_Holophagales_f_Holophagaceae_g_Geothrix_s_	A129	#C38E09	Geothrix	2.9877e+06
3300021132-4_d_Bacteria_p_Acidobacteriota_c_Holophagae_o_Holophagales_f_Holophagaceae_g_Geothrix_s_	A130	#C38E09	Geothrix	3.1187e+06
3300020709-3_d_Bacteria_p_Acidobacteriota_c_Holophagae_o_Holophagales_f_Holophagaceae_g_Geothrix_s_	A131	#C38E09	Geothrix	1.99017e+06
3300020724-3_d_Bacteria_p_Acidobacteriota_c_Holophagae_o_Holophagales_f_Holophagaceae_g_Geothrix_s_	A132	#C38E09	Geothrix	3.3917e+06
3300020695-4_d_Bacteria_p_Acidobacteriota_c_Holophagae_o_Holophagales_f_Holophagaceae_g_Geothrix_s_	A133	#C38E09	Geothrix	3.14108e+06
3300020690-4_d_Bacteria_p_Acidobacteriota_c_Holophagae_o_Holophagales_f_Holophagaceae_g_Geothrix_s_	A134	#C38E09	Geothrix	3.3904e+06
3300021114-1_d_Bacteria_p_Acidobacteriota_c_Holophagae_o_Holophagales_f_Holophagaceae_g_Geothrix_s_	A135	#C38E09	Geothrix	3.24419e+06
3300020734-4_d_Bacteria_p_Acidobacteriota_c_Holophagae_o_Holophagales_f_Holophagaceae_g_Geothrix_s_	A136	#C38E09	Geothrix	2.93564e+06
3300020693-2_d_Bacteria_p_Acidobacteriota_c_Holophagae_o_Holophagales_f_Holophagaceae_g_Geothrix_s_	A137	#C38E09	Geothrix	3.21532e+06
3300021139-6_d_Bacteria_p_Acidobacteriota_c_Holophagae_o_Holophagales_f_Holophagaceae_g_Geothrix_s_	A138	#C38E09	Geothrix	3.45436e+06
3300021123-1_d_Bacteria_p_Acidobacteriota_c_Holophagae_o_Holophagales_f_Holophagaceae_g_Geothrix_s_	A139	#C38E09	Geothrix	3.28322e+06
3300020708-3_d_Bacteria_p_Acidobacteriota_c_Holophagae_o_Holophagales_f_Holophagaceae_g_Geothrix_s_	A140	#C38E09	Geothrix	3.19798e+06
AM-2014-D5-bin-470_d_Bacteria_p_Acidobacteriota_c_Holophagae_o_Holophagales_f_Holophagaceae_g_Geothrix_s_	A141	#C38E09	Geothrix	3.76788e+06
3300020707-3_d_Bacteria_p_Acidobacteriota_c_Holophagae_o_Holophagales_f_Holophagaceae_g_Geothrix_s_	A142	#C38E09	Geothrix	3.10693e+06
3300020685-2_d_Bacteria_p_Acidobacteriota_c_Holophagae_o_Holophagales_f_Holophagaceae_g_Geothrix_s_	A143	#C38E09	Geothrix	3.02095e+06
3300020710-2_d_Bacteria_p_Acidobacteriota_c_Holophagae_o_Holophagales_f_Holophagaceae_g_Geothrix_s_	A144	#C38E09	Geothrix	3.31907e+06
3300020700-2_d_Bacteria_p_Acidobacteriota_c_Holophagae_o_Holophagales_f_Holophagaceae_g_Geothrix_s_	A145	#C38E09	Geothrix	3.28998e+06
3300020735-5_d_Bacteria_p_Acidobacteriota_c_Holophagae_o_Holophagales_f_Holophagaceae_g_Geothrix_s_	A146	#C38E09	Geothrix	3.28554e+06
3300020689-1_d_Bacteria_p_Acidobacteriota_c_Holophagae_o_Holophagales_f_Holophagaceae_g_Geothrix_s_	A147	#C38E09	Geothrix	3.29597e+06
3300020719-5_d_Bacteria_p_Acidobacteriota_c_Holophagae_o_Holophagales_f_Holophagaceae_g_Geothrix_s_	A148	#C38E09	Geothrix	2.71424e+06
3300021130-5_d_Bacteria_p_Acidobacteriota_c_Holophagae_o_Holophagales_f_Holophagaceae_g_Geothrix_s_	A149	#C38E09	Geothrix	3.37367e+06
3300020681-3_d_Bacteria_p_Acidobacteriota_c_Holophagae_o_Holophagales_f_Holophagaceae_g_Geothrix_s_	A150	#C38E09	Geothrix	3.17523e+06
3300020726-2_d_Bacteria_p_Acidobacteriota_c_Holophagae_o_Holophagales_f_Holophagaceae_g_Geothrix_s_	A151	#C38E09	Geothrix	3.33959e+06
3300020706-2_d_Bacteria_p_Acidobacteriota_c_Holophagae_o_Holophagales_f_Holophagaceae_g_Geothrix_s_	A152	#C38E09	Geothrix	3.33039e+06
3300021125-1_d_Bacteria_p_Acidobacteriota_c_Holophagae_o_Holophagales_f_Holophagaceae_g_Geothrix_s_	A153	#C38E09	Geothrix	3.2641e+06
3300020702-2_d_Bacteria_p_Acidobacteriota_c_Holophagae_o_Holophagales_f_Holophagaceae_g_Geothrix_s_	A154	#C38E09	Geothrix	3.27369e+06
3300020694-3_d_Bacteria_p_Acidobacteriota_c_Holophagae_o_Holophagales_f_Holophagaceae_g_Geothrix_s_	A155	#C38E09	Geothrix	3.26138e+06
3300020692-2_d_Bacteria_p_Acidobacteriota_c_Holophagae_o_Holophagales_f_Holophagaceae_g_Geothrix_s_	A156	#C38E09	Geothrix	3.30115e+06
3300020713-2_d_Bacteria_p_Acidobacteriota_c_Holophagae_o_Holophagales_f_Holophagaceae_g_Geothrix_s_	A157	#C38E09	Geothrix	3.2096e+06
3300020730-5_d_Bacteria_p_Acidobacteriota_c_Holophagae_o_Holophagales_f_Holophagaceae_g_Geothrix_s_	A158	#C38E09	Geothrix	3.2944e+06
3300020705-1_d_Bacteria_p_Acidobacteriota_c_Holophagae_o_Holophagales_f_Holophagaceae_g_Geothrix_s_	A159	#C38E09	Geothrix	3.32174e+06
VK3-bin-1173_d_Bacteria_p_Acidobacteriota_c_Holophagae_o_Holophagales_f_Holophagaceae_g_Geothrix_s_	A160	#C38E09	Geothrix	4.49497e+06
VK4-bin-0923_d_Bacteria_p_Acidobacteriota_c_Holophagae_o_Holophagales_f_Holophagaceae_g_Geothrix_s_	A161	#C38E09	Geothrix	5.47074e+06
A-4-bin-050_d_Bacteria_p_Acidobacteriota_c_Holophagae_o_Holophagales_f_Holophagaceae_g_Geothrix_s_	A162	#C38E09	Geothrix	5.12353e+06
A14-bin-1248_d_Bacteria_p_Acidobacteriota_c_Holophagae_o_Holophagales_f_Holophagaceae_g_Geothrix_s_	A163	#C38E09	Geothrix	4.47544e+06
A2-bin-0192_d_Bacteria_p_Acidobacteriota_c_Holophagae_o_Holophagales_f_Holophagaceae_g_Geothrix_s_	A164	#C38E09	Geothrix	5.16392e+06
A4-bin-495_d_Bacteria_p_Acidobacteriota_c_Holophagae_o_Holophagales_f_Holophagaceae_g_Geothrix_s_	A165	#C38E09	Geothrix	4.58534e+06
A3-bin-243_d_Bacteria_p_Acidobacteriota_c_Holophagae_o_Holophagales_f_Holophagaceae_g_Geothrix_s_	A166	#C38E09	Geothrix	4.19682e+06
Umea2p3-bin-0273_d_Bacteria_p_Acidobacteriota_c_Holophagae_o_Holophagales_f_Holophagaceae_g_Geothrix_s_	A167	#C38E09	Geothrix	4.09118e+06
YR2-bin-0538_d_Bacteria_p_Acidobacteriota_c_Holophagae_o_Holophagales_f_Holophagaceae_g_Geothrix_s_	A168	#C38E09	Geothrix	3.93219e+06
VK-bin-3427_d_Bacteria_p_Acidobacteriota_c_Holophagae_o_Holophagales_f_Holophagaceae_g_Geothrix_s_	A169	#C38E09	Geothrix	4.03253e+06
YR4-bin-1020_d_Bacteria_p_Acidobacteriota_c_Holophagae_o_Holophagales_f_Holophagaceae_g_Geothrix_s_	A170	#C38E09	Geothrix	3.82336e+06
YR-bin-0628_d_Bacteria_p_Acidobacteriota_c_Holophagae_o_Holophagales_f_Holophagaceae_g_Geothrix_s_	A171	#C38E09	Geothrix	4.60097e+06
AM-2014-D4-bin-591_d_Bacteria_p_Acidobacteriota_c_Holophagae_o_Holophagales_f_Holophagaceae_g_Geothrix_s_	A172	#C38E09	Geothrix	3.71864e+06
AM-lipid-02-D10-bin-0177_d_Bacteria_p_Acidobacteriota_c_Holophagae_o_Holophagales_f_Holophagaceae_g_Geothrix_s_	A173	#C38E09	Geothrix	5.30879e+06
AM-2014-D7-bin-011_d_Bacteria_p_Acidobacteriota_c_Holophagae_o_Holophagales_f_Holophagaceae_g_Geothrix_s_	A174	#C38E09	Geothrix	3.82125e+06
A-3-bin-133_d_Bacteria_p_Acidobacteriota_c_Holophagae_o_Holophagales_f_Holophagaceae_g_Geothrix_s_	A175	#C38E09	Geothrix	3.97652e+06
AM-lipid-01-D7-bin-1653_d_Bacteria_p_Acidobacteriota_c_Holophagae_o_Holophagales_f_Holophagaceae_g_Geothrix_s_	A176	#C38E09	Geothrix	3.86167e+06
AM-2014-D6-bin-202_d_Bacteria_p_Acidobacteriota_c_Holophagae_o_Holophagales_f_Holophagaceae_g_Geothrix_s_	A177	#C38E09	Geothrix	4.1788e+06
AM-lipid-02-D9-bin-0112_d_Bacteria_p_Acidobacteriota_c_Holophagae_o_Holophagales_f_Holophagaceae_g_Geothrix_s_	A178	#C38E09	Geothrix	4.58158e+06
AM-lipid-02-D8-bin-699_d_Bacteria_p_Acidobacteriota_c_Holophagae_o_Holophagales_f_Holophagaceae_g_Geothrix_s_	A179	#C38E09	Geothrix	3.77117e+06
AM-lipid-01-D8-bin-1573_d_Bacteria_p_Acidobacteriota_c_Holophagae_o_Holophagales_f_Holophagaceae_g_Geothrix_s_	A180	#C38E09	Geothrix	3.84571e+06
D14-bin-0709_d_Bacteria_p_Acidobacteriota_c_Holophagae_o_Holophagales_f_Holophagaceae_g_Geothrix_s_	A181	#C38E09	Geothrix	4.036e+06
AM-lipid-01-D9-bin-1064_d_Bacteria_p_Acidobacteriota_c_Holophagae_o_Holophagales_f_Holophagaceae_g_Geothrix_s_	A182	#C38E09	Geothrix	4.37658e+06
AM4-bin-640_d_Bacteria_p_Acidobacteriota_c_Holophagae_o_Holophagales_f_Holophagaceae_g_Geothrix_s_	A183	#C38E09	Geothrix	3.86771e+06
AM-2014-bin-3675_d_Bacteria_p_Acidobacteriota_c_Holophagae_o_Holophagales_f_Holophagaceae_g_Geothrix_s_	A184	#C38E09	Geothrix	4.06135e+06
AM-lipid-02-D7-bin-848_d_Bacteria_p_Acidobacteriota_c_Holophagae_o_Holophagales_f_Holophagaceae_g_Geothrix_s_	A185	#C38E09	Geothrix	4.10506e+06
AM-bin-1501_d_Bacteria_p_Acidobacteriota_c_Holophagae_o_Holophagales_f_Holophagaceae_g_Geothrix_s_	A186	#C38E09	Geothrix	3.96286e+06
AM5-bin-0866_d_Bacteria_p_Acidobacteriota_c_Holophagae_o_Holophagales_f_Holophagaceae_g_Geothrix_s_	A187	#C38E09	Geothrix	3.85181e+06
AM-2014-D5-bin-007_d_Bacteria_p_Acidobacteriota_c_Holophagae_o_Holophagales_f_Holophagaceae_g_Geothrix_s_	A188	#C38E09	Geothrix	3.85116e+06
AM-lipid-02-D6-bin-340_d_Bacteria_p_Acidobacteriota_c_Holophagae_o_Holophagales_f_Holophagaceae_g_Geothrix_s_	A189	#C38E09	Geothrix	3.92394e+06
3300029798-7_d_Bacteria_p_Acidobacteriota_c_Holophagae_o_Holophagales_f_Holophagaceae_g_Geothrix_s_	A190	#C38E09	Geothrix	4.07596e+06
AlinenLipids-bin-8423_d_Bacteria_p_Acidobacteriota_c_Holophagae_o_Holophagales_f_Holophagaceae_g_Geothrix_s_	A191	#C38E09	Geothrix	4.0235e+06
AM-lipid-02-D5-bin-1042_d_Bacteria_p_Acidobacteriota_c_Holophagae_o_Holophagales_f_Holophagaceae_g_Geothrix_s_	A192	#C38E09	Geothrix	3.97205e+06
LJ-13-9m-bin-107_d_Bacteria_p_Acidobacteriota_c_Holophagae_o_Holophagales_f_Holophagaceae_g_Geothrix_s_	A193	#C38E09	Geothrix	2.78586e+06
Ki3-D3-bin-0053_d_Bacteria_p_Acidobacteriota_c_Holophagae_o_Holophagales_f_Holophagaceae_g_Geothrix_s_	A194	#C38E09	Geothrix	3.33155e+06
Ki3-D4-bin-524_d_Bacteria_p_Acidobacteriota_c_Holophagae_o_Holophagales_f_Holophagaceae_g_Geothrix_s_	A195	#C38E09	Geothrix	3.41256e+06
Day6-3-bin-180_d_Bacteria_p_Acidobacteriota_c_Holophagae_o_Holophagales_f_Holophagaceae_g_Geothrix_s_	A196	#C38E09	Geothrix	3.4712e+06
KTt-bin-2769_d_Bacteria_p_Acidobacteriota_c_Holophagae_o_Holophagales_f_Holophagaceae_g_Geothrix_s_	A197	#C38E09	Geothrix	3.48146e+06
Day6-5-bin-608_d_Bacteria_p_Acidobacteriota_c_Holophagae_o_Holophagales_f_Holophagaceae_g_Geothrix_s_	A198	#C38E09	Geothrix	3.64174e+06
Ja-bin-5961_d_Bacteria_p_Acidobacteriota_c_Holophagae_o_Holophagales_f_Holophagaceae_g_Geothrix_s_	A199	#C38E09	Geothrix	3.46321e+06
LJ-bin-0677_d_Bacteria_p_Acidobacteriota_c_Holophagae_o_Holophagales_f_Holophagaceae_g_Geothrix_s_	A200	#C38E09	Geothrix	3.50876e+06
LJ-7-9m-bin-0420_d_Bacteria_p_Acidobacteriota_c_Holophagae_o_Holophagales_f_Holophagaceae_g_Geothrix_s_	A201	#C38E09	Geothrix	4.25222e+06
3300025370-1_d_Bacteria_p_Acidobacteriota_c_Holophagae_o_Holophagales_f_Holophagaceae_g_Geothrix_s_	A202	#C38E09	Geothrix	3.20878e+06
Ki2-D4-bin-0103_d_Bacteria_p_Acidobacteriota_c_Holophagae_o_Holophagales_f_Holophagaceae_g_Geothrix_s_	A203	#C38E09	Geothrix	3.07799e+06
Kiruna2-bin-2211_d_Bacteria_p_Acidobacteriota_c_Holophagae_o_Holophagales_f_Holophagaceae_g_Geothrix_s_	A204	#C38E09	Geothrix	3.45208e+06
Ki2-D3-bin-0476_d_Bacteria_p_Acidobacteriota_c_Holophagae_o_Holophagales_f_Holophagaceae_g_Geothrix_s_	A205	#C38E09	Geothrix	3.00554e+06
KT4-bin-380_d_Bacteria_p_Acidobacteriota_c_Holophagae_o_Holophagales_f_Holophagaceae_g_Geothrix_s_	A206	#C38E09	Geothrix	3.38706e+06
KT-bin-2094_d_Bacteria_p_Acidobacteriota_c_Holophagae_o_Holophagales_f_Holophagaceae_g_Geothrix_s_	A207	#C38E09	Geothrix	3.03396e+06
Ja1-D4-bin-432_d_Bacteria_p_Acidobacteriota_c_Holophagae_o_Holophagales_f_Holophagaceae_g_Geothrix_s_	A208	#C38E09	Geothrix	3.53711e+06
Ja1-D5-bin-034_d_Bacteria_p_Acidobacteriota_c_Holophagae_o_Holophagales_f_Holophagaceae_g_Geothrix_s_	A209	#C38E09	Geothrix	3.40928e+06
Day6-2-bin-638_d_Bacteria_p_Acidobacteriota_c_Holophagae_o_Holophagales_f_Holophagaceae_g_Geothrix_s_	A210	#C38E09	Geothrix	3.7592e+06
Ja1-bin-1361_d_Bacteria_p_Acidobacteriota_c_Holophagae_o_Holophagales_f_Holophagaceae_g_Geothrix_s_	A211	#C38E09	Geothrix	3.9916e+06
KT5-bin-651_d_Bacteria_p_Acidobacteriota_c_Holophagae_o_Holophagales_f_Holophagaceae_g_Geothrix_s_	A212	#C38E09	Geothrix	3.77262e+06
Ja-bin-0157_d_Bacteria_p_Acidobacteriota_c_Holophagae_o_Holophagales_f_Holophagaceae_g_Geothrix_s_	A213	#C38E09	Geothrix	3.04531e+06
Kiruna2-bin-0340_d_Bacteria_p_Acidobacteriota_c_Holophagae_o_Holophagales_f_Holophagaceae_g_Geothrix_s_	A214	#C38E09	Geothrix	3.88306e+06
Ki2-D4-bin-0631_d_Bacteria_p_Acidobacteriota_c_Holophagae_o_Holophagales_f_Holophagaceae_g_Geothrix_s_	A215	#C38E09	Geothrix	3.70635e+06
Ki1-2-7m-bin-024_d_Bacteria_p_Acidobacteriota_c_Holophagae_o_Holophagales_f_Holophagaceae_g_Geothrix_s_	A216	#C38E09	Geothrix	3.36552e+06
Kiruna-bin-11069_d_Bacteria_p_Acidobacteriota_c_Holophagae_o_Holophagales_f_Holophagaceae_g_Geothrix_s_	A217	#C38E09	Geothrix	3.56093e+06
Umea3p4-bin-0652_d_Bacteria_p_Acidobacteriota_c_Holophagae_o_Holophagales_f_Holophagaceae_g_Geothrix_s_	A218	#C38E09	Geothrix	4.02732e+06
Umea-bin-00204_d_Bacteria_p_Acidobacteriota_c_Holophagae_o_Holophagales_f_Holophagaceae_g_Geothrix_s_	A219	#C38E09	Geothrix	4.09627e+06
MJ-time-bin-8172_d_Bacteria_p_Acidobacteriota_c_Holophagae_o_Holophagales_f_Holophagaceae_g_Geothrix_s_	A220	#C38E09	Geothrix	5.1691e+06
GCA_013334395_ASM1333439v1	A221	#C38E09	Geothrix	3.37819e+06
3300025838-30_d_Bacteria_p_Acidobacteriota_c_Holophagae_o_Holophagales_f_Holophagaceae_g_Geothrix_s_	A222	#C38E09	Geothrix	2.80826e+06
VK-bin-2246_d_Bacteria_p_Acidobacteriota_c_Holophagae_o_Holophagales_f_Holophagaceae_g_Geothrix_s_	A223	#C38E09	Geothrix	3.59945e+06
AM-lipid-02-D8-bin-735_d_Bacteria_p_Acidobacteriota_c_Holophagae_o_Holophagales_f_Holophagaceae_g_Geothrix_s_	A224	#C38E09	Geothrix	3.88179e+06
AM-lipid-02-D6-bin-099_d_Bacteria_p_Acidobacteriota_c_Holophagae_o_Holophagales_f_Holophagaceae_g_Geothrix_s_	A225	#C38E09	Geothrix	3.73581e+06
VK3-bin-0407_d_Bacteria_p_Acidobacteriota_c_Holophagae_o_Holophagales_f_Holophagaceae_g_Geothrix_s_	A226	#C38E09	Geothrix	3.80769e+06
AM-lipid-02-D5-bin-1082_d_Bacteria_p_Acidobacteriota_c_Holophagae_o_Holophagales_f_Holophagaceae_g_Geothrix_s_	A227	#C38E09	Geothrix	3.72484e+06
AM-lipid-01-D7-bin-0619_d_Bacteria_p_Acidobacteriota_c_Holophagae_o_Holophagales_f_Holophagaceae_g_Geothrix_s_	A228	#C38E09	Geothrix	3.65877e+06
F-4-bin-000_d_Bacteria_p_Acidobacteriota_c_Holophagae_o_Holophagales_f_Holophagaceae_g_Geothrix_s_	A229	#C38E09	Geothrix	4.11049e+06
E14-bin-0378_d_Bacteria_p_Acidobacteriota_c_Holophagae_o_Holophagales_f_Holophagaceae_g_Geothrix_s_	A230	#C38E09	Geothrix	3.5513e+06
D-4-bin-84_d_Bacteria_p_Acidobacteriota_c_Holophagae_o_Holophagales_f_Holophagaceae_g_Geothrix_s_	A231	#C38E09	Geothrix	4.04147e+06
F14-bin-0570_d_Bacteria_p_Acidobacteriota_c_Holophagae_o_Holophagales_f_Holophagaceae_g_Geothrix_s_	A232	#C38E09	Geothrix	3.66595e+06
A-3-bin-170_d_Bacteria_p_Acidobacteriota_c_Holophagae_o_Holophagales_f_Holophagaceae_g_Geothrix_s_	A233	#C38E09	Geothrix	3.74128e+06
D4-bin-061_d_Bacteria_p_Acidobacteriota_c_Holophagae_o_Holophagales_f_Holophagaceae_g_Geothrix_s_	A234	#C38E09	Geothrix	3.99365e+06
D14-bin-0990_d_Bacteria_p_Acidobacteriota_c_Holophagae_o_Holophagales_f_Holophagaceae_g_Geothrix_s_	A235	#C38E09	Geothrix	3.76659e+06
A4-bin-304_d_Bacteria_p_Acidobacteriota_c_Holophagae_o_Holophagales_f_Holophagaceae_g_Geothrix_s_	A236	#C38E09	Geothrix	3.62678e+06
A2-bin-0517_d_Bacteria_p_Acidobacteriota_c_Holophagae_o_Holophagales_f_Holophagaceae_g_Geothrix_s_	A237	#C38E09	Geothrix	3.6249e+06
A3-bin-631_d_Bacteria_p_Acidobacteriota_c_Holophagae_o_Holophagales_f_Holophagaceae_g_Geothrix_s_	A238	#C38E09	Geothrix	3.68377e+06
A-4-bin-254_d_Bacteria_p_Acidobacteriota_c_Holophagae_o_Holophagales_f_Holophagaceae_g_Geothrix_s_	A239	#C38E09	Geothrix	3.70672e+06
MJ2-bin-198_d_Bacteria_p_Acidobacteriota_c_Holophagae_o_Holophagales_f_Holophagaceae_g_Geothrix_s_	A240	#C38E09	Geothrix	3.60449e+06
MJ-2014-D3-bin-495_d_Bacteria_p_Acidobacteriota_c_Holophagae_o_Holophagales_f_Holophagaceae_g_Geothrix_s_	A241	#C38E09	Geothrix	3.72846e+06
MJ110516B-bin-0257_d_Bacteria_p_Acidobacteriota_c_Holophagae_o_Holophagales_f_Holophagaceae_g_Geothrix_s_	A242	#C38E09	Geothrix	3.75852e+06
MJ-2014-D7-bin-188_d_Bacteria_p_Acidobacteriota_c_Holophagae_o_Holophagales_f_Holophagaceae_g_Geothrix_s_	A243	#C38E09	Geothrix	3.71522e+06
MJ120730B-bin-676_d_Bacteria_p_Acidobacteriota_c_Holophagae_o_Holophagales_f_Holophagaceae_g_Geothrix_s_	A244	#C38E09	Geothrix	3.71166e+06
MJ4-bin-241_d_Bacteria_p_Acidobacteriota_c_Holophagae_o_Holophagales_f_Holophagaceae_g_Geothrix_s_	A245	#C38E09	Geothrix	3.69544e+06
MJ111018B-bin-0829_d_Bacteria_p_Acidobacteriota_c_Holophagae_o_Holophagales_f_Holophagaceae_g_Geothrix_s_	A246	#C38E09	Geothrix	3.67086e+06
MJ110516A-bin-827_d_Bacteria_p_Acidobacteriota_c_Holophagae_o_Holophagales_f_Holophagaceae_g_Geothrix_s_	A247	#C38E09	Geothrix	3.69461e+06
MJ120716A-bin-0725_d_Bacteria_p_Acidobacteriota_c_Holophagae_o_Holophagales_f_Holophagaceae_g_Geothrix_s_	A248	#C38E09	Geothrix	3.72028e+06
MJ130916A-bin-0523_d_Bacteria_p_Acidobacteriota_c_Holophagae_o_Holophagales_f_Holophagaceae_g_Geothrix_s_	A249	#C38E09	Geothrix	3.693e+06
MJ130617B-bin-229_d_Bacteria_p_Acidobacteriota_c_Holophagae_o_Holophagales_f_Holophagaceae_g_Geothrix_s_	A250	#C38E09	Geothrix	3.68328e+06
MJ111018A-bin-851_d_Bacteria_p_Acidobacteriota_c_Holophagae_o_Holophagales_f_Holophagaceae_g_Geothrix_s_	A251	#C38E09	Geothrix	3.66669e+06
MJ120620A-bin-295_d_Bacteria_p_Acidobacteriota_c_Holophagae_o_Holophagales_f_Holophagaceae_g_Geothrix_s_	A252	#C38E09	Geothrix	3.71827e+06
MJ110712B-bin-072_d_Bacteria_p_Acidobacteriota_c_Holophagae_o_Holophagales_f_Holophagaceae_g_Geothrix_s_	A253	#C38E09	Geothrix	3.76675e+06
MJ120531A-bin-238_d_Bacteria_p_Acidobacteriota_c_Holophagae_o_Holophagales_f_Holophagaceae_g_Geothrix_s_	A254	#C38E09	Geothrix	3.69469e+06
MJ120620B-bin-451_d_Bacteria_p_Acidobacteriota_c_Holophagae_o_Holophagales_f_Holophagaceae_g_Geothrix_s_	A255	#C38E09	Geothrix	3.66717e+06
MJ120702A-bin-800_d_Bacteria_p_Acidobacteriota_c_Holophagae_o_Holophagales_f_Holophagaceae_g_Geothrix_s_	A256	#C38E09	Geothrix	3.70941e+06
MJ-2014-D5-bin-289_d_Bacteria_p_Acidobacteriota_c_Holophagae_o_Holophagales_f_Holophagaceae_g_Geothrix_s_	A257	#C38E09	Geothrix	3.66496e+06
MJ130617A-bin-327_d_Bacteria_p_Acidobacteriota_c_Holophagae_o_Holophagales_f_Holophagaceae_g_Geothrix_s_	A258	#C38E09	Geothrix	3.69603e+06
MJ110629B-bin-688_d_Bacteria_p_Acidobacteriota_c_Holophagae_o_Holophagales_f_Holophagaceae_g_Geothrix_s_	A259	#C38E09	Geothrix	3.67682e+06
MJ120813B-bin-379_d_Bacteria_p_Acidobacteriota_c_Holophagae_o_Holophagales_f_Holophagaceae_g_Geothrix_s_	A260	#C38E09	Geothrix	3.66819e+06
MJ-2014-bin-1025_d_Bacteria_p_Acidobacteriota_c_Holophagae_o_Holophagales_f_Holophagaceae_g_Geothrix_s_	A261	#C38E09	Geothrix	3.67419e+06
MJ120924A-bin-685_d_Bacteria_p_Acidobacteriota_c_Holophagae_o_Holophagales_f_Holophagaceae_g_Geothrix_s_	A262	#C38E09	Geothrix	3.75299e+06
MJ120716B-bin-045_d_Bacteria_p_Acidobacteriota_c_Holophagae_o_Holophagales_f_Holophagaceae_g_Geothrix_s_	A263	#C38E09	Geothrix	3.67905e+06
MJ120827B-bin-285_d_Bacteria_p_Acidobacteriota_c_Holophagae_o_Holophagales_f_Holophagaceae_g_Geothrix_s_	A264	#C38E09	Geothrix	3.72507e+06
MJ130702B-bin-474_d_Bacteria_p_Acidobacteriota_c_Holophagae_o_Holophagales_f_Holophagaceae_g_Geothrix_s_	A265	#C38E09	Geothrix	3.71834e+06
MJ130605B-bin-263_d_Bacteria_p_Acidobacteriota_c_Holophagae_o_Holophagales_f_Holophagaceae_g_Geothrix_s_	A266	#C38E09	Geothrix	3.7285e+06
MJ110802A-bin-234_d_Bacteria_p_Acidobacteriota_c_Holophagae_o_Holophagales_f_Holophagaceae_g_Geothrix_s_	A267	#C38E09	Geothrix	3.75517e+06
MJ130729A-bin-102_d_Bacteria_p_Acidobacteriota_c_Holophagae_o_Holophagales_f_Holophagaceae_g_Geothrix_s_	A268	#C38E09	Geothrix	4.14674e+06
MJ130820A-bin-210_d_Bacteria_p_Acidobacteriota_c_Holophagae_o_Holophagales_f_Holophagaceae_g_Geothrix_s_	A269	#C38E09	Geothrix	3.69433e+06
MJ110927A-bin-611_d_Bacteria_p_Acidobacteriota_c_Holophagae_o_Holophagales_f_Holophagaceae_g_Geothrix_s_	A270	#C38E09	Geothrix	3.66301e+06
MJ120730A-bin-529_d_Bacteria_p_Acidobacteriota_c_Holophagae_o_Holophagales_f_Holophagaceae_g_Geothrix_s_	A271	#C38E09	Geothrix	3.66702e+06
MJ130729B-bin-485_d_Bacteria_p_Acidobacteriota_c_Holophagae_o_Holophagales_f_Holophagaceae_g_Geothrix_s_	A272	#C38E09	Geothrix	3.69034e+06
MJ120924B-bin-444_d_Bacteria_p_Acidobacteriota_c_Holophagae_o_Holophagales_f_Holophagaceae_g_Geothrix_s_	A273	#C38E09	Geothrix	3.70405e+06
MJ110927B-bin-492_d_Bacteria_p_Acidobacteriota_c_Holophagae_o_Holophagales_f_Holophagaceae_g_Geothrix_s_	A274	#C38E09	Geothrix	3.72029e+06
MJ110830B-bin-312_d_Bacteria_p_Acidobacteriota_c_Holophagae_o_Holophagales_f_Holophagaceae_g_Geothrix_s_	A275	#C38E09	Geothrix	3.66793e+06
MJ3-bin-213_d_Bacteria_p_Acidobacteriota_c_Holophagae_o_Holophagales_f_Holophagaceae_g_Geothrix_s_	A276	#C38E09	Geothrix	3.6659e+06
MJ120827A-bin-237_d_Bacteria_p_Acidobacteriota_c_Holophagae_o_Holophagales_f_Holophagaceae_g_Geothrix_s_	A277	#C38E09	Geothrix	3.7618e+06
MJ110629A-bin-118_d_Bacteria_p_Acidobacteriota_c_Holophagae_o_Holophagales_f_Holophagaceae_g_Geothrix_s_	A278	#C38E09	Geothrix	3.69443e+06
MJ-2014-D6-bin-140_d_Bacteria_p_Acidobacteriota_c_Holophagae_o_Holophagales_f_Holophagaceae_g_Geothrix_s_	A279	#C38E09	Geothrix	3.69994e+06
MJ120516A-bin-243_d_Bacteria_p_Acidobacteriota_c_Holophagae_o_Holophagales_f_Holophagaceae_g_Geothrix_s_	A280	#C38E09	Geothrix	3.66811e+06
MJ-2014-D4-bin-529_d_Bacteria_p_Acidobacteriota_c_Holophagae_o_Holophagales_f_Holophagaceae_g_Geothrix_s_	A281	#C38E09	Geothrix	3.68871e+06
MJ110830A-bin-138_d_Bacteria_p_Acidobacteriota_c_Holophagae_o_Holophagales_f_Holophagaceae_g_Geothrix_s_	A282	#C38E09	Geothrix	3.6966e+06
MJ120531B-bin-313_d_Bacteria_p_Acidobacteriota_c_Holophagae_o_Holophagales_f_Holophagaceae_g_Geothrix_s_	A283	#C38E09	Geothrix	3.67504e+06
MJ110712A-bin-207_d_Bacteria_p_Acidobacteriota_c_Holophagae_o_Holophagales_f_Holophagaceae_g_Geothrix_s_	A284	#C38E09	Geothrix	3.69737e+06
MJ130702A-bin-272_d_Bacteria_p_Acidobacteriota_c_Holophagae_o_Holophagales_f_Holophagaceae_g_Geothrix_s_	A285	#C38E09	Geothrix	3.68934e+06
MJ130916B-bin-439_d_Bacteria_p_Acidobacteriota_c_Holophagae_o_Holophagales_f_Holophagaceae_g_Geothrix_s_	A286	#C38E09	Geothrix	3.67427e+06
MJ120516B-bin-043_d_Bacteria_p_Acidobacteriota_c_Holophagae_o_Holophagales_f_Holophagaceae_g_Geothrix_s_	A287	#C38E09	Geothrix	3.66414e+06
MJ-bin-0908_d_Bacteria_p_Acidobacteriota_c_Holophagae_o_Holophagales_f_Holophagaceae_g_Geothrix_s_	A288	#C38E09	Geothrix	3.66835e+06
MJ-2014-D2-bin-0775_d_Bacteria_p_Acidobacteriota_c_Holophagae_o_Holophagales_f_Holophagaceae_g_Geothrix_s_	A289	#C38E09	Geothrix	3.70671e+06
GCA-000493945_d_Bacteria_p_Hydrogenedentota_c_Hydrogenedentia_o_Hydrogenedentiales_f_Hydrogenedentaceae_g_Hydrogenedens_s_Hydrogenedens_terephthalicus	A290	#D2CCCC	Hydrogenedentaceae (Outgroup)	3.25453e+06
GCA-002422525_d_Bacteria_p_Hydrogenedentota_c_Hydrogenedentia_o_Hydrogenedentiales_f_UBA2224_g_UBA6118_s_UBA6118_sp002422525	A291	#D2CCCC	Hydrogenedentaceae (Outgroup)	4.55899e+06
GCA-002348185_d_Bacteria_p_Hydrogenedentota_c_Hydrogenedentia_o_Hydrogenedentiales_f_UBA2224_g_UBA2224_s_UBA2224_sp002348185	A292	#D2CCCC	Hydrogenedentaceae (Outgroup)	5.50563e+06
