# Supplementary material for: Ubiquitous genome streamlined Acidobacteriota in freshwater environments
Source: ISME Commun. 2024 Oct 22;4(1):ycae124. doi: 10.1093/ismeco/ycae124 (PMC11561045; doi:10.1093/ismeco/ycae124)
Supplement: Supplementary_Table_S5-MAGs_Statistics_ycae124 [file supplementary_table_s5-mags_statistics_ycae124.xlsx]

## Sheet: Supplementary Table S5
Supplementary Table S5. General statistics of MAGs analysed in this study.
Isolation Source	MAGs	Environment	GTDB Taxonomy	Completeness	Contamination	Estimated Genome Size (bp)	GC (%)	Proposed Species	Number of Contigs	Completeness_Model_Used	Translation_Table_Used	Coding_Density	Contig_N50	Average_Gene_Length	Total_Coding_Sequences	Hypothetical Proteins (%)	Accession Number
Attersee	AE-03may19-91	Freshwater Lake	d__Bacteria;p__Acidobacteriota;c__Holophagae;o__Holophagales;f__Holophagaceae;g__UBA12189;s__UBA12189 sp014189895	81.46	0.31	1.25313e+06	46.9368	Acidiparvus lacustris	22	Gradient Boost (General Model)	11	0.949	60972	326.749	926	0.257642	GCA_963970175.1
	AH-24oct19-286	Freshwater Lake	d__Bacteria;p__Acidobacteriota;c__Holophagae;o__Holophagales;f__Holophagaceae;g__UBA12189;s__UBA12189 sp014189895	85.75	0.02	1.30553e+06	46.3527	Acidiparvus lacustris	11	Gradient Boost (General Model)	11	0.952	293139	331.075	1020	0.241345	GCA_963970325.1
Erken	Erken-D4-bin-1176	Freshwater Lake	d__Bacteria;p__Acidobacteriota;c__Holophagae;o__Holophagales;f__Holophagaceae;g__UBA12189;s__UBA12189 sp014189895	95.57	0.9	1.32239e+06	48.1795	Acidiparvus lacustris	96	Gradient Boost (General Model)	11	0.947	24351	312.75	1188	0.303495	GCA_903912235.1
	Erken-D5-bin-0520	Freshwater Lake	d__Bacteria;p__Acidobacteriota;c__Holophagae;o__Holophagales;f__Holophagaceae;g__UBA12189;s__UBA12189 sp014189895	93.01	0.13	1.34325e+06	48.1467	Acidiparvus lacustris	78	Gradient Boost (General Model)	11	0.944	37537	314.541	1161	0.291194	GCA_903864105.1
	Erken-D6-bin-0908	Freshwater Lake	d__Bacteria;p__Acidobacteriota;c__Holophagae;o__Holophagales;f__Holophagaceae;g__UBA12189;s__UBA12189 sp014189895	97.92	0.82	1.35142e+06	47.8784	Acidiparvus lacustris	79	Gradient Boost (General Model)	11	0.948	35978	313.051	1226	0.306931	GCA_903820555.1
	Erken-D7-bin-0350	Freshwater Lake	d__Bacteria;p__Acidobacteriota;c__Holophagae;o__Holophagales;f__Holophagaceae;g__UBA12189;s__UBA12189 sp014189895	96.22	0.9	1.31884e+06	48.6846	Acidiparvus lacustris	59	Gradient Boost (General Model)	11	0.945	54175	318.363	1159	0.275109	GCA_903894365.1
	Erken-D9-bin-0237	Freshwater Lake	d__Bacteria;p__Acidobacteriota;c__Holophagae;o__Holophagales;f__Holophagaceae;g__UBA12189;s__UBA12189 sp014189895	96.08	1.69	1.36488e+06	46.7737	Acidiparvus lacustris	108	Gradient Boost (General Model)	11	0.948	18373	309.476	1205	0.316848	GCA_903829455.1
	ErkenSummer-bin-3811	Freshwater Lake	d__Bacteria;p__Acidobacteriota;c__Holophagae;o__Holophagales;f__Holophagaceae;g__UBA12189;s__UBA12189 sp014189895	90.87	0.28	1.35258e+06	47.593	Acidiparvus lacustris	115	Gradient Boost (General Model)	11	0.951	21821	304.583	1144	0.322094	GCA_903888495.1
	UppL3-bin-119	Freshwater Lake	d__Bacteria;p__Acidobacteriota;c__Holophagae;o__Holophagales;f__Holophagaceae;g__UBA12189;s__UBA12189 sp014189895	82.06	0.49	1.37142e+06	46.0829	Acidiparvus lacustris	51	Gradient Boost (General Model)	11	0.946	66338	313.315	956	0.29087	GCA_903823075.1
Lugano	LE-02apr19-86	Freshwater Lake	d__Bacteria;p__Acidobacteriota;c__Holophagae;o__Holophagales;f__Holophagaceae;g__UBA12189;s__UBA12189 sp014189895	91.15	0.03	1.2211e+06	46.6603	Acidiparvus lacustris	117	Gradient Boost (General Model)	11	0.944	9598	294.822	920	0.344714	GCA_963970265.1
	LH-02apr19-149	Freshwater Lake	d__Bacteria;p__Acidobacteriota;c__Holophagae;o__Holophagales;f__Holophagaceae;g__UBA12189;s__UBA12189 sp014189895	88.5	0.1	1.36382e+06	47.9292	Acidiparvus lacustris	26	Gradient Boost (General Model)	11	0.95	92987	323.212	1073	0.25094	GCA_963970225.1
	LH-05nov19-151	Freshwater Lake	d__Bacteria;p__Acidobacteriota;c__Holophagae;o__Holophagales;f__Holophagaceae;g__UBA12189;s__UBA12189 sp014189895	81.43	2.78	1.27456e+06	46.6741	Acidiparvus lacustris	22	Gradient Boost (General Model)	11	0.951	88543	327.315	1034	0.248538	GCA_963970165.1
Maggiore	MaE-04nov19-100	Freshwater Lake	d__Bacteria;p__Acidobacteriota;c__Holophagae;o__Holophagales;f__Holophagaceae;g__UBA12189;s__UBA12189 sp014189895	86.8	0.03	1.12595e+06	48.36	Acidiparvus lacustris	29	Gradient Boost (General Model)	11	0.95	51487	320.451	807	0.272841	GCA_963970215.1
	MaE-09apr19-183	Freshwater Lake	d__Bacteria;p__Acidobacteriota;c__Holophagae;o__Holophagales;f__Holophagaceae;g__UBA12189;s__UBA12189 sp014189895	84.58	0.06	1.31989e+06	47.0668	Acidiparvus lacustris	41	Gradient Boost (General Model)	11	0.953	61741	318.679	955	0.263549	GCA_963970145.1
	MaH-09apr19-262	Freshwater Lake	d__Bacteria;p__Acidobacteriota;c__Holophagae;o__Holophagales;f__Holophagaceae;g__UBA12189;s__UBA12189 sp014189895	83.06	0.06	1.24969e+06	46.9115	Acidiparvus lacustris	110	Gradient Boost (General Model)	11	0.95	10966	295.957	1006	0.320603	GCA_963970275.1
Mondsee	MoE-23oct19-149	Freshwater Lake	d__Bacteria;p__Acidobacteriota;c__Holophagae;o__Holophagales;f__Holophagaceae;g__UBA12189;s__UBA12189 sp014189895	95.91	0.07	1.27651e+06	46.6613	Acidiparvus lacustris	15	Gradient Boost (General Model)	11	0.952	86001	329.648	954	0.242072	GCA_963970235.1
Most	MsH-01oct19-328	Freshwater Lake	d__Bacteria;p__Acidobacteriota;c__Holophagae;o__Holophagales;f__Holophagaceae;g__UBA12189;s__UBA12189 sp014189895	89.42	0.03	1.30862e+06	48.2841	Acidiparvus lacustris	17	Gradient Boost (General Model)	11	0.951	144514	326.972	1111	0.245232	GCA_963970205.1
	MsH-30apr19-148	Freshwater Lake	d__Bacteria;p__Acidobacteriota;c__Holophagae;o__Holophagales;f__Holophagaceae;g__UBA12189;s__UBA12189 sp014189895	96.37	0.04	1.27739e+06	47.0127	Acidiparvus lacustris	15	Gradient Boost (General Model)	11	0.952	147445	329.003	1002	0.241171	GCA_963970135.1
	MsH-30jul19-138	Freshwater Lake	d__Bacteria;p__Acidobacteriota;c__Holophagae;o__Holophagales;f__Holophagaceae;g__UBA12189;s__UBA12189 sp014189895	96.22	0.02	1.29165e+06	48.1894	Acidiparvus lacustris	18	Gradient Boost (General Model)	11	0.951	167710	326.833	1103	0.244059	GCA_963970335.1
Biwa	sbin449_07_AugE_circ*	Freshwater Lake	d__Bacteria;p__Acidobacteriota;c__Holophagae;o__Holophagales;f__Holophagaceae;g__UBA12189;s__UBA12189 sp014189895	97.1	1.28	1.36503e+06	46.47	Acidiparvus lacustris	1	Gradient Boost (General Model)	11	0.94	1224436	319.168	1205	0.284034	PRJDB12736 (sbin449_07_AugE_circ.fasta)
	GCA-014189895-ASM1418989-LBMAG	Freshwater Lake	d__Bacteria;p__Acidobacteriota;c__Holophagae;o__Holophagales;f__Holophagaceae;g__UBA12189;s__UBA12189 sp014189895	90.61	0.15	1.31442e+06	46.8617	Acidiparvus lacustris	42	Gradient Boost (General Model)	11	0.946	53449	320.666	1148	0.267075	GCA_014189895.1
Thun	TH-08apr19-142	Freshwater Lake	d__Bacteria;p__Acidobacteriota;c__Holophagae;o__Holophagales;f__Holophagaceae;g__UBA12189;s__UBA12189 sp014189895	77.34	0.08	1.30134e+06	46.8386	Acidiparvus lacustris	29	Gradient Boost (General Model)	11	0.945	58240	325.83	1028	0.26057	GCA_963970295.1
	TH-11nov19-25	Freshwater Lake	d__Bacteria;p__Acidobacteriota;c__Holophagae;o__Holophagales;f__Holophagaceae;g__UBA12189;s__UBA12189 sp014189895	90.14	0.04	1.28475e+06	46.5783	Acidiparvus lacustris	18	Gradient Boost (General Model)	11	0.95	69238	320.556	847	0.232975	GCA_963970195.1
Traunsee	TrE-25oct19-138	Freshwater Lake	d__Bacteria;p__Acidobacteriota;c__Holophagae;o__Holophagales;f__Holophagaceae;g__UBA12189;s__UBA12189 sp014189895	86.12	1.12	1.28464e+06	48.036	Acidiparvus lacustris	20	Gradient Boost (General Model)	11	0.951	77293	329.213	1068	0.249764	GCA_963970185.1
	TrH-03may19-70	Freshwater Lake	d__Bacteria;p__Acidobacteriota;c__Holophagae;o__Holophagales;f__Holophagaceae;g__UBA12189;s__UBA12189 sp014189895	72.48	0.76	1.30371e+06	47.0077	Acidiparvus lacustris	22	Gradient Boost (General Model)	11	0.945	83662	320.859	953	0.245763	GCA_963970255.1
Zurich	ZE-03apr19-350	Freshwater Lake	d__Bacteria;p__Acidobacteriota;c__Holophagae;o__Holophagales;f__Holophagaceae;g__UBA12189;s__UBA12189 sp014189895	91.05	0.04	1.24782e+06	47.5158	Acidiparvus lacustris	19	Gradient Boost (General Model)	11	0.952	96945	326.368	1026	0.237438	GCA_963970305.1
	ZE-03apr19-LR-56*	Freshwater Lake	d__Bacteria;p__Acidobacteriota;c__Holophagae;o__Holophagales;f__Holophagaceae;g__UBA12189;s__UBA12189 sp014189895	94.97	0.1	1.33569e+06	46.9425	Acidiparvus lacustris	4	Gradient Boost (General Model)	11	0.935	382743	320.859	1100	0.269373	GCA_963970245.1
	ZE-13nov19-357	Freshwater Lake	d__Bacteria;p__Acidobacteriota;c__Holophagae;o__Holophagales;f__Holophagaceae;g__UBA12189;s__UBA12189 sp014189895	97.12	0.09	1.28753e+06	48.5486	Acidiparvus lacustris	28	Gradient Boost (General Model)	11	0.95	95691	326.09	1122	0.259226	GCA_945907205.1
	ZE-13nov19-LR-8*	Freshwater Lake	d__Bacteria;p__Acidobacteriota;c__Holophagae;o__Holophagales;f__Holophagaceae;g__UBA12189;s__UBA12189 sp014189895	96.12	0.22	1.36479e+06	46.68	Acidiparvus lacustris	1	Gradient Boost (General Model)	11	0.943	1209613	323.018	1179	0.267182	GCA_963970155.1
	ZH-03apr19-259	Freshwater Lake	d__Bacteria;p__Acidobacteriota;c__Holophagae;o__Holophagales;f__Holophagaceae;g__UBA12189;s__UBA12189 sp014189895	88.06	0.02	1.25367e+06	47.6395	Acidiparvus lacustris	19	Gradient Boost (General Model)	11	0.946	98871	324.885	1021	0.249258	GCA_963970285.1
	ZH-13nov19-169	Freshwater Lake	d__Bacteria;p__Acidobacteriota;c__Holophagae;o__Holophagales;f__Holophagaceae;g__UBA12189;s__UBA12189 sp014189895	95.16	0.18	1.29933e+06	48.0321	Acidiparvus lacustris	33	Gradient Boost (General Model)	11	0.95	67204	323.524	1106	0.263686	GCA_963970315.1
Fuxian	GCA-005788175	Freshwater Lake	d__Bacteria;p__Acidobacteriota;c__Holophagae;o__Holophagales;f__Holophagaceae;g__UBA12189;s__UBA12189 sp005788175	84.86	0.06	1.16192e+06	44.2631	Acidiparvus sp005788175	16	Gradient Boost (General Model)	11	0.946	233378	330.733	854	0.25	GCA_005788175.1
Drinking water treatment system	3300014801-6	Water Treatment	d__Bacteria;p__Acidobacteriota;c__Holophagae;o__Holophagales;f__Holophagaceae;g__UBA12189;s__UBA12189 sp003530835	86.86	0.11	1.27305e+06	45.3141	Acidiparvus fluvialis	91	Gradient Boost (General Model)	11	0.945	16479	313.131	1003	0.308004	3300014801-6
Mississippi River	3300024276-7	River	d__Bacteria;p__Acidobacteriota;c__Holophagae;o__Holophagales;f__Holophagaceae;g__UBA12189;s__UBA12189 sp003530835	90.12	0.09	1.26493e+06	46.1856	Acidiparvus fluvialis	63	Gradient Boost (General Model)	11	0.951	27875	318.197	1014	0.283433	3300024276-7
	3300024277-8	River	d__Bacteria;p__Acidobacteriota;c__Holophagae;o__Holophagales;f__Holophagaceae;g__UBA12189;s__UBA12189 sp003530835	86.69	1.08	1.29427e+06	46.4631	Acidiparvus fluvialis	80	Gradient Boost (General Model)	11	0.951	18516	315.104	1042	0.306576	3300024277-8
	3300024278-10	River	d__Bacteria;p__Acidobacteriota;c__Holophagae;o__Holophagales;f__Holophagaceae;g__UBA12189;s__UBA12189 sp003530835	90.48	0.16	1.23141e+06	46.2335	Acidiparvus fluvialis	69	Gradient Boost (General Model)	11	0.952	20899	316.69	977	0.293814	3300024278-10
	3300024280-8	River	d__Bacteria;p__Acidobacteriota;c__Holophagae;o__Holophagales;f__Holophagaceae;g__UBA12189;s__UBA12189 sp003530835	88.13	0.63	1.23755e+06	46.1198	Acidiparvus fluvialis	90	Gradient Boost (General Model)	11	0.946	13172	310.338	1012	0.295704	3300024280-8
	3300024282-7	River	d__Bacteria;p__Acidobacteriota;c__Holophagae;o__Holophagales;f__Holophagaceae;g__UBA12189;s__UBA12189 sp003530835	79.18	0.01	1.30388e+06	46.4473	Acidiparvus fluvialis	73	Gradient Boost (General Model)	11	0.951	22170	319.474	980	0.287037	3300024282-7
	3300024311-10	River	d__Bacteria;p__Acidobacteriota;c__Holophagae;o__Holophagales;f__Holophagaceae;g__UBA12189;s__UBA12189 sp003530835	81.12	0.23	1.27602e+06	46.5659	Acidiparvus fluvialis	83	Gradient Boost (General Model)	11	0.949	22093	316.533	999	0.294237	3300024311-10
	3300024312-9	River	d__Bacteria;p__Acidobacteriota;c__Holophagae;o__Holophagales;f__Holophagaceae;g__UBA12189;s__UBA12189 sp003530835	82.72	0.09	1.29017e+06	45.8981	Acidiparvus fluvialis	78	Gradient Boost (General Model)	11	0.951	20284	315.152	994	0.298371	3300024312-9
	3300024490-4	River	d__Bacteria;p__Acidobacteriota;c__Holophagae;o__Holophagales;f__Holophagaceae;g__UBA12189;s__UBA12189 sp003530835	92.93	0.17	1.26798e+06	46.3687	Acidiparvus fluvialis	64	Gradient Boost (General Model)	11	0.951	30479	320.456	1068	0.29096	3300024490-4
	3300024491-5	River	d__Bacteria;p__Acidobacteriota;c__Holophagae;o__Holophagales;f__Holophagaceae;g__UBA12189;s__UBA12189 sp003530835	81.18	0.17	1.32446e+06	45.8745	Acidiparvus fluvialis	75	Gradient Boost (General Model)	11	0.952	22161	320.384	998	0.294715	3300024491-5
	3300024492-5	River	d__Bacteria;p__Acidobacteriota;c__Holophagae;o__Holophagales;f__Holophagaceae;g__UBA12189;s__UBA12189 sp003530835	93.57	0.08	1.27069e+06	46.6078	Acidiparvus fluvialis	65	Gradient Boost (General Model)	11	0.95	34777	320.098	1041	0.283495	3300024492-5
	3300024494-6	River	d__Bacteria;p__Acidobacteriota;c__Holophagae;o__Holophagales;f__Holophagaceae;g__UBA12189;s__UBA12189 sp003530835	89.61	2.12	1.34337e+06	47.3602	Acidiparvus fluvialis	66	Gradient Boost (General Model)	11	0.922	26740	318.901	1083	0.297222	3300024494-6
	3300024499-6	River	d__Bacteria;p__Acidobacteriota;c__Holophagae;o__Holophagales;f__Holophagaceae;g__UBA12189;s__UBA12189 sp003530835	83.02	0.7	1.33238e+06	45.9013	Acidiparvus fluvialis	101	Gradient Boost (General Model)	11	0.94	13427	312.795	990	0.312627	3300024499-6
	3300024501-8	River	d__Bacteria;p__Acidobacteriota;c__Holophagae;o__Holophagales;f__Holophagaceae;g__UBA12189;s__UBA12189 sp003530835	87.5	2.09	1.30911e+06	46.5912	Acidiparvus fluvialis	56	Gradient Boost (General Model)	11	0.952	33763	319.578	1018	0.287834	3300024501-8
	3300024510-4	River	d__Bacteria;p__Acidobacteriota;c__Holophagae;o__Holophagales;f__Holophagaceae;g__UBA12189;s__UBA12189 sp003530835	90.97	0.49	1.33985e+06	46.3822	Acidiparvus fluvialis	58	Gradient Boost (General Model)	11	0.95	35220	323.294	1044	0.28668	3300024510-4
	3300024512-4	River	d__Bacteria;p__Acidobacteriota;c__Holophagae;o__Holophagales;f__Holophagaceae;g__UBA12189;s__UBA12189 sp003530835	85.87	0.17	1.34337e+06	46.638	Acidiparvus fluvialis	65	Gradient Boost (General Model)	11	0.951	23950	322.515	1017	0.282738	3300024512-4
	3300027079-12	River	d__Bacteria;p__Acidobacteriota;c__Holophagae;o__Holophagales;f__Holophagaceae;g__UBA12189;s__UBA12189 sp003530835	90.06	0.27	1.29052e+06	46.5126	Acidiparvus fluvialis	77	Gradient Boost (General Model)	11	0.947	23101	317.474	1050	0.293551	3300027079-12
	3300027157-10	River	d__Bacteria;p__Acidobacteriota;c__Holophagae;o__Holophagales;f__Holophagaceae;g__UBA12189;s__UBA12189 sp003530835	94.44	1.35	1.28711e+06	46.829	Acidiparvus fluvialis	59	Gradient Boost (General Model)	11	0.95	53006	323.293	1111	0.286491	3300027157-10
	3300027160-11	River	d__Bacteria;p__Acidobacteriota;c__Holophagae;o__Holophagales;f__Holophagaceae;g__UBA12189;s__UBA12189 sp003530835	93.42	0.15	1.30386e+06	47.3437	Acidiparvus fluvialis	57	Gradient Boost (General Model)	11	0.952	39435	324.09	1068	0.276254	3300027160-11
	3300027162-11	River	d__Bacteria;p__Acidobacteriota;c__Holophagae;o__Holophagales;f__Holophagaceae;g__UBA12189;s__UBA12189 sp003530835	83.4	0.17	1.265e+06	45.7233	Acidiparvus fluvialis	91	Gradient Boost (General Model)	11	0.951	14382	308.377	977	0.308884	3300027162-11
	3300027339-14	River	d__Bacteria;p__Acidobacteriota;c__Holophagae;o__Holophagales;f__Holophagaceae;g__UBA12189;s__UBA12189 sp003530835	89.81	0.56	1.33457e+06	46.6998	Acidiparvus fluvialis	65	Gradient Boost (General Model)	11	0.951	28016	317.53	1043	0.284884	3300027339-14
	3300028067-4	River	d__Bacteria;p__Acidobacteriota;c__Holophagae;o__Holophagales;f__Holophagaceae;g__UBA12189;s__UBA12189 sp003530835	87.2	0.01	1.25171e+06	45.9481	Acidiparvus fluvialis	91	Gradient Boost (General Model)	11	0.95	13361	309.841	947	0.306297	3300028067-4
	3300028071-10	River	d__Bacteria;p__Acidobacteriota;c__Holophagae;o__Holophagales;f__Holophagaceae;g__UBA12189;s__UBA12189 sp003530835	76.42	0.01	1.29988e+06	46.3572	Acidiparvus fluvialis	69	Gradient Boost (General Model)	11	0.951	24539	318.302	1005	0.294058	3300028071-10
	3300028083-5	River	d__Bacteria;p__Acidobacteriota;c__Holophagae;o__Holophagales;f__Holophagaceae;g__UBA12189;s__UBA12189 sp003530835	94.48	0.2	1.25687e+06	47.0356	Acidiparvus fluvialis	54	Gradient Boost (General Model)	11	0.95	38636	319.03	1057	0.284895	3300028083-5
	3300028086-8	River	d__Bacteria;p__Acidobacteriota;c__Holophagae;o__Holophagales;f__Holophagaceae;g__UBA12189;s__UBA12189 sp003530835	88.97	0.5	1.30738e+06	46.6007	Acidiparvus fluvialis	60	Gradient Boost (General Model)	11	0.951	28705	318.008	1045	0.28128	3300028086-8
	3300028258-10	River	d__Bacteria;p__Acidobacteriota;c__Holophagae;o__Holophagales;f__Holophagaceae;g__UBA12189;s__UBA12189 sp003530835	84.01	0.58	1.22332e+06	45.8448	Acidiparvus fluvialis	87	Gradient Boost (General Model)	11	0.951	13417	311.058	987	0.312245	3300028258-10
	3300028265-4	River	d__Bacteria;p__Acidobacteriota;c__Holophagae;o__Holophagales;f__Holophagaceae;g__UBA12189;s__UBA12189 sp003530835	83.71	0.07	1.28118e+06	46.2313	Acidiparvus fluvialis	90	Gradient Boost (General Model)	11	0.951	17576	312.718	991	0.310133	3300028265-4
	3300028269-6	River	d__Bacteria;p__Acidobacteriota;c__Holophagae;o__Holophagales;f__Holophagaceae;g__UBA12189;s__UBA12189 sp003530835	89.55	2.61	1.29531e+06	47.0761	Acidiparvus fluvialis	62	Gradient Boost (General Model)	11	0.951	47296	318.745	1070	0.286256	3300028269-6
Laurentia Great Lakes	3300027627-27	Freshwater Lake	d__Bacteria;p__Acidobacteriota;c__Holophagae;o__Holophagales;f__Holophagaceae;g__UBA12189;s__UBA12189 sp014189895	85.54	1.32	1.30944e+06	47.4606	Acidiparvus lacustris	53	Gradient Boost (General Model)	11	0.951	39369	315.936	1011	0.275	3300027627-27
	3300027649-42	Freshwater Lake	d__Bacteria;p__Acidobacteriota;c__Holophagae;o__Holophagales;f__Holophagaceae;g__UBA12189;s__UBA12189 sp014189895	80.4	0.06	1.26065e+06	48.0846	Acidiparvus lacustris	28	Gradient Boost (General Model)	11	0.949	51786	322.591	920	0.266814	3300027649-42
Columbia River Estuary	3300027205-5	Estuarine	d__Bacteria;p__Acidobacteriota;c__Holophagae;o__Holophagales;f__Holophagaceae;g__UBA12189;s__UBA12189 sp014189895	76.75	0.3	1.24831e+06	46.4149	Acidiparvus lacustris	117	Gradient Boost (General Model)	11	0.944	8666	294.095	962	0.360502	3300027205-5
	3300027211-6	Estuarine	d__Bacteria;p__Acidobacteriota;c__Holophagae;o__Holophagales;f__Holophagaceae;g__UBA12189;s__UBA12189 sp014189895	80.71	0.02	1.25505e+06	47.2994	Acidiparvus lacustris	66	Gradient Boost (General Model)	11	0.95	31391	308.32	965	0.296451	3300027211-6
	3300027214-9	Estuarine	d__Bacteria;p__Acidobacteriota;c__Holophagae;o__Holophagales;f__Holophagaceae;g__UBA12189;s__UBA12189 sp014189895	87.54	0.17	1.35834e+06	47.3375	Acidiparvus lacustris	52	Gradient Boost (General Model)	11	0.945	43739	315.77	1036	0.282779	3300027214-9
	3300027224-8	Estuarine	d__Bacteria;p__Acidobacteriota;c__Holophagae;o__Holophagales;f__Holophagaceae;g__UBA12189;s__UBA12189 sp014189895	88.26	0.04	1.27021e+06	47.6733	Acidiparvus lacustris	51	Gradient Boost (General Model)	11	0.951	42408	321.036	1030	0.272016	3300027224-8
*Indicates MAGs from long-read sequencing
Taxonomy	MAGs	Completeness	GTDB Taxonomy	Contamination	Estimated Genome Size (bp)	GC (%)	Number of Contigs	Completeness_Model_Used	Translation_Table_Used	Coding_Density	Contig_N50	Average_Gene_Length	Total_Coding_Sequences
Holophaga	3300014199-10	95.78	d__Bacteria;p__Acidobacteriota;c__Holophagae;o__Holophagales;f__Holophagaceae;g__Holophaga;s__	4.58	5.07841e+06	0.67	156	Gradient Boost (General Model)	11	0.91	55414	333.147	4436
	3300025867-22	91.14	d__Bacteria;p__Acidobacteriota;c__Holophagae;o__Holophagales;f__Holophagaceae;g__Holophaga;s__	5.71	3.36082e+06	0.68	197	Gradient Boost (General Model)	12	0.912	30459	319.703	2916
	3300025867-29	88.43	d__Bacteria;p__Acidobacteriota;c__Holophagae;o__Holophagales;f__Holophagaceae;g__Holophaga;s__	1.53	2.86956e+06	0.64	316	Gradient Boost (General Model)	13	0.926	9796	318.687	2461
	3300029397-6	94.05	d__Bacteria;p__Acidobacteriota;c__Holophagae;o__Holophagales;f__Holophagaceae;g__Holophaga;s__Holophaga sp002297665	2.36	4.56764e+06	0.69	339	Gradient Boost (General Model)	14	0.919	18189	331.129	3983
	3300029442-5	99.33	d__Bacteria;p__Acidobacteriota;c__Holophagae;o__Holophagales;f__Holophagaceae;g__Holophaga;s__	3.1	4.8285e+06	0.63	114	Gradient Boost (General Model)	15	0.902	83079	355.34	4064
	GCA_903843005 (AlinenSediments-bin-1674)	75.63	d__Bacteria;p__Acidobacteriota;c__Holophagae;o__Holophagales;f__Holophagaceae;g__Holophaga;s__	6.04	6.06795e+06	0.58	937	Gradient Boost (General Model)	16	0.885	6945	267.954	5061
	GCA_002298155	81.53	d__Bacteria;p__Acidobacteriota;c__Holophagae;o__Holophagales;f__Holophagaceae;g__Holophaga;s__Holophaga sp002298155	0.95	5.03695e+06	0.68	469	Gradient Boost (General Model)	17	0.896	11497	310.052	3965
	GCA_003165415	94.19	d__Bacteria;p__Acidobacteriota;c__Holophagae;o__Holophagales;f__Holophagaceae;g__Holophaga;s__Holophaga sp003165415	7.51	5.14022e+06	0.67	273	Gradient Boost (General Model)	18	0.899	27952	321.627	4521
	GCA_016715205	100	d__Bacteria;p__Acidobacteriota;c__Holophagae;o__Holophagales;f__Holophagaceae;g__Holophaga;s__Holophaga sp016715205	4.39	3757211	0.6	50	Gradient Boost (General Model)	19	0.908	203580	324.434	3515
	GCA_019135905	96.03	d__Bacteria;p__Acidobacteriota;c__Holophagae;o__Holophagales;f__Holophagaceae;g__Holophaga;s__Holophaga sp002068835	2.33	2.78076e+06	0.68	253	Gradient Boost (General Model)	20	0.935	15240	320.924	2597
	GCF_000242615	98.36	d__Bacteria;p__Acidobacteriota;c__Holophagae;o__Holophagales;f__Holophagaceae;g__Holophaga;s__Holophaga foetida	0.61	4.19605e+06	0.63	3	Gradient Boost (General Model)	21	0.898	3443192	344.598	3590
	GCA_903868115 (Loclat_bin_01759)	93.65	d__Bacteria;p__Acidobacteriota;c__Holophagae;o__Holophagales;f__Holophagaceae;g__Holophaga;s__Holophaga sp903868115	2.37	3.65686e+06	0.63	419	Gradient Boost (General Model)	22	0.917	14057	315.408	3325
Geothrix	3300020692-2	97.54	d__Bacteria;p__Acidobacteriota;c__Holophagae;o__Holophagales;f__Holophagaceae;g__Geothrix;s__Geothrix sp903839205	0.3	3.32518e+06	0.67	127	Gradient Boost (General Model)	23	0.917	42120	331.459	2995
	3300028069-1	83.49	d__Bacteria;p__Acidobacteriota;c__Holophagae;o__Holophagales;f__Holophagaceae;g__Geothrix;s__Geothrix sp003158505	0.5	3.10735e+06	0.63	420	Gradient Boost (General Model)	24	0.905	6709	292.6	2679
	GCA_903850415 (A2_bin-0517)	98.61	d__Bacteria;p__Acidobacteriota;c__Holophagae;o__Holophagales;f__Holophagaceae;g__Geothrix;s__Geothrix sp903937385	0.58	3.64364e+06	0.67	39	Gradient Boost (General Model)	25	0.914	166360	351.822	3116
	GCA_903927605 (AM-2014-bin-1231)	79.53	d__Bacteria;p__Acidobacteriota;c__Holophagae;o__Holophagales;f__Holophagaceae;g__Geothrix;s__Geothrix sp903927605	8.66	4.779e+06	0.63	337	Gradient Boost (General Model)	26	0.903	20298	312.845	3664
	GCA_903865165 (AM-lipid-02-D7-bin-497)	89.51	d__Bacteria;p__Acidobacteriota;c__Holophagae;o__Holophagales;f__Holophagaceae;g__Geothrix;s__Geothrix sp903873655	0.41	3.72898e+06	0.64	374	Gradient Boost (General Model)	27	0.915	14101	314.938	3236
	GCA_903919165 (AlinenSedimentsD2-bin-1623)	85.77	d__Bacteria;p__Acidobacteriota;c__Holophagae;o__Holophagales;f__Holophagaceae;g__Geothrix;s__Geothrix sp903919165	3.82	3.70731e+06	0.64	553	Gradient Boost (General Model)	28	0.907	8501	285.783	3371
	GCA_003538615	78.96	d__Bacteria;p__Acidobacteriota;c__Holophagae;o__Holophagales;f__Holophagaceae;g__Geothrix;s__Geothrix sp003538615	0.21	3.08708e+06	0.69	218	Gradient Boost (General Model)	29	0.882	14848	281.512	2555
	GCA_013334395	97.6	d__Bacteria;p__Acidobacteriota;c__Holophagae;o__Holophagales;f__Holophagaceae;g__Geothrix;s__Geothrix sp013334395	1.47	3.23351e+06	0.68	343	Gradient Boost (General Model)	30	0.923	14999	317.656	3059
	GCA_013390615	96.76	d__Bacteria;p__Acidobacteriota;c__Holophagae;o__Holophagales;f__Holophagaceae;g__Geothrix;s__Geothrix sp013390615	0.42	3.84814e+06	0.68	8	Gradient Boost (General Model)	31	0.914	3709525	348.079	3263
	GCA_016195985	98.3	d__Bacteria;p__Acidobacteriota;c__Holophagae;o__Holophagales;f__Holophagaceae;g__Geothrix;s__Geothrix sp016195985	0.73	4.33674e+06	0.66	33	Gradient Boost (General Model)	32	0.91	313081	354.32	3654
	GCA_016714685	96.25	d__Bacteria;p__Acidobacteriota;c__Holophagae;o__Holophagales;f__Holophagaceae;g__Geothrix;s__Geothrix odensensis	5.22	3.60129e+06	0.68	35	Gradient Boost (General Model)	33	0.891	198964	322.219	3201
	GCA_016721195	96.18	d__Bacteria;p__Acidobacteriota;c__Holophagae;o__Holophagales;f__Holophagaceae;g__Geothrix;s__Geothrix skivensis	4.48	3.89845e+06	0.67	13	Gradient Boost (General Model)	34	0.898	430149	332.909	3377
	GCA_017859995	88.77	d__Bacteria;p__Acidobacteriota;c__Holophagae;o__Holophagales;f__Holophagaceae;g__Geothrix;s__Geothrix sp017859995	3.21	3.63486e+06	0.69	258	Gradient Boost (General Model)	35	0.919	17044	317.27	3121
	GCF_000428885	97.46	d__Bacteria;p__Acidobacteriota;c__Holophagae;o__Holophagales;f__Holophagaceae;g__Geothrix;s__Geothrix fermentans	0.05	3.37555e+06	0.69	36	Gradient Boost (General Model)	36	0.91	164722	341.994	2923
	GCA_903890595 (Ja1-D4-bin-432)	96.81	d__Bacteria;p__Acidobacteriota;c__Holophagae;o__Holophagales;f__Holophagaceae;g__Geothrix;s__Geothrix sp903890595	3.81	3.29829e+06	0.67	526	Gradient Boost (General Model)	37	0.917	8140	309.752	3154
	GCA_903849145 (Ki1-2-7m-bin-024)	91.47	d__Bacteria;p__Acidobacteriota;c__Holophagae;o__Holophagales;f__Holophagaceae;g__Geothrix;s__Geothrix sp903843705	1.41	3.41114e+06	0.67	566	Gradient Boost (General Model)	38	0.92	6961	301.452	3179
	GCA_903897625 (Kiruna2-bin-2211)	96.5	d__Bacteria;p__Acidobacteriota;c__Holophagae;o__Holophagales;f__Holophagaceae;g__Geothrix;s__Geothrix sp903840385	4.21	3.36588e+06	0.68	201	Gradient Boost (General Model)	39	0.917	29460	336.121	2959
	GCA_903841635 (LJ-13-9m-bin-107)	85.52	d__Bacteria;p__Acidobacteriota;c__Holophagae;o__Holophagales;f__Holophagaceae;g__Geothrix;s__Geothrix sp903880675	2.16	3.19919e+06	0.68	719	Gradient Boost (General Model)	40	0.921	4388	281.901	2983
	GCA_903871515 (MJ130605B-bin-263)	98.56	d__Bacteria;p__Acidobacteriota;c__Holophagae;o__Holophagales;f__Holophagaceae;g__Geothrix;s__Geothrix sp903857495	0.08	3.7176e+06	0.68	58	Gradient Boost (General Model)	41	0.911	131621	351.687	3167
	GCA_903884655 (Umea2p3-bin-1388)	93.6	d__Bacteria;p__Acidobacteriota;c__Holophagae;o__Holophagales;f__Holophagaceae;g__Geothrix;s__Geothrix sp903884655	3.15	4.18826e+06	0.65	98	Gradient Boost (General Model)	42	0.911	90157	343.992	3464
	GCA_903925945 (VK-bin-2246)	93.79	d__Bacteria;p__Acidobacteriota;c__Holophagae;o__Holophagales;f__Holophagaceae;g__Geothrix;s__Geothrix sp903863195	1.59	3.64512e+06	0.68	267	Gradient Boost (General Model)	43	0.91	24920	325.028	3193
	GCA_903892555 (VK-bin-3427)	100	d__Bacteria;p__Acidobacteriota;c__Holophagae;o__Holophagales;f__Holophagaceae;g__Geothrix;s__Geothrix sp903913215	0.45	3864533	0.66	147	Gradient Boost (General Model)	44	0.916	45120	341.177	3464
JADJVL01	GCA_016710635	96.6	d__Bacteria;p__Acidobacteriota;c__Holophagae;o__Holophagales;f__Holophagaceae;g__JADJVL01;s__JADJVL01 sp016710635	3.94	4.00331e+06	0.69	34	Gradient Boost (General Model)	45	0.89	255257	328.06	3506
	GCA_016720465	96.85	d__Bacteria;p__Acidobacteriota;c__Holophagae;o__Holophagales;f__Holophagaceae;g__JADJVL01;s__JADJVL01 sp016720465	0.53	3.63819e+06	0.64	4	Gradient Boost (General Model)	46	0.898	1816503	351.341	3005
	GCA_016722505	95.47	d__Bacteria;p__Acidobacteriota;c__Holophagae;o__Holophagales;f__Holophagaceae;g__JADJVL01;s__JADJVL01 sp016722505	0.43	3.80186e+06	0.59	9	Gradient Boost (General Model)	47	0.907	587373	337.698	3257
JAFDVN01	GCA_016192145	97.97	d__Bacteria;p__Acidobacteriota;c__Holophagae;o__Holophagales;f__Holophagaceae;g__JAFDVN01;s__JAFDVN01 sp016192145	0.06	3.87876e+06	0.67	19	Gradient Boost (General Model)	48	0.916	331495	345.714	3359
	GCA_018269025	76.07	d__Bacteria;p__Acidobacteriota;c__Holophagae;o__Holophagales;f__Holophagaceae;g__JAFDVN01;s__JAFDVN01 sp018269025	1.63	3.03259e+06	0.66	203	Gradient Boost (General Model)	49	0.934	15793	310.537	2316
JACQZU01	GCA_016213735	97.2	d__Bacteria;p__Acidobacteriota;c__Holophagae;o__Holophagales;f__Holophagaceae;g__JACQZU01;s__JACQZU01 sp016213735	0.03	3.695e+06	0.68	28	Gradient Boost (General Model)	50	0.917	228173	351.9	3124
WRHW01	GCA_009783055	94.99	d__Bacteria;p__Acidobacteriota;c__Holophagae;o__Holophagales;f__Holophagaceae;g__WRHW01;s__WRHW01 sp009783055	4.44	2.85247e+06	0.45	141	Gradient Boost (General Model)	51	0.901	29354	339.464	2401
Nanopelagicales	GCF_002287885.2_ASM228788v2	100	d__Bacteria;p__Actinomycetota;c__Actinomycetia;o__Nanopelagicales;f__Nanopelagicaceae;g__Planktophila;s__Planktophila lacus	0.23	1238108	0.41	1	Neural Network (Specific Model)	11	0.953	1238108	318.65	1237
	GCF_002287925.1_ASM228792v1	99.96	d__Bacteria;p__Actinomycetota;c__Actinomycetia;o__Nanopelagicales;f__Nanopelagicaceae;g__Planktophila;s__Planktophila lacus	0.23	1.46065e+06	0.48	2	Neural Network (Specific Model)	11	0.952	1460061	320.09	1451
	GCF_002287965.1_ASM228796v1	99.99	d__Bacteria;p__Actinomycetota;c__Actinomycetia;o__Nanopelagicales;f__Nanopelagicaceae;g__Planktophila;s__Planktophila dulcis	0.1	1.36191e+06	0.48	3	Neural Network (Specific Model)	11	0.952	1361776	315.865	1371
	GCF_002288005.1_ASM228800v1	99.9	d__Bacteria;p__Actinomycetota;c__Actinomycetia;o__Nanopelagicales;f__Nanopelagicaceae;g__Nanopelagicus;s__Nanopelagicus hibericus	0.19	1.22431e+06	0.42	4	Neural Network (Specific Model)	11	0.949	1223088	313.59	1237
	GCF_002288045.1_ASM228804v1	99.97	d__Bacteria;p__Actinomycetota;c__Actinomycetia;o__Nanopelagicales;f__Nanopelagicaceae;g__Planktophila;s__Planktophila dulcis	0.16	1.36634e+06	0.48	5	Neural Network (Specific Model)	11	0.951	1365934	316.714	1371
	GCF_002288065.1_ASM228806v1	99.98	d__Bacteria;p__Actinomycetota;c__Actinomycetia;o__Nanopelagicales;f__Nanopelagicaceae;g__Planktophila;s__Planktophila sulfonica	0.11	1.34488e+06	0.49	6	Neural Network (Specific Model)	11	0.954	1344614	318.244	1347
	GCF_002288105.1_ASM228810v1	100	d__Bacteria;p__Actinomycetota;c__Actinomycetia;o__Nanopelagicales;f__Nanopelagicaceae;g__Planktophila;s__Planktophila versatilis	0.22	1331009	0.48	7	Neural Network (Specific Model)	11	0.947	1331009	313.651	1343
	GCF_002288145.1_ASM228814v1	100	d__Bacteria;p__Actinomycetota;c__Actinomycetia;o__Nanopelagicales;f__Nanopelagicaceae;g__Planktophila;s__Planktophila versatilis	0.24	1326591	0.48	8	Neural Network (Specific Model)	11	0.948	1326591	313.41	1341
	GCF_002288185.1_ASM228818v1	99.95	d__Bacteria;p__Actinomycetota;c__Actinomycetia;o__Nanopelagicales;f__Nanopelagicaceae;g__Planktophila;s__Planktophila vernalis	0.14	1.36469e+06	0.46	9	Neural Network (Specific Model)	11	0.954	1364004	316.882	1372
	GCF_002288225.1_ASM228822v1	99.93	d__Bacteria;p__Actinomycetota;c__Actinomycetia;o__Nanopelagicales;f__Nanopelagicaceae;g__Planktophila;s__Planktophila dulcis	0.13	1.34896e+06	0.48	10	Neural Network (Specific Model)	11	0.952	1348019	315.364	1360
	GCF_002288265.1_ASM228826v1	100	d__Bacteria;p__Actinomycetota;c__Actinomycetia;o__Nanopelagicales;f__Nanopelagicaceae;g__Planktophila;s__Planktophila versatilis	0.25	1325420	0.48	11	Neural Network (Specific Model)	11	0.947	1325420	314.82	1332
	GCF_002288305.1_ASM228830v1	99.92	d__Bacteria;p__Actinomycetota;c__Actinomycetia;o__Nanopelagicales;f__Nanopelagicaceae;g__Nanopelagicus;s__Nanopelagicus abundans	0.29	1.16279e+06	0.4	12	Neural Network (Specific Model)	11	0.947	1161863	312.745	1175
	GCF_002288325.1_ASM228832v1	99.97	d__Bacteria;p__Actinomycetota;c__Actinomycetia;o__Nanopelagicales;f__Nanopelagicaceae;g__Planktophila;s__Planktophila lacus	0.11	1.38523e+06	0.48	13	Neural Network (Specific Model)	11	0.953	1384812	319.116	1382
	GCF_002288345.1_ASM228834v1	100	d__Bacteria;p__Actinomycetota;c__Actinomycetia;o__Nanopelagicales;f__Nanopelagicaceae;g__Planktophila;s__Planktophila versatilis	0.14	1266983	0.48	14	Neural Network (Specific Model)	11	0.95	1266983	315.604	1274
	GCF_002288365.1_ASM228836v1	99.76	d__Bacteria;p__Actinomycetota;c__Actinomycetia;o__Nanopelagicales;f__Nanopelagicaceae;g__Planktophila;s__Planktophila limnetica	0.32	1.33199e+06	0.45	15	Neural Network (Specific Model)	11	0.955	1328793	314.609	1348
	GCF_002288385.1_ASM228838v1	99.98	d__Bacteria;p__Actinomycetota;c__Actinomycetia;o__Nanopelagicales;f__Nanopelagicaceae;g__Planktophila;s__Planktophila lacus	0.21	1.41039e+06	0.48	16	Neural Network (Specific Model)	11	0.951	1410107	319.241	1404
Methylopumilus	GCA_000981505.1	100	d__Bacteria;p__Pseudomonadota;c__Gammaproteobacteria;o__Burkholderiales;f__Methylophilaceae;g__Methylopumilus;s__Methylopumilus planktonicus	0.38	1356428	0.37	18	Neural Network (Specific Model)	11	0.941	1356428	301.831	1412
	GCA_006364135.1	99.97	d__Bacteria;p__Pseudomonadota;c__Gammaproteobacteria;o__Burkholderiales;f__Methylophilaceae;g__Methylopumilus;s__Methylopumilus universalis	0	1.27565e+06	0.37	19	Neural Network (Specific Model)	11	0.947	1275265	309.147	1305
	GCA_006364195.1	99.99	d__Bacteria;p__Pseudomonadota;c__Gammaproteobacteria;o__Burkholderiales;f__Methylophilaceae;g__Methylopumilus;s__Methylopumilus universalis	0	1.31338e+06	0.37	20	Neural Network (Specific Model)	11	0.946	1313253	307.184	1351
	GCA_006364395.1	99.97	d__Bacteria;p__Pseudomonadota;c__Gammaproteobacteria;o__Burkholderiales;f__Methylophilaceae;g__Methylopumilus;s__Methylopumilus universalis	0	1.29971e+06	0.37	21	Neural Network (Specific Model)	11	0.946	1299320	308.251	1332
	GCA_006364415.1	99.98	d__Bacteria;p__Pseudomonadota;c__Gammaproteobacteria;o__Burkholderiales;f__Methylophilaceae;g__Methylopumilus;s__Methylopumilus universalis	0	1.27276e+06	0.37	22	Neural Network (Specific Model)	11	0.946	1272502	304.619	1319
	GCA_006364435.1	99.97	d__Bacteria;p__Pseudomonadota;c__Gammaproteobacteria;o__Burkholderiales;f__Methylophilaceae;g__Methylopumilus;s__Methylopumilus universalis	0	1.30468e+06	0.37	23	Neural Network (Specific Model)	11	0.946	1304290	307.191	1341
	GCA_006364455.1	99.97	d__Bacteria;p__Pseudomonadota;c__Gammaproteobacteria;o__Burkholderiales;f__Methylophilaceae;g__Methylopumilus;s__Methylopumilus planktonicus	0	1.30313e+06	0.37	24	Neural Network (Specific Model)	11	0.944	1302740	305.736	1343
	GCA_006364475.1	100	d__Bacteria;p__Pseudomonadota;c__Gammaproteobacteria;o__Burkholderiales;f__Methylophilaceae;g__Methylopumilus;s__Methylopumilus planktonicus	0	1311107	0.37	25	Neural Network (Specific Model)	11	0.945	1311107	307.956	1344
	GCA_006364515.1	99.98	d__Bacteria;p__Pseudomonadota;c__Gammaproteobacteria;o__Burkholderiales;f__Methylophilaceae;g__Methylopumilus;s__Methylopumilus planktonicus	0	1.31255e+06	0.37	26	Neural Network (Specific Model)	11	0.942	1312289	306.056	1349
	GCA_006364535.1	99.97	d__Bacteria;p__Pseudomonadota;c__Gammaproteobacteria;o__Burkholderiales;f__Methylophilaceae;g__Methylopumilus;s__Methylopumilus planktonicus	0	1.3059e+06	0.37	27	Neural Network (Specific Model)	11	0.942	1305510	305.92	1343
	GCA_006364555.1	99.97	d__Bacteria;p__Pseudomonadota;c__Gammaproteobacteria;o__Burkholderiales;f__Methylophilaceae;g__Methylopumilus;s__Methylopumilus planktonicus	0	1.3126e+06	0.37	28	Neural Network (Specific Model)	11	0.943	1312210	305.941	1350
	GCA_006364575.1	99.93	d__Bacteria;p__Pseudomonadota;c__Gammaproteobacteria;o__Burkholderiales;f__Methylophilaceae;g__Methylopumilus;s__Methylopumilus planktonicus	0	1.30442e+06	0.37	29	Neural Network (Specific Model)	11	0.944	1303509	309.077	1329
	GCA_006364715.1	99.93	d__Bacteria;p__Pseudomonadota;c__Gammaproteobacteria;o__Burkholderiales;f__Methylophilaceae;g__Methylopumilus;s__Methylopumilus planktonicus	0	1.30183e+06	0.37	30	Neural Network (Specific Model)	11	0.943	1300923	308.421	1329
	GCA_006365195.1	99.97	d__Bacteria;p__Pseudomonadota;c__Gammaproteobacteria;o__Burkholderiales;f__Methylophilaceae;g__Methylopumilus;s__Methylopumilus universalis	0	1.27303e+06	0.37	31	Neural Network (Specific Model)	11	0.946	1272650	305.884	1315
	GCA_006365215.1	99.99	d__Bacteria;p__Pseudomonadota;c__Gammaproteobacteria;o__Burkholderiales;f__Methylophilaceae;g__Methylopumilus;s__Methylopumilus universalis	0	1.30279e+06	0.37	32	Neural Network (Specific Model)	11	0.947	1302662	308.427	1336
	GCA_006365235.1	99.97	d__Bacteria;p__Pseudomonadota;c__Gammaproteobacteria;o__Burkholderiales;f__Methylophilaceae;g__Methylopumilus;s__Methylopumilus universalis	0	1.28514e+06	0.37	33	Neural Network (Specific Model)	11	0.945	1284758	305.53	1327
	GCA_006365295.1	99.98	d__Bacteria;p__Pseudomonadota;c__Gammaproteobacteria;o__Burkholderiales;f__Methylophilaceae;g__Methylopumilus;s__Methylopumilus universalis	0	1.29337e+06	0.37	34	Neural Network (Specific Model)	11	0.945	1293107	307.163	1329
