# Supplementary material for: Ubiquitous genome streamlined Acidobacteriota in freshwater environments
Source: ISME Commun. 2024 Oct 22;4(1):ycae124. doi: 10.1093/ismeco/ycae124 (PMC11561045; doi:10.1093/ismeco/ycae124)
Supplement: Supplementary_Table_S6-All_Reference_MAGs_ycae124 [file supplementary_table_s6-all_reference_mags_ycae124.xlsx]

## Sheet: Supplementary Table S6
Supplementary Table S18. Genome statistics of all species representative genomes of Acidiobacteriota.
Name	Estimated Genome Size (bp)	GTDB Taxonomy	Completeness	Contamination	Completeness_Model_Used	Translation_Table_Used	Coding_Density	Contig_N50 (bp)	Average_Gene_Length (bp)	Genome_Size (bp)	GC_Content	Total_Coding_Sequences	Total_Contigs	Max_Contig_Length	Additional_Notes
GCA_005788175.1_ASM578817v1_genomic	1.05321e+06	d__Bacteria;p__Acidobacteriota;c__Holophagae;o__Holophagales;f__Holophagaceae;g__UBA12189;s__UBA12189 sp005788175	84.86	0.04	Gradient Boost (General Model)	11	0.947	233378	330.45	893751	0.43	855	16	278026	None
GCA_014189895.1_ASM1418989v1_genomic	1.2003e+06	d__Bacteria;p__Acidobacteriota;c__Holophagae;o__Holophagales;f__Holophagaceae;g__UBA12189;s__UBA12189 sp014189895	97.1	1.28	Gradient Boost (General Model)	11	0.946	53449	320.666	1165493	0.47	1148	42	138391	None
GCA_023257195.1_ASM2325719v1_genomic	1.23596e+06	d__Bacteria;p__Acidobacteriota;c__Holophagae;o__Holophagales;f__Holophagaceae;g__UBA12189;s__UBA12189 sp003530835	96.97	0.06	Gradient Boost (General Model)	11	0.932	128561	318.73	1198512	0.46	1171	58	184934	None
GCA_002731215.1_ASM273121v1_genomic	1.67893e+06	d__Bacteria;p__Acidobacteriota;c__UBA890;o__UBA890;f__UBA890;g__UBA890;s__UBA890 sp002731215	72.61	0.04	Gradient Boost (General Model)	11	0.932	22785	332.056	1219072	0.54	1143	71	69623	None
GCA_021161165.1_ASM2116116v1_genomic	1.76948e+06	d__Bacteria;p__Acidobacteriota;c__Aminicenantia;o__S016-38;f__S016-38;g__S016-38;s__S016-38 sp021161165	82.99	0.9	Gradient Boost (General Model)	11	0.958	10966	308.661	1468488	0.4	1527	172	37162	None
GCA_027025175.1_ASM2702517v1_genomic	1.81153e+06	d__Bacteria;p__Acidobacteriota;c__Aminicenantia;o__S016-38;f__S016-38;g__;s__	98.39	2.84	Gradient Boost (General Model)	11	0.967	14136	309.367	1782361	0.48	1868	191	87519	None
GCA_002720285.1_ASM272028v1_genomic	1.82972e+06	d__Bacteria;p__Acidobacteriota;c__Vicinamibacteria;o__Vicinamibacterales;f__UBA823;g__UBA11600;s__UBA11600 sp002720285	81.77	3.47	Gradient Boost (General Model)	11	0.925	31155	325.589	1496158	0.54	1419	53	96327	None
GCA_030627155.1_ASM3062715v1_genomic	1.83441e+06	d__Bacteria;p__Acidobacteriota;c__Aminicenantia;o__Aminicenantales;f__Aminicenantaceae;g__Kmv29;s__	83.31	1.12	Gradient Boost (General Model)	11	0.899	7005	303.586	1528251	0.39	1511	245	38731	None
GCA_030673995.1_ASM3067399v1_genomic	1.86612e+06	d__Bacteria;p__Acidobacteriota;c__Aminicenantia;o__Aminicenantales;f__Aminicenantaceae;g__JAGLWV01;s__	82.85	0.07	Gradient Boost (General Model)	11	0.897	10122	307.295	1546083	0.42	1508	180	35849	None
GCA_015487755.1_ASM1548775v1_genomic	1.86698e+06	d__Bacteria;p__Acidobacteriota;c__Holophagae;o__Thermotomaculales;f__Thermotomaculaceae;g__Thermotomaculum;s__Thermotomaculum sp015487755	89.17	0.16	Gradient Boost (General Model)	11	0.958	6089	315.298	1664784	0.38	1692	318	20150	None
GCA_015486055.1_ASM1548605v1_genomic	1.88376e+06	d__Bacteria;p__Acidobacteriota;c__Aminicenantia;o__S016-38;f__S016-38;g__S016-38;s__S016-38 sp015486055	98.8	0.44	Gradient Boost (General Model)	11	0.952	60091	331.044	1861152	0.4	1793	60	230276	None
GCA_030615975.1_ASM3061597v1_genomic	1.89937e+06	d__Bacteria;p__Acidobacteriota;c__Aminicenantia;o__Aminicenantales;f__Aminicenantaceae;g__;s__	80.85	0.85	Gradient Boost (General Model)	11	0.909	7926	306.495	1535642	0.4	1522	220	26724	None
GCA_027068075.1_ASM2706807v1_genomic	1.90632e+06	d__Bacteria;p__Acidobacteriota;c__Aminicenantia;o__S016-38;f__S016-38;g__;s__	100	1.06	Gradient Boost (General Model)	11	0.965	541873	344.929	1906319	0.53	1787	9	771369	None
GCA_026991555.1_ASM2699155v1_genomic	1.91971e+06	d__Bacteria;p__Acidobacteriota;c__Aminicenantia;o__S016-38;f__S016-38;g__;s__	99.29	0.12	Gradient Boost (General Model)	11	0.954	23049	316.558	1906085	0.48	1925	125	88363	None
GCA_026987025.1_ASM2698702v1_genomic	1983543	d__Bacteria;p__Acidobacteriota;c__Aminicenantia;o__S016-38;f__S016-38;g__;s__	100	2.52	Gradient Boost (General Model)	11	0.963	91459	333.137	1983543	0.51	1922	48	339446	None
GCA_027078415.1_ASM2707841v1_genomic	2.01243e+06	d__Bacteria;p__Acidobacteriota;c__Thermoanaerobaculia;o__;f__;g__;s__	97.22	0.06	Gradient Boost (General Model)	11	0.933	37036	344.906	1956489	0.37	1773	80	150440	None
GCA_002346475.1_ASM234647v1_genomic	2.02433e+06	d__Bacteria;p__Acidobacteriota;c__Vicinamibacteria;o__Vicinamibacterales;f__UBA2999;g__UBA2999;s__UBA2999 sp002346475	95.68	2.79	Gradient Boost (General Model)	11	0.924	48776	330.17	1936883	0.46	1810	60	156824	None
GCA_031283145.1_ASM3128314v1_genomic	2.06044e+06	d__Bacteria;p__Acidobacteriota;c__Holophagae;o__Holophagales;f__Holophagaceae;g__WRHW01;s__	64.3	1.67	Gradient Boost (General Model)	11	0.884	7319	302.705	1324862	0.5	1293	207	19718	None
GCA_021161905.1_ASM2116190v1_genomic	2.09233e+06	d__Bacteria;p__Acidobacteriota;c__B3-B38;o__B3-B38;f__JAGGZT01;g__JAGGZT01;s__JAGGZT01 sp021161905	100	0.26	Gradient Boost (General Model)	11	0.943	42358	335.849	2092333	0.5	1964	72	162648	None
GCA_020722885.1_ASM2072288v1_genomic	2.0925e+06	d__Bacteria;p__Acidobacteriota;c__UBA4820;o__UBA4820;f__UBA4820;g__UBA4820;s__UBA4820 sp020722885	90.97	0.16	Gradient Boost (General Model)	11	0.91	24319	338.086	1903546	0.38	1714	107	66509	None
GCA_013813355.1_ASM1381335v1_genomic	2.10872e+06	d__Bacteria;p__Acidobacteriota;c__Vicinamibacteria;o__Vicinamibacterales;f__2-12-FULL-66-21;g__JACCRT01;s__JACCRT01 sp013813355	57.98	0.01	Gradient Boost (General Model)	11	0.907	31178	316.725	1222635	0.67	1169	60	74879	None
GCA_026986725.1_ASM2698672v1_genomic	2.14377e+06	d__Bacteria;p__Acidobacteriota;c__Holophagae;o__Thermotomaculales;f__Thermotomaculaceae;g__Thermotomaculum;s__	97.43	0.45	Gradient Boost (General Model)	11	0.954	28402	331.929	2088675	0.37	2009	130	71327	None
GCA_016210855.1_ASM1621085v1_genomic	2.14937e+06	d__Bacteria;p__Acidobacteriota;c__Terriglobia;o__Acidoferrales;f__2-02-FULL-67-57;g__2-02-FULL-67-57;s__2-02-FULL-67-57 sp016210855	87.41	1.44	Gradient Boost (General Model)	11	0.916	23008	298.838	1878761	0.66	1921	130	59563	None
GCA_002402325.1_ASM240232v1_genomic	2.16804e+06	d__Bacteria;p__Acidobacteriota;c__UBA4820;o__UBA4820;f__UBA4820;g__UBA4820;s__UBA4820 sp002402325	98.01	1.62	Gradient Boost (General Model)	11	0.931	15647	339.277	2124892	0.37	1949	175	52628	None
GCA_027067895.1_ASM2706789v1_genomic	2.17001e+06	d__Bacteria;p__Acidobacteriota;c__Holophagae;o__Thermotomaculales;f__Thermotomaculaceae;g__Thermotomaculum;s__	83.49	1.55	Gradient Boost (General Model)	11	0.953	5592	286.191	1811738	0.38	2018	415	21918	None
GCA_016199625.1_ASM1619962v1_genomic	2.17028e+06	d__Bacteria;p__Acidobacteriota;c__Vicinamibacteria;o__Fen-336;f__Fen-336;g__JACQGI01;s__JACQGI01 sp016199625	63.23	0.02	Gradient Boost (General Model)	11	0.946	43129	336.919	1372268	0.71	1287	44	125682	None
GCA_017992175.1_ASM1799217v1_genomic	2.19703e+06	d__Bacteria;p__Acidobacteriota;c__Aminicenantia;o__Aminicenantales;f__Saccharicenantaceae;g__Saccharicenans;s__Saccharicenans sp017992175	62.91	0.06	Gradient Boost (General Model)	11	0.917	65602	358.775	1382151	0.48	1180	46	152231	None
GCA_022759065.1_ASM2275906v1_genomic	2.21271e+06	d__Bacteria;p__Acidobacteriota;c__UBA4820;o__UBA4820;f__DSQY01;g__JAEMPZ01;s__JAEMPZ01 sp022759065	86.54	2.31	Gradient Boost (General Model)	11	0.914	7657	330.392	1914879	0.6	1771	275	22898	None
GCA_027294185.1_ASM2729418v1_genomic	2.22452e+06	d__Bacteria;p__Acidobacteriota;c__Terriglobia;o__UBA7540;f__;g__;s__	75.16	2.34	Gradient Boost (General Model)	11	0.894	5212	288.016	1671950	0.59	1733	338	18499	None
GCA_031273105.1_ASM3127310v1_genomic	2.2379e+06	d__Bacteria;p__Acidobacteriota;c__Holophagae;o__Holophagales;f__Holophagaceae;g__WRHW01;s__	92.52	0.18	Gradient Boost (General Model)	11	0.899	13413	318.78	2070508	0.52	1951	193	37543	None
GCA_027070475.1_ASM2707047v1_genomic	2.24095e+06	d__Bacteria;p__Acidobacteriota;c__Aminicenantia;o__JAMOAD01;f__JAMOAD01;g__;s__	99.08	1.42	Gradient Boost (General Model)	11	0.945	7785	317.855	2220333	0.33	2207	373	29806	None
GCA_030669305.1_ASM3066930v1_genomic	2.24737e+06	d__Bacteria;p__Acidobacteriota;c__Aminicenantia;o__Aminicenantales;f__Aminicenantaceae;g__;s__	91.45	1.5	Gradient Boost (General Model)	11	0.884	24094	330.904	2055216	0.4	1833	122	79788	None
GCA_014859315.1_ASM1485931v1_genomic	2.25101e+06	d__Bacteria;p__Acidobacteriota;c__Aminicenantia;o__Aminicenantales;f__Aminicenantaceae;g__Kmv29;s__Kmv29 sp014859315	91.56	2.44	Gradient Boost (General Model)	11	0.904	15775	331.243	2061027	0.39	1880	200	62620	None
GCA_004378665.1_ASM437866v1_genomic	2.25578e+06	d__Bacteria;p__Acidobacteriota;c__Aminicenantia;o__Aminicenantales;f__Aminicenantaceae;g__SOIA01;s__SOIA01 sp004378665	90.85	1.17	Gradient Boost (General Model)	11	0.926	6028	332.21	2049380	0.48	1907	398	30451	None
GCA_030620255.1_ASM3062025v1_genomic	2.26469e+06	d__Bacteria;p__Acidobacteriota;c__Aminicenantia;o__UBA2199;f__UBA2199;g__;s__	77.41	4.5	Gradient Boost (General Model)	11	0.931	5838	293.88	1753095	0.3	1856	325	17944	None
GCA_003650445.1_ASM365044v1_genomic	2.27892e+06	d__Bacteria;p__Acidobacteriota;c__Holophagae;o__Thermotomaculales;f__Thermotomaculaceae;g__UM-FILTER-49-7;s__UM-FILTER-49-7 sp003650445	94.84	0	Gradient Boost (General Model)	11	0.911	14420	332.596	2161331	0.49	1980	178	37382	None
GCA_029571905.1_ASM2957190v1_genomic	2.28147e+06	d__Bacteria;p__Acidobacteriota;c__Aminicenantia;o__Aminicenantales;f__Saccharicenantaceae;g__Saccharicenans;s__	82.45	3.94	Gradient Boost (General Model)	11	0.918	13827	327.499	1881071	0.46	1761	231	83718	None
GCA_027296665.1_ASM2729666v1_genomic	2.28211e+06	d__Bacteria;p__Acidobacteriota;c__Polarisedimenticolia;o__;f__;g__;s__	85.54	2.2	Gradient Boost (General Model)	11	0.939	8083	312.81	1952120	0.61	1959	296	30434	None
GCA_002696705.1_ASM269670v1_genomic	2.29587e+06	d__Bacteria;p__Acidobacteriota;c__Vicinamibacteria;o__Vicinamibacterales;f__UBA823;g__UBA8106;s__UBA8106 sp002696705	74.98	3.52	Gradient Boost (General Model)	11	0.931	28840	333.615	1721444	0.5	1605	77	61038	None
GCA_028749205.1_ASM2874920v1_genomic	2.30694e+06	d__Bacteria;p__Acidobacteriota;c__Aminicenantia;o__Aminicenantales;f__Saccharicenantaceae;g__Saccharicenans;s__	91.91	2.05	Gradient Boost (General Model)	11	0.876	46460	339.662	2120307	0.44	1827	101	179125	None
GCA_027365415.1_ASM2736541v1_genomic	2.30963e+06	d__Bacteria;p__Acidobacteriota;c__Terriglobia;o__Terriglobales;f__Acidobacteriaceae;g__JAJZIJ01;s__	90.49	3.16	Gradient Boost (General Model)	11	0.9	24585	316.708	2089983	0.57	1984	203	86968	None
GCA_004377005.1_ASM437700v1_genomic	2.31334e+06	d__Bacteria;p__Acidobacteriota;c__Aminicenantia;o__Aminicenantales;f__Aminicenantaceae;g__SOIV01;s__SOIV01 sp004377005	83.51	2.64	Gradient Boost (General Model)	11	0.907	7727	331.521	1931870	0.42	1765	331	57923	None
GCA_031256155.1_ASM3125615v1_genomic	2.35037e+06	d__Bacteria;p__Acidobacteriota;c__Holophagae;o__Holophagales;f__Holophagaceae;g__WRHW01;s__	69.11	0	Gradient Boost (General Model)	11	0.901	6212	307.961	1624342	0.47	1588	288	20168	None
GCA_016592575.1_ASM1659257v1_genomic	2.37607e+06	d__Bacteria;p__Acidobacteriota;c__Holophagae;o__Thermotomaculales;f__Thermotomaculaceae;g__Thermotomaculum;s__Thermotomaculum hydrothermale	97.52	0.01	Gradient Boost (General Model)	11	0.943	2317141	346.535	2317141	0.35	2108	1	2317141	None
GCA_012798145.1_ASM1279814v1_genomic	2.37839e+06	d__Bacteria;p__Acidobacteriota;c__UBA4820;o__UBA4820;f__UBA4820;g__UBA4820;s__UBA4820 sp012798145	88.74	0.89	Gradient Boost (General Model)	11	0.931	5993	300.283	2110585	0.39	2187	443	24926	None
GCA_002714165.1_ASM271416v1_genomic	2.38005e+06	d__Bacteria;p__Acidobacteriota;c__Vicinamibacteria;o__Vicinamibacterales;f__UBA823;g__UBA11600;s__UBA11600 sp002714165	85.85	4.04	Gradient Boost (General Model)	11	0.925	59034	342.592	2043271	0.54	1843	48	143852	None
GCA_016210895.1_ASM1621089v1_genomic	2.3827e+06	d__Bacteria;p__Acidobacteriota;c__Terriglobia;o__Acidoferrales;f__2-02-FULL-67-57;g__JACQTG01;s__JACQTG01 sp016210895	72.39	4.94	Gradient Boost (General Model)	11	0.92	6392	283.679	1724835	0.64	1867	308	29150	None
GCA_002789615.1_ASM278961v1_genomic	2.39742e+06	d__Bacteria;p__Acidobacteriota;c__Holophagae;o__Thermotomaculales;f__Thermotomaculaceae;g__UM-FILTER-49-7;s__UM-FILTER-49-7 sp002789615	88.07	0.44	Gradient Boost (General Model)	11	0.904	12619	307.34	2111409	0.49	2077	215	51355	None
GCA_029553365.1_ASM2955336v1_genomic	2.40585e+06	d__Bacteria;p__Acidobacteriota;c__Aminicenantia;o__Aminicenantales;f__Saccharicenantaceae;g__Saccharicenans;s__	74.54	0.63	Gradient Boost (General Model)	11	0.905	13994	330.029	1793320	0.46	1643	236	125127	None
GCA_027038695.1_ASM2703869v1_genomic	2.41239e+06	d__Bacteria;p__Acidobacteriota;c__Holophagae;o__Thermotomaculales;f__Thermotomaculaceae;g__Thermotomaculum;s__	90.01	5.88	Gradient Boost (General Model)	11	0.943	8165	304.655	2171394	0.37	2248	374	42034	None
GCA_005223145.1_ASM522314v1_genomic	2.41409e+06	d__Bacteria;p__Acidobacteriota;c__B3-B38;o__B3-B38;f__B3-B38;g__Guanabacterium;s__Guanabacterium sp005223145	93.38	0.36	Gradient Boost (General Model)	11	0.889	27105	329.815	2254273	0.49	2027	102	81410	None
GCA_003476685.1_ASM347668v1_genomic	2.42247e+06	d__Bacteria;p__Acidobacteriota;c__Aminicenantia;o__Aminicenantales;f__Saccharicenantaceae;g__Saccharicenans;s__Saccharicenans sp003476685	79.83	1.17	Gradient Boost (General Model)	11	0.88	8793	311.716	1933857	0.54	1824	262	47527	None
GCA_027062035.1_ASM2706203v1_genomic	2.42554e+06	d__Bacteria;p__Acidobacteriota;c__Aminicenantia;o__S016-38;f__S016-38;g__S016-38;s__	96.94	5.55	Gradient Boost (General Model)	11	0.954	8983	291.713	2351320	0.43	2575	434	35603	None
GCA_030633795.1_ASM3063379v1_genomic	2.42587e+06	d__Bacteria;p__Acidobacteriota;c__Aminicenantia;o__Aminicenantales;f__Aminicenantaceae;g__G020348385;s__	82.46	4.76	Gradient Boost (General Model)	11	0.922	5584	300.482	2000373	0.46	2052	393	28150	None
GCA_002717745.1_ASM271774v1_genomic	2.42997e+06	d__Bacteria;p__Acidobacteriota;c__Vicinamibacteria;o__Vicinamibacterales;f__UBA823;g__UBA11600;s__UBA11600 sp002717745	62.26	1.49	Gradient Boost (General Model)	11	0.929	29489	337.467	1512901	0.55	1391	54	71772	None
GCA_030612495.1_ASM3061249v1_genomic	2.43431e+06	d__Bacteria;p__Acidobacteriota;c__Aminicenantia;o__UBA2199;f__UBA2199;g__;s__	91.76	1.2	Gradient Boost (General Model)	11	0.922	13047	311.962	2233722	0.31	2206	276	48366	None
GCA_002433055.1_ASM243305v1_genomic	2.44809e+06	d__Bacteria;p__Acidobacteriota;c__Terriglobia;o__Bryobacterales;f__UBA6623;g__UBA6623;s__UBA6623 sp002433055	74.03	1.29	Gradient Boost (General Model)	11	0.897	89020	345.826	1812321	0.48	1568	46	260082	None
GCA_028749115.1_ASM2874911v1_genomic	2.46407e+06	d__Bacteria;p__Acidobacteriota;c__Aminicenantia;o__Aminicenantales;f__Saccharicenantaceae;g__Saccharicenans;s__	91.34	2.19	Gradient Boost (General Model)	11	0.887	151525	343.561	2250686	0.45	1941	41	343429	None
GCA_016933355.1_ASM1693335v1_genomic	2.46453e+06	d__Bacteria;p__Acidobacteriota;c__Aminicenantia;o__Aminicenantales;f__JAFGBC01;g__JAFGBC01;s__JAFGBC01 sp016933355	83.32	0.91	Gradient Boost (General Model)	11	0.94	6033	326.161	2053444	0.67	1976	370	27907	None
GCA_021851625.1_ASM2185162v1_genomic	2.47035e+06	d__Bacteria;p__Acidobacteriota;c__Terriglobia;o__Terriglobales;f__Acidobacteriaceae;g__JAJZCX01;s__JAJZCX01 sp021851625	76.68	0.87	Gradient Boost (General Model)	11	0.897	5908	300.081	1894263	0.59	1891	346	24357	None
GCA_021810625.1_ASM2181062v1_genomic	2.47063e+06	d__Bacteria;p__Acidobacteriota;c__Terriglobia;o__Terriglobales;f__Acidobacteriaceae;g__JAJZIJ01;s__JAJZIJ01 sp021810625	99.14	0	Gradient Boost (General Model)	11	0.9	56783	340.418	2449385	0.57	2162	74	107235	None
GCA_025054715.1_ASM2505471v1_genomic	2.47959e+06	d__Bacteria;p__Acidobacteriota;c__Blastocatellia;o__Pyrinomonadales;f__Pyrinomonadaceae;g__J014;s__J014 sp025054715	99	0.31	Gradient Boost (General Model)	11	0.936	186552	349.539	2454796	0.41	2196	23	509945	None
GCA_027061995.1_ASM2706199v1_genomic	2.47964e+06	d__Bacteria;p__Acidobacteriota;c__Aminicenantia;o__JAMOAD01;f__JAMOAD01;g__;s__	95.14	1.67	Gradient Boost (General Model)	11	0.926	51150	327.413	2359132	0.33	2231	104	146297	None
GCA_025060245.1_ASM2506024v1_genomic	2.48094e+06	d__Bacteria;p__Acidobacteriota;c__Thermoanaerobaculia;o__Thermoanaerobaculales;f__Thermoanaerobaculaceae;g__Thermoanaerobaculum;s__Thermoanaerobaculum sp025060245	94.78	1.36	Gradient Boost (General Model)	11	0.944	19415	323.384	2351438	0.64	2296	208	64962	None
GCA_027458945.1_ASM2745894v1_genomic	2.49062e+06	d__Bacteria;p__Acidobacteriota;c__Thermoanaerobaculia;o__Thermoanaerobaculales;f__Thermoanaerobaculaceae;g__RBG-13-68-16;s__	73.88	1.44	Gradient Boost (General Model)	11	0.928	6009	303.395	1840071	0.71	1880	371	54479	None
GCA_030607635.1_ASM3060763v1_genomic	2.4942e+06	d__Bacteria;p__Acidobacteriota;c__Aminicenantia;o__Aminicenantales;f__Aminicenantaceae;g__SOIV01;s__	76.11	2.22	Gradient Boost (General Model)	11	0.888	7097	277.984	1898339	0.42	2026	306	29360	None
GCA_016190945.1_ASM1619094v1_genomic	2.50104e+06	d__Bacteria;p__Acidobacteriota;c__Vicinamibacteria;o__Vicinamibacterales;f__UBA2999;g__Gp6-AA40;s__Gp6-AA40 sp016190945	78.19	0.32	Gradient Boost (General Model)	11	0.907	23106	304.597	1955564	0.66	1946	158	72437	None
GCA_937934115.1_H1_Bin_METABAT_169_1_genomic	2.51145e+06	d__Bacteria;p__Acidobacteriota;c__Thermoanaerobaculia;o__Thermoanaerobaculales;f__Thermoanaerobaculaceae;g__Thermoanaerobaculum;s__	96.48	0.42	Gradient Boost (General Model)	11	0.931	91173	334.733	2423047	0.61	2254	52	254877	None
GCA_020349885.1_ASM2034988v1_genomic	2.51721e+06	d__Bacteria;p__Acidobacteriota;c__G020349885;o__G020349885;f__G020349885;g__G020349885;s__G020349885 sp020349885	95.29	0.71	Gradient Boost (General Model)	11	0.896	2398648	360.069	2398648	0.63	1993	1	2398648	None
GCA_001773855.1_ASM177385v1_genomic	2.51757e+06	d__Bacteria;p__Acidobacteriota;c__Aminicenantia;o__Aminicenantales;f__RBG-16-66-30;g__RBG-16-66-30;s__RBG-16-66-30 sp001773855	71.21	2.51	Gradient Boost (General Model)	11	0.828	12675	289.846	1792761	0.64	1712	161	38344	None
GCA_027040585.1_ASM2704058v1_genomic	2.52569e+06	d__Bacteria;p__Acidobacteriota;c__UBA6911;o__JAAYUB01;f__;g__;s__	82.4	3.6	Gradient Boost (General Model)	11	0.927	6161	288.897	2081165	0.32	2232	469	28221	None
GCA_021287085.1_ASM2128708v1_genomic	2.52592e+06	d__Bacteria;p__Acidobacteriota;c__Holophagae;o__Holophagales;f__Holophagaceae;g__Holophaga;s__Holophaga sp021287085	96.06	0.36	Gradient Boost (General Model)	11	0.936	10818	315.122	2426400	0.63	2405	331	47247	None
GCA_947478985.1_RH-26jul17-107_genomic	2.54462e+06	d__Bacteria;p__Acidobacteriota;c__Vicinamibacteria;o__Vicinamibacterales;f__UBA2999;g__Gp6-AA40;s__	84.36	1.74	Gradient Boost (General Model)	11	0.944	6879	304.364	2146638	0.66	2224	325	27095	None
GCA_022711715.1_ASM2271171v1_genomic	2.57578e+06	d__Bacteria;p__Acidobacteriota;c__Aminicenantia;o__UBA2199;f__UBA2199;g__UBA2199;s__UBA2199 sp022711715	81.15	0.09	Gradient Boost (General Model)	11	0.899	23733	325.459	2090247	0.66	1929	138	185670	None
GCA_013388425.1_ASM1338842v1_genomic	2.58091e+06	d__Bacteria;p__Acidobacteriota;c__Thermoanaerobaculia;o__Thermoanaerobaculales;f__Thermoanaerobaculaceae;g__JACADV01;s__JACADV01 sp013388425	82.96	0.06	Gradient Boost (General Model)	11	0.935	28461	344.97	2141126	0.69	1939	109	82205	None
GCA_002730735.1_ASM273073v1_genomic	2.58473e+06	d__Bacteria;p__Acidobacteriota;c__Vicinamibacteria;o__Vicinamibacterales;f__UBA823;g__UBA11600;s__UBA11600 sp002730735	61.31	0.83	Gradient Boost (General Model)	11	0.918	214257	346.465	1584695	0.55	1402	18	432089	None
GCA_013152385.1_ASM1315238v1_genomic	2.59254e+06	d__Bacteria;p__Acidobacteriota;c__Holophagae;o__Thermotomaculales;f__Thermotomaculaceae;g__UM-FILTER-49-7;s__UM-FILTER-49-7 sp013152385	99.32	0	Gradient Boost (General Model)	11	0.926	73707	343.654	2574910	0.5	2321	69	140990	None
GCA_016926835.1_ASM1692683v1_genomic	2.59451e+06	d__Bacteria;p__Acidobacteriota;c__Aminicenantia;o__UBA2199;f__UBA2199;g__UBA876;s__UBA876 sp016926835	78.98	1.6	Gradient Boost (General Model)	11	0.927	12209	320.921	2049147	0.56	1979	216	80541	None
GCA_016934745.1_ASM1693474v1_genomic	2.60579e+06	d__Bacteria;p__Acidobacteriota;c__Aminicenantia;o__UBA2199;f__UBA2199;g__UBA2199;s__UBA2199 sp016934745	84.77	0.39	Gradient Boost (General Model)	11	0.932	54825	330.734	2208932	0.51	2080	66	137111	None
GCA_030018265.1_ASM3001826v1_genomic	2.61085e+06	d__Bacteria;p__Acidobacteriota;c__Aminicenantia;o__Aminicenantales;f__Saccharicenantaceae;g__Saccharicenans;s__	90.64	0.49	Gradient Boost (General Model)	11	0.902	60583	351.442	2366478	0.51	2027	105	171863	None
GCA_030671065.1_ASM3067106v1_genomic	2.61299e+06	d__Bacteria;p__Acidobacteriota;c__Aminicenantia;o__Aminicenantales;f__Aminicenantaceae;g__SOIA01;s__	85.04	3.45	Gradient Boost (General Model)	11	0.905	8926	322.497	2222086	0.45	2083	283	42677	None
GCA_031274845.1_ASM3127484v1_genomic	2.61333e+06	d__Bacteria;p__Acidobacteriota;c__Vicinamibacteria;o__Vicinamibacterales;f__UBA2999;g__WHSN01;s__	98.02	0.47	Gradient Boost (General Model)	11	0.941	9778	311.786	2561583	0.64	2582	317	41506	None
GCA_002010665.1_ASM201066v1_genomic	2.61398e+06	d__Bacteria;p__Acidobacteriota;c__Aminicenantia;o__JdFR-78;f__JdFR-78;g__JdFR-78;s__JdFR-78 sp002010665	96.79	0.5	Gradient Boost (General Model)	11	0.939	114879	332.587	2530072	0.33	2388	42	268811	None
GCA_023474345.1_ASM2347434v1_genomic	2.63375e+06	d__Bacteria;p__Acidobacteriota;c__Terriglobia;o__UBA7540;f__UBA7540;g__JAMCXS01;s__JAMCXS01 sp023474345	75.25	0.49	Gradient Boost (General Model)	11	0.855	90680	329.063	1981897	0.56	1720	33	263192	None
GCA_016933515.1_ASM1693351v1_genomic	2.64452e+06	d__Bacteria;p__Acidobacteriota;c__Aminicenantia;o__Aminicenantales;f__JAFGAV01;g__JAFGAV01;s__JAFGAV01 sp016933515	89.8	3.53	Gradient Boost (General Model)	11	0.918	33522	341.27	2374780	0.62	2134	123	96752	None
GCA_026393775.1_ASM2639377v1_genomic	2.64657e+06	d__Bacteria;p__Acidobacteriota;c__Aminicenantia;o__UBA2199;f__UBA2199;g__UBA2199;s__	89.46	3.31	Gradient Boost (General Model)	11	0.924	10384	294.615	2367625	0.56	2481	330	36922	None
GCA_016189965.1_ASM1618996v1_genomic	2.64977e+06	d__Bacteria;p__Acidobacteriota;c__Terriglobia;o__Acidoferrales;f__2-02-FULL-67-57;g__JACPRL01;s__JACPRL01 sp016189965	59.22	0.51	Gradient Boost (General Model)	11	0.879	10754	290.734	1569195	0.66	1584	194	38821	None
GCA_016185365.1_ASM1618536v1_genomic	2.66525e+06	d__Bacteria;p__Acidobacteriota;c__Terriglobia;o__Terriglobales;f__DSPA01;g__DSPA01;s__DSPA01 sp016185365	89.47	0.43	Gradient Boost (General Model)	11	0.883	52800	314.676	2384598	0.61	2235	70	214032	None
GCA_014764485.1_ASM1476448v1_genomic	2.66995e+06	d__Bacteria;p__Acidobacteriota;c__Thermoanaerobaculia;o__Thermoanaerobaculales;f__Sulfomarinibacteraceae;g__Sulfomarinibacter;s__Sulfomarinibacter kjeldsenii	66.62	0.01	Gradient Boost (General Model)	11	0.909	16756	335.993	1778723	0.61	1608	127	81082	None
GCA_022867105.1_ASM2286710v1_genomic	2.67918e+06	d__Bacteria;p__Acidobacteriota;c__Aminicenantia;o__Aminicenantales;f__RBG-16-66-30;g__JALHVH01;s__JALHVH01 sp022867105	92.81	5.02	Gradient Boost (General Model)	11	0.92	6823	297.487	2486546	0.6	2569	483	31321	None
GCA_001766965.1_ASM176696v1_genomic	2.68288e+06	d__Bacteria;p__Acidobacteriota;c__Terriglobia;o__Acidoferrales;f__2-02-FULL-67-57;g__2-02-FULL-67-57;s__2-02-FULL-67-57 sp001766965	61.17	1.42	Gradient Boost (General Model)	11	0.902	8885	288.162	1641117	0.67	1714	186	27529	None
GCA_030614645.1_ASM3061464v1_genomic	2.6998e+06	d__Bacteria;p__Acidobacteriota;c__Aminicenantia;o__Aminicenantales;f__Aminicenantaceae;g__;s__	77.85	2.28	Gradient Boost (General Model)	11	0.917	5914	304.055	2101795	0.41	2117	394	22788	None
GCA_026393955.1_ASM2639395v1_genomic	2.70363e+06	d__Bacteria;p__Acidobacteriota;c__Aminicenantia;o__Aminicenantales;f__RBG-16-66-30;g__RBG-16-66-30;s__	91.2	4.44	Gradient Boost (General Model)	11	0.938	5889	304.872	2465709	0.66	2534	508	34072	None
GCA_021296485.1_ASM2129648v1_genomic	2.70784e+06	d__Bacteria;p__Acidobacteriota;c__Vicinamibacteria;o__Vicinamibacterales;f__UBA8438;g__JAAXGX01;s__JAAXGX01 sp021296485	88.04	2.46	Gradient Boost (General Model)	11	0.908	28612	332.865	2383979	0.69	2172	105	93794	None
GCA_027306745.1_ASM2730674v1_genomic	2.70836e+06	d__Bacteria;p__Acidobacteriota;c__Terriglobia;o__Terriglobales;f__Acidobacteriaceae;g__JAJZCX01;s__	71.5	1.94	Gradient Boost (General Model)	11	0.907	5227	291.006	1936477	0.6	2015	435	17774	None
GCA_030610885.1_ASM3061088v1_genomic	2.71637e+06	d__Bacteria;p__Acidobacteriota;c__Aminicenantia;o__UBA2199;f__UBA2199;g__;s__	92.64	1.53	Gradient Boost (General Model)	11	0.919	26659	320.271	2516444	0.31	2413	128	80401	None
GCA_002441005.1_ASM244100v1_genomic	2.7176e+06	d__Bacteria;p__Acidobacteriota;c__Aminicenantia;o__Aminicenantales;f__Saccharicenantaceae;g__Saccharicenans;s__Saccharicenans sp002441005	90.41	0.73	Gradient Boost (General Model)	11	0.909	366266	360.196	2456980	0.47	2070	14	540570	None
GCA_026414545.1_ASM2641454v1_genomic	2.71823e+06	d__Bacteria;p__Acidobacteriota;c__Aminicenantia;o__Aminicenantales;f__Saccharicenantaceae;g__Saccharicenans;s__	92.81	0.71	Gradient Boost (General Model)	11	0.891	90166	358.351	2522793	0.54	2093	80	172233	None
GCA_018335295.1_ASM1833529v1_genomic	2.72198e+06	d__Bacteria;p__Acidobacteriota;c__Aminicenantia;o__Aminicenantales;f__Aminicenantaceae;g__JAGXKI01;s__JAGXKI01 sp018335295	93.24	0.16	Gradient Boost (General Model)	11	0.892	40926	328.621	2537978	0.44	2301	107	162427	None
GCA_011049425.1_ASM1104942v1_genomic	2.72889e+06	d__Bacteria;p__Acidobacteriota;c__Aminicenantia;o__UBA2199;f__UBA2199;g__UBA876;s__UBA876 sp011049425	96.15	2.43	Gradient Boost (General Model)	11	0.909	25063	328.042	2623831	0.56	2432	171	169732	None
GCA_016179005.1_ASM1617900v1_genomic	2.73526e+06	d__Bacteria;p__Acidobacteriota;c__Terriglobia;o__Acidoferrales;f__UBA7541;g__JACQDE01;s__JACQDE01 sp016179005	59.72	0.39	Gradient Boost (General Model)	11	0.894	5087	284.921	1633498	0.62	1711	356	28144	None
GCA_027064125.1_ASM2706412v1_genomic	2.74001e+06	d__Bacteria;p__Acidobacteriota;c__UBA6911;o__JAAYUB01;f__;g__;s__	94.33	3.99	Gradient Boost (General Model)	11	0.901	19649	331.502	2584655	0.34	2350	222	56535	None
GCA_030671465.1_ASM3067146v1_genomic	2.74005e+06	d__Bacteria;p__Acidobacteriota;c__Aminicenantia;o__UBA2199;f__UBA2199;g__;s__	87.97	3.58	Gradient Boost (General Model)	11	0.935	5836	298.913	2410425	0.43	2520	521	18754	None
GCA_023621955.1_ASM2362195v1_genomic	2.74567e+06	d__Bacteria;p__Acidobacteriota;c__Aminicenantia;o__JAMOAD01;f__JAMOAD01;g__JAMOAD01;s__JAMOAD01 sp023621955	85.39	4.4	Gradient Boost (General Model)	11	0.938	7941	310.168	2344528	0.58	2371	394	41828	None
GCA_902505605.1_MAG_SS3_genomic	2.74589e+06	d__Bacteria;p__Acidobacteriota;c__B3-B38;o__B3-B38;f__B3-B38;g__Guanabacterium;s__Guanabacterium sedimentis	80.8	2.77	Gradient Boost (General Model)	11	0.899	15922	339.276	2218676	0.5	1962	159	65937	None
GCA_031254095.1_ASM3125409v1_genomic	2.74606e+06	d__Bacteria;p__Acidobacteriota;c__UBA6911;o__UBA6911;f__UBA6911;g__;s__	76.03	2.73	Gradient Boost (General Model)	11	0.899	5768	300.82	2087832	0.53	2084	399	22853	None
GCA_002316315.1_ASM231631v1_genomic	2.74741e+06	d__Bacteria;p__Acidobacteriota;c__Aminicenantia;o__Aminicenantales;f__Saccharicenantaceae;g__Saccharicenans;s__Saccharicenans sp002316315	91.37	0.63	Gradient Boost (General Model)	11	0.895	160553	354.616	2510304	0.46	2116	53	294252	None
GCA_016185395.1_ASM1618539v1_genomic	2.75008e+06	d__Bacteria;p__Acidobacteriota;c__Terriglobia;o__Terriglobales;f__JACPNR01;g__JACPNR01;s__JACPNR01 sp016185395	90.02	0.03	Gradient Boost (General Model)	11	0.899	376802	328.545	2475622	0.64	2261	15	656236	None
GCA_013695495.1_ASM1369549v1_genomic	2.75539e+06	d__Bacteria;p__Acidobacteriota;c__Blastocatellia;o__Pyrinomonadales;f__Pyrinomonadaceae;g__OLB17;s__OLB17 sp013695495	90.13	0.71	Gradient Boost (General Model)	11	0.915	8381	287.499	2483437	0.55	2641	364	29187	None
GCA_029907135.1_ASM2990713v1_genomic	2.75601e+06	d__Bacteria;p__Acidobacteriota;c__Aminicenantia;o__Aminicenantales;f__Saccharicenantaceae;g__Saccharicenans;s__Saccharicenans sp024653405	89.8	1.79	Gradient Boost (General Model)	11	0.886	30479	344.29	2474897	0.54	2126	153	95826	None
GCA_002877915.1_ASM287791v1_genomic	2.76728e+06	d__Bacteria;p__Acidobacteriota;c__Aminicenantia;o__Aminicenantales;f__Saccharicenantaceae;g__Saccharicenans;s__Saccharicenans sp002877915	92.15	1.77	Gradient Boost (General Model)	11	0.883	20870	327.911	2550048	0.43	2295	187	86254	None
GCA_002296225.1_ASM229622v1_genomic	2.77663e+06	d__Bacteria;p__Acidobacteriota;c__Vicinamibacteria;o__Vicinamibacterales;f__UBA823;g__UBA823;s__UBA823 sp002296225	91.4	0.91	Gradient Boost (General Model)	11	0.893	41010	327.615	2537840	0.6	2311	117	118201	None
GCF_000687145.1_TheAqu1.0_genomic	2.77788e+06	d__Bacteria;p__Acidobacteriota;c__Thermoanaerobaculia;o__Thermoanaerobaculales;f__Thermoanaerobaculaceae;g__Thermoanaerobaculum;s__Thermoanaerobaculum aquaticum	95.79	0.04	Gradient Boost (General Model)	11	0.928	115892	346.61	2660928	0.63	2383	68	280121	None
GCA_937864465.1_SRR8859388_bin.2_CONCOCT_v1.1_MAG_genomic	2781898	d__Bacteria;p__Acidobacteriota;c__Polarisedimenticolia;o__Polarisedimenticolales;f__Polarisedimenticolaceae;g__;s__	100	2.3	Gradient Boost (General Model)	11	0.93	46572	348.416	2781898	0.71	2481	101	165504	None
GCA_022545645.1_ASM2254564v1_genomic	2.7865e+06	d__Bacteria;p__Acidobacteriota;c__UBA6911;o__RPQK01;f__RPQK01;g__JADFOI01;s__JADFOI01 sp022545645	96.29	4.17	Gradient Boost (General Model)	11	0.906	10527	309.932	2683117	0.54	2621	322	33532	None
GCA_937920515.1_R1_Bin_MAXBIN_085_1_genomic	2.7883e+06	d__Bacteria;p__Acidobacteriota;c__Aminicenantia;o__Aminicenantales;f__Saccharicenantaceae;g__Saccharicenans;s__	91.7	1.79	Gradient Boost (General Model)	11	0.882	110624	356.393	2556867	0.54	2113	47	358190	None
GCA_013813755.1_ASM1381375v1_genomic	2.79045e+06	d__Bacteria;p__Acidobacteriota;c__Blastocatellia;o__Pyrinomonadales;f__Pyrinomonadaceae;g__GCA-002050365;s__GCA-002050365 sp013813755	71.56	2.72	Gradient Boost (General Model)	11	0.892	10413	294.446	1996848	0.45	2019	264	43787	None
GCA_025451835.1_ASM2545183v1_genomic	2.7912e+06	d__Bacteria;p__Acidobacteriota;c__Terriglobia;o__Acidoferrales;f__UBA7541;g__Palsa-295;s__	79.54	0.04	Gradient Boost (General Model)	11	0.898	14749	323.082	2220118	0.58	2061	164	77892	None
GCA_021814355.1_ASM2181435v1_genomic	2.79911e+06	d__Bacteria;p__Acidobacteriota;c__UBA4820;o__UBA4820;f__DSQY01;g__JAEMPZ01;s__JAEMPZ01 sp021814355	91.41	1.53	Gradient Boost (General Model)	11	0.906	10803	329.174	2558670	0.7	2353	307	49962	None
GCA_029880275.1_ASM2988027v1_genomic	2.81064e+06	d__Bacteria;p__Acidobacteriota;c__B3-B38;o__B3-B38;f__B3-B38;g__Guanabacterium;s__	79.38	3.67	Gradient Boost (General Model)	11	0.89	7723	307.667	2231088	0.49	2153	386	40693	None
GCA_028749105.1_ASM2874910v1_genomic	2.81975e+06	d__Bacteria;p__Acidobacteriota;c__Aminicenantia;o__UBA2199;f__UBA2199;g__UBA2199;s__	77.07	1.86	Gradient Boost (General Model)	11	0.932	6520	299.45	2173180	0.61	2259	376	42682	None
GCA_030669585.1_ASM3066958v1_genomic	2.83176e+06	d__Bacteria;p__Acidobacteriota;c__Aminicenantia;o__Aminicenantales;f__Aminicenantaceae;g__;s__	87.75	1.76	Gradient Boost (General Model)	11	0.91	20597	344.524	2484868	0.44	2192	191	65035	None
GCA_001775715.1_ASM177571v1_genomic	2.83264e+06	d__Bacteria;p__Acidobacteriota;c__Aminicenantia;o__Aminicenantales;f__RBG-16-66-30;g__RBG-16-66-30;s__RBG-16-66-30 sp001775715	73.27	1.57	Gradient Boost (General Model)	11	0.92	20778	336.461	2075472	0.66	1896	130	95026	None
GCA_024653215.1_ASM2465321v1_genomic	2.83813e+06	d__Bacteria;p__Acidobacteriota;c__Aminicenantia;o__Aminicenantales;f__Saccharicenantaceae;g__Saccharicenans;s__Saccharicenans sp024653215	91.76	0.94	Gradient Boost (General Model)	11	0.89	289680	363.447	2604269	0.54	2128	36	433931	None
GCA_009783055.1_ASM978305v1_genomic	2.85247e+06	d__Bacteria;p__Acidobacteriota;c__Holophagae;o__Holophagales;f__Holophagaceae;g__WRHW01;s__WRHW01 sp009783055	94.99	4.36	Gradient Boost (General Model)	11	0.901	29354	339.464	2709559	0.45	2401	141	130656	None
GCA_002722645.1_ASM272264v1_genomic	2.85673e+06	d__Bacteria;p__Acidobacteriota;c__UBA890;o__UBA890;f__UBA890;g__UBA890;s__UBA890 sp002722645	86.64	2.69	Gradient Boost (General Model)	11	0.927	52379	359.752	2475071	0.56	2130	61	110004	None
GCA_013151025.1_ASM1315102v1_genomic	2.85774e+06	d__Bacteria;p__Acidobacteriota;c__Holophagae;o__Thermotomaculales;f__Thermotomaculaceae;g__UM-FILTER-49-7;s__UM-FILTER-49-7 sp013151025	92.21	0.01	Gradient Boost (General Model)	11	0.913	25579	332.921	2635118	0.49	2418	142	118707	None
GCA_001775755.1_ASM177575v1_genomic	2.86149e+06	d__Bacteria;p__Acidobacteriota;c__Aminicenantia;o__Aminicenantales;f__RBG-16-66-30;g__RBG-16-66-30;s__RBG-16-66-30 sp001775755	85.74	1.71	Gradient Boost (General Model)	11	0.914	24518	342.691	2453444	0.64	2185	136	73176	None
GCA_012719455.1_ASM1271945v1_genomic	2.86196e+06	d__Bacteria;p__Acidobacteriota;c__UBA6911;o__UBA6911;f__UBA6911;g__JAAYCX01;s__JAAYCX01 sp012719455	97.41	1.78	Gradient Boost (General Model)	11	0.903	52788	337.276	2787837	0.65	2491	107	150307	None
GCA_016867635.1_JGI_2017-08-21_genomic	2.87129e+06	d__Bacteria;p__Acidobacteriota;c__Aminicenantia;o__Aminicenantales;f__RBG-16-66-30;g__RBG-16-66-30;s__RBG-16-66-30 sp016867635	92.81	1.77	Gradient Boost (General Model)	11	0.925	12596	323.406	2664845	0.66	2546	298	61360	None
GCA_003697135.1_ASM369713v1_genomic	2.87388e+06	d__Bacteria;p__Acidobacteriota;c__Blastocatellia;o__Pyrinomonadales;f__Pyrinomonadaceae;g__J014;s__J014 sp003697135	97.24	0.3	Gradient Boost (General Model)	11	0.917	201909	350.977	2794560	0.43	2438	47	516585	None
GCA_011042725.1_ASM1104272v1_genomic	2.87716e+06	d__Bacteria;p__Acidobacteriota;c__Aminicenantia;o__Aminicenantales;f__JdFR-80;g__JdFR-80;s__JdFR-80 sp011042725	88.92	2.54	Gradient Boost (General Model)	11	0.866	9852	313.602	2558371	0.43	2359	365	93702	None
GCA_023511565.1_ASM2351156v1_genomic	2.88293e+06	d__Bacteria;p__Acidobacteriota;c__Terriglobia;o__Acidoferrales;f__UBA7541;g__DSGC01;s__DSGC01 sp023511565	90.71	3.36	Gradient Boost (General Model)	11	0.901	18176	311.582	2615109	0.64	2526	235	58350	None
GCA_014360015.1_ASM1436001v1_genomic	2.8831e+06	d__Bacteria;p__Acidobacteriota;c__Aminicenantia;o__Aminicenantales;f__Saccharicenantaceae;g__Saccharicenans;s__Saccharicenans sp014360015	94.44	2.06	Gradient Boost (General Model)	11	0.887	325295	347.566	2722800	0.45	2322	30	473569	None
GCA_027067555.1_ASM2706755v1_genomic	2.88941e+06	d__Bacteria;p__Acidobacteriota;c__Aminicenantia;o__JAMOAD01;f__JAMOAD01;g__;s__	97.66	3.71	Gradient Boost (General Model)	11	0.939	25412	326.961	2821795	0.33	2711	202	154032	None
GCA_021851465.1_ASM2185146v1_genomic	2.88952e+06	d__Bacteria;p__Acidobacteriota;c__Terriglobia;o__Terriglobales;f__Acidobacteriaceae;g__Palsa-288;s__Palsa-288 sp021851465	90.34	0.4	Gradient Boost (General Model)	11	0.866	11905	322.272	2610388	0.63	2342	257	45510	None
GCA_016199675.1_ASM1619967v1_genomic	2.89215e+06	d__Bacteria;p__Acidobacteriota;c__Terriglobia;o__2-12-FULL-54-10;f__2-12-FULL-54-10;g__JACQGE01;s__JACQGE01 sp016199675	86.64	2.03	Gradient Boost (General Model)	11	0.892	17259	304.656	2505756	0.55	2450	198	67124	None
GCA_027451045.1_ASM2745104v1_genomic	2.89261e+06	d__Bacteria;p__Acidobacteriota;c__Holophagae;o__Holophagales;f__Holophagaceae;g__JAKAMQ01;s__	96.37	0.78	Gradient Boost (General Model)	11	0.933	11878	310.412	2787609	0.7	2796	353	49846	None
GCA_023512135.1_ASM2351213v1_genomic	2.90431e+06	d__Bacteria;p__Acidobacteriota;c__Terriglobia;o__Acidoferrales;f__UBA7541;g__DSGC01;s__DSGC01 sp023512135	97.38	1.48	Gradient Boost (General Model)	11	0.899	137833	331.71	2828219	0.64	2560	51	395776	None
GCA_002068835.1_ASM206883v1_genomic	2.90876e+06	d__Bacteria;p__Acidobacteriota;c__Holophagae;o__Holophagales;f__Holophagaceae;g__Holophaga;s__Holophaga sp002068835	96.86	3.88	Gradient Boost (General Model)	11	0.927	10772	301.167	2817428	0.68	2897	448	48457	None
GCA_029569255.1_ASM2956925v1_genomic	2.91449e+06	d__Bacteria;p__Acidobacteriota;c__Aminicenantia;o__Aminicenantales;f__RBG-16-66-30;g__RBG-16-66-30;s__	94.12	2.38	Gradient Boost (General Model)	11	0.919	131795	355.061	2743116	0.69	2370	62	405880	None
GCA_016202915.1_ASM1620291v1_genomic	2.91664e+06	d__Bacteria;p__Acidobacteriota;c__Polarisedimenticolia;o__Gp22-AA2;f__Gp22-AA2;g__JACQNT01;s__JACQNT01 sp016202915	63.65	1.17	Gradient Boost (General Model)	11	0.922	9459	316.986	1856440	0.71	1806	255	31889	None
GCA_031296325.1_ASM3129632v1_genomic	2.93079e+06	d__Bacteria;p__Acidobacteriota;c__Terriglobia;o__Terriglobales;f__Acidobacteriaceae;g__Palsa-288;s__	88.55	0	Gradient Boost (General Model)	11	0.861	37885	361.096	2595216	0.59	2064	94	110802	None
GCA_030637805.1_ASM3063780v1_genomic	2.94577e+06	d__Bacteria;p__Acidobacteriota;c__Thermoanaerobaculia;o__Thermoanaerobaculales;f__Sulfomarinibacteraceae;g__;s__	65.51	2.26	Gradient Boost (General Model)	11	0.89	9264	323.043	1929773	0.65	1776	264	30553	None
GCA_937934295.1_H1_Bin_METABAT_179_1_1_genomic	2.94717e+06	d__Bacteria;p__Acidobacteriota;c__Blastocatellia;o__HR10;f__HR10;g__HR10;s__	94.51	0.37	Gradient Boost (General Model)	11	0.921	163314	359.337	2785368	0.62	2384	25	324717	None
GCA_016867615.1_JGI_2017-08-21_genomic	2.95117e+06	d__Bacteria;p__Acidobacteriota;c__Aminicenantia;o__Aminicenantales;f__JAFGAV01;g__JAFGAV01;s__JAFGAV01 sp016867615	82.73	5.65	Gradient Boost (General Model)	11	0.915	5517	290.572	2441500	0.65	2568	542	22195	None
GCA_021781075.1_ASM2178107v1_genomic	2.95685e+06	d__Bacteria;p__Acidobacteriota;c__Terriglobia;o__Terriglobales;f__Acidobacteriaceae;g__CAIMNN01;s__CAIMNN01 sp021781075	85.13	1.5	Gradient Boost (General Model)	11	0.902	8636	305.077	2517170	0.6	2484	353	28244	None
GCA_017999365.1_ASM1799936v1_genomic	2.9716e+06	d__Bacteria;p__Acidobacteriota;c__Aminicenantia;o__Aminicenantales;f__RBG-16-66-30;g__RBG-16-66-30;s__RBG-16-66-30 sp012516875	94.8	1.33	Gradient Boost (General Model)	11	0.933	445977	362.057	2817073	0.69	2423	7	1320124	None
GCA_004356015.1_ASM435601v1_genomic	2.97201e+06	d__Bacteria;p__Acidobacteriota;c__Polarisedimenticolia;o__SMYD01;f__SMYD01;g__SMYD01;s__SMYD01 sp004356015	91.94	3.36	Gradient Boost (General Model)	11	0.936	16865	343.663	2732467	0.64	2488	196	88767	None
GCA_025456175.1_ASM2545617v1_genomic	2.97421e+06	d__Bacteria;p__Acidobacteriota;c__Aminicenantia;o__UBA2199;f__UBA2199;g__UBA2199;s__	73.51	0.06	Gradient Boost (General Model)	11	0.925	17150	323.215	2186344	0.64	2091	188	53484	None
GCA_025456205.1_ASM2545620v1_genomic	2.97847e+06	d__Bacteria;p__Acidobacteriota;c__Aminicenantia;o__UBA2199;f__UBA2199;g__UBA2199;s__	86.86	0.43	Gradient Boost (General Model)	11	0.92	33493	332.758	2587097	0.63	2389	124	129641	None
GCA_002294665.1_ASM229466v1_genomic	2.98434e+06	d__Bacteria;p__Acidobacteriota;c__Aminicenantia;o__UBA2199;f__UBA2199;g__UBA876;s__UBA876 sp002294665	64.58	2.23	Gradient Boost (General Model)	11	0.911	28343	328.691	1927288	0.57	1788	115	105991	None
GCA_938092135.1_S1_Bin_METABAT_328_1_genomic	2.99017e+06	d__Bacteria;p__Acidobacteriota;c__Aminicenantia;o__Aminicenantales;f__;g__;s__	94.93	0.45	Gradient Boost (General Model)	11	0.884	247202	349.349	2838572	0.42	2398	33	384360	None
GCA_027318645.1_ASM2731864v1_genomic	2.99066e+06	d__Bacteria;p__Acidobacteriota;c__Aminicenantia;o__UBA2199;f__UBA2199;g__UBA2199;s__	93.76	0.7	Gradient Boost (General Model)	11	0.899	9899	302.618	2804040	0.67	2782	408	49482	None
GCA_030774055.1_ASM3077405v1_genomic	2.99259e+06	d__Bacteria;p__Acidobacteriota;c__Terriglobia;o__Terriglobales;f__JACPNR01;g__JACPNR01;s__	96.48	0.03	Gradient Boost (General Model)	11	0.896	24934	318.453	2887254	0.63	2711	165	104213	None
GCA_023701165.1_ASM2370116v1_genomic	2.99469e+06	d__Bacteria;p__Acidobacteriota;c__Holophagae;o__Holophagales;f__Holophagaceae;g__Geothrix;s__Geothrix sp023701165	58.21	0.24	Gradient Boost (General Model)	11	0.93	5130	292.837	1743209	0.69	1849	361	17071	None
GCA_012521815.1_ASM1252181v1_genomic	2.99485e+06	d__Bacteria;p__Acidobacteriota;c__Thermoanaerobaculia;o__UBA5704;f__UBA5704;g__JAAYLR01;s__JAAYLR01 sp012521815	98.6	2.65	Gradient Boost (General Model)	11	0.941	21960	344.652	2952919	0.73	2692	243	69449	None
GCA_021785495.1_ASM2178549v1_genomic	2.99802e+06	d__Bacteria;p__Acidobacteriota;c__Terriglobia;o__Terriglobales;f__Acidobacteriaceae;g__Terracidiphilus;s__Terracidiphilus sp021785495	98.18	2.74	Gradient Boost (General Model)	11	0.865	18831	335.648	2943459	0.64	2531	218	73963	None
GCA_003648765.1_ASM364876v1_genomic	2.99859e+06	d__Bacteria;p__Acidobacteriota;c__Aminicenantia;o__Aminicenantales;f__JdFR-80;g__JdFR-80;s__JdFR-80 sp003648765	92.31	0.76	Gradient Boost (General Model)	11	0.861	16051	331.698	2767995	0.43	2401	288	78332	None
GCA_029559035.1_ASM2955903v1_genomic	3.00321e+06	d__Bacteria;p__Acidobacteriota;c__UBA4820;o__UBA4820;f__UBA4820;g__;s__	95.35	0.38	Gradient Boost (General Model)	11	0.91	78009	357.369	2863561	0.56	2437	100	185345	None
GCA_030639705.1_ASM3063970v1_genomic	3.00882e+06	d__Bacteria;p__Acidobacteriota;c__Aminicenantia;o__UBA2199;f__UBA2199;g__;s__	70	1.95	Gradient Boost (General Model)	11	0.917	9834	312.693	2106177	0.39	2064	268	34033	None
GCA_015075585.1_ASM1507558v1_genomic	3.01483e+06	d__Bacteria;p__Acidobacteriota;c__Blastocatellia;o__Pyrinomonadales;f__Pyrinomonadaceae;g__OLB17;s__OLB17 sp015075585	98.54	0.41	Gradient Boost (General Model)	11	0.926	1982296	341.381	2970818	0.54	2690	2	1982296	None
GCA_021794095.1_ASM2179409v1_genomic	3.01606e+06	d__Bacteria;p__Acidobacteriota;c__Holophagae;o__Holophagales;f__Holophagaceae;g__JAKAMQ01;s__JAKAMQ01 sp021794095	99.25	0.1	Gradient Boost (General Model)	11	0.924	171493	343.274	2993436	0.67	2689	28	411629	None
GCA_002299555.1_ASM229955v1_genomic	3.01756e+06	d__Bacteria;p__Acidobacteriota;c__Aminicenantia;o__UBA2199;f__UBA2199;g__UBA647;s__UBA647 sp002299555	88.02	0.72	Gradient Boost (General Model)	11	0.922	42204	334.696	2656053	0.38	2445	115	99035	None
GCA_016934895.1_ASM1693489v1_genomic	3.01844e+06	d__Bacteria;p__Acidobacteriota;c__Aminicenantia;o__Aminicenantales;f__UBA8522;g__UBA8522;s__UBA8522 sp016934895	70.47	1	Gradient Boost (General Model)	11	0.919	6728	322.525	2127094	0.59	2026	345	32557	None
GCA_021778785.1_ASM2177878v1_genomic	3.01846e+06	d__Bacteria;p__Acidobacteriota;c__Holophagae;o__Holophagales;f__Holophagaceae;g__JAJYBX01;s__JAJYBX01 sp021778785	80.1	4.45	Gradient Boost (General Model)	11	0.93	6156	289.305	2417783	0.7	2595	435	23271	None
GCA_011048485.1_ASM1104848v1_genomic	3.0331e+06	d__Bacteria;p__Acidobacteriota;c__Aminicenantia;o__Aminicenantales;f__RBG-16-66-30;g__RBG-16-66-30;s__RBG-16-66-30 sp011048485	67.43	0.4	Gradient Boost (General Model)	11	0.927	5319	311.404	2045217	0.66	2033	409	27785	None
GCA_014359965.1_ASM1435996v1_genomic	3.0335e+06	d__Bacteria;p__Acidobacteriota;c__Aminicenantia;o__Aminicenantales;f__Saccharicenantaceae;g__Saccharicenans;s__Saccharicenans sp014359965	86.83	1.92	Gradient Boost (General Model)	11	0.887	11125	333.929	2633990	0.46	2335	367	51477	None
GCA_021798235.1_ASM2179823v1_genomic	3.03373e+06	d__Bacteria;p__Acidobacteriota;c__Terriglobia;o__Terriglobales;f__Acidobacteriaceae;g__JAJZCX01;s__JAJZCX01 sp021798235	88.69	11.2	Gradient Boost (General Model)	11	0.887	8789	307.388	2690612	0.59	2593	377	36227	None
GCA_937868205.1_ERR2113687_bin.60_CONCOCT_v1.1_MAG_genomic	3.03578e+06	d__Bacteria;p__Acidobacteriota;c__Aminicenantia;o__Aminicenantales;f__UBA4085;g__JAAZPG01;s__JAAZPG01 sp012797375	96.73	2.31	Gradient Boost (General Model)	11	0.908	32657	344.776	2936511	0.62	2583	170	110228	None
GCA_027031485.1_ASM2703148v1_genomic	3.03603e+06	d__Bacteria;p__Acidobacteriota;c__Aminicenantia;o__JAMOAD01;f__JAMOAD01;g__;s__	97.81	5.81	Gradient Boost (General Model)	11	0.929	23912	331.023	2969539	0.33	2787	245	64660	None
GCA_018269025.1_ASM1826902v1_genomic	3.04259e+06	d__Bacteria;p__Acidobacteriota;c__Holophagae;o__Holophagales;f__Holophagaceae;g__JAFDVN01;s__JAFDVN01 sp018269025	75.82	1.67	Gradient Boost (General Model)	11	0.934	15793	310.537	2306895	0.66	2316	203	54155	None
GCA_025061865.1_ASM2506186v1_genomic	3.04342e+06	d__Bacteria;p__Acidobacteriota;c__HRBIN11;o__HRBIN11;f__HRBIN11;g__HRBIN11;s__HRBIN11 sp025061865	87.18	1.04	Gradient Boost (General Model)	11	0.85	6471	281.798	2653251	0.63	2675	570	31018	None
GCA_026416195.1_ASM2641619v1_genomic	3.05526e+06	d__Bacteria;p__Acidobacteriota;c__Aminicenantia;o__Aminicenantales;f__;g__;s__	94.15	2.03	Gradient Boost (General Model)	11	0.912	25497	337.491	2876530	0.41	2596	235	118627	None
GCA_030598165.1_ASM3059816v1_genomic	3.057e+06	d__Bacteria;p__Acidobacteriota;c__Vicinamibacteria;o__Bin61;f__SMYC01;g__;s__	45.84	0.34	Gradient Boost (General Model)	11	0.903	5288	302.769	1401327	0.55	1396	268	14855	None
GCA_025055075.1_ASM2505507v1_genomic	3.06093e+06	d__Bacteria;p__Acidobacteriota;c__Blastocatellia;o__HR10;f__HR10;g__HR10;s__HR10 sp025055075	98.8	0.7	Gradient Boost (General Model)	11	0.923	113229	358.452	3024198	0.61	2600	59	209148	None
GCA_027295505.1_ASM2729550v1_genomic	3.06769e+06	d__Bacteria;p__Acidobacteriota;c__Polarisedimenticolia;o__JACPZX01;f__;g__;s__	95.26	0.82	Gradient Boost (General Model)	11	0.918	16115	321.026	2922283	0.62	2794	259	87632	None
GCA_021162615.1_ASM2116261v1_genomic	3.07099e+06	d__Bacteria;p__Acidobacteriota;c__Aminicenantia;o__Aminicenantales;f__Aminicenantaceae;g__WJMT01;s__WJMT01 sp021162615	92.91	1.72	Gradient Boost (General Model)	11	0.9	33025	334.29	2853261	0.43	2566	146	108829	None
GCA_027323885.1_ASM2732388v1_genomic	3.07226e+06	d__Bacteria;p__Acidobacteriota;c__Terriglobia;o__Terriglobales;f__Acidobacteriaceae;g__JAKAYS01;s__	73.6	0.07	Gradient Boost (General Model)	11	0.906	19202	335.32	2261186	0.58	2040	152	69956	None
GCA_021826505.1_ASM2182650v1_genomic	3.0737e+06	d__Bacteria;p__Acidobacteriota;c__Terriglobia;o__Terriglobales;f__SCQP01;g__JAKAZV01;s__JAKAZV01 sp021826505	89.54	0.44	Gradient Boost (General Model)	11	0.911	23398	335.489	2752188	0.62	2493	183	98999	None
GCA_027064265.1_ASM2706426v1_genomic	3.07739e+06	d__Bacteria;p__Acidobacteriota;c__Polarisedimenticolia;o__J045;f__J045;g__;s__	84.12	2.18	Gradient Boost (General Model)	11	0.926	5006	311.591	2588700	0.73	2568	603	28749	None
GCA_030845995.1_ASM3084599v1_genomic	3078440	d__Bacteria;p__Acidobacteriota;c__Holophagae;o__Holophagales;f__Holophagaceae;g__Geothrix;s__	100	0.42	Gradient Boost (General Model)	11	0.914	3078440	345.465	3078440	0.68	2719	1	3078440	None
GCA_027067575.1_ASM2706757v1_genomic	3082781	d__Bacteria;p__Acidobacteriota;c__Thermoanaerobaculia;o__Thermoanaerobaculales;f__;g__;s__	100	0.43	Gradient Boost (General Model)	11	0.911	25492	371.529	3082781	0.7	2527	191	103526	None
GCA_030550225.1_ASM3055022v1_genomic	3.08468e+06	d__Bacteria;p__Acidobacteriota;c__HRBIN11;o__HRBIN11;f__HRBIN11;g__HRBIN11;s__	90.57	0.81	Gradient Boost (General Model)	11	0.857	8913	307.466	2793797	0.64	2603	385	54771	None
GCA_027365515.1_ASM2736551v1_genomic	3.08625e+06	d__Bacteria;p__Acidobacteriota;c__UBA4820;o__UBA4820;f__DSQY01;g__JAEMPZ01;s__	64.73	1.99	Gradient Boost (General Model)	11	0.895	6623	287.544	1997727	0.6	2079	424	32469	None
GCA_003538615.1_ASM353861v1_genomic	3.08708e+06	d__Bacteria;p__Acidobacteriota;c__Holophagae;o__Holophagales;f__Holophagaceae;g__Geothrix;s__Geothrix sp003538615	78.96	0.23	Gradient Boost (General Model)	11	0.882	14848	281.532	2437560	0.69	2554	218	64520	None
GCA_003167305.1_20110700_P2D_genomic	3.08749e+06	d__Bacteria;p__Acidobacteriota;c__Terriglobia;o__Terriglobales;f__Acidobacteriaceae;g__Terracidiphilus;s__Terracidiphilus sp003167305	80.26	0.96	Gradient Boost (General Model)	11	0.859	16430	292.251	2478023	0.61	2434	207	52635	None
GCA_016932915.1_ASM1693291v1_genomic	3.08802e+06	d__Bacteria;p__Acidobacteriota;c__B3-B38;o__JAFGBY01;f__JAFGBY01;g__JAFGBY01;s__JAFGBY01 sp016932915	75.55	2.58	Gradient Boost (General Model)	11	0.921	19392	339.278	2332997	0.41	2114	178	83572	None
GCA_030691735.1_ASM3069173v1_genomic	3.08819e+06	d__Bacteria;p__Acidobacteriota;c__Aminicenantia;o__Aminicenantales;f__UBA4085;g__JALHTW01;s__	92.71	2.3	Gradient Boost (General Model)	11	0.903	22096	347.913	2863057	0.6	2480	211	107750	None
GCA_013152895.1_ASM1315289v1_genomic	3.0886e+06	d__Bacteria;p__Acidobacteriota;c__Thermoanaerobaculia;o__Thermoanaerobaculales;f__Sulfomarinibacteraceae;g__JAADFN01;s__JAADFN01 sp013152895	96.91	0.04	Gradient Boost (General Model)	11	0.903	17656	348.293	2993163	0.65	2593	221	69105	None
GCA_014894455.1_ASM1489445v1_genomic	3.09052e+06	d__Bacteria;p__Acidobacteriota;c__Aminicenantia;o__Aminicenantales;f__RBG-16-66-30;g__RBG-16-66-30;s__RBG-16-66-30 sp014894455	95.43	1.29	Gradient Boost (General Model)	11	0.901	46927	336.797	2949287	0.63	2636	125	192061	None
GCA_026393975.1_ASM2639397v1_genomic	3.09531e+06	d__Bacteria;p__Acidobacteriota;c__Aminicenantia;o__Aminicenantales;f__RBG-16-66-30;g__RBG-16-66-30;s__	95.2	0.31	Gradient Boost (General Model)	11	0.92	145939	352.324	2946734	0.62	2569	25	379396	None
GCA_003426165.1_ASM342616v1_genomic	3.1068e+06	d__Bacteria;p__Acidobacteriota;c__Aminicenantia;o__Aminicenantales;f__Saccharicenantaceae;g__Saccharicenans;s__Saccharicenans subterraneum	93.32	0.8	Gradient Boost (General Model)	11	0.885	209057	371.919	2899266	0.55	2304	25	375297	None
GCA_019241735.1_ASM1924173v1_genomic	3.10845e+06	d__Bacteria;p__Acidobacteriota;c__Terriglobia;o__Terriglobales;f__SbA1;g__JAFAWN01;s__JAFAWN01 sp019241735	84.23	0.9	Gradient Boost (General Model)	11	0.906	6091	290.162	2618251	0.56	2730	482	26487	None
GCA_002010725.1_ASM201072v1_genomic	3.112e+06	d__Bacteria;p__Acidobacteriota;c__Aminicenantia;o__Aminicenantales;f__JdFR-80;g__JdFR-80;s__JdFR-80 sp002010725	93.66	0.75	Gradient Boost (General Model)	11	0.894	57497	342.017	2914703	0.45	2545	113	148189	None
GCA_016871335.1_JGI_2017-08-21_genomic	3113930	d__Bacteria;p__Acidobacteriota;c__Vicinamibacteria;o__Vicinamibacterales;f__SCN-69-37;g__SYFT01;s__SYFT01 sp016871335	100	0.82	Gradient Boost (General Model)	11	0.941	153728	338.559	3113930	0.65	2895	55	274271	None
GCA_015493585.1_ASM1549358v1_genomic	3.11454e+06	d__Bacteria;p__Acidobacteriota;c__Thermoanaerobaculia;o__Thermoanaerobaculales;f__Sulfomarinibacteraceae;g__JAADFN01;s__JAADFN01 sp015493585	99.61	0.15	Gradient Boost (General Model)	11	0.897	21932	347.437	3102394	0.63	2676	194	103344	None
GCA_002197525.1_ASM219752v1_genomic	3.12015e+06	d__Bacteria;p__Acidobacteriota;c__Terriglobia;o__UBA7540;f__UBA7540;g__RH2-MAG17b;s__RH2-MAG17b sp002197525	89.69	0.42	Gradient Boost (General Model)	11	0.84	25655	322.988	2798462	0.59	2432	169	79850	None
GCA_030017715.1_ASM3001771v1_genomic	3.1257e+06	d__Bacteria;p__Acidobacteriota;c__Aminicenantia;o__Aminicenantales;f__Saccharicenantaceae;g__Saccharicenans;s__	92.6	1.01	Gradient Boost (General Model)	11	0.871	551798	363.602	2894397	0.53	2315	18	1170667	None
GCA_018060305.1_ASM1806030v1_genomic	3.12679e+06	d__Bacteria;p__Acidobacteriota;c__Blastocatellia;o__Pyrinomonadales;f__Pyrinomonadaceae;g__OLB17;s__OLB17 sp018060305	81.83	0.97	Gradient Boost (General Model)	11	0.906	9642	286.321	2558652	0.56	2704	321	31321	None
GCA_027295805.1_ASM2729580v1_genomic	3.12788e+06	d__Bacteria;p__Acidobacteriota;c__Polarisedimenticolia;o__SMYD01;f__SMYD01;g__SMYD01;s__	80.22	0.6	Gradient Boost (General Model)	11	0.944	9603	320.356	2509189	0.64	2472	341	46749	None
GCA_005799825.1_ASM579982v1_genomic	3.13013e+06	d__Bacteria;p__Acidobacteriota;c__Vicinamibacteria;o__Vicinamibacterales;f__SCN-69-37;g__SYFT01;s__SYFT01 sp005799825	93.51	2.54	Gradient Boost (General Model)	11	0.934	36280	324.769	2926981	0.64	2813	111	143703	None
GCA_004525465.1_ASM452546v1_genomic	3.13055e+06	d__Bacteria;p__Acidobacteriota;c__Aminicenantia;o__UBA2199;f__UBA2199;g__UBA2199;s__UBA2199 sp004525465	87.73	2.31	Gradient Boost (General Model)	11	0.92	7140	304.722	2746428	0.54	2770	488	35478	None
GCA_002898535.1_ASM289853v1_genomic	3.13497e+06	d__Bacteria;p__Acidobacteriota;c__HRBIN11;o__HRBIN11;f__HRBIN11;g__HRBIN11;s__HRBIN11 sp002898535	95.32	0.05	Gradient Boost (General Model)	11	0.841	105948	339.611	2988257	0.66	2475	49	397756	None
GCA_030840675.1_ASM3084067v1_genomic	3.13759e+06	d__Bacteria;p__Acidobacteriota;c__Blastocatellia;o__Pyrinomonadales;f__Pyrinomonadaceae;g__PSRF01;s__	66.57	0.07	Gradient Boost (General Model)	11	0.891	20476	335.259	2088692	0.57	1853	135	69105	None
GCA_016871195.1_JGI_2017-08-21_genomic	3.13927e+06	d__Bacteria;p__Acidobacteriota;c__Vicinamibacteria;o__Vicinamibacterales;f__UBA2999;g__VFZN01;s__VFZN01 sp016871195	98.24	1.43	Gradient Boost (General Model)	11	0.947	162525	359.537	3084019	0.67	2715	51	311826	None
GCA_013178315.1_ASM1317831v1_genomic	3.13984e+06	d__Bacteria;p__Acidobacteriota;c__Aminicenantia;o__Aminicenantales;f__Saccharicenantaceae;g__Saccharicenans;s__Saccharicenans sp013178315	93.68	2.95	Gradient Boost (General Model)	11	0.888	28097	355.655	2941401	0.54	2451	155	84842	None
GCA_021786615.1_ASM2178661v1_genomic	3.1415e+06	d__Bacteria;p__Acidobacteriota;c__Holophagae;o__Holophagales;f__Holophagaceae;g__JADJVL01;s__JADJVL01 sp021786615	91.58	0.08	Gradient Boost (General Model)	11	0.901	11111	316.361	2876990	0.62	2736	333	38640	None
GCA_030670375.1_ASM3067037v1_genomic	3.14354e+06	d__Bacteria;p__Acidobacteriota;c__Aminicenantia;o__Aminicenantales;f__Aminicenantaceae;g__G020348385;s__	80.84	3.02	Gradient Boost (General Model)	11	0.925	6175	307.862	2541241	0.47	2552	442	36343	None
GCA_017883285.1_ASM1788328v1_genomic	3.14377e+06	d__Bacteria;p__Acidobacteriota;c__Aminicenantia;o__Aminicenantales;f__UBA4085;g__FEN-413;s__FEN-413 sp017883285	98.16	6.54	Gradient Boost (General Model)	11	0.922	20786	342.707	3085923	0.63	2772	227	90151	None
GCA_002737365.1_ASM273736v1_genomic	3.14495e+06	d__Bacteria;p__Acidobacteriota;c__Vicinamibacteria;o__Vicinamibacterales;f__UBA2999;g__12-FULL-67-14b;s__12-FULL-67-14b sp002737365	97.08	0.78	Gradient Boost (General Model)	11	0.939	114499	335.371	3053113	0.65	2858	54	223387	None
GCA_030824075.1_ASM3082407v1_genomic	3.14653e+06	d__Bacteria;p__Acidobacteriota;c__Holophagae;o__Holophagales;f__Holophagaceae;g__Geothrix;s__	94.62	0.54	Gradient Boost (General Model)	11	0.926	58290	342.761	2977250	0.65	2684	85	198397	None
GCA_022616665.1_ASM2261666v1_genomic	3.14756e+06	d__Bacteria;p__Acidobacteriota;c__Polarisedimenticolia;o__Gp22-AA2;f__AA152;g__AA152;s__AA152 sp022616665	89.51	1.47	Gradient Boost (General Model)	11	0.929	14349	329.429	2817385	0.63	2655	274	101735	None
GCA_013139435.1_ASM1313943v1_genomic	3.14942e+06	d__Bacteria;p__Acidobacteriota;c__Aminicenantia;o__Aminicenantales;f__Aminicenantaceae;g__WTAW01;s__WTAW01 sp013139435	82.97	2.56	Gradient Boost (General Model)	11	0.904	6644	307.254	2613071	0.46	2569	447	28285	None
GCA_025358435.1_ASM2535843v1_genomic	3.15046e+06	d__Bacteria;p__Acidobacteriota;c__Holophagae;o__Holophagales;f__Holophagaceae;g__JADJVL01;s__	76.51	1.9	Gradient Boost (General Model)	11	0.914	19119	322.557	2410416	0.6	2281	211	59219	None
GCA_019639215.1_ASM1963921v1_genomic	3.15543e+06	d__Bacteria;p__Acidobacteriota;c__Blastocatellia;o__Pyrinomonadales;f__Pyrinomonadaceae;g__OLB17;s__OLB17 sp019639215	92.24	0.81	Gradient Boost (General Model)	11	0.908	29256	317.646	2910571	0.49	2777	135	131455	None
GCA_019639115.1_ASM1963911v1_genomic	3.16536e+06	d__Bacteria;p__Acidobacteriota;c__Blastocatellia;o__Pyrinomonadales;f__Pyrinomonadaceae;g__OLB17;s__OLB17 sp019639115	97.66	0.03	Gradient Boost (General Model)	11	0.931	253850	344.064	3091289	0.56	2792	17	439640	None
GCA_013696385.1_ASM1369638v1_genomic	3.17108e+06	d__Bacteria;p__Acidobacteriota;c__Blastocatellia;o__Pyrinomonadales;f__Pyrinomonadaceae;g__GCA-002050365;s__GCA-002050365 sp013696385	71.23	4.24	Gradient Boost (General Model)	11	0.888	5528	264.951	2258757	0.44	2528	462	26717	None
GCA_026393895.1_ASM2639389v1_genomic	3.17298e+06	d__Bacteria;p__Acidobacteriota;c__Aminicenantia;o__Aminicenantales;f__UBA4085;g__JAAZPG01;s__	93.2	2.24	Gradient Boost (General Model)	11	0.909	39591	334.75	2957221	0.59	2684	106	112623	None
GCA_021802985.1_ASM2180298v1_genomic	3.17553e+06	d__Bacteria;p__Acidobacteriota;c__Holophagae;o__Holophagales;f__Holophagaceae;g__JAJZQW01;s__JAJZQW01 sp021802985	72.47	3.89	Gradient Boost (General Model)	11	0.92	33838	325.14	2301304	0.67	2174	86	79487	None
GCA_030776225.1_ASM3077622v1_genomic	3.17804e+06	d__Bacteria;p__Acidobacteriota;c__Terriglobia;o__Bryobacterales;f__Bryobacteraceae;g__BOG-234;s__	97.64	1.19	Gradient Boost (General Model)	11	0.925	15552	304.556	3103039	0.59	3153	268	54622	None
GCA_011773465.1_ASM1177346v1_genomic	3.18302e+06	d__Bacteria;p__Acidobacteriota;c__Aminicenantia;o__Aminicenantales;f__Aminicenantaceae;g__SOIV01;s__SOIV01 sp011773465	81.43	3.57	Gradient Boost (General Model)	11	0.864	73629	326.518	2591933	0.41	2290	74	195085	None
GCA_021786455.1_ASM2178645v1_genomic	3.18399e+06	d__Bacteria;p__Acidobacteriota;c__Terriglobia;o__UBA7540;f__UBA7540;g__JAKCCV01;s__JAKCCV01 sp021786455	90.69	0.29	Gradient Boost (General Model)	11	0.872	9810	300.186	2887564	0.59	2802	347	48055	None
GCA_030268045.1_ASM3026804v1_genomic	3.18529e+06	d__Bacteria;p__Acidobacteriota;c__Holophagae;o__Holophagales;f__Holophagaceae;g__Geothrix;s__	99.21	0.2	Gradient Boost (General Model)	11	0.92	1710395	342.112	3160126	0.68	2835	6	1710395	None
GCA_029942065.1_ASM2994206v1_genomic	3.18758e+06	d__Bacteria;p__Acidobacteriota;c__UBA6911;o__RPQK01;f__RPQK01;g__;s__	91.52	1.42	Gradient Boost (General Model)	11	0.871	5940	282.755	2917272	0.56	3002	648	30132	None
GCA_947465275.1_RE-9nov16-132_genomic	3.18898e+06	d__Bacteria;p__Acidobacteriota;c__Vicinamibacteria;o__Vicinamibacterales;f__UBA2999;g__JABFRY01;s__	77.65	0.36	Gradient Boost (General Model)	11	0.935	7425	307.043	2476243	0.7	2517	375	25398	None
GCA_025350765.1_ASM2535076v1_genomic	3.19173e+06	d__Bacteria;p__Acidobacteriota;c__Holophagae;o__Holophagales;f__Holophagaceae;g__JADJVL01;s__	90.84	0.36	Gradient Boost (General Model)	11	0.913	12404	313.325	2899368	0.61	2821	298	53212	None
GCA_027061805.1_ASM2706180v1_genomic	3.19816e+06	d__Bacteria;p__Acidobacteriota;c__Thermoanaerobaculia;o__Thermoanaerobaculales;f__Sulfomarinibacteraceae;g__JAADFK01;s__	96.85	0.21	Gradient Boost (General Model)	11	0.898	65905	355.403	3097420	0.7	2614	68	255048	None
GCA_021828285.1_ASM2182828v1_genomic	3.20064e+06	d__Bacteria;p__Acidobacteriota;c__Terriglobia;o__UBA7540;f__UBA7540;g__JAKASG01;s__JAKASG01 sp021828285	92.71	0.64	Gradient Boost (General Model)	11	0.89	35087	334.402	2967316	0.6	2636	119	98471	None
GCA_021780215.1_ASM2178021v1_genomic	3.20091e+06	d__Bacteria;p__Acidobacteriota;c__Terriglobia;o__Acidoferrales;f__UBA7541;g__Palsa-295;s__Palsa-295 sp021780215	92.84	0.44	Gradient Boost (General Model)	11	0.9	16321	320.582	2971724	0.62	2784	246	69364	None
GCA_021846065.1_ASM2184606v1_genomic	3.2051e+06	d__Bacteria;p__Acidobacteriota;c__Terriglobia;o__Terriglobales;f__Acidobacteriaceae;g__CAIVDV01;s__CAIVDV01 sp021846065	55.62	9.39	Neural Network (Specific Model)	11	0.915	6989	317.948	1782677	0.61	1713	288	27965	None
GCA_003161045.1_20110600_S1D_genomic	3.20631e+06	d__Bacteria;p__Acidobacteriota;c__Terriglobia;o__Terriglobales;f__Acidobacteriaceae;g__Terracidiphilus;s__Terracidiphilus sp003161045	84.97	0.83	Gradient Boost (General Model)	11	0.836	23596	307.895	2724402	0.62	2471	169	77526	None
GCA_030550025.1_ASM3055002v1_genomic	3.20989e+06	d__Bacteria;p__Acidobacteriota;c__Blastocatellia;o__HR10;f__HR10;g__HR10;s__	98.72	0.58	Gradient Boost (General Model)	11	0.921	251006	359.975	3168804	0.62	2709	29	478350	None
GCA_022865785.1_ASM2286578v1_genomic	3.21164e+06	d__Bacteria;p__Acidobacteriota;c__Aminicenantia;o__UBA2199;f__UBA2199;g__UBA2199;s__UBA2199 sp022865785	95.1	0.04	Gradient Boost (General Model)	11	0.91	13350	312.551	3054272	0.53	2971	355	47730	None
GCA_016185465.1_ASM1618546v1_genomic	3.21317e+06	d__Bacteria;p__Acidobacteriota;c__Terriglobia;o__Bryobacterales;f__Bryobacteraceae;g__JACPNO01;s__JACPNO01 sp016185465	72.68	1.97	Gradient Boost (General Model)	11	0.931	44562	312.128	2335330	0.61	2330	91	111885	None
GCA_016783445.1_ASM1678344v1_genomic	3.21456e+06	d__Bacteria;p__Acidobacteriota;c__Aminicenantia;o__Aminicenantales;f__Aminicenantaceae;g__JADHWO01;s__JADHWO01 sp016783445	90.05	3.16	Gradient Boost (General Model)	11	0.881	27535	339.679	2894707	0.41	2508	153	123992	None
GCA_030681515.1_ASM3068151v1_genomic	3.21466e+06	d__Bacteria;p__Acidobacteriota;c__Holophagae;o__Holophagales;f__Holophagaceae;g__Geothrix;s__	99.48	0.59	Gradient Boost (General Model)	11	0.911	127813	336.552	3197944	0.67	2888	66	323781	None
GCA_016934475.1_ASM1693447v1_genomic	3.22006e+06	d__Bacteria;p__Acidobacteriota;c__Aminicenantia;o__UBA2199;f__UBA2199;g__UBA2199;s__UBA2199 sp016934475	79.84	1.34	Gradient Boost (General Model)	11	0.92	12032	318.346	2570893	0.64	2482	271	63908	None
GCA_014360005.1_ASM1436000v1_genomic	3.22174e+06	d__Bacteria;p__Acidobacteriota;c__Aminicenantia;o__Aminicenantales;f__Saccharicenantaceae;g__Saccharicenans;s__Saccharicenans sp014360005	90.22	6.13	Gradient Boost (General Model)	11	0.883	162203	356.842	2906650	0.52	2403	71	294864	None
GCA_031281385.1_ASM3128138v1_genomic	3.22259e+06	d__Bacteria;p__Acidobacteriota;c__Holophagae;o__Holophagales;f__Holophagaceae;g__WRHW01;s__	78.18	6.57	Gradient Boost (General Model)	11	0.875	17186	322.94	2519424	0.54	2280	199	56688	None
GCA_003222305.1_ASM322230v1_genomic	3.2328e+06	d__Bacteria;p__Acidobacteriota;c__Polarisedimenticolia;o__Gp22-AA2;f__AA152;g__AA152;s__AA152 sp003222305	87.25	0.39	Gradient Boost (General Model)	11	0.901	21342	311.282	2820614	0.63	2730	223	96597	None
GCA_030854435.1_ASM3085443v1_genomic	3.23413e+06	d__Bacteria;p__Acidobacteriota;c__Terriglobia;o__Terriglobales;f__Acidobacteriaceae;g__CAIQPK01;s__	80.92	3.15	Gradient Boost (General Model)	11	0.887	6617	285.95	2617062	0.61	2712	476	24636	None
GCA_012963185.1_ASM1296318v1_genomic	3.23855e+06	d__Bacteria;p__Acidobacteriota;c__Vicinamibacteria;o__Vicinamibacterales;f__UBA8438;g__DTWD01;s__DTWD01 sp012963185	85.16	7.77	Gradient Boost (General Model)	11	0.929	5316	291.515	2757952	0.52	2937	638	23379	None
GCA_030827135.1_ASM3082713v1_genomic	3239633	d__Bacteria;p__Acidobacteriota;c__Vicinamibacteria;o__Vicinamibacterales;f__SCN-69-37;g__SYFT01;s__	100	0.86	Gradient Boost (General Model)	11	0.943	410031	355.104	3239633	0.65	2874	80	1474592	None
GCA_018894615.1_ASM1889461v1_genomic	3.24032e+06	d__Bacteria;p__Acidobacteriota;c__Aminicenantia;o__Aminicenantales;f__Aminicenantaceae;g__JAHIPL01;s__JAHIPL01 sp018894615	91.14	4.44	Gradient Boost (General Model)	11	0.916	11322	323.814	2953228	0.53	2791	371	66219	None
GCA_030857305.1_ASM3085730v1_genomic	3.24124e+06	d__Bacteria;p__Acidobacteriota;c__Blastocatellia;o__Pyrinomonadales;f__Pyrinomonadaceae;g__GCA-002050365;s__	90.1	3.7	Gradient Boost (General Model)	11	0.889	6063	270.611	2920356	0.45	3205	553	27877	None
GCA_027296385.1_ASM2729638v1_genomic	3.24305e+06	d__Bacteria;p__Acidobacteriota;c__Thermoanaerobaculia;o__UBA5704;f__UBA5704;g__CALZKB01;s__	77.64	2.09	Gradient Boost (General Model)	11	0.93	9235	317.856	2517903	0.66	2461	352	41820	None
GCA_022452285.1_ASM2245228v1_genomic	3244343	d__Bacteria;p__Acidobacteriota;c__Terriglobia;o__VXMN01;f__VXMN01;g__JAKUNG01;s__JAKUNG01 sp022452285	100	7.03	Gradient Boost (General Model)	11	0.893	145459	342.391	3244343	0.39	2822	87	662276	None
GCA_027295745.1_ASM2729574v1_genomic	3.24794e+06	d__Bacteria;p__Acidobacteriota;c__UBA6911;o__RPQK01;f__RPQK01;g__JADFOI01;s__	88.25	5.8	Gradient Boost (General Model)	11	0.897	7652	293.453	2866306	0.54	2929	436	31005	None
GCA_013695195.1_ASM1369519v1_genomic	3.25477e+06	d__Bacteria;p__Acidobacteriota;c__Blastocatellia;o__Pyrinomonadales;f__Pyrinomonadaceae;g__OLB17;s__OLB17 sp013695195	87.01	2.64	Gradient Boost (General Model)	11	0.884	9310	278.278	2831976	0.49	3007	395	28214	None
GCA_019639195.1_ASM1963919v1_genomic	3.26175e+06	d__Bacteria;p__Acidobacteriota;c__Blastocatellia;o__Pyrinomonadales;f__Pyrinomonadaceae;g__OLB17;s__OLB17 sp019639195	98.81	0.38	Gradient Boost (General Model)	11	0.922	602634	338.598	3222933	0.54	2929	7	1266061	None
GCA_030295385.1_ASM3029538v1_genomic	3265981	d__Bacteria;p__Acidobacteriota;c__Holophagae;o__Holophagales;f__Holophagaceae;g__Geothrix;s__Geothrix sp019449415	100	0.21	Gradient Boost (General Model)	11	0.916	3265981	341.025	3265981	0.68	2928	1	3265981	None
GCA_017883305.1_ASM1788330v1_genomic	3.26654e+06	d__Bacteria;p__Acidobacteriota;c__Aminicenantia;o__Aminicenantales;f__RBG-16-66-30;g__RBG-16-66-30;s__RBG-16-66-30 sp017883305	89.77	1.19	Gradient Boost (General Model)	11	0.933	10253	333.467	2932371	0.64	2741	358	65890	None
GCA_937859835.1_SRR13685123_bin.23_CONCOCT_v1.1_MAG_genomic	3.27006e+06	d__Bacteria;p__Acidobacteriota;c__Terriglobia;o__Terriglobales;f__Acidobacteriaceae;g__EB88;s__	95.61	0.85	Gradient Boost (General Model)	11	0.896	23091	347.567	3126504	0.65	2690	193	85637	None
GCA_025929655.1_ASM2592965v1_genomic	3.27263e+06	d__Bacteria;p__Acidobacteriota;c__Blastocatellia;o__Pyrinomonadales;f__Pyrinomonadaceae;g__OLB17;s__	90.27	0.87	Gradient Boost (General Model)	11	0.915	5965	283.217	2954205	0.54	3188	600	24743	None
GCA_002279285.1_ASM227928v1_genomic	3.27293e+06	d__Bacteria;p__Acidobacteriota;c__Thermoanaerobaculia;o__Thermoanaerobaculales;f__Thermoanaerobaculaceae;g__RBG-13-68-16;s__RBG-13-68-16 sp002279285	92.17	1.54	Gradient Boost (General Model)	11	0.9	11479	312.733	3016655	0.7	2902	407	44155	None
GCA_016199665.1_ASM1619966v1_genomic	3.27341e+06	d__Bacteria;p__Acidobacteriota;c__UBA6911;o__RPQK01;f__JACQSX01;g__JACQSX01;s__JACQSX01 sp016199665	77.66	0.01	Gradient Boost (General Model)	11	0.881	11927	324.065	2542131	0.59	2309	259	40960	None
GCA_026393795.1_ASM2639379v1_genomic	3.27711e+06	d__Bacteria;p__Acidobacteriota;c__Aminicenantia;o__UBA2199;f__UBA2199;g__UBA2199;s__	96.08	2.65	Gradient Boost (General Model)	11	0.91	14963	309.421	3148646	0.57	3094	323	54418	None
GCA_013334395.1_ASM1333439v1_genomic	3.28364e+06	d__Bacteria;p__Acidobacteriota;c__Holophagae;o__Holophagales;f__Holophagaceae;g__Geothrix;s__Geothrix sp013334395	96.11	1.33	Gradient Boost (General Model)	11	0.923	14999	317.656	3155907	0.68	3059	343	104722	None
GCA_003138795.1_20110800_S2D_genomic	3.28406e+06	d__Bacteria;p__Acidobacteriota;c__Terriglobia;o__Terriglobales;f__Acidobacteriaceae;g__UBA5172;s__UBA5172 sp003138795	95.53	1.59	Gradient Boost (General Model)	11	0.871	32702	305.741	3137262	0.6	2985	172	149580	None
GCA_030597375.1_ASM3059737v1_genomic	3.28513e+06	d__Bacteria;p__Acidobacteriota;c__Thermoanaerobaculia;o__UBA5704;f__UBA5704;g__M0029;s__	91.73	0.81	Gradient Boost (General Model)	11	0.918	10843	332.458	3013452	0.62	2779	323	120096	None
GCA_022808865.1_ASM2280886v1_genomic	3.28779e+06	d__Bacteria;p__Acidobacteriota;c__Holophagae;o__Holophagales;f__Holophagaceae;g__Geothrix;s__Geothrix sp022808865	98.25	0.1	Gradient Boost (General Model)	11	0.922	719764	347.127	3230256	0.68	2863	7	1045211	None
GCA_029938635.1_ASM2993863v1_genomic	3.28887e+06	d__Bacteria;p__Acidobacteriota;c__Aminicenantia;o__UBA2199;f__UBA2199;g__UBA647;s__	92.79	0.2	Gradient Boost (General Model)	11	0.933	39943	339.41	3051746	0.38	2803	137	177567	None
GCA_003132145.1_20120500_P28_genomic	3.29227e+06	d__Bacteria;p__Acidobacteriota;c__Terriglobia;o__Terriglobales;f__Acidobacteriaceae;g__Palsa-288;s__Palsa-288 sp003132145	96.16	3.7	Gradient Boost (General Model)	11	0.863	55763	330.934	3165847	0.62	2756	89	160320	None
GCA_003509065.1_ASM350906v1_genomic	3.29487e+06	d__Bacteria;p__Acidobacteriota;c__Vicinamibacteria;o__Vicinamibacterales;f__UBA823;g__UBA8106;s__UBA8106 sp003509065	77.86	10.28	Gradient Boost (General Model)	11	0.865	6735	295.196	2565388	0.49	2512	425	56957	None
GCA_021286765.1_ASM2128676v1_genomic	3.29625e+06	d__Bacteria;p__Acidobacteriota;c__Holophagae;o__Holophagales;f__Holophagaceae;g__Geothrix;s__Geothrix sp021286765	95.64	1.75	Gradient Boost (General Model)	11	0.93	766579	347.729	3152536	0.67	2813	8	1226847	None
GCA_021804655.1_ASM2180465v1_genomic	3.29633e+06	d__Bacteria;p__Acidobacteriota;c__Terriglobia;o__Terriglobales;f__Acidobacteriaceae;g__CAIVDV01;s__CAIVDV01 sp021804655	86.91	0.81	Neural Network (Specific Model)	11	0.901	16168	342.065	2864843	0.6	2518	245	71284	None
GCA_937934745.1_R1_Bin_Bin_52_sub_1_genomic	3.29659e+06	d__Bacteria;p__Acidobacteriota;c__Blastocatellia;o__Chloracidobacteriales;f__Chloracidobacteriaceae;g__Chloracidobacterium;s__	99.85	1.78	Neural Network (Specific Model)	11	0.897	66562	353.671	3291645	0.6	2790	73	168014	None
GCA_903890595.1_freshwater_MAG_---_Ja1-D4_bin-432_genomic	3.29829e+06	d__Bacteria;p__Acidobacteriota;c__Holophagae;o__Holophagales;f__Holophagaceae;g__Geothrix;s__Geothrix sp903890595	96.81	3.8	Gradient Boost (General Model)	11	0.917	8140	309.841	3193077	0.67	3154	526	43567	None
GCA_903851035.1_freshwater_MAG_---_I3b_bin-068_genomic	3.29837e+06	d__Bacteria;p__Acidobacteriota;c__Terriglobia;o__Terriglobales;f__Koribacteraceae;g__TOLSYN;s__TOLSYN sp903851035	98.93	2.6	Gradient Boost (General Model)	11	0.882	66352	330.4	3263078	0.61	2908	121	162247	None
GCA_937966115.1_N1_Bin_MAXBIN_140_1_genomic	3.29879e+06	d__Bacteria;p__Acidobacteriota;c__Blastocatellia;o__Chloracidobacteriales;f__Chloracidobacteriaceae;g__Chloracidobacterium;s__	84.82	0.94	Neural Network (Specific Model)	11	0.904	26868	337.206	2798034	0.65	2506	151	101579	None
GCA_026393675.1_ASM2639367v1_genomic	3.29943e+06	d__Bacteria;p__Acidobacteriota;c__Vicinamibacteria;o__Vicinamibacterales;f__Fen-181;g__;s__	98.57	0.55	Gradient Boost (General Model)	11	0.909	127843	361.356	3252245	0.65	2733	46	357192	None
GCA_022571295.1_ASM2257129v1_genomic	3.30327e+06	d__Bacteria;p__Acidobacteriota;c__Terriglobia;o__Acidoferrales;f__2-02-FULL-67-57;g__JACZYA01;s__JACZYA01 sp022571295	98.1	2.86	Gradient Boost (General Model)	11	0.86	19340	280.352	3240507	0.62	3320	287	60680	None
GCA_027451805.1_ASM2745180v1_genomic	3.30688e+06	d__Bacteria;p__Acidobacteriota;c__Terriglobia;o__Terriglobales;f__SCQP01;g__SCQP01;s__	95.41	0.2	Gradient Boost (General Model)	11	0.933	14658	328.801	3155094	0.7	2992	305	112211	None
GCA_021812805.1_ASM2181280v1_genomic	3.31172e+06	d__Bacteria;p__Acidobacteriota;c__Holophagae;o__Holophagales;f__Holophagaceae;g__JAKAMQ01;s__JAKAMQ01 sp021812805	87.79	0.17	Gradient Boost (General Model)	11	0.921	15452	320.25	2907361	0.68	2792	242	61733	None
GCA_001567505.1_ASM156750v1_genomic	3.31229e+06	d__Bacteria;p__Acidobacteriota;c__Blastocatellia;o__Pyrinomonadales;f__Pyrinomonadaceae;g__OLB17;s__OLB17 sp001567505	89.72	2.21	Gradient Boost (General Model)	11	0.906	104403	303.269	2971784	0.56	2967	65	186856	None
GCA_938016625.1_N4_Bin_METABAT_140_1_genomic	3.31999e+06	d__Bacteria;p__Acidobacteriota;c__Thermoanaerobaculia;o__UBA5704;f__UBA5704;g__M0029;s__	69.95	2	Gradient Boost (General Model)	11	0.933	5746	313.434	2322336	0.63	2309	438	25271	None
GCA_002335385.1_ASM233538v1_genomic	3.32718e+06	d__Bacteria;p__Acidobacteriota;c__Aminicenantia;o__UBA2199;f__UBA2199;g__UBA2199;s__UBA2199 sp002335385	88.76	0.52	Gradient Boost (General Model)	11	0.906	63971	346.096	2953209	0.63	2584	72	207197	None
GCA_001767075.1_ASM176707v1_genomic	3.32938e+06	d__Bacteria;p__Acidobacteriota;c__Terriglobia;o__2-12-FULL-54-10;f__2-12-FULL-54-10;g__2-12-FULL-54-10;s__2-12-FULL-54-10 sp001767075	88.58	1.94	Gradient Boost (General Model)	11	0.877	23862	308.654	2949164	0.54	2800	173	104618	None
GCA_023265315.1_ASM2326531v1_genomic	3.32964e+06	d__Bacteria;p__Acidobacteriota;c__Terriglobia;o__Terriglobales;f__JAHFUA01;g__JAHFUA01;s__JAHFUA01 sp023265315	95.04	0.2	Gradient Boost (General Model)	11	0.876	23725	309.528	3164487	0.63	2988	182	85265	None
GCF_000493965.1_Aminicenantes_bacterium_OTU_1_genomic	3.33252e+06	d__Bacteria;p__Acidobacteriota;c__Aminicenantia;o__Aminicenantales;f__Aminicenantaceae;g__Aminicenans;s__Aminicenans sakinawicola	87.43	1.91	Gradient Boost (General Model)	11	0.88	42090	320.785	2913626	0.39	2671	134	174145	None
GCA_002327965.1_ASM232796v1_genomic	3.33271e+06	d__Bacteria;p__Acidobacteriota;c__Aminicenantia;o__UBA2199;f__UBA2199;g__UBA2199;s__UBA2199 sp002327965	75.42	2.88	Gradient Boost (General Model)	11	0.896	32986	332.159	2513533	0.62	2265	130	124843	None
GCA_025361205.1_ASM2536120v1_genomic	3.33606e+06	d__Bacteria;p__Acidobacteriota;c__Holophagae;o__Holophagales;f__Holophagaceae;g__Geothrix;s__	93.97	3.95	Gradient Boost (General Model)	11	0.912	26188	319.034	3134896	0.65	2991	190	86958	None
GCA_002730525.1_ASM273052v1_genomic	3.33845e+06	d__Bacteria;p__Acidobacteriota;c__Vicinamibacteria;o__Vicinamibacterales;f__UBA823;g__UBA2161;s__UBA2161 sp002730525	99.2	0.2	Gradient Boost (General Model)	11	0.925	125081	336.007	3311738	0.67	3045	45	283255	None
GCA_002436105.1_ASM243610v1_genomic	3.34027e+06	d__Bacteria;p__Acidobacteriota;c__Aminicenantia;o__UBA2199;f__UBA2199;g__UBA2199;s__UBA2199 sp002436105	93.31	0	Gradient Boost (General Model)	11	0.906	333395	355.954	3116808	0.63	2651	20	497758	None
GCA_021813555.1_ASM2181355v1_genomic	3.3412e+06	d__Bacteria;p__Acidobacteriota;c__UBA4820;o__UBA4820;f__DSQY01;g__JAKAJA01;s__JAKAJA01 sp021813555	98.63	0.85	Gradient Boost (General Model)	11	0.899	20156	338.199	3295421	0.65	2925	235	73316	None
GCA_003696075.1_ASM369607v1_genomic	3.34192e+06	d__Bacteria;p__Acidobacteriota;c__Polarisedimenticolia;o__J045;f__J045;g__J045;s__J045 sp003696075	98.56	0.24	Gradient Boost (General Model)	11	0.913	22925	356.283	3293798	0.72	2822	231	91523	None
GCA_004299485.1_ASM429948v1_genomic	3.34333e+06	d__Bacteria;p__Acidobacteriota;c__Terriglobia;o__Terriglobales;f__SCQP01;g__SCQP01;s__SCQP01 sp004299485	98.8	0.16	Gradient Boost (General Model)	11	0.93	360040	337.807	3303212	0.65	3039	22	588991	None
GCA_028873155.1_ASM2887315v1_genomic	3.3436e+06	d__Bacteria;p__Acidobacteriota;c__Terriglobia;o__Terriglobales;f__Acidobacteriaceae;g__Terracidiphilus;s__	85.93	2.01	Gradient Boost (General Model)	11	0.898	11559	318.4	2873158	0.62	2704	323	49421	None
GCA_020622065.1_ASM2062206v1_genomic	3348603	d__Bacteria;p__Acidobacteriota;c__Holophagae;o__Holophagales;f__Holophagaceae;g__Geothrix;s__Geothrix sp020622065	100	0.27	Gradient Boost (General Model)	11	0.914	2025998	336.208	3348603	0.67	3039	2	2025998	None
GCA_022865555.1_ASM2286555v1_genomic	3.35052e+06	d__Bacteria;p__Acidobacteriota;c__Thermoanaerobaculia;o__Thermoanaerobaculales;f__Thermoanaerobaculaceae;g__RBG-13-68-16;s__RBG-13-68-16 sp022865555	92.02	2.6	Gradient Boost (General Model)	11	0.909	7623	298.582	3083150	0.69	3137	537	29567	None
GCA_016177515.1_ASM1617751v1_genomic	3.35107e+06	d__Bacteria;p__Acidobacteriota;c__Polarisedimenticolia;o__Gp22-AA2;f__Gp22-AA2;g__Gp22-AA3;s__Gp22-AA3 sp016177515	75.94	0.13	Gradient Boost (General Model)	11	0.923	8459	320.676	2544799	0.7	2448	354	39622	None
GCA_024609265.1_ASM2460926v1_genomic	3.35117e+06	d__Bacteria;p__Acidobacteriota;c__Holophagae;o__Holophagales;f__Holophagaceae;g__Geothrix;s__Geothrix sp024609265	98.03	0.25	Gradient Boost (General Model)	11	0.912	1926983	333.666	3285156	0.67	2997	14	1926983	None
GCA_009694745.1_ASM969474v1_genomic	3.35394e+06	d__Bacteria;p__Acidobacteriota;c__Vicinamibacteria;o__Vicinamibacterales;f__SCN-69-37;g__SYFT01;s__SYFT01 sp009694745	83.26	1.57	Gradient Boost (General Model)	11	0.941	44174	328.907	2792487	0.64	2669	81	150378	None
GCA_018262835.1_ASM1826283v1_genomic	3.35536e+06	d__Bacteria;p__Acidobacteriota;c__Aminicenantia;o__UBA2199;f__UBA2199;g__UBA2199;s__UBA2199 sp018262835	81.31	0.17	Gradient Boost (General Model)	11	0.917	27563	329.459	2728240	0.57	2538	160	170523	None
GCA_019186825.1_ASM1918682v1_genomic	3.35775e+06	d__Bacteria;p__Acidobacteriota;c__Blastocatellia;o__Pyrinomonadales;f__Pyrinomonadaceae;g__OLB17;s__OLB17 sp003577445	95.43	0.73	Gradient Boost (General Model)	11	0.915	145580	333.407	3204297	0.55	2937	28	426659	None
GCA_021800255.1_ASM2180025v1_genomic	3361861	d__Bacteria;p__Acidobacteriota;c__Terriglobia;o__Terriglobales;f__Acidobacteriaceae;g__Terracidiphilus;s__Terracidiphilus sp021800255	100	0	Gradient Boost (General Model)	11	0.867	44925	340.132	3361861	0.62	2859	102	157550	None
GCF_000428885.1_ASM42888v1_genomic	3.36279e+06	d__Bacteria;p__Acidobacteriota;c__Holophagae;o__Holophagales;f__Holophagaceae;g__Geothrix;s__Geothrix fermentans	97.83	0.05	Gradient Boost (General Model)	11	0.91	164722	341.994	3289813	0.69	2923	36	766188	None
GCA_016934555.1_ASM1693455v1_genomic	3.36388e+06	d__Bacteria;p__Acidobacteriota;c__UBA6911;o__UBA6911;f__UBA6911;g__JAAYCX01;s__JAAYCX01 sp016934555	96.58	3.24	Gradient Boost (General Model)	11	0.918	21052	332.018	3248839	0.67	3001	233	91819	None
GCA_021823305.1_ASM2182330v1_genomic	3.36521e+06	d__Bacteria;p__Acidobacteriota;c__Terriglobia;o__Terriglobales;f__SCQP01;g__SCQP01;s__SCQP01 sp021823305	73.17	0.06	Gradient Boost (General Model)	11	0.926	5695	292.563	2462326	0.7	2605	471	15157	None
GCA_030603565.1_ASM3060356v1_genomic	3.36524e+06	d__Bacteria;p__Acidobacteriota;c__Aminicenantia;o__Aminicenantales;f__Aminicenantaceae;g__;s__	93.24	0.7	Gradient Boost (General Model)	11	0.889	28118	334.539	3137746	0.41	2785	149	111327	None
GCA_937902605.1_ERR1035437_bin.117_CONCOCT_v1.1_MAG_genomic	3.36772e+06	d__Bacteria;p__Acidobacteriota;c__Thermoanaerobaculia;o__UBA5066;f__UBA5066;g__CAIMWE01;s__	77.07	0.92	Gradient Boost (General Model)	11	0.935	5184	294.065	2595499	0.68	2757	563	23339	None
GCA_021827845.1_ASM2182784v1_genomic	3.36869e+06	d__Bacteria;p__Acidobacteriota;c__Terriglobia;o__Terriglobales;f__Acidobacteriaceae;g__JAKAUB01;s__JAKAUB01 sp021827845	81.97	2.41	Gradient Boost (General Model)	11	0.907	13838	335.392	2761318	0.62	2493	258	44393	None
GCA_003142235.1_20120700_S3X_genomic	3.36947e+06	d__Bacteria;p__Acidobacteriota;c__Terriglobia;o__Terriglobales;f__Acidobacteriaceae;g__Palsa-288;s__Palsa-288 sp003142235	83.3	0.79	Neural Network (Specific Model)	11	0.857	18429	318.596	2806769	0.63	2523	228	59752	None
GCA_025450725.1_ASM2545072v1_genomic	3.37243e+06	d__Bacteria;p__Acidobacteriota;c__Terriglobia;o__Terriglobales;f__SCQP01;g__SCQP01;s__	74.5	0.97	Gradient Boost (General Model)	11	0.943	11528	329.263	2512459	0.64	2407	230	37126	None
GCA_016931595.1_ASM1693159v1_genomic	3.37506e+06	d__Bacteria;p__Acidobacteriota;c__Aminicenantia;o__Aminicenantales;f__UBA4085;g__JAAZPG01;s__JAAZPG01 sp016931595	86.85	1.51	Gradient Boost (General Model)	11	0.939	9998	344.777	2931239	0.62	2666	373	57037	None
GCA_021846275.1_ASM2184627v1_genomic	3.38149e+06	d__Bacteria;p__Acidobacteriota;c__Terriglobia;o__Terriglobales;f__Acidobacteriaceae;g__CAIVDV01;s__CAIVDV01 sp021846275	98.67	0	Neural Network (Specific Model)	11	0.89	791474	364.615	3336519	0.63	2719	13	897438	None
GCA_030620655.1_ASM3062065v1_genomic	3.38619e+06	d__Bacteria;p__Acidobacteriota;c__Aminicenantia;o__Aminicenantales;f__Aminicenantaceae;g__;s__	91.84	5.47	Gradient Boost (General Model)	11	0.923	8395	335.53	3109881	0.59	2857	471	35217	None
GCA_019247455.1_ASM1924745v1_genomic	3.38666e+06	d__Bacteria;p__Acidobacteriota;c__Blastocatellia;o__Pyrinomonadales;f__Pyrinomonadaceae;g__OLB17;s__OLB17 sp019247455	96.83	2.75	Gradient Boost (General Model)	11	0.926	15995	305.913	3279301	0.55	3315	310	64294	None
GCA_016715795.1_ASM1671579v1_genomic	3.38812e+06	d__Bacteria;p__Acidobacteriota;c__Blastocatellia;o__Pyrinomonadales;f__Pyrinomonadaceae;g__OLB17;s__OLB17 sp016715795	97.62	0.44	Gradient Boost (General Model)	11	0.919	2245284	325.076	3307481	0.56	3125	3	2245284	None
GCA_021804965.1_ASM2180496v1_genomic	3.39758e+06	d__Bacteria;p__Acidobacteriota;c__Terriglobia;o__Terriglobales;f__Acidobacteriaceae;g__CAIVDV01;s__CAIVDV01 sp021804965	87.51	0.11	Neural Network (Specific Model)	11	0.899	30904	357.748	2973221	0.63	2493	141	108507	None
GCA_019639155.1_ASM1963915v1_genomic	3.3999e+06	d__Bacteria;p__Acidobacteriota;c__Blastocatellia;o__Pyrinomonadales;f__Pyrinomonadaceae;g__OLB17;s__OLB17 sp019639155	94.68	0.46	Gradient Boost (General Model)	11	0.923	274341	341.577	3219030	0.54	2906	25	485947	None
GCA_004297655.1_ASM429765v1_genomic	3.40185e+06	d__Bacteria;p__Acidobacteriota;c__Vicinamibacteria;o__Vicinamibacterales;f__SCN-69-37;g__SCUN01;s__SCUN01 sp004297655	82.1	1	Gradient Boost (General Model)	11	0.96	10537	323.068	2792920	0.67	2773	362	42895	None
GCA_024609325.1_ASM2460932v1_genomic	3.40564e+06	d__Bacteria;p__Acidobacteriota;c__Holophagae;o__Holophagales;f__Holophagaceae;g__Geothrix;s__Geothrix sp024609325	97.45	0.14	Gradient Boost (General Model)	11	0.91	909294	338.363	3318792	0.66	2978	6	1581026	None
GCA_031271905.1_ASM3127190v1_genomic	3.40651e+06	d__Bacteria;p__Acidobacteriota;c__UBA6911;o__UBA6911;f__UBA6911;g__;s__	99.8	1.53	Gradient Boost (General Model)	11	0.874	67616	355.506	3399692	0.65	2789	67	177208	None
GCA_031292655.1_ASM3129265v1_genomic	3.41062e+06	d__Bacteria;p__Acidobacteriota;c__Holophagae;o__Holophagales;f__Holophagaceae;g__Geothrix;s__	97.59	5.73	Gradient Boost (General Model)	11	0.926	9675	303.664	3328421	0.68	3386	522	132075	None
GCA_025361955.1_ASM2536195v1_genomic	3.41217e+06	d__Bacteria;p__Acidobacteriota;c__Holophagae;o__Holophagales;f__Holophagaceae;g__Holophaga;s__	89.71	4.2	Gradient Boost (General Model)	11	0.883	12524	301.56	3061056	0.61	2994	322	42550	None
GCA_903840385.1_freshwater_MAG_---_Ki2-D4_bin-0103_genomic	3.41355e+06	d__Bacteria;p__Acidobacteriota;c__Holophagae;o__Holophagales;f__Holophagaceae;g__Geothrix;s__Geothrix sp903840385	91.01	3.71	Gradient Boost (General Model)	11	0.921	27417	336.487	3106673	0.68	2837	212	76036	None
GCA_014727835.1_ASM1472783v1_genomic	3.41619e+06	d__Bacteria;p__Acidobacteriota;c__Aminicenantia;o__Aminicenantales;f__Aminicenantaceae;g__WJMT01;s__WJMT01 sp014727835	91.77	2.79	Gradient Boost (General Model)	11	0.93	43306	350.476	3135038	0.44	2777	132	156505	None
GCA_025361125.1_ASM2536112v1_genomic	3.41631e+06	d__Bacteria;p__Acidobacteriota;c__Holophagae;o__Holophagales;f__Holophagaceae;g__JADJVL01;s__	91.57	0.55	Gradient Boost (General Model)	11	0.919	28821	336.06	3128313	0.58	2856	181	110473	None
GCA_021791935.1_ASM2179193v1_genomic	3.4186e+06	d__Bacteria;p__Acidobacteriota;c__Terriglobia;o__Terriglobales;f__Acidobacteriaceae;g__JAKAAZ01;s__JAKAAZ01 sp021791935	92.59	0.12	Gradient Boost (General Model)	11	0.877	13328	307.848	3165281	0.59	3013	314	40310	None
GCA_025357545.1_ASM2535754v1_genomic	3.42357e+06	d__Bacteria;p__Acidobacteriota;c__Holophagae;o__Holophagales;f__Holophagaceae;g__JADJVL01;s__	95.62	2.1	Gradient Boost (General Model)	11	0.909	21067	324.389	3273613	0.64	3063	239	72763	None
GCA_025057015.1_ASM2505701v1_genomic	3.4252e+06	d__Bacteria;p__Acidobacteriota;c__Blastocatellia;o__Chloracidobacteriales;f__JADJPF01;g__JANWYG01;s__JANWYG01 sp025057015	97.25	0.09	Gradient Boost (General Model)	11	0.939	235861	371.295	3331005	0.47	2817	23	554467	None
GCA_022711665.1_ASM2271166v1_genomic	3.42691e+06	d__Bacteria;p__Acidobacteriota;c__Aminicenantia;o__Aminicenantales;f__RBG-16-66-30;g__RBG-16-66-30;s__RBG-16-66-30 sp022711665	94.94	1.68	Gradient Boost (General Model)	11	0.926	488651	380.116	3253509	0.67	2646	13	744999	None
GCA_009691245.1_ASM969124v1_genomic	3434154	d__Bacteria;p__Acidobacteriota;c__Terriglobia;o__2-12-FULL-54-10;f__2-12-FULL-54-10;g__SHUM01;s__SHUM01 sp009691245	100	3.15	Gradient Boost (General Model)	11	0.866	51000	334.931	3434154	0.59	2964	96	191832	None
GCA_945865705.1_TH-08apr19-221_genomic	3.43626e+06	d__Bacteria;p__Acidobacteriota;c__Terriglobia;o__2-12-FULL-54-10;f__2-12-FULL-54-10;g__SHUM01;s__	82.73	0.99	Gradient Boost (General Model)	11	0.876	10250	315.051	2842818	0.59	2638	332	53388	None
GCA_021778515.1_ASM2177851v1_genomic	3.43837e+06	d__Bacteria;p__Acidobacteriota;c__UBA4820;o__UBA4820;f__DSQY01;g__DTPS01;s__DTPS01 sp021778515	97.15	0.69	Gradient Boost (General Model)	11	0.873	29081	335.953	3340375	0.67	2899	176	113729	None
GCA_027449965.1_ASM2744996v1_genomic	3.44346e+06	d__Bacteria;p__Acidobacteriota;c__Terriglobia;o__Terriglobales;f__Acidobacteriaceae;g__CAIVDV01;s__	94.08	0.1	Neural Network (Specific Model)	11	0.9	183867	366.931	3239607	0.6	2653	30	367970	None
GCA_023265015.1_ASM2326501v1_genomic	3.44493e+06	d__Bacteria;p__Acidobacteriota;c__Vicinamibacteria;o__Vicinamibacterales;f__UBA2999;g__Gp6-AA40;s__Gp6-AA40 sp023265015	92.3	2.8	Gradient Boost (General Model)	11	0.915	25094	322.915	3179667	0.66	3009	175	97717	None
GCA_019694355.1_ASM1969435v1_genomic	3.45116e+06	d__Bacteria;p__Acidobacteriota;c__Blastocatellia;o__Pyrinomonadales;f__Pyrinomonadaceae;g__OLB17;s__OLB17 sp019694355	98.71	0.7	Gradient Boost (General Model)	11	0.91	738668	330.184	3406639	0.54	3136	8	946047	None
GCA_002307235.1_ASM230723v1_genomic	3.45406e+06	d__Bacteria;p__Acidobacteriota;c__Terriglobia;o__Terriglobales;f__Acidobacteriaceae;g__Terracidiphilus;s__Terracidiphilus sp002307235	95.81	0.03	Gradient Boost (General Model)	11	0.862	111921	349.879	3309334	0.61	2722	52	226997	None
GCA_937924755.1_R1_Bin_METABAT_272_1_genomic	3.45954e+06	d__Bacteria;p__Acidobacteriota;c__Thermoanaerobaculia;o__Thermoanaerobaculales;f__Thermoanaerobaculaceae;g__;s__	96.91	0.47	Gradient Boost (General Model)	11	0.923	62210	342.272	3352638	0.69	3022	86	193744	None
GCA_027717655.1_ASM2771765v1_genomic	3.46071e+06	d__Bacteria;p__Acidobacteriota;c__Terriglobia;o__Acidoferrales;f__2-02-FULL-67-57;g__;s__	75.91	0.61	Gradient Boost (General Model)	11	0.864	24832	242.782	2627022	0.64	3123	939	82146	None
GCA_903880675.1_freshwater_MAG_---_Day6-3_bin-180_genomic	3.46334e+06	d__Bacteria;p__Acidobacteriota;c__Holophagae;o__Holophagales;f__Holophagaceae;g__Geothrix;s__Geothrix sp903880675	71.92	1.72	Gradient Boost (General Model)	11	0.918	13106	329.52	2490836	0.67	2316	293	48617	None
GCA_021827255.1_ASM2182725v1_genomic	3.46682e+06	d__Bacteria;p__Acidobacteriota;c__Terriglobia;o__UBA7540;f__UBA7540;g__JAKCCV01;s__JAKCCV01 sp021827255	84.55	1.16	Gradient Boost (General Model)	11	0.874	9527	300.296	2931195	0.61	2851	371	53468	None
GCA_021731165.1_ASM2173116v1_genomic	3.47085e+06	d__Bacteria;p__Acidobacteriota;c__Vicinamibacteria;o__Vicinamibacterales;f__UBA2999;g__Gp6-AA40;s__Gp6-AA40 sp021731165	86.67	0.75	Gradient Boost (General Model)	11	0.929	30282	333.805	3008190	0.65	2795	161	127173	None
GCA_021838785.1_ASM2183878v1_genomic	3.47282e+06	d__Bacteria;p__Acidobacteriota;c__Terriglobia;o__UBA7540;f__UBA7540;g__JAKCCV01;s__JAKCCV01 sp021838785	98.45	0.29	Gradient Boost (General Model)	11	0.879	136577	333.174	3418989	0.6	3011	38	382306	None
GCA_028872955.1_ASM2887295v1_genomic	3480206	d__Bacteria;p__Acidobacteriota;c__Terriglobia;o__Terriglobales;f__Acidobacteriaceae;g__JAJXYY01;s__	100	0.04	Gradient Boost (General Model)	11	0.91	38442	349.022	3480206	0.64	3029	207	107280	None
GCA_945866285.1_MoH-02may19-226_genomic	3.48092e+06	d__Bacteria;p__Acidobacteriota;c__Vicinamibacteria;o__Vicinamibacterales;f__UBA2999;g__12-FULL-67-14b;s__12-FULL-67-14b sp945866285	80.48	1.47	Gradient Boost (General Model)	11	0.941	7801	316.917	2801441	0.65	2777	405	40307	None
GCA_022866045.1_ASM2286604v1_genomic	3.48223e+06	d__Bacteria;p__Acidobacteriota;c__Aminicenantia;o__Aminicenantales;f__UBA4085;g__JALHTW01;s__JALHTW01 sp022866045	94.1	3.24	Gradient Boost (General Model)	11	0.891	13953	319.39	3276775	0.55	3054	365	77829	None
GCA_021782675.1_ASM2178267v1_genomic	3.48356e+06	d__Bacteria;p__Acidobacteriota;c__Terriglobia;o__Terriglobales;f__Acidobacteriaceae;g__JAKAUB01;s__JAKAUB01 sp021782675	73.44	4.6	Gradient Boost (General Model)	11	0.911	5925	312.48	2558327	0.62	2490	467	20814	None
GCA_031296105.1_ASM3129610v1_genomic	3.48602e+06	d__Bacteria;p__Acidobacteriota;c__Terriglobia;o__Terriglobales;f__Koribacteraceae;g__TOLSYN;s__	99.05	0.43	Gradient Boost (General Model)	11	0.878	74322	337.891	3452907	0.62	2995	74	222015	None
GCA_003242705.1_ASM324270v1_genomic	3486942	d__Bacteria;p__Acidobacteriota;c__Vicinamibacteria;o__Vicinamibacterales;f__SCN-69-37;g__SCN-69-37;s__SCN-69-37 sp003242705	100	0.2	Gradient Boost (General Model)	11	0.934	22742	338.692	3486942	0.69	3211	207	111519	None
GCA_025451775.1_ASM2545177v1_genomic	3.48735e+06	d__Bacteria;p__Acidobacteriota;c__Terriglobia;o__Terriglobales;f__SCQP01;g__SCQP01;s__	82.14	1.14	Gradient Boost (General Model)	11	0.929	24140	328.726	2864512	0.67	2705	161	81822	None
GCA_030612445.1_ASM3061244v1_genomic	3.49032e+06	d__Bacteria;p__Acidobacteriota;c__Aminicenantia;o__Aminicenantales;f__Aminicenantaceae;g__;s__	89.05	2.65	Gradient Boost (General Model)	11	0.893	21197	328.824	3108131	0.41	2821	214	76112	None
GCA_023391155.1_ASM2339115v1_genomic	3.49583e+06	d__Bacteria;p__Acidobacteriota;c__Blastocatellia;o__Pyrinomonadales;f__Pyrinomonadaceae;g__OLB17;s__OLB17 sp023391155	89.34	0.27	Gradient Boost (General Model)	11	0.915	21972	308.991	3123171	0.57	3087	203	80391	None
GCA_016700075.1_ASM1670007v1_genomic	3.49886e+06	d__Bacteria;p__Acidobacteriota;c__Blastocatellia;o__Pyrinomonadales;f__Pyrinomonadaceae;g__OLB17;s__OLB17 sp016700075	96.99	0.02	Gradient Boost (General Model)	11	0.926	3393545	340.56	3393545	0.54	3080	1	3393545	None
GCA_022808885.1_ASM2280888v1_genomic	3.49981e+06	d__Bacteria;p__Acidobacteriota;c__Holophagae;o__Holophagales;f__Holophagaceae;g__Geothrix;s__Geothrix sp022808935	97.75	3.11	Gradient Boost (General Model)	11	0.907	800112	341.479	3421064	0.68	3034	13	916346	None
GCA_016706275.1_ASM1670627v1_genomic	3.50184e+06	d__Bacteria;p__Acidobacteriota;c__Blastocatellia;o__Pyrinomonadales;f__Pyrinomonadaceae;g__OLB17;s__OLB17 sp016706275	96.23	0.27	Gradient Boost (General Model)	11	0.918	814519	328.849	3369823	0.52	3140	5	1464357	None
GCA_024276295.1_ASM2427629v1_genomic	3.50574e+06	d__Bacteria;p__Acidobacteriota;c__Polarisedimenticolia;o__J045;f__J045;g__J065;s__J065 sp024276295	91.47	3.72	Gradient Boost (General Model)	11	0.932	7522	317.559	3206701	0.71	3144	573	29930	None
GCA_022808775.1_ASM2280877v1_genomic	3.50973e+06	d__Bacteria;p__Acidobacteriota;c__Holophagae;o__Holophagales;f__Holophagaceae;g__Geothrix;s__Geothrix sp022808775	97.68	0.07	Gradient Boost (General Model)	11	0.91	603372	341.916	3428306	0.68	3045	14	671540	None
GCA_030268065.1_ASM3026806v1_genomic	3.51153e+06	d__Bacteria;p__Acidobacteriota;c__Holophagae;o__Holophagales;f__Holophagaceae;g__JAJYBX01;s__	97.02	0.54	Gradient Boost (General Model)	11	0.922	701124	344.046	3406885	0.7	3046	17	1042584	None
GCA_025935035.1_ASM2593503v1_genomic	3.51244e+06	d__Bacteria;p__Acidobacteriota;c__Terriglobia;o__Terriglobales;f__DSPA01;g__;s__	84.87	4.83	Gradient Boost (General Model)	11	0.903	11695	299.386	2981010	0.56	3001	354	77820	None
GCA_936914845.1_SRR6145099_bin.35_CONCOCT_v1.1_MAG_genomic	3.51522e+06	d__Bacteria;p__Acidobacteriota;c__Blastocatellia;o__Pyrinomonadales;f__Pyrinomonadaceae;g__OLB17;s__	96.96	0.74	Gradient Boost (General Model)	11	0.917	334716	323.581	3408354	0.51	3228	20	833365	None
GCA_029907205.1_ASM2990720v1_genomic	3.51707e+06	d__Bacteria;p__Acidobacteriota;c__Aminicenantia;o__Aminicenantales;f__UBA8522;g__;s__	92.75	2.06	Gradient Boost (General Model)	11	0.909	68952	335.286	3262082	0.53	2955	132	243409	None
GCA_021826695.1_ASM2182669v1_genomic	3.51767e+06	d__Bacteria;p__Acidobacteriota;c__Terriglobia;o__Terriglobales;f__Acidobacteriaceae;g__JAKAYS01;s__JAKAYS01 sp021826695	94.44	0.16	Neural Network (Specific Model)	11	0.893	18736	323.127	3322090	0.56	3065	227	72912	None
GCA_030614685.1_ASM3061468v1_genomic	3.52382e+06	d__Bacteria;p__Acidobacteriota;c__Aminicenantia;o__Aminicenantales;f__Aminicenantaceae;g__;s__	83.47	1.84	Gradient Boost (General Model)	11	0.917	10918	321.796	2941329	0.57	2798	397	51695	None
GCA_025057975.1_ASM2505797v1_genomic	3.52464e+06	d__Bacteria;p__Acidobacteriota;c__Blastocatellia;o__Chloracidobacteriales;f__Chloracidobacteriaceae;g__Chloracidobacterium;s__Chloracidobacterium sp025057975	99.95	2.12	Neural Network (Specific Model)	11	0.896	207432	350.893	3522876	0.61	3005	86	424810	None
GCA_018268855.1_ASM1826885v1_genomic	3.52479e+06	d__Bacteria;p__Acidobacteriota;c__Terriglobia;o__Terriglobales;f__Acidobacteriaceae;g__Terriglobus;s__Terriglobus sp018268855	99.98	0.13	Neural Network (Specific Model)	11	0.914	263485	344.957	3524089	0.57	3117	20	790714	None
GCA_022808815.1_ASM2280881v1_genomic	3.52591e+06	d__Bacteria;p__Acidobacteriota;c__Holophagae;o__Holophagales;f__Holophagaceae;g__Geothrix;s__Geothrix sp022808815	96.65	0.39	Gradient Boost (General Model)	11	0.912	587235	341.115	3407788	0.68	3042	9	1223792	None
GCA_027622905.1_ASM2762290v1_genomic	3.52676e+06	d__Bacteria;p__Acidobacteriota;c__Vicinamibacteria;o__Vicinamibacterales;f__UBA2999;g__Gp6-AA40;s__	97.36	4.13	Gradient Boost (General Model)	11	0.909	19520	317.015	3433655	0.65	3290	239	69184	None
GCA_013696465.1_ASM1369646v1_genomic	3.52929e+06	d__Bacteria;p__Acidobacteriota;c__Blastocatellia;o__Pyrinomonadales;f__Pyrinomonadaceae;g__JACCYN01;s__JACCYN01 sp013696465	93.11	4.16	Gradient Boost (General Model)	11	0.887	11389	306.681	3286123	0.57	3171	392	55342	None
GCA_025356095.1_ASM2535609v1_genomic	3.52971e+06	d__Bacteria;p__Acidobacteriota;c__Terriglobia;o__Terriglobales;f__SbA1;g__;s__	100	0	Gradient Boost (General Model)	11	0.889	48358	338.52	3529705	0.59	3094	120	142018	None
GCA_021779795.1_ASM2177979v1_genomic	3.53034e+06	d__Bacteria;p__Acidobacteriota;c__Vicinamibacteria;o__Vicinamibacterales;f__Fen-181;g__FEN-299;s__FEN-299 sp021779795	91.61	0.82	Gradient Boost (General Model)	11	0.905	7990	320.707	3234140	0.71	3048	489	40723	None
GCA_030609785.1_ASM3060978v1_genomic	3.53036e+06	d__Bacteria;p__Acidobacteriota;c__Thermoanaerobaculia;o__Thermoanaerobaculales;f__Sulfomarinibacteraceae;g__JAIOSJ01;s__	79.79	2.19	Gradient Boost (General Model)	11	0.896	6809	323.943	2816875	0.61	2602	457	23682	None
GCA_021787565.1_ASM2178756v1_genomic	3.53153e+06	d__Bacteria;p__Acidobacteriota;c__UBA4820;o__UBA4820;f__DSQY01;g__DTPS01;s__DTPS01 sp021787565	98.27	0.38	Gradient Boost (General Model)	11	0.87	77543	337.228	3470439	0.66	2991	77	178142	None
GCA_002898775.1_ASM289877v1_genomic	3.54086e+06	d__Bacteria;p__Acidobacteriota;c__Blastocatellia;o__HR10;f__HR10;g__HR10;s__HR10 sp002898775	73.49	1.65	Gradient Boost (General Model)	11	0.919	19655	331.653	2602175	0.64	2410	197	51853	None
GCA_023136725.1_ASM2313672v1_genomic	3.54152e+06	d__Bacteria;p__Acidobacteriota;c__Aminicenantia;o__UBA2199;f__UBA2199;g__UBA647;s__UBA647 sp023136725	63.4	2.46	Gradient Boost (General Model)	11	0.945	6073	296.382	2245325	0.38	2391	463	31449	None
GCA_021851335.1_ASM2185133v1_genomic	3.54195e+06	d__Bacteria;p__Acidobacteriota;c__Terriglobia;o__Terriglobales;f__Acidobacteriaceae;g__CAIVDV01;s__CAIVDV01 sp021851335	87.92	0.01	Neural Network (Specific Model)	11	0.895	51990	356.628	3114085	0.6	2610	107	184050	None
GCA_028283625.1_ASM2828362v1_genomic	3.54704e+06	d__Bacteria;p__Acidobacteriota;c__Terriglobia;o__Terriglobales;f__Acidobacteriaceae;g__Bryocella;s__	84.78	1.8	Neural Network (Specific Model)	11	0.91	185664	345.278	3007180	0.59	2647	31	305185	None
GCA_945903265.1_TrH-03may19-78_genomic	3.55333e+06	d__Bacteria;p__Acidobacteriota;c__Vicinamibacteria;o__Vicinamibacterales;f__UBA2999;g__Gp6-AA40;s__	99.17	0.81	Gradient Boost (General Model)	11	0.951	145775	339.024	3523838	0.66	3306	45	311949	None
GCA_009835985.1_ASM983598v1_genomic	3.55683e+06	d__Bacteria;p__Acidobacteriota;c__Vicinamibacteria;o__Bin61;f__Bin61;g__Bin61;s__Bin61 sp009835985	93.89	0.7	Gradient Boost (General Model)	11	0.916	42074	360.364	3339507	0.69	2833	124	171469	None
GCA_937135995.1_SRR5214706_bin.126_CONCOCT_v1.1_MAG_genomic	3.55725e+06	d__Bacteria;p__Acidobacteriota;c__Blastocatellia;o__Pyrinomonadales;f__Pyrinomonadaceae;g__Pyrinomonas;s__	96.93	3.28	Gradient Boost (General Model)	11	0.862	5257	282.472	3448045	0.61	3513	821	22836	None
GCA_021809235.1_ASM2180923v1_genomic	3.56111e+06	d__Bacteria;p__Acidobacteriota;c__Terriglobia;o__Terriglobales;f__Acidobacteriaceae;g__CAIVDV01;s__CAIVDV01 sp021809235	84.36	1.16	Neural Network (Specific Model)	11	0.902	10886	335.092	3004153	0.6	2701	362	52483	None
GCA_022736715.1_ASM2273671v1_genomic	3.56157e+06	d__Bacteria;p__Acidobacteriota;c__Terriglobia;o__Terriglobales;f__Acidobacteriaceae;g__DZDJ01;s__DZDJ01 sp022736715	100	5.88	Gradient Boost (General Model)	11	0.884	49775	317.01	3561566	0.59	3318	349	193458	None
GCA_015659035.1_ASM1565903v1_genomic	3.56377e+06	d__Bacteria;p__Acidobacteriota;c__Vicinamibacteria;o__Vicinamibacterales;f__UBA8438;g__NP936;s__NP936 sp015659035	89.15	0.93	Gradient Boost (General Model)	11	0.89	36102	339.31	3177098	0.67	2781	150	100937	None
GCA_031296075.1_ASM3129607v1_genomic	3.56636e+06	d__Bacteria;p__Acidobacteriota;c__Terriglobia;o__Acidoferrales;f__UBA7541;g__Palsa-295;s__	89.45	4.59	Gradient Boost (General Model)	11	0.877	21614	306.707	3190110	0.61	3046	241	108631	None
GCA_015655365.1_ASM1565536v1_genomic	3.57387e+06	d__Bacteria;p__Acidobacteriota;c__Terriglobia;o__Terriglobales;f__Acidobacteriaceae;g__Terracidiphilus;s__Terracidiphilus sp015655365	67.76	1.64	Gradient Boost (General Model)	11	0.858	5535	286.314	2421653	0.6	2421	528	20082	None
GCA_018269005.1_ASM1826900v1_genomic	3.57636e+06	d__Bacteria;p__Acidobacteriota;c__Blastocatellia;o__Pyrinomonadales;f__Pyrinomonadaceae;g__OLB17;s__OLB17 sp018269005	99.35	1.29	Gradient Boost (General Model)	11	0.908	396581	327.21	3553110	0.54	3293	59	1055419	None
GCA_025355915.1_ASM2535591v1_genomic	3.57708e+06	d__Bacteria;p__Acidobacteriota;c__Holophagae;o__Holophagales;f__Holophagaceae;g__Geothrix;s__	77.58	0.82	Gradient Boost (General Model)	11	0.915	6369	291.742	2775097	0.65	2906	506	30278	None
GCA_002923315.1_ASM292331v1_genomic	3.57815e+06	d__Bacteria;p__Acidobacteriota;c__Blastocatellia;o__HR10;f__HR10;g__HR10;s__HR10 sp002923315	87.53	2	Gradient Boost (General Model)	11	0.918	65038	344.615	3131958	0.64	2786	118	219437	None
GCA_025927855.1_ASM2592785v1_genomic	3.58008e+06	d__Bacteria;p__Acidobacteriota;c__Terriglobia;o__Terriglobales;f__SbA1;g__KAN-5;s__	90.16	1.48	Gradient Boost (General Model)	11	0.893	13043	309.288	3227802	0.55	3112	315	46864	None
GCA_002254845.1_ASM225484v1_genomic	3.58082e+06	d__Bacteria;p__Acidobacteriota;c__Blastocatellia;o__Chloracidobacteriales;f__Chloracidobacteriaceae;g__Chloracidobacterium;s__Chloracidobacterium sp002254845	95.26	1.75	Neural Network (Specific Model)	11	0.902	53833	333.953	3411091	0.64	3078	385	223245	None
GCA_011772475.1_ASM1177247v1_genomic	3.58687e+06	d__Bacteria;p__Acidobacteriota;c__Aminicenantia;o__Aminicenantales;f__Aminicenantaceae;g__SOIV01;s__SOIV01 sp011772475	87.61	3.38	Gradient Boost (General Model)	11	0.87	42592	321.751	3142456	0.42	2838	204	144242	None
GCA_028876695.1_ASM2887669v1_genomic	3.59677e+06	d__Bacteria;p__Acidobacteriota;c__Terriglobia;o__Acidoferrales;f__UBA7541;g__Palsa-295;s__	86.06	1.81	Gradient Boost (General Model)	11	0.883	9031	297.561	3095377	0.61	3066	457	33459	None
GCA_016714685.1_ASM1671468v1_genomic	3.60129e+06	d__Bacteria;p__Acidobacteriota;c__Holophagae;o__Holophagales;f__Holophagaceae;g__Geothrix;s__Geothrix odensensis	96.25	5.16	Gradient Boost (General Model)	11	0.891	198964	322.219	3466241	0.68	3201	35	777077	None
GCA_903839205.1_freshwater_MAG_---_AM-2014-D4_bin-538_genomic	3.60138e+06	d__Bacteria;p__Acidobacteriota;c__Holophagae;o__Holophagales;f__Holophagaceae;g__Geothrix;s__Geothrix sp903839205	85.54	4.83	Gradient Boost (General Model)	11	0.92	19837	320.068	3080620	0.67	2957	279	45029	None
GCA_011049545.1_ASM1104954v1_genomic	3.60704e+06	d__Bacteria;p__Acidobacteriota;c__Aminicenantia;o__Aminicenantales;f__Aminicenantaceae;g__SOIV01;s__SOIV01 sp011049545	89.71	0.99	Gradient Boost (General Model)	11	0.875	37435	322.989	3235875	0.42	2927	161	109024	None
GCA_003223165.1_ASM322316v1_genomic	3.61161e+06	d__Bacteria;p__Acidobacteriota;c__Polarisedimenticolia;o__Gp22-AA2;f__Gp22-AA2;g__QHXZ01;s__QHXZ01 sp003223165	84.79	0.5	Gradient Boost (General Model)	11	0.913	22813	333.447	3062288	0.71	2805	207	98172	None
GCA_020048105.1_ASM2004810v1_genomic	3.61223e+06	d__Bacteria;p__Acidobacteriota;c__Holophagae;o__Holophagales;f__Holophagaceae;g__Holophaga;s__Holophaga sp020048105	81.79	0.57	Gradient Boost (General Model)	11	0.925	14352	327.5	2954443	0.58	2788	246	42988	None
GCA_024281115.1_ASM2428111v1_genomic	3.61516e+06	d__Bacteria;p__Acidobacteriota;c__Terriglobia;o__Terriglobales;f__SbA1;g__JAMXLI01;s__JAMXLI01 sp024281115	98.9	4.93	Gradient Boost (General Model)	11	0.901	13744	315.974	3575390	0.64	3401	349	61427	None
GCA_902812365.1_acidobacteriumb17_genomic	3.61603e+06	d__Bacteria;p__Acidobacteriota;c__Terriglobia;o__UBA7540;f__UBA7540;g__CADDZC01;s__CADDZC01 sp902812365	96.68	2.47	Gradient Boost (General Model)	11	0.882	47237	346.955	3495978	0.63	2968	123	105212	None
GCA_023436495.1_ASM2343649v1_genomic	3.61821e+06	d__Bacteria;p__Acidobacteriota;c__Blastocatellia;o__Pyrinomonadales;f__Pyrinomonadaceae;g__OLB17;s__OLB17 sp023436495	96.08	0.86	Gradient Boost (General Model)	11	0.905	39893	322.144	3476376	0.55	3260	141	110461	None
GCA_006227875.1_ASM622787v1_genomic	3.62042e+06	d__Bacteria;p__Acidobacteriota;c__Thermoanaerobaculia;o__UBA5704;f__UBA5704;g__M0029;s__M0029 sp006227875	81.54	0.34	Gradient Boost (General Model)	11	0.926	6992	307.48	2952088	0.64	2970	476	36043	None
GCA_002360555.1_ASM236055v1_genomic	3.62135e+06	d__Bacteria;p__Acidobacteriota;c__Blastocatellia;o__Pyrinomonadales;f__Pyrinomonadaceae;g__OLB17;s__OLB17 sp002360555	92.74	1.67	Gradient Boost (General Model)	11	0.916	46045	324.308	3358442	0.52	3165	114	316630	None
GCA_947482665.1_RH-27jun17-225_genomic	3.62185e+06	d__Bacteria;p__Acidobacteriota;c__Vicinamibacteria;o__Vicinamibacterales;f__UBA2999;g__JAKFYA01;s__	97.46	0.45	Gradient Boost (General Model)	11	0.945	251287	353.866	3529858	0.67	3148	38	409581	None
GCA_029863825.1_ASM2986382v1_genomic	3.62259e+06	d__Bacteria;p__Acidobacteriota;c__Thermoanaerobaculia;o__UBA5704;f__UBA5704;g__;s__	74.31	0.69	Gradient Boost (General Model)	11	0.911	5843	297.659	2691950	0.63	2751	510	38323	None
GCA_017860005.1_ASM1786000v1_genomic	3.62365e+06	d__Bacteria;p__Acidobacteriota;c__Thermoanaerobaculia;o__UBA5704;f__UBA5704;g__JACTMI01;s__JACTMI01 sp017860005	90.42	1.82	Gradient Boost (General Model)	11	0.942	14752	332.839	3276508	0.74	3098	319	67706	None
GCA_016650215.1_ASM1665021v1_genomic	3.62442e+06	d__Bacteria;p__Acidobacteriota;c__Thermoanaerobaculia;o__Gp7-AA8;f__Gp7-AA8;g__JAENWF01;s__JAENWF01 sp016650215	87.99	1.61	Gradient Boost (General Model)	11	0.921	17924	322.935	3189131	0.63	3038	247	57561	None
GCA_001767495.1_ASM176749v1_genomic	3.62778e+06	d__Bacteria;p__Acidobacteriota;c__Vicinamibacteria;o__Vicinamibacterales;f__UBA2999;g__2-12-FULL-65-11;s__2-12-FULL-65-11 sp001767495	97.99	0.35	Gradient Boost (General Model)	11	0.908	30574	311.703	3554858	0.65	3461	153	97786	None
GCA_003171315.1_20110800_E2D_genomic	3.62874e+06	d__Bacteria;p__Acidobacteriota;c__Terriglobia;o__Terriglobales;f__Acidobacteriaceae;g__Terracidiphilus;s__Terracidiphilus sp003171315	90.56	2.01	Neural Network (Specific Model)	11	0.856	24833	317.231	3286184	0.61	2961	204	76411	None
GCA_003170825.1_20110800_E2D_genomic	3.62988e+06	d__Bacteria;p__Acidobacteriota;c__Terriglobia;o__Terriglobales;f__Acidobacteriaceae;g__Terracidiphilus;s__Terracidiphilus sp003170825	96.24	1.3	Gradient Boost (General Model)	11	0.867	104123	325.925	3493398	0.61	3103	59	247893	None
GCA_017860075.1_ASM1786007v1_genomic	3.62993e+06	d__Bacteria;p__Acidobacteriota;c__UBA6911;o__UBA6911;f__UBA6911;g__JACADW01;s__JACADW01 sp017860075	84.31	1.3	Gradient Boost (General Model)	11	0.894	5199	304.072	3060395	0.61	3006	632	23406	None
GCA_025449575.1_ASM2544957v1_genomic	3.63061e+06	d__Bacteria;p__Acidobacteriota;c__Terriglobia;o__Terriglobales;f__Acidobacteriaceae;g__PALSA-350;s__	83.39	0.67	Neural Network (Specific Model)	11	0.88	15391	339.174	3027569	0.6	2621	233	49269	None
GCA_018897435.1_ASM1889743v1_genomic	3.63218e+06	d__Bacteria;p__Acidobacteriota;c__Aminicenantia;o__UBA2199;f__UBA2199;g__UBA2199;s__UBA2199 sp018897435	60.33	0.78	Gradient Boost (General Model)	11	0.894	33250	323.769	2191297	0.52	2022	105	119915	None
GCA_017860085.1_ASM1786008v1_genomic	3.63541e+06	d__Bacteria;p__Acidobacteriota;c__Vicinamibacteria;o__Vicinamibacterales;f__JAFNAJ01;g__JAFNAJ01;s__JAFNAJ01 sp017860085	90	3.02	Gradient Boost (General Model)	11	0.932	7379	321.699	3271865	0.68	3165	522	38404	None
GCA_017859995.1_ASM1785999v1_genomic	3.63732e+06	d__Bacteria;p__Acidobacteriota;c__Holophagae;o__Holophagales;f__Holophagaceae;g__Geothrix;s__Geothrix sp017859995	88.71	3.21	Gradient Boost (General Model)	11	0.919	17044	317.27	3226663	0.69	3121	258	87927	None
GCA_016720465.1_ASM1672046v1_genomic	3.63819e+06	d__Bacteria;p__Acidobacteriota;c__Holophagae;o__Holophagales;f__Holophagaceae;g__JADJVL01;s__JADJVL01 sp016720465	96.85	0.56	Gradient Boost (General Model)	11	0.898	1816503	351.341	3523586	0.64	3005	4	1816503	None
GCA_021323595.1_ASM2132359v1_genomic	3.63897e+06	d__Bacteria;p__Acidobacteriota;c__Terriglobia;o__Terriglobales;f__SCQP01;g__JAJPKR01;s__JAJPKR01 sp021323595	97.58	0.5	Gradient Boost (General Model)	11	0.9	101082	351.082	3550904	0.68	3040	65	214222	None
GCA_030855205.1_ASM3085520v1_genomic	3639715	d__Bacteria;p__Acidobacteriota;c__Vicinamibacteria;o__Vicinamibacterales;f__;g__;s__	100	3.35	Gradient Boost (General Model)	11	0.951	15011	316.718	3639715	0.67	3651	380	47814	None
GCA_003010405.1_ASM301040v1_genomic	3.64036e+06	d__Bacteria;p__Acidobacteriota;c__Terriglobia;o__Terriglobales;f__Koribacteraceae;g__TOLSYN;s__TOLSYN sp003010405	100	1.03	Gradient Boost (General Model)	11	0.872	140259	306.489	3640359	0.55	3462	99	351033	None
GCA_027297005.1_ASM2729700v1_genomic	3.64297e+06	d__Bacteria;p__Acidobacteriota;c__Polarisedimenticolia;o__Gp22-AA2;f__Gp22-AA2;g__;s__	68.68	4.83	Gradient Boost (General Model)	11	0.92	6315	307.727	2501990	0.65	2499	433	26537	None
GCA_021805265.1_ASM2180526v1_genomic	3.64812e+06	d__Bacteria;p__Acidobacteriota;c__Terriglobia;o__Terriglobales;f__Acidobacteriaceae;g__CAIVDV01;s__CAIVDV01 sp021805265	84.63	2.8	Gradient Boost (General Model)	11	0.885	8355	325.19	3087407	0.61	2805	448	35465	None
GCA_937873515.1_SRR2107171_bin.14_CONCOCT_v1.1_MAG_genomic	3.65034e+06	d__Bacteria;p__Acidobacteriota;c__Blastocatellia;o__Pyrinomonadales;f__Pyrinomonadaceae;g__OLB17;s__	97.48	1.34	Gradient Boost (General Model)	11	0.911	243382	333.621	3558356	0.54	3244	27	542285	None
GCA_028749235.1_ASM2874923v1_genomic	3.65462e+06	d__Bacteria;p__Acidobacteriota;c__Aminicenantia;o__Aminicenantales;f__UBA4085;g__UBA4085;s__	95.11	1.93	Gradient Boost (General Model)	11	0.926	21980	347.078	3475913	0.64	3096	253	69633	None
GCA_903868115.1_freshwater_MAG_---_Loclat_bin-01759_genomic	3.65686e+06	d__Bacteria;p__Acidobacteriota;c__Holophagae;o__Holophagales;f__Holophagaceae;g__Holophaga;s__Holophaga sp903868115	93.65	2.29	Gradient Boost (General Model)	11	0.917	14057	315.36	3424645	0.63	3326	419	71306	None
GCA_018304825.1_ASM1830482v1_genomic	3.66134e+06	d__Bacteria;p__Acidobacteriota;c__Blastocatellia;o__Chloracidobacteriales;f__Chloracidobacteriaceae;g__Chloracidobacterium;s__Chloracidobacterium validum	99.94	0.19	Neural Network (Specific Model)	11	0.912	2659040	373.134	3659143	0.6	2986	2	2659040	None
GCA_003152095.1_20120700_P3D_genomic	3.6637e+06	d__Bacteria;p__Acidobacteriota;c__Thermoanaerobaculia;o__UBA5066;f__UBA5066;g__Fen-183;s__Fen-183 sp003152095	99.28	0.17	Gradient Boost (General Model)	11	0.923	32041	320.687	3637326	0.68	3500	182	116315	None
GCA_002383325.1_ASM238332v1_genomic	3.66939e+06	d__Bacteria;p__Acidobacteriota;c__Aminicenantia;o__Aminicenantales;f__UBA4085;g__UBA4085;s__UBA4085 sp002383325	95.15	4.85	Gradient Boost (General Model)	11	0.915	33460	346.447	3491420	0.65	3079	155	102942	None
GCA_021827785.1_ASM2182778v1_genomic	3.67751e+06	d__Bacteria;p__Acidobacteriota;c__Terriglobia;o__Terriglobales;f__SCQP01;g__JAKAUF01;s__JAKAUF01 sp021827785	87.94	1.46	Gradient Boost (General Model)	11	0.877	8450	315.099	3233999	0.68	3005	456	38741	None
GCA_027307115.1_ASM2730711v1_genomic	3.67801e+06	d__Bacteria;p__Acidobacteriota;c__Terriglobia;o__Acidoferrales;f__UBA7541;g__;s__	99.64	0.75	Gradient Boost (General Model)	11	0.89	57631	331.362	3664773	0.57	3285	98	172614	None
GCA_021372775.1_ASM2137277v1_genomic	3.68604e+06	d__Bacteria;p__Acidobacteriota;c__Polarisedimenticolia;o__J045;f__J045;g__JAJFTU01;s__JAJFTU01 sp021372775	99.61	3.12	Gradient Boost (General Model)	11	0.904	11746	325.529	3671669	0.73	3405	494	60694	None
GCF_000688455.1_ASM68845v1_genomic	3.68652e+06	d__Bacteria;p__Acidobacteriota;c__Terriglobia;o__Terriglobales;f__Acidobacteriaceae;g__Pseudacidobacterium;s__Pseudacidobacterium ailaaui	100	0.46	Neural Network (Specific Model)	11	0.917	3686523	356.381	3686523	0.56	3169	1	3686523	None
GCA_014764515.1_ASM1476451v1_genomic	3688075	d__Bacteria;p__Acidobacteriota;c__Polarisedimenticolia;o__Polarisedimenticolales;f__Polarisedimenticolaceae;g__Polarisedimenticola;s__Polarisedimenticola svalbardensis	100	4.89	Gradient Boost (General Model)	11	0.939	48043	353.175	3688075	0.62	3277	180	161849	None
GCA_016210925.1_ASM1621092v1_genomic	3.69182e+06	d__Bacteria;p__Acidobacteriota;c__UBA6911;o__JACQTF01;f__JACQTF01;g__JACQTF01;s__JACQTF01 sp016210925	89.98	1.12	Gradient Boost (General Model)	11	0.892	17637	305.242	3321904	0.61	3244	240	60913	None
GCA_021799945.1_ASM2179994v1_genomic	3.69284e+06	d__Bacteria;p__Acidobacteriota;c__Terriglobia;o__Terriglobales;f__Acidobacteriaceae;g__PALSA-350;s__PALSA-350 sp021799945	85.87	2.05	Gradient Boost (General Model)	11	0.871	8045	317.582	3171040	0.64	2904	465	27933	None
GCA_002747255.1_ASM274725v1_genomic	3.6939e+06	d__Bacteria;p__Acidobacteriota;c__Holophagae;o__Acanthopleuribacterales;f__Acanthopleuribacteraceae;g__GCA-2747255;s__GCA-2747255 sp002747255	94.66	2.37	Gradient Boost (General Model)	11	0.871	79072	354.233	3496648	0.46	2870	96	176800	None
GCA_016213735.1_ASM1621373v1_genomic	3.695e+06	d__Bacteria;p__Acidobacteriota;c__Holophagae;o__Holophagales;f__Holophagaceae;g__JACQZU01;s__JACQZU01 sp016213735	97.2	0.03	Gradient Boost (General Model)	11	0.917	228173	351.9	3591538	0.68	3124	28	493499	None
GCF_000226295.1_ASM22629v1_genomic	3.69574e+06	d__Bacteria;p__Acidobacteriota;c__Blastocatellia;o__Chloracidobacteriales;f__Chloracidobacteriaceae;g__Chloracidobacterium;s__Chloracidobacterium thermophilum	99.99	0.41	Neural Network (Specific Model)	11	0.909	2683362	367.807	3695372	0.61	3051	2	2683362	None
GCA_020073495.1_ASM2007349v1_genomic	3697974	d__Bacteria;p__Acidobacteriota;c__Terriglobia;o__Terriglobales;f__JAIQFD01;g__JAIQFD01;s__JAIQFD01 sp020073495	100	0.14	Gradient Boost (General Model)	11	0.879	684211	329.62	3697974	0.63	3291	8	829867	None
GCA_937888435.1_ERR1034454_bin.53_CONCOCT_v1.1_MAG_genomic	3.69977e+06	d__Bacteria;p__Acidobacteriota;c__Thermoanaerobaculia;o__UBA5066;f__UBA5066;g__Fen-183;s__	99.95	0.02	Gradient Boost (General Model)	11	0.937	16749	330.864	3697923	0.68	3501	366	131963	None
GCA_023135995.1_ASM2313599v1_genomic	3.70225e+06	d__Bacteria;p__Acidobacteriota;c__Aminicenantia;o__Aminicenantales;f__Aminicenantaceae;g__WTAW01;s__WTAW01 sp023135995	75.7	1.23	Gradient Boost (General Model)	11	0.906	7002	327.299	2802604	0.47	2590	518	37980	None
GCA_021818585.1_ASM2181858v1_genomic	3.70722e+06	d__Bacteria;p__Acidobacteriota;c__Terriglobia;o__Terriglobales;f__Acidobacteriaceae;g__JAKATU01;s__JAKATU01 sp021818585	86.68	0.52	Neural Network (Specific Model)	11	0.878	67788	335.226	3213422	0.59	2808	95	150589	None
GCA_903919165.1_freshwater_MAG_---_AlinenSedimentsD2_bin-1623_genomic	3.70731e+06	d__Bacteria;p__Acidobacteriota;c__Holophagae;o__Holophagales;f__Holophagaceae;g__Geothrix;s__Geothrix sp903919165	85.77	4.56	Gradient Boost (General Model)	11	0.907	8501	286.05	3179760	0.64	3367	553	35784	None
GCA_021155145.1_ASM2115514v1_genomic	3.70759e+06	d__Bacteria;p__Acidobacteriota;c__Blastocatellia;o__Pyrinomonadales;f__Pyrinomonadaceae;g__OLB17;s__OLB17 sp021155145	72.25	2.9	Gradient Boost (General Model)	11	0.912	5077	278.869	2678735	0.56	2925	549	17680	None
GCA_019694345.1_ASM1969434v1_genomic	3.70919e+06	d__Bacteria;p__Acidobacteriota;c__Blastocatellia;o__Pyrinomonadales;f__Pyrinomonadaceae;g__OLB17;s__OLB17 sp019694345	94.67	1.14	Gradient Boost (General Model)	11	0.922	33581	339.039	3511489	0.55	3186	175	96959	None
GCA_021818105.1_ASM2181810v1_genomic	3.71235e+06	d__Bacteria;p__Acidobacteriota;c__Terriglobia;o__Terriglobales;f__Acidobacteriaceae;g__Terracidiphilus;s__Terracidiphilus sp021818105	97.92	0.29	Gradient Boost (General Model)	11	0.887	41298	341.62	3635135	0.6	3149	136	143898	None
GCA_021296475.1_ASM2129647v1_genomic	3.71499e+06	d__Bacteria;p__Acidobacteriota;c__Vicinamibacteria;o__Vicinamibacterales;f__UBA8438;g__JAGWAJ01;s__JAGWAJ01 sp021296475	85.39	1.07	Gradient Boost (General Model)	11	0.881	33537	324.039	3172228	0.71	2882	160	92804	None
GCA_018304765.1_ASM1830476v1_genomic	3715176	d__Bacteria;p__Acidobacteriota;c__Blastocatellia;o__Chloracidobacteriales;f__Chloracidobacteriaceae;g__Chloracidobacterium;s__Chloracidobacterium aggregatum	100	0.44	Neural Network (Specific Model)	11	0.909	2639773	371.348	3715176	0.62	3036	2	2639773	None
GCA_030949985.1_ASM3094998v1_genomic	3.71563e+06	d__Bacteria;p__Acidobacteriota;c__Polarisedimenticolia;o__J045;f__J045;g__;s__	100	0.75	Gradient Boost (General Model)	11	0.913	106239	363.738	3715630	0.68	3117	133	301051	None
GCA_030617525.1_ASM3061752v1_genomic	3.71897e+06	d__Bacteria;p__Acidobacteriota;c__Aminicenantia;o__Aminicenantales;f__Aminicenantaceae;g__;s__	78.22	2.75	Gradient Boost (General Model)	11	0.909	6190	307.149	2908981	0.44	2877	507	25666	None
GCA_011772495.1_ASM1177249v1_genomic	3.72263e+06	d__Bacteria;p__Acidobacteriota;c__Aminicenantia;o__Aminicenantales;f__Aminicenantaceae;g__WVZL01;s__WVZL01 sp011772495	88.01	4.5	Gradient Boost (General Model)	11	0.893	135889	345.845	3276286	0.44	2824	49	360202	None
GCA_020199975.1_ASM2019997v1_genomic	3.72421e+06	d__Bacteria;p__Acidobacteriota;c__Blastocatellia;o__Pyrinomonadales;f__Pyrinomonadaceae;g__PSRF01;s__PSRF01 sp020199975	78.62	3.38	Gradient Boost (General Model)	11	0.852	6469	267.75	2927977	0.55	3116	561	101912	None
GCA_023380575.1_ASM2338057v1_genomic	3.72442e+06	d__Bacteria;p__Acidobacteriota;c__Terriglobia;o__Bryobacterales;f__Bryobacteraceae;g__JAMCRM01;s__JAMCRM01 sp023380575	55.7	3.43	Gradient Boost (General Model)	11	0.925	6041	299.164	2074502	0.63	2144	384	64779	None
GCA_030859345.1_ASM3085934v1_genomic	3.73344e+06	d__Bacteria;p__Acidobacteriota;c__Blastocatellia;o__Pyrinomonadales;f__Pyrinomonadaceae;g__Aridibacter;s__	94.41	1.61	Gradient Boost (General Model)	11	0.883	27490	290.625	3524743	0.4	3575	176	109930	None
GCA_016211105.1_ASM1621110v1_genomic	3.73632e+06	d__Bacteria;p__Acidobacteriota;c__UBA6911;o__RPQK01;f__JACQSX01;g__JACQSX01;s__JACQSX01 sp016211105	93.62	1.08	Gradient Boost (General Model)	11	0.889	101745	318.997	3497943	0.54	3261	52	341743	None
GCA_003695625.1_ASM369562v1_genomic	3.73721e+06	d__Bacteria;p__Acidobacteriota;c__Polarisedimenticolia;o__J045;f__J045;g__J065;s__J065 sp003695625	94.38	0.11	Gradient Boost (General Model)	11	0.935	12626	345.505	3527177	0.73	3190	392	49845	None
GCA_019347945.1_ASM1934794v1_genomic	3.73776e+06	d__Bacteria;p__Acidobacteriota;c__Thermoanaerobaculia;o__Gp7-AA8;f__JAHWKK01;g__JAHWKK01;s__JAHWKK01 sp019347945	99.65	0	Gradient Boost (General Model)	11	0.897	141258	338.8	3724673	0.62	3297	49	325063	None
GCA_937871605.1_SRR13685166_bin.15_CONCOCT_v1.1_MAG_genomic	3.73793e+06	d__Bacteria;p__Acidobacteriota;c__Terriglobia;o__Terriglobales;f__Acidobacteriaceae;g__Terriglobus;s__	98.33	1.1	Gradient Boost (General Model)	11	0.89	16225	299.497	3675505	0.62	3650	317	67701	None
GCA_023389035.1_ASM2338903v1_genomic	3.73839e+06	d__Bacteria;p__Acidobacteriota;c__Blastocatellia;o__Pyrinomonadales;f__Pyrinomonadaceae;g__OLB17;s__OLB17 sp023389035	99.26	1.13	Gradient Boost (General Model)	11	0.909	394061	335.046	3710723	0.55	3362	41	714229	None
GCA_013203475.1_ASM1320347v1_genomic	3.73887e+06	d__Bacteria;p__Acidobacteriota;c__Vicinamibacteria;o__Vicinamibacterales;f__SCN-69-37;g__SYFT01;s__SYFT01 sp013203475	95.78	3.48	Gradient Boost (General Model)	11	0.941	22024	323.402	3581086	0.63	3483	264	86368	None
GCA_026393865.1_ASM2639386v1_genomic	3.73918e+06	d__Bacteria;p__Acidobacteriota;c__Aminicenantia;o__Aminicenantales;f__UBA4085;g__JALHTW01;s__	86.47	0.33	Gradient Boost (General Model)	11	0.917	23956	341.703	3233270	0.59	2896	240	103026	None
GCA_021296515.1_ASM2129651v1_genomic	3.74333e+06	d__Bacteria;p__Acidobacteriota;c__Vicinamibacteria;o__Vicinamibacterales;f__UBA8438;g__WTFV01;s__WTFV01 sp021296515	88.38	0.08	Gradient Boost (General Model)	11	0.891	32453	311.086	3308357	0.7	3169	158	117429	None
GCA_002328835.1_ASM232883v1_genomic	3.74416e+06	d__Bacteria;p__Acidobacteriota;c__Vicinamibacteria;o__Vicinamibacterales;f__UBA823;g__UBA2161;s__UBA2161 sp002328835	97	0.51	Gradient Boost (General Model)	11	0.919	134579	346.107	3631834	0.68	3220	44	368391	None
GCA_903857495.1_freshwater_MAG_---_MJ3_bin-213_genomic	3.75273e+06	d__Bacteria;p__Acidobacteriota;c__Holophagae;o__Holophagales;f__Holophagaceae;g__Geothrix;s__Geothrix sp903857495	98.48	0.1	Gradient Boost (General Model)	11	0.909	87558	350.504	3695687	0.68	3197	70	224977	None
GCA_021781495.1_ASM2178149v1_genomic	3.75674e+06	d__Bacteria;p__Acidobacteriota;c__Terriglobia;o__Terriglobales;f__Acidobacteriaceae;g__Terracidiphilus;s__Terracidiphilus sp021781495	95.75	4.68	Gradient Boost (General Model)	11	0.89	35218	338.661	3597074	0.63	3155	197	151469	None
GCA_016715205.1_ASM1671520v1_genomic	3757211	d__Bacteria;p__Acidobacteriota;c__Holophagae;o__Holophagales;f__Holophagaceae;g__Holophaga;s__Holophaga sp016715205	100	4.2	Gradient Boost (General Model)	11	0.908	203580	324.434	3757211	0.6	3515	50	501719	None
GCA_025934025.1_ASM2593402v1_genomic	3.75738e+06	d__Bacteria;p__Acidobacteriota;c__Terriglobia;o__Terriglobales;f__Gp1-AA117;g__Angelobacter;s__	97.31	3.43	Gradient Boost (General Model)	11	0.893	15367	302.456	3656311	0.57	3607	362	66042	None
GCA_903937385.1_freshwater_MAG_---_A-3_bin-170_genomic	3.76003e+06	d__Bacteria;p__Acidobacteriota;c__Holophagae;o__Holophagales;f__Holophagaceae;g__Geothrix;s__Geothrix sp903937385	97.76	1.44	Gradient Boost (General Model)	11	0.911	189343	351.116	3675806	0.67	3181	30	511442	None
GCA_022820545.1_ASM2282054v1_genomic	3.76328e+06	d__Bacteria;p__Acidobacteriota;c__Vicinamibacteria;o__Bin61;f__Bin61;g__Bin61;s__Bin61 sp022820545	91.81	0.88	Gradient Boost (General Model)	11	0.909	54478	357.704	3455068	0.7	2930	108	141359	None
GCA_024653875.1_ASM2465387v1_genomic	3.76515e+06	d__Bacteria;p__Acidobacteriota;c__Vicinamibacteria;o__Vicinamibacterales;f__SCN-69-37;g__SYFT01;s__SYFT01 sp024653875	85.34	0.51	Gradient Boost (General Model)	11	0.947	6119	299.346	3213183	0.67	3399	657	67694	None
GCA_020072785.1_ASM2007278v1_genomic	3.77193e+06	d__Bacteria;p__Acidobacteriota;c__Terriglobia;o__Acidoferrales;f__UBA7541;g__JAIQGC01;s__JAIQGC01 sp020072785	98.88	0.04	Gradient Boost (General Model)	11	0.885	766580	345.765	3729688	0.64	3186	11	1596696	None
GCA_013695245.1_ASM1369524v1_genomic	3.77253e+06	d__Bacteria;p__Acidobacteriota;c__Blastocatellia;o__Pyrinomonadales;f__Pyrinomonadaceae;g__JACCYN01;s__JACCYN01 sp013695245	84.89	2.86	Gradient Boost (General Model)	11	0.895	7027	299.356	3202503	0.55	3195	540	24805	None
GCA_030624355.1_ASM3062435v1_genomic	3.77366e+06	d__Bacteria;p__Acidobacteriota;c__UBA6911;o__RPQK01;f__RPQK01;g__;s__	76.94	5.1	Gradient Boost (General Model)	11	0.906	6711	308.35	2903452	0.54	2851	480	39931	None
GCA_017886205.1_ASM1788620v1_genomic	3.77545e+06	d__Bacteria;p__Acidobacteriota;c__Aminicenantia;o__Aminicenantales;f__UBA8522;g__UBA8522;s__UBA8522 sp017886205	93.13	1.57	Gradient Boost (General Model)	11	0.911	102742	349.442	3516080	0.58	3063	58	331766	None
GCA_937898755.1_SRR5457059_bin.24_CONCOCT_v1.1_MAG_genomic	3.77646e+06	d__Bacteria;p__Acidobacteriota;c__Terriglobia;o__Terriglobales;f__;g__;s__	98.99	0.06	Gradient Boost (General Model)	11	0.885	83058	352.281	3738318	0.64	3134	88	326247	None
GCA_003222385.1_ASM322238v1_genomic	3.77807e+06	d__Bacteria;p__Acidobacteriota;c__Thermoanaerobaculia;o__UBA5066;f__Gp7-AA6;g__Gp7-AA6;s__Gp7-AA6 sp003222385	95.3	0.69	Gradient Boost (General Model)	11	0.917	31269	311.206	3600504	0.67	3549	231	94442	None
GCA_021784615.1_ASM2178461v1_genomic	3.77863e+06	d__Bacteria;p__Acidobacteriota;c__Terriglobia;o__UBA7540;f__UBA7540;g__JAMCXS01;s__JAMCXS01 sp021784615	88.81	0.75	Gradient Boost (General Model)	11	0.87	9156	312.149	3355801	0.58	3123	439	38997	None
GCA_030278895.1_ASM3027889v1_genomic	3.78015e+06	d__Bacteria;p__Acidobacteriota;c__Thermoanaerobaculia;o__UBA5066;f__UBA5066;g__Fen-183;s__	91.67	0.32	Gradient Boost (General Model)	11	0.947	22360	343.535	3465259	0.68	3190	243	82264	None
GCA_021463165.1_ASM2146316v1_genomic	3.78049e+06	d__Bacteria;p__Acidobacteriota;c__Blastocatellia;o__Pyrinomonadales;f__Pyrinomonadaceae;g__OLB17;s__OLB17 sp021463165	96.84	1.05	Gradient Boost (General Model)	11	0.918	164998	331.936	3661027	0.54	3381	80	363383	None
GCA_021818005.1_ASM2181800v1_genomic	3.78285e+06	d__Bacteria;p__Acidobacteriota;c__Thermoanaerobaculia;o__Thermoanaerobaculales;f__Thermoanaerobaculaceae;g__RBG-13-68-16;s__RBG-13-68-16 sp021818005	84.24	0.18	Gradient Boost (General Model)	11	0.915	10284	313.119	3186669	0.72	3109	390	44213	None
GCA_021846985.1_ASM2184698v1_genomic	3788292	d__Bacteria;p__Acidobacteriota;c__Terriglobia;o__Terriglobales;f__Acidobacteriaceae;g__Terracidiphilus;s__Terracidiphilus sp021846985	100	0.18	Gradient Boost (General Model)	11	0.875	120389	351.846	3788292	0.63	3143	48	394354	None
GCA_009694735.1_ASM969473v1_genomic	3.78854e+06	d__Bacteria;p__Acidobacteriota;c__Vicinamibacteria;o__Vicinamibacterales;f__UBA2999;g__12-FULL-67-14b;s__12-FULL-67-14b sp009694735	85.74	0.56	Gradient Boost (General Model)	11	0.926	24095	319.894	3248293	0.65	3141	182	109448	None
GCA_021323935.1_ASM2132393v1_genomic	3.78921e+06	d__Bacteria;p__Acidobacteriota;c__Terriglobia;o__Terriglobales;f__JAFAIN01;g__JAFAIN01;s__JAFAIN01 sp021323935	89.64	1.48	Gradient Boost (General Model)	11	0.902	10465	312.145	3396652	0.62	3276	408	37291	None
GCA_003133505.1_20120500_P24_genomic	3.78951e+06	d__Bacteria;p__Acidobacteriota;c__Terriglobia;o__Acidoferrales;f__UBA7541;g__PALSA-278;s__PALSA-278 sp003133505	85.04	1.8	Gradient Boost (General Model)	11	0.862	11376	258.097	3222601	0.57	3606	367	53133	None
GCA_030775965.1_ASM3077596v1_genomic	3.79115e+06	d__Bacteria;p__Acidobacteriota;c__Terriglobia;o__Bryobacterales;f__Bryobacteraceae;g__Palsa-187;s__	74.92	0.01	Gradient Boost (General Model)	11	0.906	7109	274.069	2840332	0.6	3138	479	24602	None
GCA_903642235.1_MAGs_Lobaria_concoct_33_genomic	3.79175e+06	d__Bacteria;p__Acidobacteriota;c__Terriglobia;o__Terriglobales;f__Acidobacteriaceae;g__CAHJWL01;s__CAHJWL01 sp903642235	99.86	0.99	Neural Network (Specific Model)	11	0.889	338571	350.894	3786442	0.61	3201	29	488301	None
GCA_012516935.1_ASM1251693v1_genomic	3.79243e+06	d__Bacteria;p__Acidobacteriota;c__Thermoanaerobaculia;o__Thermoanaerobaculales;f__Thermoanaerobaculaceae;g__JAAYVZ01;s__JAAYVZ01 sp012516935	98.07	0.77	Gradient Boost (General Model)	11	0.909	25935	348.718	3719233	0.68	3239	293	143533	None
GCA_003158505.1_20120600_E2D_genomic	3.79503e+06	d__Bacteria;p__Acidobacteriota;c__Holophagae;o__Holophagales;f__Holophagaceae;g__Geothrix;s__Geothrix sp003158505	86.58	1.32	Gradient Boost (General Model)	11	0.899	27480	304.593	3285741	0.64	3240	188	95096	None
GCA_026225595.1_ASM2622559v1_genomic	3.79634e+06	d__Bacteria;p__Acidobacteriota;c__Terriglobia;o__Terriglobales;f__Acidobacteriaceae;g__Terriglobus;s__	81.03	1.52	Neural Network (Specific Model)	11	0.883	16284	316.726	3076175	0.61	2864	287	57521	None
GCA_016722505.1_ASM1672250v1_genomic	3.80186e+06	d__Bacteria;p__Acidobacteriota;c__Holophagae;o__Holophagales;f__Holophagaceae;g__JADJVL01;s__JADJVL01 sp016722505	95.47	0.42	Gradient Boost (General Model)	11	0.907	587373	337.698	3629636	0.59	3257	9	1604428	None
GCA_025929125.1_ASM2592912v1_genomic	3.80328e+06	d__Bacteria;p__Acidobacteriota;c__Terriglobia;o__Terriglobales;f__Acidobacteriaceae;g__Palsa-288;s__	63.38	1.16	Neural Network (Specific Model)	11	0.9	5099	279.862	2410518	0.61	2589	533	24293	None
GCA_023265155.1_ASM2326515v1_genomic	3.80531e+06	d__Bacteria;p__Acidobacteriota;c__Vicinamibacteria;o__Vicinamibacterales;f__UBA2999;g__2-02-FULL-65-29;s__2-02-FULL-65-29 sp023265155	66.57	1.7	Gradient Boost (General Model)	11	0.893	27661	326.695	2533192	0.65	2315	114	136910	None
GCA_021824055.1_ASM2182405v1_genomic	3.80679e+06	d__Bacteria;p__Acidobacteriota;c__Vicinamibacteria;o__Vicinamibacterales;f__SCN-69-37;g__SCUN01;s__SCUN01 sp021824055	90.46	1.34	Gradient Boost (General Model)	11	0.93	10592	319.758	3443626	0.67	3347	424	36589	None
GCF_000820845.2_K22_genomic	3.8145e+06	d__Bacteria;p__Acidobacteriota;c__Blastocatellia;o__Pyrinomonadales;f__Pyrinomonadaceae;g__Pyrinomonas;s__Pyrinomonas methylaliphatogenes	99.32	0.15	Gradient Boost (General Model)	11	0.884	443598	350.455	3788560	0.59	3189	16	1063214	None
GCA_903932385.1_freshwater_MAG_---_AM-2014_bin-1134_genomic	3.81566e+06	d__Bacteria;p__Acidobacteriota;c__Terriglobia;o__Terriglobales;f__Acidobacteriaceae;g__CAIZGA01;s__CAIZGA01 sp903932385	76.67	3.05	Neural Network (Specific Model)	11	0.912	5143	295.681	2925465	0.57	3014	687	20640	None
GCA_021828245.1_ASM2182824v1_genomic	3.81881e+06	d__Bacteria;p__Acidobacteriota;c__Terriglobia;o__UBA7540;f__UBA7540;g__JAKCCV01;s__JAKCCV01 sp021828245	57.31	0.53	Gradient Boost (General Model)	11	0.878	9978	300.432	2188559	0.6	2136	259	44279	None
GCA_021818645.1_ASM2181864v1_genomic	3.82193e+06	d__Bacteria;p__Acidobacteriota;c__Terriglobia;o__Terriglobales;f__SCQP01;g__JAKAZV01;s__JAKAZV01 sp021818645	54.35	0.77	Gradient Boost (General Model)	11	0.913	5504	296.05	2077219	0.62	2138	407	14469	None
GCA_025360645.1_ASM2536064v1_genomic	3.82216e+06	d__Bacteria;p__Acidobacteriota;c__Terriglobia;o__Terriglobales;f__SbA1;g__;s__	99.9	0.03	Neural Network (Specific Model)	11	0.887	38338	327.032	3818336	0.59	3459	158	96263	None
GCA_023265355.1_ASM2326535v1_genomic	3.82343e+06	d__Bacteria;p__Acidobacteriota;c__Terriglobia;o__Terriglobales;f__Acidobacteriaceae;g__Terriglobus;s__Terriglobus sp023265355	70.87	0.83	Neural Network (Specific Model)	11	0.909	6581	296.655	2709666	0.59	2773	480	21069	None
GCA_030859285.1_ASM3085928v1_genomic	3.8236e+06	d__Bacteria;p__Acidobacteriota;c__Blastocatellia;o__Pyrinomonadales;f__Pyrinomonadaceae;g__JACCRA01;s__	75.6	1.71	Gradient Boost (General Model)	11	0.878	8460	312.979	2890639	0.59	2707	407	30444	None
GCA_027364815.1_ASM2736481v1_genomic	3.82543e+06	d__Bacteria;p__Acidobacteriota;c__Terriglobia;o__Terriglobales;f__Acidobacteriaceae;g__CAIMNN01;s__	79.88	1.16	Gradient Boost (General Model)	11	0.879	9910	297.853	3055755	0.54	3011	416	64684	None
GCA_022822745.1_ASM2282274v1_genomic	3.82544e+06	d__Bacteria;p__Acidobacteriota;c__Vicinamibacteria;o__Bin61;f__Bin61;g__Bin61;s__Bin61 sp022822745	92.43	0.66	Gradient Boost (General Model)	11	0.911	47329	362.359	3535856	0.7	2970	120	142641	None
GCA_029882525.1_ASM2988252v1_genomic	3.83171e+06	d__Bacteria;p__Acidobacteriota;c__Aminicenantia;o__Aminicenantales;f__Aminicenantaceae;g__SOIA01;s__	91.63	2.04	Gradient Boost (General Model)	11	0.882	9989	316.259	3510998	0.48	3270	508	72817	None
GCA_016716435.1_ASM1671643v1_genomic	3.83503e+06	d__Bacteria;p__Acidobacteriota;c__Blastocatellia;o__Pyrinomonadales;f__Pyrinomonadaceae;g__OLB17;s__OLB17 sp016716435	99.22	3.94	Gradient Boost (General Model)	11	0.898	1320230	307.307	3805121	0.56	3714	8	1386829	None
GCA_013152925.1_ASM1315292v1_genomic	3.83605e+06	d__Bacteria;p__Acidobacteriota;c__Thermoanaerobaculia;o__Thermoanaerobaculales;f__Sulfomarinibacteraceae;g__JAADFK01;s__JAADFK01 sp013152925	95.85	0.84	Gradient Boost (General Model)	11	0.896	23896	349.24	3676852	0.68	3152	237	81063	None
GCA_020850715.1_ASM2085071v1_genomic	3.83758e+06	d__Bacteria;p__Acidobacteriota;c__Vicinamibacteria;o__Vicinamibacterales;f__UBA2999;g__JADZED01;s__JADZED01 sp020850715	93.84	1.68	Gradient Boost (General Model)	11	0.927	82933	351.172	3601185	0.7	3177	82	425995	None
GCA_029945985.1_ASM2994598v1_genomic	3.83761e+06	d__Bacteria;p__Acidobacteriota;c__Blastocatellia;o__Pyrinomonadales;f__Pyrinomonadaceae;g__OLB17;s__	89.62	1.71	Gradient Boost (General Model)	11	0.909	8151	286.318	3439267	0.54	3647	499	34761	None
GCA_016789145.1_ASM1678914v1_genomic	3.8429e+06	d__Bacteria;p__Acidobacteriota;c__Blastocatellia;o__Pyrinomonadales;f__Pyrinomonadaceae;g__OLB17;s__OLB17 sp016789145	94.06	1.71	Gradient Boost (General Model)	11	0.908	29406	315.026	3614633	0.52	3477	331	91874	None
GCA_022824725.1_ASM2282472v1_genomic	3.84707e+06	d__Bacteria;p__Acidobacteriota;c__Thermoanaerobaculia;o__UBA5704;f__QQVD01;g__WTGL01;s__WTGL01 sp022824725	96.92	5.08	Gradient Boost (General Model)	11	0.931	9429	337.993	3728583	0.69	3430	490	106905	None
GCA_003223995.1_ASM322399v1_genomic	3.84719e+06	d__Bacteria;p__Acidobacteriota;c__Polarisedimenticolia;o__QHYA01;f__QHYA01;g__QHYA01;s__QHYA01 sp003223995	75.24	0.27	Gradient Boost (General Model)	11	0.898	11744	313.831	2894629	0.66	2770	302	67049	None
GCA_029939015.1_ASM2993901v1_genomic	3.84847e+06	d__Bacteria;p__Acidobacteriota;c__Aminicenantia;o__UBA2199;f__UBA2199;g__;s__	89.11	0.66	Gradient Boost (General Model)	11	0.912	8576	312.626	3429370	0.3	3340	586	39482	None
GCA_009697495.1_ASM969749v1_genomic	3.85033e+06	d__Bacteria;p__Acidobacteriota;c__Terriglobia;o__Bryobacterales;f__Bryobacteraceae;g__Ga0077553;s__Ga0077553 sp009697495	61.41	1.25	Gradient Boost (General Model)	11	0.917	8552	297.805	2364486	0.6	2434	285	22571	None
GCA_029562975.1_ASM2956297v1_genomic	3.85213e+06	d__Bacteria;p__Acidobacteriota;c__Vicinamibacteria;o__Vicinamibacterales;f__Fen-181;g__;s__	97.65	2.33	Gradient Boost (General Model)	11	0.916	223130	363.117	3761606	0.71	3168	60	511580	None
GCA_030857325.1_ASM3085732v1_genomic	3.85223e+06	d__Bacteria;p__Acidobacteriota;c__Blastocatellia;o__Pyrinomonadales;f__Pyrinomonadaceae;g__GCA-002050365;s__	83.94	3.91	Gradient Boost (General Model)	11	0.88	6267	273.887	3233566	0.48	3468	598	23966	None
GCA_022562935.1_ASM2256293v1_genomic	3.85261e+06	d__Bacteria;p__Acidobacteriota;c__UBA6911;o__RPQK01;f__RPQK01;g__JADFOI01;s__JADFOI01 sp022562935	89.3	2.32	Gradient Boost (General Model)	11	0.885	26262	312.236	3440378	0.54	3260	188	102330	None
GCA_016201265.1_ASM1620126v1_genomic	3.85706e+06	d__Bacteria;p__Acidobacteriota;c__Terriglobia;o__Terriglobales;f__SbA1;g__QIAJ01;s__QIAJ01 sp016201265	76.08	4.32	Neural Network (Specific Model)	11	0.881	15580	293.518	2934454	0.6	2940	300	73726	None
GCA_030550335.1_ASM3055033v1_genomic	3.85848e+06	d__Bacteria;p__Acidobacteriota;c__Terriglobia;o__Bryobacterales;f__Bryobacteraceae;g__JANWXD01;s__	91.46	1.48	Gradient Boost (General Model)	11	0.904	10217	330.597	3528968	0.6	3225	428	41452	None
GCA_016716305.1_ASM1671630v1_genomic	3.86212e+06	d__Bacteria;p__Acidobacteriota;c__Blastocatellia;o__Pyrinomonadales;f__Pyrinomonadaceae;g__OLB17;s__OLB17 sp002333435	98.23	0.21	Gradient Boost (General Model)	11	0.914	3357313	335.409	3793765	0.53	3453	2	3357313	None
GCA_026393855.1_ASM2639385v1_genomic	3.86292e+06	d__Bacteria;p__Acidobacteriota;c__Aminicenantia;o__Aminicenantales;f__UBA4085;g__UBA4085;s__	95.3	1.01	Gradient Boost (General Model)	11	0.917	56679	359.382	3681365	0.64	3138	144	128570	None
GCA_955652845.1_COA_Bin_12_2_genomic	3.86292e+06	d__Bacteria;p__Acidobacteriota;c__Terriglobia;o__Terriglobales;f__SbA1;g__JABCYV01;s__	85.17	1.74	Gradient Boost (General Model)	11	0.892	6938	295.619	3290052	0.56	3318	545	33192	None
GCA_030219325.1_ASM3021932v1_genomic	3.86329e+06	d__Bacteria;p__Acidobacteriota;c__Holophagae;o__Holophagales;f__Holophagaceae;g__Geothrix;s__Geothrix sp013390615	96.65	0.17	Gradient Boost (General Model)	11	0.914	3733873	348.898	3733873	0.68	3264	1	3733873	None
GCA_002327305.1_ASM232730v1_genomic	3.86415e+06	d__Bacteria;p__Acidobacteriota;c__Thermoanaerobaculia;o__UBA2201;f__UBA2201;g__UBA2201;s__UBA2201 sp002327305	94.36	0.24	Gradient Boost (General Model)	11	0.898	47853	352.949	3646212	0.66	3102	121	157035	None
GCA_903863195.1_freshwater_MAG_---_AM-lipid-02-D6_bin-099_genomic	3.86498e+06	d__Bacteria;p__Acidobacteriota;c__Holophagae;o__Holophagales;f__Holophagaceae;g__Geothrix;s__Geothrix sp903863195	93.13	1.85	Gradient Boost (General Model)	11	0.912	29421	328.676	3599456	0.68	3333	267	112657	None
GCA_027339965.1_ASM2733996v1_genomic	3.86528e+06	d__Bacteria;p__Acidobacteriota;c__Terriglobia;o__Terriglobales;f__Acidobacteriaceae;g__UBA5172;s__UBA5172 sp021800195	98.79	2.34	Gradient Boost (General Model)	11	0.846	67562	346.131	3818508	0.61	3117	88	200788	None
GCA_001918935.1_ASM191893v1_genomic	3.8685e+06	d__Bacteria;p__Acidobacteriota;c__Terriglobia;o__Terriglobales;f__SbA1;g__40CM-3-55-5;s__40CM-3-55-5 sp001918935	74.08	0.42	Gradient Boost (General Model)	11	0.882	18879	289.434	2865787	0.55	2919	175	69719	None
GCA_012729555.1_ASM1272955v1_genomic	3.86862e+06	d__Bacteria;p__Acidobacteriota;c__UBA6911;o__UBA6911;f__UBA6911;g__JAAYCX01;s__JAAYCX01 sp012729555	98.93	2.73	Gradient Boost (General Model)	11	0.912	75250	342.994	3827227	0.66	3400	98	215384	None
GCA_013812905.1_ASM1381290v1_genomic	3.86998e+06	d__Bacteria;p__Acidobacteriota;c__Blastocatellia;o__Pyrinomonadales;f__Pyrinomonadaceae;g__PSRF01;s__PSRF01 sp013812905	98.04	2.88	Gradient Boost (General Model)	11	0.854	14831	300.463	3794124	0.54	3603	347	47181	None
GCA_023133225.1_ASM2313322v1_genomic	3.87285e+06	d__Bacteria;p__Acidobacteriota;c__Aminicenantia;o__Aminicenantales;f__Aminicenantaceae;g__JAGLWV01;s__JAGLWV01 sp023133225	79.65	0.25	Gradient Boost (General Model)	11	0.899	10620	337.176	3084722	0.43	2747	406	47017	None
GCA_937873305.1_SRR13685141_bin.1_CONCOCT_v1.1_MAG_genomic	3.87853e+06	d__Bacteria;p__Acidobacteriota;c__Terriglobia;o__Terriglobales;f__Acidobacteriaceae;g__Terriglobus;s__	93.75	1.06	Neural Network (Specific Model)	11	0.899	23429	317.575	3636125	0.61	3436	223	57310	None
GCA_016192145.1_ASM1619214v1_genomic	3.87876e+06	d__Bacteria;p__Acidobacteriota;c__Holophagae;o__Holophagales;f__Holophagaceae;g__JAFDVN01;s__JAFDVN01 sp016192145	97.97	0.06	Gradient Boost (General Model)	11	0.916	331495	345.714	3800023	0.67	3359	19	691058	None
GCA_012271265.1_ASM1227126v1_genomic	3.87999e+06	d__Bacteria;p__Acidobacteriota;c__Vicinamibacteria;o__Bin61;f__Bin61;g__Bin61;s__Bin61 sp012271265	87.65	3.11	Gradient Boost (General Model)	11	0.896	25353	346.626	3400810	0.71	2940	274	89465	None
GCA_021781795.1_ASM2178179v1_genomic	3.8862e+06	d__Bacteria;p__Acidobacteriota;c__Terriglobia;o__Terriglobales;f__Acidobacteriaceae;g__Terracidiphilus;s__Terracidiphilus sp021781795	87.46	1.3	Neural Network (Specific Model)	11	0.896	80199	345.153	3398867	0.62	2945	89	812943	None
GCA_013817595.1_ASM1381759v1_genomic	3.88635e+06	d__Bacteria;p__Acidobacteriota;c__Blastocatellia;o__Pyrinomonadales;f__Pyrinomonadaceae;g__PSRF01;s__PSRF01 sp013817595	75.1	3.08	Gradient Boost (General Model)	11	0.841	9638	277.217	2918649	0.55	2961	429	55860	None
GCA_903642225.1_MAGs_Lobaria_metabat2_34_genomic	3.88819e+06	d__Bacteria;p__Acidobacteriota;c__Terriglobia;o__Terriglobales;f__Acidobacteriaceae;g__Terriglobus;s__Terriglobus sp903642225	94.03	0.21	Neural Network (Specific Model)	11	0.891	82476	346.24	3656062	0.6	3142	62	259884	None
GCA_025456385.1_ASM2545638v1_genomic	3.88954e+06	d__Bacteria;p__Acidobacteriota;c__Thermoanaerobaculia;o__Thermoanaerobaculales;f__Sulfomarinibacteraceae;g__;s__	85.71	1.56	Gradient Boost (General Model)	11	0.911	8359	317.843	3333724	0.72	3190	482	39812	None
GCA_003158745.1_20120600_E1D_genomic	3.88996e+06	d__Bacteria;p__Acidobacteriota;c__Thermoanaerobaculia;o__Thermoanaerobaculales;f__Thermoanaerobaculaceae;g__RBG-13-68-16;s__RBG-13-68-16 sp003158745	96.03	0.82	Gradient Boost (General Model)	11	0.887	40533	334.703	3735526	0.67	3306	163	184479	None
GCA_019639175.1_ASM1963917v1_genomic	3.89109e+06	d__Bacteria;p__Acidobacteriota;c__Blastocatellia;o__Pyrinomonadales;f__Pyrinomonadaceae;g__OLB17;s__OLB17 sp019639175	97.67	0.11	Gradient Boost (General Model)	11	0.902	353716	312.823	3800428	0.51	3658	21	646213	None
GCA_003142015.1_20120800_E1D_genomic	3.89182e+06	d__Bacteria;p__Acidobacteriota;c__Terriglobia;o__Terriglobales;f__Acidobacteriaceae;g__Terracidiphilus;s__Terracidiphilus sp003142015	87.92	1.65	Gradient Boost (General Model)	11	0.869	30915	313.352	3421685	0.6	3171	167	163170	None
GCA_030637505.1_ASM3063750v1_genomic	3.89213e+06	d__Bacteria;p__Acidobacteriota;c__Thermoanaerobaculia;o__Thermoanaerobaculales;f__Sulfomarinibacteraceae;g__JAIOSJ01;s__	88.21	0.23	Gradient Boost (General Model)	11	0.897	10021	336.224	3433250	0.61	3059	415	41663	None
GCA_937859595.1_SRR2107179_bin.92_CONCOCT_v1.1_MAG_genomic	3.89226e+06	d__Bacteria;p__Acidobacteriota;c__Blastocatellia;o__Pyrinomonadales;f__Pyrinomonadaceae;g__OLB17;s__	98.25	0.03	Gradient Boost (General Model)	11	0.904	156274	329.148	3824147	0.53	3505	44	339872	None
GCA_020073705.1_ASM2007370v1_genomic	3.89317e+06	d__Bacteria;p__Acidobacteriota;c__Terriglobia;o__Acidoferrales;f__UBA7541;g__Palsa-360;s__Palsa-360 sp020073705	97.26	0.85	Gradient Boost (General Model)	11	0.868	75176	317.945	3786499	0.58	3454	78	154902	None
GCA_003141555.1_20120800_E2X_genomic	3.89343e+06	d__Bacteria;p__Acidobacteriota;c__Aminicenantia;o__Aminicenantales;f__UBA4085;g__FEN-413;s__FEN-413 sp003141555	97.42	2.31	Gradient Boost (General Model)	11	0.92	198237	365.158	3792977	0.63	3192	33	415353	None
GCA_009840635.1_ASM984063v1_genomic	3.8971e+06	d__Bacteria;p__Acidobacteriota;c__Vicinamibacteria;o__Bin61;f__Bin61;g__Bin61;s__Bin61 sp009840635	91.99	0.68	Gradient Boost (General Model)	11	0.91	55742	363.694	3584940	0.69	2994	110	137713	None
GCA_016721195.1_ASM1672119v1_genomic	3.89926e+06	d__Bacteria;p__Acidobacteriota;c__Holophagae;o__Holophagales;f__Holophagaceae;g__Geothrix;s__Geothrix skivensis	96.16	4.44	Gradient Boost (General Model)	11	0.898	430149	332.909	3749529	0.67	3377	13	1219618	None
GCA_021780075.1_ASM2178007v1_genomic	3.90153e+06	d__Bacteria;p__Acidobacteriota;c__Terriglobia;o__Terriglobales;f__Acidobacteriaceae;g__Terracidiphilus;s__Terracidiphilus sp021780075	99.38	0.13	Neural Network (Specific Model)	11	0.881	122324	348.243	3877341	0.6	3273	53	476312	None
GCA_947467605.1_RE-9nov16-25_genomic	3.9054e+06	d__Bacteria;p__Acidobacteriota;c__Vicinamibacteria;o__Vicinamibacterales;f__SCN-69-37;g__SCUN01;s__	93.66	1.34	Gradient Boost (General Model)	11	0.956	128013	361.179	3657799	0.64	3234	32	295119	None
GCA_937871585.1_SRR2107211_bin.12_CONCOCT_v1.1_MAG_genomic	3.90979e+06	d__Bacteria;p__Acidobacteriota;c__Blastocatellia;o__Pyrinomonadales;f__Pyrinomonadaceae;g__OLB17;s__	95.55	0.17	Gradient Boost (General Model)	11	0.926	25394	317.636	3735807	0.52	3636	245	107144	None
GCA_027314025.1_ASM2731402v1_genomic	3.9098e+06	d__Bacteria;p__Acidobacteriota;c__Terriglobia;o__Terriglobales;f__SCQP01;g__JAKAUF01;s__JAKAUF01 sp021827785	97.44	0.25	Gradient Boost (General Model)	11	0.873	100676	343.177	3809711	0.68	3235	75	261949	None
GCA_020073605.1_ASM2007360v1_genomic	3.90985e+06	d__Bacteria;p__Acidobacteriota;c__Terriglobia;o__Acidoferrales;f__UBA7541;g__Palsa-295;s__Palsa-295 sp020073605	93.61	0.1	Gradient Boost (General Model)	11	0.89	206012	333.382	3660007	0.61	3262	30	524379	None
GCA_019639235.1_ASM1963923v1_genomic	3.91062e+06	d__Bacteria;p__Acidobacteriota;c__Blastocatellia;o__Pyrinomonadales;f__Pyrinomonadaceae;g__OLB17;s__OLB17 sp019639235	98.25	0.04	Gradient Boost (General Model)	11	0.91	135705	323.451	3842181	0.56	3609	46	300579	None
GCA_018606725.1_ASM1860672v1_genomic	3.91249e+06	d__Bacteria;p__Acidobacteriota;c__Polarisedimenticolia;o__Gp22-AA2;f__Gp22-AA2;g__JAGYID01;s__JAGYID01 sp018606725	95.48	1.32	Gradient Boost (General Model)	11	0.921	26067	347.48	3735650	0.69	3308	235	124687	None
GCA_022828085.1_ASM2282808v1_genomic	3.91256e+06	d__Bacteria;p__Acidobacteriota;c__Vicinamibacteria;o__Bin61;f__Bin61;g__Bin61;s__Bin61 sp022828085	91.27	0.59	Gradient Boost (General Model)	11	0.903	79560	362.962	3570990	0.69	2968	93	232958	None
GCA_020072765.1_ASM2007276v1_genomic	3.91363e+06	d__Bacteria;p__Acidobacteriota;c__Terriglobia;o__Acidoferrales;f__UBA7541;g__Palsa-295;s__Palsa-295 sp020072765	96.61	0.22	Gradient Boost (General Model)	11	0.869	38456	328.427	3780957	0.63	3338	152	154070	None
GCA_025361045.1_ASM2536104v1_genomic	3.91505e+06	d__Bacteria;p__Acidobacteriota;c__Holophagae;o__Holophagales;f__Holophagaceae;g__Geothrix;s__	84.12	3.82	Gradient Boost (General Model)	11	0.925	15757	312.346	3293337	0.65	3257	311	49055	None
GCA_903873655.1_freshwater_MAG_---_VK_bin-2000_genomic	3.91533e+06	d__Bacteria;p__Acidobacteriota;c__Holophagae;o__Holophagales;f__Holophagaceae;g__Geothrix;s__Geothrix sp903873655	88.71	2.01	Gradient Boost (General Model)	11	0.911	17845	314.023	3473286	0.64	3364	328	65990	None
GCA_013140955.1_ASM1314095v1_genomic	3.91684e+06	d__Bacteria;p__Acidobacteriota;c__Vicinamibacteria;o__Vicinamibacterales;f__UBA2999;g__JABFRY01;s__JABFRY01 sp013140955	83.62	0.46	Gradient Boost (General Model)	11	0.915	6665	306.621	3275261	0.7	3265	554	31936	None
GCA_016871255.1_JGI_2017-08-21_genomic	3.91946e+06	d__Bacteria;p__Acidobacteriota;c__Vicinamibacteria;o__Vicinamibacterales;f__UBA2999;g__VFZH01;s__VFZH01 sp016871255	99.76	0.88	Gradient Boost (General Model)	11	0.916	24465	330.807	3910054	0.7	3617	243	100138	None
GCA_021803035.1_ASM2180303v1_genomic	3.91967e+06	d__Bacteria;p__Acidobacteriota;c__Terriglobia;o__Terriglobales;f__Acidobacteriaceae;g__Terracidiphilus;s__Terracidiphilus sp021803035	98.52	0.32	Gradient Boost (General Model)	11	0.855	78003	349.132	3861661	0.61	3156	83	274104	None
GCA_003155335.1_20120700_E3M_genomic	3.92045e+06	d__Bacteria;p__Acidobacteriota;c__Vicinamibacteria;o__Fen-336;f__Fen-336;g__FEN-336;s__FEN-336 sp003155335	68.95	2.2	Gradient Boost (General Model)	11	0.881	7899	268.794	2703147	0.67	2966	388	33937	None
GCA_030776065.1_ASM3077606v1_genomic	3.92135e+06	d__Bacteria;p__Acidobacteriota;c__Terriglobia;o__Terriglobales;f__Acidobacteriaceae;g__Palsa-288;s__	82.26	1.27	Neural Network (Specific Model)	11	0.883	28251	343.26	3225701	0.65	2768	200	122834	None
GCA_021789895.1_ASM2178989v1_genomic	3.92651e+06	d__Bacteria;p__Acidobacteriota;c__Terriglobia;o__Terriglobales;f__SCQP01;g__JAKASR01;s__JAKASR01 sp021789895	95.44	0.12	Gradient Boost (General Model)	11	0.893	88859	363.223	3747463	0.65	3076	79	197362	None
GCA_016191085.1_ASM1619108v1_genomic	3.92976e+06	d__Bacteria;p__Acidobacteriota;c__Terriglobia;o__2-12-FULL-54-10;f__2-12-FULL-54-10;g__JACPPJ01;s__JACPPJ01 sp016191085	88.32	0.4	Gradient Boost (General Model)	11	0.881	64932	318.399	3470763	0.57	3209	82	137817	None
GCA_009697505.1_ASM969750v1_genomic	3.93156e+06	d__Bacteria;p__Acidobacteriota;c__Terriglobia;o__Bryobacterales;f__Bryobacteraceae;g__Palsa-187;s__Palsa-187 sp009697505	65.04	2.41	Gradient Boost (General Model)	11	0.916	42224	303.282	2557084	0.61	2581	87	168597	None
GCA_903970445.1_BOG_genome_mining.57_genomic	3.93465e+06	d__Bacteria;p__Acidobacteriota;c__Terriglobia;o__Terriglobales;f__Acidobacteriaceae;g__Tous-C9LFEB;s__Tous-C9LFEB sp903970445	93.48	1.8	Neural Network (Specific Model)	11	0.905	46341	327.391	3678110	0.58	3396	133	173360	None
GCA_029861655.1_ASM2986165v1_genomic	3.93577e+06	d__Bacteria;p__Acidobacteriota;c__Thermoanaerobaculia;o__UBA5704;f__UBA5704;g__;s__	86.02	2.46	Gradient Boost (General Model)	11	0.92	9824	322.548	3385549	0.63	3226	474	35514	None
GCA_030037355.1_ASM3003735v1_genomic	3.93744e+06	d__Bacteria;p__Acidobacteriota;c__Terriglobia;o__Acidoferrales;f__UBA7541;g__;s__	95.33	3.09	Gradient Boost (General Model)	11	0.894	12132	309.835	3753562	0.57	3617	408	45816	None
GCA_014083945.1_ASM1408394v1_genomic	3.93776e+06	d__Bacteria;p__Acidobacteriota;c__Terriglobia;o__Terriglobales;f__Acidobacteriaceae;g__JAJZFE01;s__JAJZFE01 sp014083945	99.77	0.49	Neural Network (Specific Model)	11	0.883	3928701	349.905	3928701	0.61	3308	1	3928701	None
GCA_016201285.1_ASM1620128v1_genomic	3.93809e+06	d__Bacteria;p__Acidobacteriota;c__Terriglobia;o__Acidoferrales;f__UBA7541;g__JACQDE01;s__JACQDE01 sp016201285	93.14	0.41	Gradient Boost (General Model)	11	0.873	68162	329.63	3667939	0.62	3243	87	124698	None
GCA_021325035.1_ASM2132503v1_genomic	3.94507e+06	d__Bacteria;p__Acidobacteriota;c__Terriglobia;o__Terriglobales;f__SbA1;g__JAJPHW01;s__JAJPHW01 sp021325035	97.95	1.74	Gradient Boost (General Model)	11	0.906	23019	315.899	3864199	0.53	3702	232	84505	None
GCA_013697225.1_ASM1369722v1_genomic	3.94579e+06	d__Bacteria;p__Acidobacteriota;c__Vicinamibacteria;o__Vicinamibacterales;f__2-12-FULL-66-21;g__JACCXG01;s__JACCXG01 sp013697225	87.9	0.65	Gradient Boost (General Model)	11	0.922	6346	309.409	3468349	0.67	3453	654	29431	None
GCA_025062235.1_ASM2506223v1_genomic	3.94836e+06	d__Bacteria;p__Acidobacteriota;c__Terriglobia;o__Bryobacterales;f__Bryobacteraceae;g__DTHT01;s__DTHT01 sp025062235	81.33	1.48	Gradient Boost (General Model)	11	0.919	23329	336.285	3211205	0.67	2933	264	64818	None
GCA_021818955.1_ASM2181895v1_genomic	3.94896e+06	d__Bacteria;p__Acidobacteriota;c__Terriglobia;o__Terriglobales;f__SCQP01;g__JAKASR01;s__JAKASR01 sp021818955	96.31	0.4	Gradient Boost (General Model)	11	0.881	116234	358.978	3803244	0.62	3114	47	407928	None
GCA_021814085.1_ASM2181408v1_genomic	3.95014e+06	d__Bacteria;p__Acidobacteriota;c__UBA4820;o__UBA4820;f__DSQY01;g__JAKAJA01;s__JAKAJA01 sp021814085	67.94	3.09	Gradient Boost (General Model)	11	0.896	5249	301.425	2683726	0.65	2664	514	34944	None
GCA_003167215.1_20110700_P2M_genomic	3.95022e+06	d__Bacteria;p__Acidobacteriota;c__Terriglobia;o__Acidoferrales;f__UBA7541;g__Palsa-295;s__Palsa-295 sp003167215	95.69	1.33	Gradient Boost (General Model)	11	0.897	120449	334.134	3779963	0.56	3389	68	430853	None
GCA_001766905.1_ASM176690v1_genomic	3.95182e+06	d__Bacteria;p__Acidobacteriota;c__Thermoanaerobaculia;o__Thermoanaerobaculales;f__Thermoanaerobaculaceae;g__RBG-13-68-16;s__RBG-13-68-16 sp001766905	91.37	0.35	Gradient Boost (General Model)	11	0.875	35055	318.518	3610782	0.68	3313	163	111324	None
GCA_017859955.1_ASM1785995v1_genomic	3.95414e+06	d__Bacteria;p__Acidobacteriota;c__Holophagae;o__Holophagales;f__Holophagaceae;g__Holophaga;s__Holophaga sp017859955	95.16	0.97	Gradient Boost (General Model)	11	0.905	25423	321.458	3762762	0.63	3539	224	82548	None
GCA_003134855.1_20111000_P3D_genomic	3.95698e+06	d__Bacteria;p__Acidobacteriota;c__Terriglobia;o__Terriglobales;f__Acidobacteriaceae;g__Terracidiphilus;s__Terracidiphilus sp003134855	99.58	1.95	Gradient Boost (General Model)	11	0.867	321910	342.076	3940365	0.6	3334	17	879525	None
GCA_016867585.1_JGI_2017-08-21_genomic	3.95745e+06	d__Bacteria;p__Acidobacteriota;c__Aminicenantia;o__Aminicenantales;f__UBA4085;g__JAAZPG01;s__JAAZPG01 sp016867585	87.19	2.22	Gradient Boost (General Model)	11	0.931	11257	328.4	3450504	0.64	3268	434	56443	None
GCA_030913905.1_ASM3091390v1_genomic	3957458	d__Bacteria;p__Acidobacteriota;c__Blastocatellia;o__Pyrinomonadales;f__Pyrinomonadaceae;g__PSRF01;s__	100	0.56	Gradient Boost (General Model)	11	0.88	7935	294.365	3957458	0.54	3950	659	41358	None
GCA_025927695.1_ASM2592769v1_genomic	3.95806e+06	d__Bacteria;p__Acidobacteriota;c__Terriglobia;o__Terriglobales;f__DSPA01;g__;s__	71.66	0.67	Gradient Boost (General Model)	11	0.913	11450	302.488	2836346	0.56	2858	318	53696	None
GCA_021816455.1_ASM2181645v1_genomic	3.95859e+06	d__Bacteria;p__Acidobacteriota;c__Terriglobia;o__Terriglobales;f__Acidobacteriaceae;g__CAIVDV01;s__CAIVDV01 sp021816455	86.51	0.01	Neural Network (Specific Model)	11	0.892	54835	353.835	3424574	0.59	2885	101	244795	None
GCA_030610025.1_ASM3061002v1_genomic	3.96014e+06	d__Bacteria;p__Acidobacteriota;c__Thermoanaerobaculia;o__UBA5704;f__UBA5704;g__M0029;s__	84.63	1.6	Gradient Boost (General Model)	11	0.924	6256	315.497	3351469	0.62	3277	594	23555	None
GCA_016789265.1_ASM1678926v1_genomic	3.96021e+06	d__Bacteria;p__Acidobacteriota;c__Blastocatellia;o__Pyrinomonadales;f__Pyrinomonadaceae;g__OLB17;s__OLB17 sp016789265	98.07	0	Gradient Boost (General Model)	11	0.919	163108	331.777	3883780	0.52	3590	42	435352	None
GCA_943328785.2_HRSG-H13-bin-147_genomic	3.96122e+06	d__Bacteria;p__Acidobacteriota;c__Vicinamibacteria;o__Vicinamibacterales;f__UBA2999;g__WHSN01;s__	96.76	3.62	Gradient Boost (General Model)	11	0.921	16216	319.151	3832877	0.67	3695	312	57250	None
GCA_030372865.1_ASM3037286v1_genomic	3.96317e+06	d__Bacteria;p__Acidobacteriota;c__Blastocatellia;o__Pyrinomonadales;f__Pyrinomonadaceae;g__OLB17;s__	95.98	5.86	Gradient Boost (General Model)	11	0.907	8403	295.423	3803850	0.56	3899	718	43732	None
GCA_021324615.1_ASM2132461v1_genomic	3.9635e+06	d__Bacteria;p__Acidobacteriota;c__Terriglobia;o__Bryobacterales;f__Bryobacteraceae;g__Palsa-187;s__Palsa-187 sp021324615	99.31	0.79	Gradient Boost (General Model)	11	0.94	49347	345.44	3936149	0.64	3579	127	131916	None
GCA_016871275.1_JGI_2017-08-21_genomic	3963882	d__Bacteria;p__Acidobacteriota;c__Vicinamibacteria;o__Vicinamibacterales;f__UBA2999;g__12-FULL-67-14b;s__12-FULL-67-14b sp016871275	100	0.96	Gradient Boost (General Model)	11	0.933	65636	345.111	3963882	0.66	3580	124	231811	None
GCA_021802085.1_ASM2180208v1_genomic	3.96612e+06	d__Bacteria;p__Acidobacteriota;c__Terriglobia;o__Terriglobales;f__Acidobacteriaceae;g__JAKAAZ01;s__JAKAAZ01 sp021802085	85.68	1.01	Neural Network (Specific Model)	11	0.879	14582	322.066	3398173	0.58	3099	314	50705	None
GCA_003224785.1_ASM322478v1_genomic	3.97258e+06	d__Bacteria;p__Acidobacteriota;c__Terriglobia;o__Terriglobales;f__SbA1;g__Gp1-AA145;s__Gp1-AA145 sp003224785	65.69	0.62	Gradient Boost (General Model)	11	0.876	6334	259.2	2609585	0.55	2952	490	31056	None
GCA_903932155.1_freshwater_MAG_---_AlinenLipids_bin-5984_genomic	3.9736e+06	d__Bacteria;p__Acidobacteriota;c__Terriglobia;o__Terriglobales;f__Acidobacteriaceae;g__Palsa-288;s__Palsa-288 sp903932155	97.68	3.48	Gradient Boost (General Model)	11	0.884	24479	322.524	3881410	0.59	3550	319	94271	None
GCA_902812465.1_acidobacteriab21_genomic	3.97411e+06	d__Bacteria;p__Acidobacteriota;c__Terriglobia;o__UBA7540;f__UBA7540;g__CADDZE01;s__CADDZE01 sp902812465	98.56	3.87	Gradient Boost (General Model)	11	0.866	49168	331.887	3916882	0.62	3414	190	119545	None
GCA_013286165.1_ASM1328616v1_genomic	3.97469e+06	d__Bacteria;p__Acidobacteriota;c__Terriglobia;o__Acidoferrales;f__UBA7541;g__Palsa-295;s__Palsa-295 sp013286165	55.14	0.73	Gradient Boost (General Model)	11	0.877	30399	334.5	2191645	0.6	1919	120	123052	None
GCA_003223975.1_ASM322397v1_genomic	3.97492e+06	d__Bacteria;p__Acidobacteriota;c__Blastocatellia;o__Pyrinomonadales;f__Pyrinomonadaceae;g__OLB17;s__OLB17 sp003223975	92.04	0.51	Gradient Boost (General Model)	11	0.92	17827	306.927	3658515	0.52	3663	271	60900	None
GCA_003162495.1_20110600_P1M_genomic	3.97594e+06	d__Bacteria;p__Acidobacteriota;c__Terriglobia;o__Terriglobales;f__Acidobacteriaceae;g__Terracidiphilus;s__Terracidiphilus sp003162495	70.98	1.78	Neural Network (Specific Model)	11	0.864	11673	287.266	2822123	0.61	2837	330	43125	None
GCA_020851555.1_ASM2085155v1_genomic	3.98059e+06	d__Bacteria;p__Acidobacteriota;c__Terriglobia;o__Bryobacterales;f__Bryobacteraceae;g__DTKY01;s__DTKY01 sp020851555	92.69	3.39	Gradient Boost (General Model)	11	0.925	124168	351.436	3689606	0.66	3244	57	336878	None
GCA_023717525.1_ASM2371752v1_genomic	3.98138e+06	d__Bacteria;p__Acidobacteriota;c__Vicinamibacteria;o__Vicinamibacterales;f__UBA2999;g__JAMQPK01;s__JAMQPK01 sp023717525	94.97	0.17	Gradient Boost (General Model)	11	0.947	29907	326.979	3781114	0.63	3660	242	114006	None
GCA_014379075.1_ASM1437907v1_genomic	3.98157e+06	d__Bacteria;p__Acidobacteriota;c__Blastocatellia;o__Pyrinomonadales;f__Pyrinomonadaceae;g__OLB17;s__OLB17 sp014379075	84.89	2.82	Gradient Boost (General Model)	11	0.9	9360	292.093	3379958	0.5	3479	465	33406	None
GCA_013813075.1_ASM1381307v1_genomic	3.98301e+06	d__Bacteria;p__Acidobacteriota;c__Vicinamibacteria;o__Vicinamibacterales;f__UBA2999;g__JACCSI01;s__JACCSI01 sp013813075	84.34	1.19	Gradient Boost (General Model)	11	0.93	5044	291.805	3359267	0.64	3580	759	18399	None
GCA_020072805.1_ASM2007280v1_genomic	3.98511e+06	d__Bacteria;p__Acidobacteriota;c__Terriglobia;o__Acidoferrales;f__UBA7541;g__JAIQGC01;s__JAIQGC01 sp020072805	99.77	0.73	Gradient Boost (General Model)	11	0.878	48205	330.895	3975944	0.61	3522	157	136500	None
GCA_003159355.1_20120700_S3X_genomic	3.98573e+06	d__Bacteria;p__Acidobacteriota;c__Terriglobia;o__Terriglobales;f__Acidobacteriaceae;g__Terracidiphilus;s__Terracidiphilus sp003159355	89.7	4.26	Gradient Boost (General Model)	11	0.863	17191	286.696	3575196	0.6	3593	311	83180	None
GCA_937941715.1_SRR5576004_bin.87_CONCOCT_v1.1_MAG_genomic	3.99063e+06	d__Bacteria;p__Acidobacteriota;c__Blastocatellia;o__Pyrinomonadales;f__Pyrinomonadaceae;g__OLB17;s__	97.28	1.06	Gradient Boost (General Model)	11	0.921	27394	342.583	3882085	0.55	3485	249	106016	None
GCA_027450185.1_ASM2745018v1_genomic	3.99777e+06	d__Bacteria;p__Acidobacteriota;c__Terriglobia;o__Terriglobales;f__Acidobacteriaceae;g__UBA5172;s__	54.2	1.01	Neural Network (Specific Model)	11	0.885	87403	335.318	2166794	0.6	1908	145	177778	None
GCA_031296115.1_ASM3129611v1_genomic	3.99971e+06	d__Bacteria;p__Acidobacteriota;c__Terriglobia;o__Terriglobales;f__Koribacteraceae;g__Bog-257;s__	93.73	3.86	Gradient Boost (General Model)	11	0.851	60929	304.567	3748931	0.6	3496	125	221097	None
GCA_025361625.1_ASM2536162v1_genomic	4.00097e+06	d__Bacteria;p__Acidobacteriota;c__Terriglobia;o__Terriglobales;f__SbA1;g__Bog-209;s__	95.69	0.34	Gradient Boost (General Model)	11	0.879	26299	320.646	3828529	0.55	3505	196	96314	None
GCA_025055455.1_ASM2505545v1_genomic	4.0064e+06	d__Bacteria;p__Acidobacteriota;c__Terriglobia;o__Bryobacterales;f__Bryobacteraceae;g__JANWXD01;s__JANWXD01 sp025055455	98.61	3.06	Gradient Boost (General Model)	11	0.924	99602	339.665	3950711	0.65	3593	145	324910	None
GCA_913043225.1_ERR599156_bin.188_MetaBAT_v2.12.1_MAG_genomic	4.00779e+06	d__Bacteria;p__Acidobacteriota;c__Vicinamibacteria;o__Vicinamibacterales;f__UBA8438;g__UBA2994;s__UBA2994 sp002346545	96.15	0.56	Gradient Boost (General Model)	11	0.923	140161	346.09	3853486	0.64	3432	55	440864	None
GCA_018268775.1_ASM1826877v1_genomic	4.00804e+06	d__Bacteria;p__Acidobacteriota;c__Terriglobia;o__Terriglobales;f__Acidobacteriaceae;g__Edaphobacter;s__Edaphobacter sp018268775	99.44	0	Neural Network (Specific Model)	11	0.885	55684	340.44	3985596	0.6	3460	111	268652	None
GCA_025463125.1_ASM2546312v1_genomic	4.00975e+06	d__Bacteria;p__Acidobacteriota;c__Blastocatellia;o__Pyrinomonadales;f__Pyrinomonadaceae;g__SXVE01;s__	94.54	0.23	Gradient Boost (General Model)	11	0.872	27933	329.322	3790814	0.48	3349	201	101957	None
GCA_003223635.1_ASM322363v1_genomic	4.0107e+06	d__Bacteria;p__Acidobacteriota;c__Thermoanaerobaculia;o__Gp7-AA8;f__Gp7-AA8;g__QHVS01;s__QHVS01 sp003223635	92.98	0.07	Gradient Boost (General Model)	11	0.931	15339	300.549	3729145	0.62	3863	395	43908	None
GCA_011525905.1_ASM1152590v1_genomic	4.01248e+06	d__Bacteria;p__Acidobacteriota;c__Thermoanaerobaculia;o__UBA5704;f__UBA5704;g__JACTMI01;s__JACTMI01 sp011525905	93.33	0.04	Gradient Boost (General Model)	11	0.938	14524	344.625	3744846	0.73	3405	353	86021	None
GCA_021790655.1_ASM2179065v1_genomic	4.01344e+06	d__Bacteria;p__Acidobacteriota;c__Terriglobia;o__Terriglobales;f__Acidobacteriaceae;g__JAKAYS01;s__JAKAYS01 sp021790655	88.8	4.08	Neural Network (Specific Model)	11	0.896	12351	311.381	3563933	0.56	3426	359	42429	None
GCA_021833665.1_ASM2183366v1_genomic	4.01609e+06	d__Bacteria;p__Acidobacteriota;c__UBA4820;o__UBA4820;f__DSQY01;g__JAKAJA01;s__JAKAJA01 sp021833665	94.8	3.48	Gradient Boost (General Model)	11	0.889	12004	316.776	3807249	0.65	3569	408	51235	None
GCA_016710635.1_ASM1671063v1_genomic	4.01619e+06	d__Bacteria;p__Acidobacteriota;c__Holophagae;o__Holophagales;f__Holophagaceae;g__JADJVL01;s__JADJVL01 sp016710635	96.29	3.63	Gradient Boost (General Model)	11	0.89	255257	328.06	3867194	0.69	3506	34	362148	None
GCA_030037335.1_ASM3003733v1_genomic	4.01734e+06	d__Bacteria;p__Acidobacteriota;c__Terriglobia;o__Acidoferrales;f__UBA7541;g__;s__	86.92	1.1	Gradient Boost (General Model)	11	0.898	20691	327.265	3491873	0.56	3200	255	83395	None
GCA_025450765.1_ASM2545076v1_genomic	4.0214e+06	d__Bacteria;p__Acidobacteriota;c__Vicinamibacteria;o__Vicinamibacterales;f__UBA2999;g__;s__	82.62	4.64	Gradient Boost (General Model)	11	0.94	17321	331.816	3322481	0.68	3145	239	60687	None
GCA_028877265.1_ASM2887726v1_genomic	4.02168e+06	d__Bacteria;p__Acidobacteriota;c__Vicinamibacteria;o__Bin61;f__Bin61;g__Bin61;s__	89.83	0.87	Gradient Boost (General Model)	11	0.904	32879	356.824	3612675	0.7	3054	207	156491	None
GCA_021841795.1_ASM2184179v1_genomic	4.02295e+06	d__Bacteria;p__Acidobacteriota;c__Terriglobia;o__Terriglobales;f__Acidobacteriaceae;g__Terracidiphilus;s__Terracidiphilus sp021841795	70.96	2.08	Gradient Boost (General Model)	11	0.867	8808	320.923	2854683	0.64	2575	380	29471	None
GCA_002347025.1_ASM234702v1_genomic	4.02603e+06	d__Bacteria;p__Acidobacteriota;c__Vicinamibacteria;o__Vicinamibacterales;f__UBA8438;g__UBA2990;s__UBA2990 sp002347025	90.09	0.22	Gradient Boost (General Model)	11	0.881	208313	346.682	3627052	0.54	3076	33	625116	None
GCA_003223135.1_ASM322313v1_genomic	4.02681e+06	d__Bacteria;p__Acidobacteriota;c__Polarisedimenticolia;o__Gp22-AA2;f__Gp22-AA2;g__Gp22-AA3;s__Gp22-AA3 sp003223135	92.28	0.45	Gradient Boost (General Model)	11	0.92	37720	347.9	3715941	0.68	3283	158	195835	None
GCA_025358945.1_ASM2535894v1_genomic	4.02881e+06	d__Bacteria;p__Acidobacteriota;c__Vicinamibacteria;o__Vicinamibacterales;f__UBA2999;g__Gp6-AA45;s__	96.83	1.81	Gradient Boost (General Model)	11	0.946	14138	323.142	3901098	0.65	3816	372	69681	None
GCA_001464665.1_Acidobacteria_bacterium_Ga0074141_genomic	4.036e+06	d__Bacteria;p__Acidobacteriota;c__Blastocatellia;o__Pyrinomonadales;f__Pyrinomonadaceae;g__OLB17;s__OLB17 sp001464665	98.22	0.11	Gradient Boost (General Model)	11	0.908	591967	325.488	3964155	0.55	3694	30	1010882	None
GCA_903970395.1_BOG_genome_mining.202_genomic	4.03683e+06	d__Bacteria;p__Acidobacteriota;c__Terriglobia;o__Terriglobales;f__Acidobacteriaceae;g__JAJZFE01;s__JAJZFE01 sp903970395	94.73	3.71	Gradient Boost (General Model)	11	0.882	23604	328.495	3824088	0.6	3425	214	74018	None
GCA_022867325.1_ASM2286732v1_genomic	4.04237e+06	d__Bacteria;p__Acidobacteriota;c__Aminicenantia;o__Aminicenantales;f__JAFGBC01;g__JAFGBC01;s__JAFGBC01 sp022867325	92.32	2.81	Gradient Boost (General Model)	11	0.902	10795	315.761	3731918	0.61	3561	498	74763	None
GCA_016934575.1_ASM1693457v1_genomic	4.04296e+06	d__Bacteria;p__Acidobacteriota;c__Vicinamibacteria;o__Fen-336;f__Fen-336;g__JAFGSN01;s__JAFGSN01 sp016934575	98.39	4.49	Gradient Boost (General Model)	11	0.905	27424	350.546	3977865	0.63	3429	247	123692	None
GCA_023481105.1_ASM2348110v1_genomic	4.04403e+06	d__Bacteria;p__Acidobacteriota;c__Terriglobia;o__Acidoferrales;f__UBA7541;g__JACQDE01;s__JACQDE01 sp023481105	85.2	0.89	Gradient Boost (General Model)	11	0.892	39727	326.511	3445516	0.61	3143	154	101198	None
GCA_016211085.1_ASM1621108v1_genomic	4.04473e+06	d__Bacteria;p__Acidobacteriota;c__UBA6911;o__RPQK01;f__RPQK01;g__JACQSY01;s__JACQSY01 sp016211085	87.43	0.8	Gradient Boost (General Model)	11	0.9	38123	325.301	3536310	0.54	3271	152	127103	None
GCA_011773795.1_ASM1177379v1_genomic	4.04521e+06	d__Bacteria;p__Acidobacteriota;c__Polarisedimenticolia;o__Polarisedimenticolales;f__Polarisedimenticolaceae;g__WVWW01;s__WVWW01 sp011773795	81.87	4.41	Gradient Boost (General Model)	11	0.894	22375	308.323	3311811	0.66	3209	321	102320	None
GCA_002050455.1_ASM205045v1_genomic	4.04766e+06	d__Bacteria;p__Acidobacteriota;c__Blastocatellia;o__Pyrinomonadales;f__Pyrinomonadaceae;g__GCA-002050365;s__GCA-002050365 sp002050455	79.33	0.42	Gradient Boost (General Model)	11	0.887	23682	295.115	3211011	0.44	3223	223	53342	None
GCA_027335345.1_ASM2733534v1_genomic	4.05251e+06	d__Bacteria;p__Acidobacteriota;c__Terriglobia;o__Terriglobales;f__Acidobacteriaceae;g__UBA5172;s__	90.16	1.41	Gradient Boost (General Model)	11	0.857	22286	342.364	3653742	0.61	3054	233	86738	None
GCA_937766455.1_FRAM_RAS_EGC1617_bin8_genomic	4.05277e+06	d__Bacteria;p__Acidobacteriota;c__Vicinamibacteria;o__Vicinamibacterales;f__UBA8438;g__UBA8438;s__	85.07	1.15	Gradient Boost (General Model)	11	0.901	54385	313.155	3447690	0.65	3314	78	143861	None
GCA_013695405.1_ASM1369540v1_genomic	4.0564e+06	d__Bacteria;p__Acidobacteriota;c__Vicinamibacteria;o__Vicinamibacterales;f__Vicinamibacteraceae;g__Luteitalea;s__Luteitalea sp013695405	95.16	2.4	Gradient Boost (General Model)	11	0.922	5202	300.794	3860068	0.69	3955	831	26488	None
GCA_030774335.1_ASM3077433v1_genomic	4.05817e+06	d__Bacteria;p__Acidobacteriota;c__Terriglobia;o__Acidoferrales;f__UBA7541;g__Acidoferrum;s__	93.64	1.18	Gradient Boost (General Model)	11	0.892	24305	330.19	3800069	0.57	3426	254	82408	None
GCA_003224075.1_ASM322407v1_genomic	4.0587e+06	d__Bacteria;p__Acidobacteriota;c__Terriglobia;o__Acidoferrales;f__UBA7541;g__Acidoferrum;s__Acidoferrum sp003224075	84.32	0.23	Gradient Boost (General Model)	11	0.875	10463	285.676	3422297	0.58	3501	468	55568	None
GCA_945861625.1_MaH-09apr19-49_genomic	4.05989e+06	d__Bacteria;p__Acidobacteriota;c__Terriglobia;o__Bryobacterales;f__Bryobacteraceae;g__Palsa-187;s__	94.15	0.74	Gradient Boost (General Model)	11	0.914	35902	303.746	3822391	0.6	3844	174	149048	None
GCA_003224855.1_ASM322485v1_genomic	4.06456e+06	d__Bacteria;p__Acidobacteriota;c__Terriglobia;o__Terriglobales;f__SbA1;g__Gp1-AA142;s__Gp1-AA142 sp003224855	91.93	2.68	Gradient Boost (General Model)	11	0.899	22013	299.993	3736551	0.56	3742	274	84921	None
GCA_027452125.1_ASM2745212v1_genomic	4.06604e+06	d__Bacteria;p__Acidobacteriota;c__Terriglobia;o__Terriglobales;f__Acidobacteriaceae;g__Terracidiphilus;s__	66.81	0.37	Neural Network (Specific Model)	11	0.89	24819	342.218	2716522	0.62	2359	178	91881	None
GCA_021819255.1_ASM2181925v1_genomic	4.0663e+06	d__Bacteria;p__Acidobacteriota;c__Terriglobia;o__Terriglobales;f__Acidobacteriaceae;g__UBA5172;s__UBA5172 sp021819255	67.29	0.23	Neural Network (Specific Model)	11	0.851	6498	309.23	2736211	0.62	2516	465	24464	None
GCA_938027685.1_S1_Bin_MAXBIN_189_1_genomic	4.06858e+06	d__Bacteria;p__Acidobacteriota;c__Terriglobia;o__Bryobacterales;f__Bryobacteraceae;g__DTHT01;s__	96.69	1.21	Gradient Boost (General Model)	11	0.921	118949	369.851	3933913	0.65	3274	45	320764	None
GCA_016718135.1_ASM1671813v1_genomic	4.06877e+06	d__Bacteria;p__Acidobacteriota;c__Blastocatellia;o__Pyrinomonadales;f__Pyrinomonadaceae;g__OLB17;s__OLB17 sp016718135	96.18	0.98	Gradient Boost (General Model)	11	0.895	609181	313.918	3913344	0.53	3731	20	774513	None
GCA_945861845.1_MaH-09apr19-160_genomic	4.06902e+06	d__Bacteria;p__Acidobacteriota;c__Terriglobia;o__20CM-2-55-15;f__20CM-2-55-15;g__CAMBFR01;s__CAMBFR01 sp945861845	81.46	1.4	Gradient Boost (General Model)	11	0.913	7464	298.412	3314622	0.57	3392	496	23934	None
GCA_019911865.1_ASM1991186v1_genomic	4.06952e+06	d__Bacteria;p__Acidobacteriota;c__Thermoanaerobaculia;o__UBA5704;f__UBA5704;g__JACTMI01;s__JACTMI01 sp019911865	92.5	6.19	Gradient Boost (General Model)	11	0.916	12012	322.666	3764310	0.71	3571	458	56566	None
GCA_021780315.1_ASM2178031v1_genomic	4.07185e+06	d__Bacteria;p__Acidobacteriota;c__Terriglobia;o__Terriglobales;f__Acidobacteriaceae;g__JAJXYY01;s__JAJXYY01 sp021780315	99.81	2.06	Neural Network (Specific Model)	11	0.89	376185	349.548	4064112	0.6	3455	47	933766	None
GCA_030038315.1_ASM3003831v1_genomic	4.07235e+06	d__Bacteria;p__Acidobacteriota;c__Terriglobia;o__Terriglobales;f__Acidobacteriaceae;g__Terracidiphilus;s__	92.48	2.33	Gradient Boost (General Model)	11	0.88	12595	323.919	3766111	0.6	3415	392	54504	None
GCA_016720705.1_ASM1672070v1_genomic	4.07332e+06	d__Bacteria;p__Acidobacteriota;c__Blastocatellia;o__Pyrinomonadales;f__Pyrinomonadaceae;g__OLB17;s__OLB17 sp016720705	99.1	0.01	Gradient Boost (General Model)	11	0.897	2341484	333.644	4036661	0.52	3623	8	2341484	None
GCA_002712885.1_ASM271288v1_genomic	4.07389e+06	d__Bacteria;p__Acidobacteriota;c__Vicinamibacteria;o__Vicinamibacterales;f__UBA8438;g__UBA8438;s__UBA8438 sp002712885	94.13	5.51	Gradient Boost (General Model)	11	0.897	57240	333.299	3834755	0.65	3446	82	200248	None
GCA_024640445.1_ASM2464044v1_genomic	4.07403e+06	d__Bacteria;p__Acidobacteriota;c__Blastocatellia;o__Pyrinomonadales;f__Pyrinomonadaceae;g__Aridibacter;s__Aridibacter sp024640445	91.2	0.37	Gradient Boost (General Model)	11	0.888	12533	320.872	3715511	0.55	3429	425	41412	None
GCA_022340665.1_ASM2234066v1_genomic	4.0746e+06	d__Bacteria;p__Acidobacteriota;c__Thermoanaerobaculia;o__Thermoanaerobaculales;f__Sulfomarinibacteraceae;g__Sulfomarinibacter;s__Sulfomarinibacter sp022340665	96.88	0.68	Gradient Boost (General Model)	11	0.908	45372	340.823	3947477	0.62	3511	153	148550	None
GCA_025363715.1_ASM2536371v1_genomic	4.07465e+06	d__Bacteria;p__Acidobacteriota;c__Holophagae;o__Holophagales;f__Holophagaceae;g__Geothrix;s__	84.07	3.51	Gradient Boost (General Model)	11	0.907	46829	336.508	3425555	0.65	3083	121	106043	None
GCA_017983495.1_ASM1798349v1_genomic	4.07564e+06	d__Bacteria;p__Acidobacteriota;c__Blastocatellia;o__Pyrinomonadales;f__Pyrinomonadaceae;g__OLB17;s__OLB17 sp017983495	98.54	0	Gradient Boost (General Model)	11	0.908	461404	341.79	4016138	0.53	3562	19	977542	None
GCA_903842065.1_freshwater_MAG_---_MJ-time_bin-1738_genomic	4.08692e+06	d__Bacteria;p__Acidobacteriota;c__Terriglobia;o__Terriglobales;f__Acidobacteriaceae;g__Terracidiphilus;s__Terracidiphilus sp903842065	100	2.65	Gradient Boost (General Model)	11	0.867	164871	333.165	4086920	0.6	3550	106	425537	None
GCA_027311125.1_ASM2731112v1_genomic	4.08702e+06	d__Bacteria;p__Acidobacteriota;c__Terriglobia;o__Terriglobales;f__Acidobacteriaceae;g__JAJXYY01;s__	63.13	0.68	Neural Network (Specific Model)	11	0.893	5894	291.263	2580133	0.6	2642	541	64230	None
GCA_027315385.1_ASM2731538v1_genomic	4.08786e+06	d__Bacteria;p__Acidobacteriota;c__Terriglobia;o__Terriglobales;f__Acidobacteriaceae;g__Palsa-343;s__	91.68	0.96	Neural Network (Specific Model)	11	0.895	27320	342.339	3747753	0.63	3269	194	88847	None
GCA_013694635.1_ASM1369463v1_genomic	4.08927e+06	d__Bacteria;p__Acidobacteriota;c__Vicinamibacteria;o__Vicinamibacterales;f__2-12-FULL-66-21;g__JACDCA01;s__JACDCA01 sp013694635	90.94	0.78	Gradient Boost (General Model)	11	0.931	5338	290.766	3718785	0.65	3980	783	30917	None
GCA_001914815.1_ASM191481v1_genomic	4.08969e+06	d__Bacteria;p__Acidobacteriota;c__Terriglobia;o__Terriglobales;f__SbA1;g__40CM-3-55-5;s__40CM-3-55-5 sp001914815	67.85	1.32	Neural Network (Specific Model)	11	0.885	18641	293.879	2774858	0.55	2792	168	56783	None
GCA_016210935.1_ASM1621093v1_genomic	4.08997e+06	d__Bacteria;p__Acidobacteriota;c__Vicinamibacteria;o__Vicinamibacterales;f__JACQTH01;g__JACQTH01;s__JACQTH01 sp016210935	74.79	1.11	Gradient Boost (General Model)	11	0.906	5032	304.256	3058887	0.65	3041	674	24533	None
GCA_003131585.1_20120500_P33_genomic	4.09388e+06	d__Bacteria;p__Acidobacteriota;c__Terriglobia;o__Terriglobales;f__SbA1;g__Sulfotelmatobacter;s__Sulfotelmatobacter sp003131585	96.11	0.27	Gradient Boost (General Model)	11	0.861	87009	308.381	3934625	0.59	3670	75	238766	None
GCA_021812285.1_ASM2181228v1_genomic	4.09779e+06	d__Bacteria;p__Acidobacteriota;c__Terriglobia;o__Acidoferrales;f__UBA7541;g__JAKASX01;s__JAKASX01 sp021812285	91.05	0.02	Gradient Boost (General Model)	11	0.889	18789	338.171	3731039	0.63	3273	282	85298	None
GCA_030044295.1_ASM3004429v1_genomic	4.09815e+06	d__Bacteria;p__Acidobacteriota;c__Terriglobia;o__Acidoferrales;f__UBA7541;g__Palsa-295;s__	73.18	1.95	Gradient Boost (General Model)	11	0.888	7285	293.628	2999026	0.6	3027	478	28758	None
GCA_022340775.1_ASM2234077v1_genomic	4.09864e+06	d__Bacteria;p__Acidobacteriota;c__Thermoanaerobaculia;o__Thermoanaerobaculales;f__Sulfomarinibacteraceae;g__JAJDNH01;s__JAJDNH01 sp022340775	93.34	0	Gradient Boost (General Model)	11	0.9	22984	345.222	3825667	0.67	3330	251	99684	None
GCA_017996395.1_ASM1799639v1_genomic	4.09898e+06	d__Bacteria;p__Acidobacteriota;c__UBA6911;o__JAAYUB01;f__JAAYUB01;g__JAAYUB01;s__JAAYUB01 sp017996395	90.99	1.12	Gradient Boost (General Model)	11	0.896	26003	356.061	3729661	0.67	3133	246	99321	None
GCA_019351975.1_ASM1935197v1_genomic	4.10144e+06	d__Bacteria;p__Acidobacteriota;c__Terriglobia;o__Terriglobales;f__Acidobacteriaceae;g__UBA5172;s__UBA5172 sp019351975	95.09	0.55	Neural Network (Specific Model)	11	0.89	62380	340.124	3900059	0.59	3406	132	166876	None
GCA_016201215.1_ASM1620121v1_genomic	4.10507e+06	d__Bacteria;p__Acidobacteriota;c__Terriglobia;o__Acidoferrales;f__UBA7541;g__QHYU01;s__QHYU01 sp016201215	80.25	0.06	Gradient Boost (General Model)	11	0.871	16804	302.5	3294321	0.64	3167	268	51348	None
GCA_016712045.1_ASM1671204v1_genomic	4.10526e+06	d__Bacteria;p__Acidobacteriota;c__Blastocatellia;o__Pyrinomonadales;f__Pyrinomonadaceae;g__OLB17;s__OLB17 sp016712045	90.54	7.05	Gradient Boost (General Model)	11	0.888	172640	263.128	3716898	0.52	4204	41	329640	None
GCA_903913215.1_freshwater_MAG_---_A14_bin-1248_genomic	4.10585e+06	d__Bacteria;p__Acidobacteriota;c__Holophagae;o__Holophagales;f__Holophagaceae;g__Geothrix;s__Geothrix sp903913215	95.04	0.45	Gradient Boost (General Model)	11	0.906	159703	344.861	3902199	0.65	3422	41	476166	None
GCA_017883265.1_ASM1788326v1_genomic	4.10665e+06	d__Bacteria;p__Acidobacteriota;c__Thermoanaerobaculia;o__Gp7-AA8;f__Gp7-AA8;g__JADGNX01;s__JADGNX01 sp017883265	95.63	3.52	Gradient Boost (General Model)	11	0.899	11438	311.988	3927193	0.63	3778	454	141756	None
GCA_022709965.1_ASM2270996v1_genomic	4.10918e+06	d__Bacteria;p__Acidobacteriota;c__Thermoanaerobaculia;o__Thermoanaerobaculales;f__Sulfomarinibacteraceae;g__FEB-10;s__FEB-10 sp022709965	87.1	0.12	Gradient Boost (General Model)	11	0.897	13479	339.044	3579096	0.71	3160	387	71758	None
GCA_003524335.1_ASM352433v1_genomic	4.11066e+06	d__Bacteria;p__Acidobacteriota;c__Aminicenantia;o__Aminicenantales;f__UBA8522;g__UBA8522;s__UBA8522 sp003524335	85.32	4.23	Gradient Boost (General Model)	11	0.901	10834	292.814	3507216	0.58	3610	407	49959	None
GCA_937880585.1_ERR1654120_bin.28_CONCOCT_v1.1_MAG_genomic	4.1117e+06	d__Bacteria;p__Acidobacteriota;c__Vicinamibacteria;o__Vicinamibacterales;f__SCN-69-37;g__;s__	87.91	2.61	Gradient Boost (General Model)	11	0.925	8077	319.419	3614597	0.68	3497	537	33339	None
GCA_030037215.1_ASM3003721v1_genomic	4.11642e+06	d__Bacteria;p__Acidobacteriota;c__Terriglobia;o__Terriglobales;f__Acidobacteriaceae;g__Silvibacterium;s__	89.22	0.83	Neural Network (Specific Model)	11	0.911	16460	336.903	3672673	0.57	3316	314	70723	None
GCA_030609765.1_ASM3060976v1_genomic	4.11764e+06	d__Bacteria;p__Acidobacteriota;c__UBA890;o__UBA890;f__UBA890;g__;s__	83.73	2.67	Gradient Boost (General Model)	11	0.912	7119	313.612	3447704	0.63	3349	544	28430	None
GCA_021792795.1_ASM2179279v1_genomic	4.12074e+06	d__Bacteria;p__Acidobacteriota;c__Terriglobia;o__Terriglobales;f__Acidobacteriaceae;g__JAKAAZ01;s__JAKAAZ01 sp021792795	98.09	0.01	Neural Network (Specific Model)	11	0.879	59234	325.55	4042029	0.58	3645	133	205314	None
GCA_004298115.1_ASM429811v1_genomic	4.12281e+06	d__Bacteria;p__Acidobacteriota;c__Thermoanaerobaculia;o__Thermoanaerobaculales;f__Thermoanaerobaculaceae;g__RBG-13-68-16;s__RBG-13-68-16 sp004298115	96.41	0.05	Gradient Boost (General Model)	11	0.908	29444	344.138	3974803	0.71	3504	203	92973	None
GCA_003151875.1_20120700_P3D_genomic	4.12558e+06	d__Bacteria;p__Acidobacteriota;c__Terriglobia;o__Terriglobales;f__Koribacteraceae;g__Bog-257;s__Bog-257 sp003151875	90.28	4.29	Gradient Boost (General Model)	11	0.858	12448	280.015	3724574	0.59	3812	391	60664	None
GCF_000022565.1_ASM2256v1_genomic	4.12777e+06	d__Bacteria;p__Acidobacteriota;c__Terriglobia;o__Terriglobales;f__Acidobacteriaceae;g__Acidobacterium;s__Acidobacterium capsulatum	99.99	0.49	Neural Network (Specific Model)	11	0.886	4127356	361.984	4127356	0.6	3370	1	4127356	None
GCA_025685575.1_ASM2568557v1_genomic	4.13169e+06	d__Bacteria;p__Acidobacteriota;c__Terriglobia;o__Terriglobales;f__Acidobacteriaceae;g__Bryocella;s__	98.78	0.2	Neural Network (Specific Model)	11	0.903	978916	358.886	4081283	0.61	3428	7	1304602	None
GCA_021832085.1_ASM2183208v1_genomic	4.13344e+06	d__Bacteria;p__Acidobacteriota;c__Terriglobia;o__Acidoferrales;f__UBA7541;g__JAKASX01;s__JAKASX01 sp021832085	97.31	0.4	Gradient Boost (General Model)	11	0.861	70996	344.266	4022246	0.63	3358	88	188229	None
GCA_903970285.1_BOG_genome_mining.136_genomic	4133772	d__Bacteria;p__Acidobacteriota;c__Terriglobia;o__Terriglobales;f__Acidobacteriaceae;g__Granulicella_C;s__Granulicella_C sp903970285	100	5.44	Neural Network (Specific Model)	11	0.893	43348	349.842	4133772	0.63	3522	151	131264	None
GCA_030947265.1_ASM3094726v1_genomic	4.13502e+06	d__Bacteria;p__Acidobacteriota;c__Blastocatellia;o__Pyrinomonadales;f__Pyrinomonadaceae;g__PSRF01;s__	79.85	0.65	Gradient Boost (General Model)	11	0.867	6146	284.076	3301814	0.53	3366	622	40193	None
GCA_021798735.1_ASM2179873v1_genomic	4.13737e+06	d__Bacteria;p__Acidobacteriota;c__Terriglobia;o__Terriglobales;f__Acidobacteriaceae;g__JAKAAZ01;s__JAKAAZ01 sp021798735	88.13	3.13	Gradient Boost (General Model)	11	0.885	11286	313.346	3646263	0.57	3442	418	57293	None
GCA_029862725.1_ASM2986272v1_genomic	4.14123e+06	d__Bacteria;p__Acidobacteriota;c__Blastocatellia;o__Pyrinomonadales;f__Pyrinomonadaceae;g__Aridibacter;s__	85.4	1.97	Gradient Boost (General Model)	11	0.881	6749	292.765	3536607	0.52	3553	615	37731	None
GCA_022826195.1_ASM2282619v1_genomic	4.14224e+06	d__Bacteria;p__Acidobacteriota;c__Vicinamibacteria;o__Bin61;f__Bin61;g__Bin61;s__Bin61 sp022826195	92.95	2.78	Gradient Boost (General Model)	11	0.903	70010	355.864	3850216	0.7	3261	107	200753	None
GCA_021836865.1_ASM2183686v1_genomic	4.14456e+06	d__Bacteria;p__Acidobacteriota;c__Terriglobia;o__Terriglobales;f__Acidobacteriaceae;g__Terracidiphilus;s__Terracidiphilus sp021836865	96.06	0.33	Gradient Boost (General Model)	11	0.885	30579	333.952	3981265	0.61	3524	192	96000	None
GCA_003133645.1_20120500_P19_genomic	4.14462e+06	d__Bacteria;p__Acidobacteriota;c__Thermoanaerobaculia;o__Thermoanaerobaculales;f__Thermoanaerobaculaceae;g__RBG-13-68-16;s__RBG-13-68-16 sp003133645	89.04	2.04	Gradient Boost (General Model)	11	0.896	25862	321.466	3690370	0.69	3436	216	112429	None
GCA_023384635.1_ASM2338463v1_genomic	4.14785e+06	d__Bacteria;p__Acidobacteriota;c__Thermoanaerobaculia;o__UBA5704;f__UBA5704;g__JAAYLR01;s__JAAYLR01 sp023384635	95.1	1.72	Gradient Boost (General Model)	11	0.919	9372	309.383	3944608	0.73	3917	670	36139	None
GCA_016213695.1_ASM1621369v1_genomic	4.15216e+06	d__Bacteria;p__Acidobacteriota;c__Vicinamibacteria;o__Vicinamibacterales;f__UBA2999;g__Gp6-AA40;s__Gp6-AA40 sp016213695	90.34	4.07	Gradient Boost (General Model)	11	0.943	29870	333.139	3751059	0.69	3546	203	90283	None
GCA_021810815.1_ASM2181081v1_genomic	4.15474e+06	d__Bacteria;p__Acidobacteriota;c__Terriglobia;o__Terriglobales;f__Acidobacteriaceae;g__JAJZHR01;s__JAJZHR01 sp021810815	70.38	2.53	Gradient Boost (General Model)	11	0.877	6235	304.598	2924105	0.62	2810	509	33695	None
GCA_945861255.1_MaH-04nov19-191_genomic	4.15738e+06	d__Bacteria;p__Acidobacteriota;c__Terriglobia;o__Bryobacterales;f__Bryobacteraceae;g__Palsa-187;s__Palsa-187 sp945861255	88.18	0.52	Gradient Boost (General Model)	11	0.902	10790	293.621	3665977	0.61	3762	400	32508	None
GCA_019236695.1_ASM1923669v1_genomic	4.1585e+06	d__Bacteria;p__Acidobacteriota;c__Terriglobia;o__Terriglobales;f__JAFAIN01;g__JAFAIN01;s__JAFAIN01 sp019236695	87.51	1.28	Gradient Boost (General Model)	11	0.889	12934	318.375	3639103	0.62	3393	363	48915	None
GCA_025980765.1_ASM2598076v1_genomic	4.15969e+06	d__Bacteria;p__Acidobacteriota;c__Terriglobia;o__Terriglobales;f__Gp1-AA112;g__;s__	84.22	1.89	Gradient Boost (General Model)	11	0.864	65921	320.492	3503290	0.57	3155	95	222395	None
GCA_019639135.1_ASM1963913v1_genomic	4.16041e+06	d__Bacteria;p__Acidobacteriota;c__Blastocatellia;o__Pyrinomonadales;f__Pyrinomonadaceae;g__OLB17;s__OLB17 sp019639135	98.28	0.1	Gradient Boost (General Model)	11	0.905	145127	324.352	4088851	0.56	3809	41	415199	None
GCA_003533545.1_ASM353354v1_genomic	4.16313e+06	d__Bacteria;p__Acidobacteriota;c__Vicinamibacteria;o__Vicinamibacterales;f__UBA8438;g__UBA9620;s__UBA9620 sp003533545	77.74	0.6	Gradient Boost (General Model)	11	0.859	8565	295.73	3236419	0.6	3141	458	65098	None
GCA_025685415.1_ASM2568541v1_genomic	4.16421e+06	d__Bacteria;p__Acidobacteriota;c__Terriglobia;o__Terriglobales;f__Acidobacteriaceae;g__Terriglobus;s__	99.98	0.39	Neural Network (Specific Model)	11	0.906	4126416	364.189	4163374	0.63	3457	2	4126416	None
GCA_027001345.1_ASM2700134v1_genomic	4.16443e+06	d__Bacteria;p__Acidobacteriota;c__Polarisedimenticolia;o__J045;f__J045;g__;s__	91.25	2.41	Gradient Boost (General Model)	11	0.919	6757	317.929	3800043	0.67	3668	748	25899	None
GCA_937864895.1_SRR5468106_bin.27_CONCOCT_v1.1_MAG_genomic	4.16601e+06	d__Bacteria;p__Acidobacteriota;c__Thermoanaerobaculia;o__UBA5066;f__UBA5066;g__UBA5066;s__	75.27	0.78	Gradient Boost (General Model)	11	0.939	6087	318.332	3135753	0.72	3090	565	17737	None
GCA_021819585.1_ASM2181958v1_genomic	4.16637e+06	d__Bacteria;p__Acidobacteriota;c__Terriglobia;o__Terriglobales;f__Acidobacteriaceae;g__UBA5172;s__UBA5172 sp021819585	93.14	0.29	Gradient Boost (General Model)	11	0.855	14734	340.539	3880561	0.61	3252	347	53221	None
GCA_021818865.1_ASM2181886v1_genomic	4.16784e+06	d__Bacteria;p__Acidobacteriota;c__Terriglobia;o__Acidoferrales;f__UBA7541;g__JAKASX01;s__JAKASX01 sp021818865	95.28	1.85	Gradient Boost (General Model)	11	0.887	33592	345.26	3971114	0.62	3408	165	147646	None
GCA_020073585.1_ASM2007358v1_genomic	4.1692e+06	d__Bacteria;p__Acidobacteriota;c__Terriglobia;o__Acidoferrales;f__UBA7541;g__JAIQGC01;s__JAIQGC01 sp020073585	96.66	3.21	Gradient Boost (General Model)	11	0.883	58235	334.006	4029945	0.64	3555	113	159310	None
GCA_025934135.1_ASM2593413v1_genomic	4.16952e+06	d__Bacteria;p__Acidobacteriota;c__Terriglobia;o__Terriglobales;f__Acidobacteriaceae;g__Silvibacterium;s__	88.39	3.51	Neural Network (Specific Model)	11	0.904	19969	322.001	3685437	0.6	3453	300	85344	None
GCA_902826795.1_RBC096_genomic	4.1699e+06	d__Bacteria;p__Acidobacteriota;c__Blastocatellia;o__Pyrinomonadales;f__Pyrinomonadaceae;g__OLB17;s__OLB17 sp902826795	99.56	0.08	Gradient Boost (General Model)	11	0.909	72077	312.221	4151551	0.54	4037	98	207829	None
GCA_015655585.1_ASM1565558v1_genomic	4.17675e+06	d__Bacteria;p__Acidobacteriota;c__Terriglobia;o__Terriglobales;f__Acidobacteriaceae;g__Edaphobacter;s__Edaphobacter sp015655585	74.77	3.2	Neural Network (Specific Model)	11	0.881	45075	332.386	3122958	0.6	2763	122	126179	None
GCA_903873705.1_freshwater_MAG_---_Umea3_bin-3611_genomic	4.18189e+06	d__Bacteria;p__Acidobacteriota;c__Terriglobia;o__Terriglobales;f__Acidobacteriaceae;g__CAIQPK01;s__CAIQPK01 sp903873705	100	1.56	Gradient Boost (General Model)	11	0.894	80848	337.451	4181895	0.62	3696	94	231636	None
GCA_022866195.1_ASM2286619v1_genomic	4.18291e+06	d__Bacteria;p__Acidobacteriota;c__Terriglobia;o__UBA7540;f__UBA7540;g__JALHUF01;s__JALHUF01 sp022866195	85.54	2.51	Gradient Boost (General Model)	11	0.863	5653	281.117	3578058	0.61	3669	727	21983	None
GCA_963169175.1_ASM96316917v1_genomic	4.18382e+06	d__Bacteria;p__Acidobacteriota;c__Blastocatellia;o__Pyrinomonadales;f__Pyrinomonadaceae;g__OLB17;s__	85.64	1.05	Gradient Boost (General Model)	11	0.891	10573	297.869	3583026	0.53	3578	416	37651	None
GCA_025056865.1_ASM2505686v1_genomic	4183825	d__Bacteria;p__Acidobacteriota;c__Terriglobia;o__Bryobacterales;f__Bryobacteraceae;g__JANWVO01;s__JANWVO01 sp025056865	100	1.3	Gradient Boost (General Model)	11	0.924	149442	357.822	4183825	0.67	3611	61	338070	None
GCA_903884655.1_freshwater_MAG_---_Umea2p3_bin-1388_genomic	4.18826e+06	d__Bacteria;p__Acidobacteriota;c__Holophagae;o__Holophagales;f__Holophagaceae;g__Geothrix;s__Geothrix sp903884655	93.6	3.25	Gradient Boost (General Model)	11	0.91	90157	343.828	3920214	0.65	3465	98	256661	None
GCA_012517875.1_ASM1251787v1_genomic	4.19105e+06	d__Bacteria;p__Acidobacteriota;c__UBA6911;o__JAAYUB01;f__JAAYUB01;g__JAAYUB01;s__JAAYUB01 sp012517875	95.93	3.73	Gradient Boost (General Model)	11	0.902	38364	358.868	4020473	0.66	3372	182	200952	None
GCA_011523565.1_ASM1152356v1_genomic	4.1923e+06	d__Bacteria;p__Acidobacteriota;c__Thermoanaerobaculia;o__UBA5704;f__QQVD01;g__WTGL01;s__WTGL01 sp011523565	88.73	0.07	Gradient Boost (General Model)	11	0.925	18433	312.203	3719825	0.68	3685	327	83932	None
GCA_027459505.1_ASM2745950v1_genomic	4.19367e+06	d__Bacteria;p__Acidobacteriota;c__Terriglobia;o__Terriglobales;f__SCQP01;g__;s__	96.85	0	Gradient Boost (General Model)	11	0.873	181494	347.29	4061573	0.62	3407	45	315841	None
GCA_020723085.1_ASM2072308v1_genomic	4193760	d__Bacteria;p__Acidobacteriota;c__Terriglobia;o__Bryobacterales;f__Bryobacteraceae;g__JANWVO01;s__JANWVO01 sp020723085	100	0.85	Gradient Boost (General Model)	11	0.916	49913	344.324	4193760	0.66	3730	181	212143	None
GCA_027365345.1_ASM2736534v1_genomic	4195349	d__Bacteria;p__Acidobacteriota;c__Terriglobia;o__Terriglobales;f__Acidobacteriaceae;g__UBA5172;s__	100	0.15	Gradient Boost (General Model)	11	0.853	34044	338.506	4195349	0.61	3530	208	96251	None
GCA_030040175.1_ASM3004017v1_genomic	4.19541e+06	d__Bacteria;p__Acidobacteriota;c__Terriglobia;o__Terriglobales;f__Acidobacteriaceae;g__Terracidiphilus;s__	80.33	0.52	Gradient Boost (General Model)	11	0.86	6794	299.825	3370174	0.63	3227	562	26793	None
GCF_000242615.2_ASM24261v3_genomic	4.19605e+06	d__Bacteria;p__Acidobacteriota;c__Holophagae;o__Holophagales;f__Holophagaceae;g__Holophaga;s__Holophaga foetida	98.36	0.6	Gradient Boost (General Model)	11	0.898	3443192	344.598	4127237	0.63	3590	3	3443192	None
GCA_030609975.1_ASM3060997v1_genomic	4.20044e+06	d__Bacteria;p__Acidobacteriota;c__Aminicenantia;o__Aminicenantales;f__Aminicenantaceae;g__;s__	76.53	1.8	Gradient Boost (General Model)	11	0.918	11335	331.818	3214600	0.49	2971	322	41647	None
GCA_017883215.1_ASM1788321v1_genomic	4.20177e+06	d__Bacteria;p__Acidobacteriota;c__Thermoanaerobaculia;o__Gp7-AA8;f__Gp7-AA8;g__JAJXWV01;s__JAJXWV01 sp017883215	87.62	0.25	Gradient Boost (General Model)	11	0.879	9702	314.33	3681589	0.65	3436	482	38705	None
GCA_028876335.1_ASM2887633v1_genomic	4.20193e+06	d__Bacteria;p__Acidobacteriota;c__Terriglobia;o__Terriglobales;f__Acidobacteriaceae;g__Terracidiphilus;s__	91.29	2.59	Gradient Boost (General Model)	11	0.888	24159	327.897	3835944	0.57	3471	236	95265	None
GCA_022821145.1_ASM2282114v1_genomic	4.20784e+06	d__Bacteria;p__Acidobacteriota;c__Terriglobia;o__20CM-2-55-15;f__20CM-2-55-15;g__JAJEDW01;s__JAJEDW01 sp022821145	99.33	0.76	Gradient Boost (General Model)	11	0.911	88563	331.387	4179646	0.67	3837	89	254715	None
GCA_010365215.1_ASM1036521v1_genomic	4.21109e+06	d__Bacteria;p__Acidobacteriota;c__Terriglobia;o__Acidoferrales;f__UBA7541;g__JAAFGT01;s__JAAFGT01 sp010365215	97.79	0	Gradient Boost (General Model)	11	0.9	62342	345.726	4118028	0.6	3577	91	222510	None
GCA_020851835.1_ASM2085183v1_genomic	4.21138e+06	d__Bacteria;p__Acidobacteriota;c__Vicinamibacteria;o__Vicinamibacterales;f__UBA2999;g__VFZN01;s__VFZN01 sp020851835	92.08	4.59	Gradient Boost (General Model)	11	0.932	7847	312.521	3877841	0.69	3861	577	120898	None
GCA_001767525.1_ASM176752v1_genomic	4212118	d__Bacteria;p__Acidobacteriota;c__Vicinamibacteria;o__Vicinamibacterales;f__UBA2999;g__Gp6-AA40;s__Gp6-AA40 sp001767525	100	0.38	Gradient Boost (General Model)	11	0.914	109866	336.14	4212118	0.68	3828	52	301475	None
GCA_001767035.1_ASM176703v1_genomic	4.21277e+06	d__Bacteria;p__Acidobacteriota;c__Terriglobia;o__2-12-FULL-54-10;f__2-12-FULL-54-10;g__2-02-FULL-61-28;s__2-02-FULL-61-28 sp001767035	91.73	0.82	Gradient Boost (General Model)	11	0.859	25647	307.551	3864371	0.61	3604	199	136035	None
GCA_937920635.1_N1_Bin_MAXBIN_066_1_genomic	4.21358e+06	d__Bacteria;p__Acidobacteriota;c__Terriglobia;o__Bryobacterales;f__Bryobacteraceae;g__JANWVO01;s__	98.44	0.55	Gradient Boost (General Model)	11	0.923	79207	353.394	4147848	0.66	3620	91	190223	None
GCA_014642855.1_ASM1464285v1_genomic	4.21439e+06	d__Bacteria;p__Acidobacteriota;c__Terriglobia;o__Terriglobales;f__Acidobacteriaceae;g__Edaphobacter;s__Edaphobacter acidisoli	99.57	0.11	Neural Network (Specific Model)	11	0.898	3211950	361.017	4196269	0.58	3486	7	3211950	None
GCA_013388445.1_ASM1338844v1_genomic	4.21804e+06	d__Bacteria;p__Acidobacteriota;c__UBA6911;o__UBA6911;f__UBA6911;g__JACADW01;s__JACADW01 sp013388445	88.22	4.41	Gradient Boost (General Model)	11	0.858	13381	323.016	3721153	0.61	3304	378	56422	None
GCA_023415725.1_ASM2341572v1_genomic	4.21815e+06	d__Bacteria;p__Acidobacteriota;c__Blastocatellia;o__Pyrinomonadales;f__Pyrinomonadaceae;g__OLB17;s__OLB17 sp023415725	90.27	4.21	Gradient Boost (General Model)	11	0.9	14089	315.58	3807720	0.57	3626	351	54520	None
GCA_002050355.1_ASM205035v1_genomic	4.21874e+06	d__Bacteria;p__Acidobacteriota;c__Blastocatellia;o__Pyrinomonadales;f__Pyrinomonadaceae;g__GCA-002050365;s__GCA-002050365 sp002050355	86.58	2.55	Gradient Boost (General Model)	11	0.885	65550	305.895	3652584	0.46	3528	117	187591	None
GCA_022561975.1_ASM2256197v1_genomic	4.21938e+06	d__Bacteria;p__Acidobacteriota;c__Thermoanaerobaculia;o__UBA5704;f__UBA5704;g__CALZIK01;s__CALZIK01 sp022561975	86.72	1.28	Gradient Boost (General Model)	11	0.907	24415	327.753	3659048	0.63	3385	215	88581	None
GCA_001920875.1_ASM192087v1_genomic	4.22579e+06	d__Bacteria;p__Acidobacteriota;c__Terriglobia;o__20CM-2-55-15;f__20CM-2-55-15;g__20CM-2-55-15;s__20CM-2-55-15 sp001920875	81.52	0.11	Gradient Boost (General Model)	11	0.916	18693	313.353	3444861	0.56	3368	211	61896	None
GCA_030040935.1_ASM3004093v1_genomic	4.22618e+06	d__Bacteria;p__Acidobacteriota;c__Terriglobia;o__Terriglobales;f__Acidobacteriaceae;g__Terracidiphilus;s__	80.07	0.5	Gradient Boost (General Model)	11	0.884	11936	324.606	3383902	0.6	3075	363	53889	None
GCA_029861955.1_ASM2986195v1_genomic	4.22679e+06	d__Bacteria;p__Acidobacteriota;c__Polarisedimenticolia;o__Polarisedimenticolales;f__Polarisedimenticolaceae;g__;s__	99.02	0.54	Gradient Boost (General Model)	11	0.943	129309	375.1	4185370	0.62	3517	95	271259	None
GCA_001767195.1_ASM176719v1_genomic	4.22726e+06	d__Bacteria;p__Acidobacteriota;c__Vicinamibacteria;o__Vicinamibacterales;f__UBA2999;g__Gp6-AA40;s__Gp6-AA40 sp001767195	99.21	2.45	Gradient Boost (General Model)	11	0.906	62214	315.796	4193868	0.67	4023	107	176970	None
GCA_023511855.1_ASM2351185v1_genomic	4.22756e+06	d__Bacteria;p__Acidobacteriota;c__Terriglobia;o__Bryobacterales;f__Bryobacteraceae;g__JAIMAR01;s__JAIMAR01 sp023511855	96.63	4.9	Gradient Boost (General Model)	11	0.91	15058	327.209	4085096	0.64	3797	394	61960	None
GCA_020072845.1_ASM2007284v1_genomic	4230756	d__Bacteria;p__Acidobacteriota;c__Terriglobia;o__Terriglobales;f__JAIQGF01;g__JAIQGF01;s__JAIQGF01 sp020072845	100	0.1	Gradient Boost (General Model)	11	0.873	221637	327.486	4230756	0.62	3763	27	458018	None
GCA_021778845.1_ASM2177884v1_genomic	4.23235e+06	d__Bacteria;p__Acidobacteriota;c__Terriglobia;o__Terriglobales;f__Acidobacteriaceae;g__UBA5172;s__UBA5172 sp021778845	89.07	1.04	Neural Network (Specific Model)	11	0.883	86131	353.13	3769750	0.6	3147	79	201934	None
GCA_023717585.1_ASM2371758v1_genomic	4.2338e+06	d__Bacteria;p__Acidobacteriota;c__Thermoanaerobaculia;o__UBA5066;f__UBA5066;g__Fen-183;s__Fen-183 sp023717585	88.23	6.01	Gradient Boost (General Model)	11	0.95	7678	308.811	3735478	0.68	3838	687	40311	None
GCA_903842845.1_freshwater_MAG_---_AM-2014_bin-1920_genomic	4.23659e+06	d__Bacteria;p__Acidobacteriota;c__Terriglobia;o__Terriglobales;f__Acidobacteriaceae;g__CAIMNN01;s__CAIMNN01 sp903842845	80.79	1.13	Gradient Boost (General Model)	11	0.897	8006	301.604	3422741	0.57	3400	597	29965	None
GCA_020199905.1_ASM2019990v1_genomic	4.2369e+06	d__Bacteria;p__Acidobacteriota;c__Thermoanaerobaculia;o__UBA5066;f__Gp7-AA6;g__Gp7-AA6;s__Gp7-AA6 sp020199905	92.49	0	Gradient Boost (General Model)	11	0.905	68429	337.416	3918712	0.68	3511	115	306936	None
GCA_029932545.1_ASM2993254v1_genomic	4.23703e+06	d__Bacteria;p__Acidobacteriota;c__Thermoanaerobaculia;o__Thermoanaerobaculales;f__Sulfomarinibacteraceae;g__JAIOSJ01;s__	90.51	1.1	Gradient Boost (General Model)	11	0.895	11997	338.77	3834939	0.59	3387	421	71211	None
GCA_017883165.1_ASM1788316v1_genomic	4242456	d__Bacteria;p__Acidobacteriota;c__Vicinamibacteria;o__Vicinamibacterales;f__UBA2999;g__JADGOC01;s__JADGOC01 sp017883165	100	1.25	Gradient Boost (General Model)	11	0.936	20778	327.437	4242456	0.66	4053	334	76125	None
GCA_031296165.1_ASM3129616v1_genomic	4.24807e+06	d__Bacteria;p__Acidobacteriota;c__Terriglobia;o__Terriglobales;f__Acidobacteriaceae;g__Terracidiphilus;s__	65.55	0.15	Neural Network (Specific Model)	11	0.854	25241	323.177	2784607	0.6	2457	161	75971	None
GCA_030039895.1_ASM3003989v1_genomic	4.25226e+06	d__Bacteria;p__Acidobacteriota;c__Terriglobia;o__Terriglobales;f__Acidobacteriaceae;g__;s__	75.6	1.02	Neural Network (Specific Model)	11	0.9	9669	314.808	3214709	0.59	3068	407	37914	None
GCA_025408425.1_ASM2540842v1_genomic	4.25235e+06	d__Bacteria;p__Acidobacteriota;c__Terriglobia;o__Terriglobales;f__Acidobacteriaceae;g__JAJXYY01;s__	99.47	0	Neural Network (Specific Model)	11	0.891	151434	346.056	4229817	0.58	3637	53	404013	None
GCA_003166795.1_20110700_P3M_genomic	4.25308e+06	d__Bacteria;p__Acidobacteriota;c__Terriglobia;o__Acidoferrales;f__UBA7541;g__Palsa-295;s__Palsa-295 sp003166795	92.27	1.66	Gradient Boost (General Model)	11	0.882	56064	318.653	3924320	0.6	3628	115	189031	None
GCA_947467395.1_RE-9nov16-226_genomic	4.25435e+06	d__Bacteria;p__Acidobacteriota;c__Terriglobia;o__Bryobacterales;f__Bryobacteraceae;g__Palsa-187;s__	95.67	3.16	Gradient Boost (General Model)	11	0.945	20359	323.092	4070140	0.61	3977	278	65209	None
GCA_016713675.1_ASM1671367v1_genomic	4.2577e+06	d__Bacteria;p__Acidobacteriota;c__Blastocatellia;o__Pyrinomonadales;f__Pyrinomonadaceae;g__OLB17;s__OLB17 sp016713675	96.97	1.54	Gradient Boost (General Model)	11	0.896	2841655	317.667	4128691	0.52	3891	5	2841655	None
GCA_027452215.1_ASM2745221v1_genomic	4.25774e+06	d__Bacteria;p__Acidobacteriota;c__Terriglobia;o__Terriglobales;f__Acidobacteriaceae;g__UBA5172;s__	59.34	0.19	Neural Network (Specific Model)	11	0.894	131471	358.93	2526541	0.6	2099	45	263106	None
GCA_030038535.1_ASM3003853v1_genomic	4.26132e+06	d__Bacteria;p__Acidobacteriota;c__Terriglobia;o__Acidoferrales;f__UBA7541;g__JAAFGT01;s__	79.24	4.39	Gradient Boost (General Model)	11	0.909	12405	330.285	3376672	0.63	3102	369	97388	None
GCA_028877145.1_ASM2887714v1_genomic	4.2632e+06	d__Bacteria;p__Acidobacteriota;c__Terriglobia;o__Acidoferrales;f__UBA7541;g__JAKASX01;s__	90.97	1.6	Gradient Boost (General Model)	11	0.878	15161	334.734	3878234	0.63	3394	349	61456	None
GCA_003224835.1_ASM322483v1_genomic	4.26589e+06	d__Bacteria;p__Acidobacteriota;c__Terriglobia;o__Terriglobales;f__SbA1;g__Gp1-AA145;s__Gp1-AA145 sp003224835	85.78	1.86	Gradient Boost (General Model)	11	0.881	9139	276.559	3659279	0.54	3896	549	38866	None
GCA_003157675.1_20120600_E2D_genomic	4.26735e+06	d__Bacteria;p__Acidobacteriota;c__Vicinamibacteria;o__Vicinamibacterales;f__Fen-181;g__FEN-299;s__FEN-299 sp003157675	77.51	1.15	Gradient Boost (General Model)	11	0.902	7960	295.468	3307620	0.69	3373	480	41390	None
GCA_030618605.1_ASM3061860v1_genomic	4.26804e+06	d__Bacteria;p__Acidobacteriota;c__Thermoanaerobaculia;o__Thermoanaerobaculales;f__Sulfomarinibacteraceae;g__JAIOSJ01;s__	89.77	0.73	Gradient Boost (General Model)	11	0.912	12557	344.479	3831417	0.59	3387	396	41422	None
GCA_025451215.1_ASM2545121v1_genomic	4.27045e+06	d__Bacteria;p__Acidobacteriota;c__Terriglobia;o__Terriglobales;f__SbA1;g__KAN-5;s__	90.09	1.9	Gradient Boost (General Model)	11	0.884	21626	312.371	3847244	0.54	3636	232	70166	None
GCA_021806005.1_ASM2180600v1_genomic	4.27152e+06	d__Bacteria;p__Acidobacteriota;c__Terriglobia;o__Terriglobales;f__Acidobacteriaceae;g__UBA5172;s__UBA5172 sp021806005	97.38	0.56	Gradient Boost (General Model)	11	0.863	28685	358.742	4159611	0.62	3338	212	150113	None
GCA_003222375.1_ASM322237v1_genomic	4.27528e+06	d__Bacteria;p__Acidobacteriota;c__Thermoanaerobaculia;o__Gp7-AA8;f__Gp7-AA8;g__Gp7-AA10;s__Gp7-AA10 sp003222375	88.13	0.85	Gradient Boost (General Model)	11	0.925	10332	277.45	3767804	0.61	4210	474	39754	None
GCA_021798655.1_ASM2179865v1_genomic	4.27806e+06	d__Bacteria;p__Acidobacteriota;c__Terriglobia;o__Terriglobales;f__Acidobacteriaceae;g__JAJZFE01;s__JAJZFE01 sp021798655	66.25	8.29	Gradient Boost (General Model)	11	0.892	6072	308.281	2834218	0.63	2738	524	18910	None
GCA_014274685.1_ASM1427468v1_genomic	4.279e+06	d__Bacteria;p__Acidobacteriota;c__Terriglobia;o__Terriglobales;f__Acidobacteriaceae;g__Edaphobacter;s__Edaphobacter sp014274685	99.43	0.05	Neural Network (Specific Model)	11	0.899	4254614	353.548	4254614	0.55	3610	1	4254614	None
GCA_028283655.1_ASM2828365v1_genomic	4.28007e+06	d__Bacteria;p__Acidobacteriota;c__Terriglobia;o__Terriglobales;f__Acidobacteriaceae;g__Bryocella;s__	99.79	1.27	Neural Network (Specific Model)	11	0.902	3591792	363.606	4271084	0.59	3538	5	3591792	None
GCA_902826385.1_RBC098_genomic	4.28076e+06	d__Bacteria;p__Acidobacteriota;c__Blastocatellia;o__Pyrinomonadales;f__Pyrinomonadaceae;g__OLB17;s__OLB17 sp902826385	86.23	2.1	Gradient Boost (General Model)	11	0.899	9302	285.891	3691301	0.52	3877	537	37327	None
GCA_030854005.1_ASM3085400v1_genomic	4.2815e+06	d__Bacteria;p__Acidobacteriota;c__Thermoanaerobaculia;o__UBA5066;f__Gp7-AA6;g__Gp7-AA6;s__	60.73	0.09	Gradient Boost (General Model)	11	0.924	8837	326.849	2600157	0.68	2455	318	35004	None
GCA_020853395.1_ASM2085339v1_genomic	4.28448e+06	d__Bacteria;p__Acidobacteriota;c__Vicinamibacteria;o__Vicinamibacterales;f__SCN-69-37;g__JADYYY01;s__JADYYY01 sp020853395	99.92	0.91	Gradient Boost (General Model)	11	0.918	363861	347.503	4281051	0.7	3777	21	581465	None
GCA_022826825.1_ASM2282682v1_genomic	4.28475e+06	d__Bacteria;p__Acidobacteriota;c__Vicinamibacteria;o__Bin61;f__Bin61;g__Bin61;s__Bin61 sp022826825	92.99	0.65	Gradient Boost (General Model)	11	0.891	119215	356.907	3984390	0.69	3322	77	337534	None
GCA_030037475.1_ASM3003747v1_genomic	4.28592e+06	d__Bacteria;p__Acidobacteriota;c__Terriglobia;o__Terriglobales;f__Acidobacteriaceae;g__Palsa-343;s__	89.06	2.01	Neural Network (Specific Model)	11	0.89	11226	303.707	3817043	0.63	3738	453	63784	None
GCA_001464455.1_Acidobacteria_bacterium_Ga0077534_genomic	4.28969e+06	d__Bacteria;p__Acidobacteriota;c__Blastocatellia;o__Pyrinomonadales;f__Pyrinomonadaceae;g__OLB17;s__OLB17 sp001464455	97.92	0.01	Gradient Boost (General Model)	11	0.912	206673	338.149	4200469	0.53	3782	32	662985	None
GCA_011525365.1_ASM1152536v1_genomic	4.29709e+06	d__Bacteria;p__Acidobacteriota;c__Thermoanaerobaculia;o__UBA5704;f__QQVD01;g__WTGL01;s__WTGL01 sp011525365	98.29	0	Gradient Boost (General Model)	11	0.944	3875896	377.048	4223613	0.68	3531	4	3875896	None
GCA_018268895.1_ASM1826889v1_genomic	4.29721e+06	d__Bacteria;p__Acidobacteriota;c__Terriglobia;o__Terriglobales;f__Acidobacteriaceae;g__Edaphobacter;s__Edaphobacter sp018268895	99.98	0.01	Neural Network (Specific Model)	11	0.894	1011569	358.018	4296351	0.59	3579	14	1785124	None
GCA_030038195.1_ASM3003819v1_genomic	4.29842e+06	d__Bacteria;p__Acidobacteriota;c__Terriglobia;o__Terriglobales;f__Acidobacteriaceae;g__Terracidiphilus;s__	96.98	1.12	Gradient Boost (General Model)	11	0.873	42291	348.186	4168612	0.62	3490	153	145450	None
GCA_002238705.1_ASM223870v1_genomic	4.30066e+06	d__Bacteria;p__Acidobacteriota;c__Vicinamibacteria;o__Bin61;f__Bin61;g__Bin61;s__Bin61 sp002238705	66.97	0.37	Gradient Boost (General Model)	11	0.886	19828	329.818	2880151	0.68	2586	207	77991	None
GCA_013410065.1_ASM1341006v1_genomic	4.30708e+06	d__Bacteria;p__Acidobacteriota;c__Terriglobia;o__Terriglobales;f__Acidobacteriaceae;g__Granulicella_B;s__Granulicella_B arctica	99.96	0.52	Neural Network (Specific Model)	11	0.889	2159447	350.415	4305353	0.58	3646	3	2159447	None
GCA_025352065.1_ASM2535206v1_genomic	4.3136e+06	d__Bacteria;p__Acidobacteriota;c__Terriglobia;o__Terriglobales;f__SbA1;g__;s__	98.47	1.92	Gradient Boost (General Model)	11	0.879	33102	312.731	4247604	0.56	3988	183	151762	None
GCA_028876655.1_ASM2887665v1_genomic	4.31384e+06	d__Bacteria;p__Acidobacteriota;c__Vicinamibacteria;o__Vicinamibacterales;f__UBA2999;g__;s__	97.24	3.43	Gradient Boost (General Model)	11	0.917	20235	342.866	4194776	0.7	3744	281	73653	None
GCA_902805935.1_AVDCRST-MAG74_genomic	4.31474e+06	d__Bacteria;p__Acidobacteriota;c__Blastocatellia;o__Pyrinomonadales;f__Pyrinomonadaceae;g__GCA-002050365;s__GCA-002050365 sp902805935	89.68	0.8	Gradient Boost (General Model)	11	0.896	21349	331.415	3869462	0.51	3491	317	66844	None
GCA_029263295.1_ASM2926329v1_genomic	4.31773e+06	d__Bacteria;p__Acidobacteriota;c__UBA890;o__UBA890;f__WLXD01;g__WLXD01;s__	77.73	0.9	Gradient Boost (General Model)	11	0.931	42257	356.139	3356171	0.65	2930	122	161169	None
GCA_025363475.1_ASM2536347v1_genomic	4.32103e+06	d__Bacteria;p__Acidobacteriota;c__Terriglobia;o__Bryobacterales;f__Bryobacteraceae;g__BOG-234;s__	96.34	0.16	Gradient Boost (General Model)	11	0.926	63067	312.411	4162877	0.57	4127	96	196485	None
GCA_030854375.1_ASM3085437v1_genomic	4.32608e+06	d__Bacteria;p__Acidobacteriota;c__Blastocatellia;o__Pyrinomonadales;f__Pyrinomonadaceae;g__PSRF01;s__	75.96	2.29	Gradient Boost (General Model)	11	0.856	5268	285.449	3286094	0.53	3292	718	17325	None
GCA_030758935.1_ASM3075893v1_genomic	4.32636e+06	d__Bacteria;p__Acidobacteriota;c__Holophagae;o__Holophagales;f__Holophagaceae;g__Geothrix;s__	98.07	2.12	Gradient Boost (General Model)	11	0.912	4242863	351.654	4242863	0.64	3671	1	4242863	None
GCA_025355505.1_ASM2535550v1_genomic	4.32657e+06	d__Bacteria;p__Acidobacteriota;c__Terriglobia;o__Terriglobales;f__SbA1;g__Bog-209;s__	96.17	0.63	Gradient Boost (General Model)	11	0.868	64130	316.761	4160867	0.58	3805	119	186137	None
GCA_025359825.1_ASM2535982v1_genomic	4.32729e+06	d__Bacteria;p__Acidobacteriota;c__Terriglobia;o__Terriglobales;f__Acidobacteriaceae;g__JAJXYY01;s__	85.81	0.42	Neural Network (Specific Model)	11	0.882	10461	317.152	3713245	0.6	3446	483	47761	None
GCA_016202975.1_ASM1620297v1_genomic	4.32818e+06	d__Bacteria;p__Acidobacteriota;c__Terriglobia;o__UBA7540;f__UBA7540;g__JACQNR01;s__JACQNR01 sp016202975	80.12	2.76	Gradient Boost (General Model)	11	0.862	8887	285.542	3467734	0.59	3495	466	34348	None
GCA_030775415.1_ASM3077541v1_genomic	4.33007e+06	d__Bacteria;p__Acidobacteriota;c__Terriglobia;o__Bryobacterales;f__Bryobacteraceae;g__Palsa-187;s__	77.99	2.24	Gradient Boost (General Model)	11	0.916	6283	269.76	3377024	0.59	3834	620	25050	None
GCA_002314435.1_ASM231443v1_genomic	4.3306e+06	d__Bacteria;p__Acidobacteriota;c__Terriglobia;o__Terriglobales;f__Acidobacteriaceae;g__Terracidiphilus;s__Terracidiphilus sp002314435	91.14	2.26	Gradient Boost (General Model)	11	0.845	25462	308.166	3946909	0.62	3615	244	87522	None
GCA_025462725.1_ASM2546272v1_genomic	4330616	d__Bacteria;p__Acidobacteriota;c__Terriglobia;o__Terriglobales;f__DSPA01;g__;s__	100	0.58	Gradient Boost (General Model)	11	0.9	365622	315.087	4330616	0.55	4133	91	766121	None
GCA_903904755.1_freshwater_MAG_---_AM-2014_bin-2637_genomic	4.33335e+06	d__Bacteria;p__Acidobacteriota;c__Terriglobia;o__Terriglobales;f__Acidobacteriaceae;g__CAIVDV01;s__CAIVDV01 sp903904755	97.49	0.48	Gradient Boost (General Model)	11	0.889	83148	361.627	4224583	0.62	3466	83	319623	None
GCA_003162935.1_20120800_S3M_genomic	4.33624e+06	d__Bacteria;p__Acidobacteriota;c__Terriglobia;o__Terriglobales;f__SbA1;g__Bog-209;s__Bog-209 sp003162935	83.94	0.83	Neural Network (Specific Model)	11	0.874	43158	322.247	3639840	0.59	3295	123	225217	None
GCA_016195985.1_ASM1619598v1_genomic	4.33674e+06	d__Bacteria;p__Acidobacteriota;c__Holophagae;o__Holophagales;f__Holophagaceae;g__Geothrix;s__Geothrix sp016195985	98.3	0.75	Gradient Boost (General Model)	11	0.91	313081	354.32	4263011	0.66	3654	33	632036	None
GCA_030691225.1_ASM3069122v1_genomic	4.34352e+06	d__Bacteria;p__Acidobacteriota;c__Holophagae;o__Holophagales;f__Holophagaceae;g__Holophaga;s__	76.44	4.12	Gradient Boost (General Model)	11	0.915	5167	284.614	3320183	0.58	3564	837	18489	None
GCA_026393735.1_ASM2639373v1_genomic	4.34716e+06	d__Bacteria;p__Acidobacteriota;c__Vicinamibacteria;o__Vicinamibacterales;f__Fen-181;g__;s__	96.88	3.06	Gradient Boost (General Model)	11	0.92	6681	303.639	4211533	0.67	4264	821	29045	None
GCA_028716525.1_ASM2871652v1_genomic	4.34959e+06	d__Bacteria;p__Acidobacteriota;c__Terriglobia;o__JAIQFV01;f__JAIQFV01;g__;s__	96.48	0	Gradient Boost (General Model)	11	0.864	73233	324.287	4196486	0.55	3734	104	214170	None
GCA_943328975.2_HRSG-H12-bin-13_genomic	4.35357e+06	d__Bacteria;p__Acidobacteriota;c__Terriglobia;o__Bryobacterales;f__Bryobacteraceae;g__Palsa-187;s__	99.73	0.03	Gradient Boost (General Model)	11	0.937	101759	326.689	4341818	0.6	4160	69	241555	None
GCA_003142215.1_20120700_S3X_genomic	4.35917e+06	d__Bacteria;p__Acidobacteriota;c__Terriglobia;o__Terriglobales;f__Acidobacteriaceae;g__Palsa-288;s__Palsa-288 sp003142215	83.43	5.55	Gradient Boost (General Model)	11	0.863	16661	305.523	3636854	0.61	3431	329	61521	None
GCA_903843705.1_freshwater_MAG_---_Umea3p4_bin-0652_genomic	4.35989e+06	d__Bacteria;p__Acidobacteriota;c__Holophagae;o__Holophagales;f__Holophagaceae;g__Geothrix;s__Geothrix sp903843705	85.98	3.94	Gradient Boost (General Model)	11	0.91	16664	320.904	3748633	0.67	3549	362	82802	None
GCA_030268085.1_ASM3026808v1_genomic	4.35991e+06	d__Bacteria;p__Acidobacteriota;c__Holophagae;o__Holophagales;f__Holophagaceae;g__Geothrix;s__	97.11	0.34	Gradient Boost (General Model)	11	0.911	513529	356.671	4233904	0.66	3607	20	1331989	None
GCA_003134815.1_20111000_P3D_genomic	4.3621e+06	d__Bacteria;p__Acidobacteriota;c__Terriglobia;o__Terriglobales;f__Acidobacteriaceae;g__Terracidiphilus;s__Terracidiphilus sp003134815	95.82	0.99	Gradient Boost (General Model)	11	0.872	89213	334.732	4179761	0.59	3634	66	332776	None
GCA_021296535.1_ASM2129653v1_genomic	4.36369e+06	d__Bacteria;p__Acidobacteriota;c__Thermoanaerobaculia;o__UBA5704;f__QQVD01;g__WTGL01;s__WTGL01 sp021296535	86.14	1.47	Gradient Boost (General Model)	11	0.896	26998	328.262	3758882	0.68	3429	166	175593	None
GCA_030040455.1_ASM3004045v1_genomic	4.36408e+06	d__Bacteria;p__Acidobacteriota;c__Terriglobia;o__UBA7540;f__UBA7540;g__RH2-MAG17b;s__	77.07	2.4	Gradient Boost (General Model)	11	0.882	5732	297.181	3363395	0.57	3335	630	25039	None
GCA_025462835.1_ASM2546283v1_genomic	4.36659e+06	d__Bacteria;p__Acidobacteriota;c__Terriglobia;o__Terriglobales;f__DSPA01;g__;s__	82.7	0.98	Gradient Boost (General Model)	11	0.889	23629	315.967	3611171	0.55	3394	229	86685	None
GCA_003138515.1_20110800_S3D_genomic	4.36697e+06	d__Bacteria;p__Acidobacteriota;c__Terriglobia;o__Terriglobales;f__Acidobacteriaceae;g__Terracidiphilus;s__Terracidiphilus sp003138515	96.97	0.93	Gradient Boost (General Model)	11	0.867	91297	328.481	4234646	0.6	3731	90	302217	None
GCA_027315185.1_ASM2731518v1_genomic	4.3685e+06	d__Bacteria;p__Acidobacteriota;c__Terriglobia;o__Terriglobales;f__SCQP01;g__JAKAUF01;s__	86.22	2.64	Gradient Boost (General Model)	11	0.879	36120	330.263	3766525	0.68	3347	263	111520	None
GCA_009836625.1_ASM983662v1_genomic	4.3722e+06	d__Bacteria;p__Acidobacteriota;c__Thermoanaerobaculia;o__UBA5704;f__QQVD01;g__WTGL01;s__WTGL01 sp009836625	98.75	0.01	Gradient Boost (General Model)	11	0.949	647589	383.724	4317546	0.68	3567	15	1427113	None
GCA_003223145.1_ASM322314v1_genomic	4.37604e+06	d__Bacteria;p__Acidobacteriota;c__Polarisedimenticolia;o__Gp22-AA2;f__Gp22-AA2;g__Gp22-AA3;s__Gp22-AA3 sp003223145	88.12	1.22	Gradient Boost (General Model)	11	0.912	11443	314.782	3856163	0.68	3737	474	42034	None
GCA_934541105.1_ERR7738460_bin.128_genomic	4.37726e+06	d__Bacteria;p__Acidobacteriota;c__Vicinamibacteria;o__Vicinamibacterales;f__Vicinamibacteraceae;g__Luteitalea;s__Luteitalea sp934541105	92.14	0.33	Gradient Boost (General Model)	11	0.94	552654	366.422	4033206	0.7	3457	9	1037409	None
GCA_945787955.1_FO.M.Acidobacteriota.03.1_genomic	4.37807e+06	d__Bacteria;p__Acidobacteriota;c__Polarisedimenticolia;o__Polarisedimenticolales;f__Polarisedimenticolaceae;g__Polarisedimenticola;s__Polarisedimenticola sp945787955	87.46	3.57	Gradient Boost (General Model)	11	0.931	15195	332.373	3829060	0.62	3586	346	68480	None
GCA_029263335.1_ASM2926333v1_genomic	4.38439e+06	d__Bacteria;p__Acidobacteriota;c__UBA890;o__UBA890;f__WLXD01;g__WLXD01;s__	92.73	1.91	Gradient Boost (General Model)	11	0.933	20456	345.098	4065646	0.65	3669	310	112842	None
GCA_024640135.1_ASM2464013v1_genomic	4.39394e+06	d__Bacteria;p__Acidobacteriota;c__Vicinamibacteria;o__Vicinamibacterales;f__SCN-69-37;g__SYFT01;s__SYFT01 sp024640135	98.32	1.07	Gradient Boost (General Model)	11	0.94	15126	343.275	4320126	0.65	3953	394	61443	None
GCA_009845425.1_ASM984542v1_genomic	4.39543e+06	d__Bacteria;p__Acidobacteriota;c__Thermoanaerobaculia;o__UBA5704;f__QQVD01;g__WTGL01;s__WTGL01 sp009845425	97.96	0	Gradient Boost (General Model)	11	0.946	415742	383.576	4305762	0.68	3546	17	588784	None
GCA_027306695.1_ASM2730669v1_genomic	4.39611e+06	d__Bacteria;p__Acidobacteriota;c__Terriglobia;o__Terriglobales;f__Acidobacteriaceae;g__JAKAYS01;s__	91.11	2.31	Gradient Boost (General Model)	11	0.889	25779	311.826	4005296	0.57	3815	381	83466	None
GCA_022821775.1_ASM2282177v1_genomic	4397938	d__Bacteria;p__Acidobacteriota;c__Terriglobia;o__VXMN01;f__VXMN01;g__VXMN01;s__VXMN01 sp022821775	100	0.52	Gradient Boost (General Model)	11	0.873	19827	348.294	4397938	0.62	3679	312	74789	None
GCA_025463105.1_ASM2546310v1_genomic	4.39843e+06	d__Bacteria;p__Acidobacteriota;c__Terriglobia;o__Acidoferrales;f__UBA7541;g__Palsa-360;s__	71.03	3.26	Gradient Boost (General Model)	11	0.878	6769	287.238	3124204	0.56	3191	514	27949	None
GCA_030037225.1_ASM3003722v1_genomic	4.39968e+06	d__Bacteria;p__Acidobacteriota;c__Terriglobia;o__Acidoferrales;f__UBA7541;g__JAAFGT01;s__	91.76	1.72	Gradient Boost (General Model)	11	0.902	11785	338.686	4037145	0.63	3588	432	50844	None
GCA_021790995.1_ASM2179099v1_genomic	4.40184e+06	d__Bacteria;p__Acidobacteriota;c__Terriglobia;o__Terriglobales;f__Acidobacteriaceae;g__Terracidiphilus;s__Terracidiphilus sp021790995	94.27	0.12	Gradient Boost (General Model)	11	0.872	22753	336.847	4149611	0.61	3584	263	75016	None
GCA_030948915.1_ASM3094891v1_genomic	4.40305e+06	d__Bacteria;p__Acidobacteriota;c__Thermoanaerobaculia;o__Gp7-AA8;f__Gp7-AA8;g__Gp7-AA10;s__	99.21	1.79	Gradient Boost (General Model)	11	0.946	22710	324.739	4368265	0.61	4260	302	95378	None
GCA_030948185.1_ASM3094818v1_genomic	4407285	d__Bacteria;p__Acidobacteriota;c__Thermoanaerobaculia;o__UBA5066;f__Gp7-AA6;g__Gp7-AA6;s__	100	0	Gradient Boost (General Model)	11	0.924	62662	337.371	4407285	0.67	4033	135	168629	None
GCA_020846885.1_ASM2084688v1_genomic	4.4132e+06	d__Bacteria;p__Acidobacteriota;c__Blastocatellia;o__Pyrinomonadales;f__Pyrinomonadaceae;g__OLB17;s__OLB17 sp020846885	78.72	1.21	Gradient Boost (General Model)	11	0.897	9994	286.322	3474071	0.54	3634	444	75356	None
GCA_028877275.1_ASM2887727v1_genomic	4.41458e+06	d__Bacteria;p__Acidobacteriota;c__Thermoanaerobaculia;o__UBA5704;f__QQVD01;g__WTGL01;s__	97.82	0.05	Gradient Boost (General Model)	11	0.941	320290	382.372	4318338	0.68	3550	31	799895	None
GCA_016184105.1_ASM1618410v1_genomic	4.41961e+06	d__Bacteria;p__Acidobacteriota;c__Vicinamibacteria;o__Vicinamibacterales;f__2-12-FULL-66-21;g__JACPDI01;s__JACPDI01 sp016184105	95.98	0.76	Gradient Boost (General Model)	11	0.932	109943	346.946	4241944	0.68	3809	69	252750	None
GCA_945865815.1_TH-08apr19-233_genomic	4.41994e+06	d__Bacteria;p__Acidobacteriota;c__Terriglobia;o__20CM-2-55-15;f__20CM-2-55-15;g__CAMBFR01;s__CAMBFR01 sp945865815	98.25	2.56	Gradient Boost (General Model)	11	0.924	33099	335.851	4342588	0.58	3993	193	117861	None
GCA_021778315.1_ASM2177831v1_genomic	4.42499e+06	d__Bacteria;p__Acidobacteriota;c__Terriglobia;o__Terriglobales;f__Acidobacteriaceae;g__UBA5172;s__UBA5172 sp021778315	38.47	0.39	Neural Network (Specific Model)	11	0.889	45615	346.062	1702292	0.61	1459	56	133463	None
GCA_016933615.1_ASM1693361v1_genomic	4.42547e+06	d__Bacteria;p__Acidobacteriota;c__UBA6911;o__UBA6911;f__UBA6911;g__UBA6911;s__UBA6911 sp016933615	81.91	1.34	Gradient Boost (General Model)	11	0.875	23699	328.961	3624899	0.58	3220	298	141579	None
GCA_003153585.1_20120700_P2S_genomic	4.42549e+06	d__Bacteria;p__Acidobacteriota;c__Terriglobia;o__Acidoferrales;f__UBA7541;g__Palsa-295;s__Palsa-295 sp003153585	74.13	0.05	Gradient Boost (General Model)	11	0.885	18140	285.651	3280613	0.57	3401	267	56715	None
GCA_025685395.1_ASM2568539v1_genomic	4.42685e+06	d__Bacteria;p__Acidobacteriota;c__Terriglobia;o__Terriglobales;f__Acidobacteriaceae;g__Terriglobus_A;s__	98.47	0	Neural Network (Specific Model)	11	0.911	3021852	357.505	4359123	0.6	3705	4	3021852	None
GCA_003224195.1_ASM322419v1_genomic	4.42799e+06	d__Bacteria;p__Acidobacteriota;c__Terriglobia;o__Acidoferrales;f__UBA7541;g__QHYP01;s__QHYP01 sp003224195	86.68	0.09	Gradient Boost (General Model)	11	0.869	13141	297.603	3838184	0.6	3744	408	54157	None
GCA_028876395.1_ASM2887639v1_genomic	4.42927e+06	d__Bacteria;p__Acidobacteriota;c__Terriglobia;o__Terriglobales;f__Acidobacteriaceae;g__Terracidiphilus;s__	86.98	3.66	Gradient Boost (General Model)	11	0.887	25924	336.461	3852579	0.62	3390	246	72008	None
GCA_026393755.1_ASM2639375v1_genomic	4429610	d__Bacteria;p__Acidobacteriota;c__Vicinamibacteria;o__Vicinamibacterales;f__Fen-181;g__;s__	100	1.09	Gradient Boost (General Model)	11	0.909	187281	359.91	4429610	0.65	3737	42	424447	None
GCA_025359885.1_ASM2535988v1_genomic	4.42972e+06	d__Bacteria;p__Acidobacteriota;c__Terriglobia;o__Terriglobales;f__Acidobacteriaceae;g__CAIVDV01;s__	94.79	0.32	Gradient Boost (General Model)	11	0.888	51351	348.521	4198936	0.59	3571	125	117357	None
GCA_009838525.1_ASM983852v1_genomic	4.43244e+06	d__Bacteria;p__Acidobacteriota;c__Vicinamibacteria;o__Vicinamibacterales;f__UBA8438;g__VXRJ01;s__VXRJ01 sp009838525	96.85	0.3	Gradient Boost (General Model)	11	0.934	272868	359.459	4292814	0.67	3724	38	885768	None
GCA_001724025.1_ASM172402v1_genomic	4432721	d__Bacteria;p__Acidobacteriota;c__Vicinamibacteria;o__Vicinamibacterales;f__SCN-69-37;g__SCN-69-37;s__SCN-69-37 sp001724025	100	1.82	Gradient Boost (General Model)	11	0.909	230298	345.521	4432721	0.68	3894	25	567474	None
GCA_025362075.1_ASM2536207v1_genomic	4.43517e+06	d__Bacteria;p__Acidobacteriota;c__Blastocatellia;o__Pyrinomonadales;f__Pyrinomonadaceae;g__OLB17;s__	87.97	0.25	Gradient Boost (General Model)	11	0.895	17387	302.731	3901617	0.53	3850	299	64603	None
GCA_947446025.1_CH-Jul18-89_genomic	4.43666e+06	d__Bacteria;p__Acidobacteriota;c__Terriglobia;o__Bryobacterales;f__Bryobacteraceae;g__Palsa-187;s__	99.88	1.38	Gradient Boost (General Model)	11	0.927	61614	306.525	4431337	0.62	4480	120	156190	None
GCA_026002855.1_ASM2600285v1_genomic	4437915	d__Bacteria;p__Acidobacteriota;c__Terriglobia;o__Bryobacterales;f__Bryobacteraceae;g__JANWVO01;s__	100	0.93	Gradient Boost (General Model)	11	0.913	4437915	350.592	4437915	0.66	3864	1	4437915	None
GCA_016190995.1_ASM1619099v1_genomic	4.43826e+06	d__Bacteria;p__Acidobacteriota;c__Vicinamibacteria;o__Vicinamibacterales;f__JACPPN01;g__JACPPN01;s__JACPPN01 sp016190995	86.07	2.75	Gradient Boost (General Model)	11	0.882	12052	331.064	3820008	0.66	3401	400	53860	None
GCA_029287645.1_ASM2928764v1_genomic	4.44103e+06	d__Bacteria;p__Acidobacteriota;c__Thermoanaerobaculia;o__UBA5704;f__UBA5704;g__M0029;s__	70.39	0.84	Gradient Boost (General Model)	11	0.919	5238	304.934	3126044	0.62	3147	638	23351	None
GCA_003385635.1_ASM338563v1_genomic	4.4439e+06	d__Bacteria;p__Acidobacteriota;c__Blastocatellia;o__Pyrinomonadales;f__Pyrinomonadaceae;g__Aridibacter;s__Aridibacter sp003385635	92.9	0.67	Gradient Boost (General Model)	11	0.877	2770491	343.954	4128386	0.54	3511	3	2770491	None
GCA_014584695.1_ASM1458469v1_genomic	4.44873e+06	d__Bacteria;p__Acidobacteriota;c__Thermoanaerobaculia;o__UBA5704;f__UBA5704;g__JACTMI01;s__JACTMI01 sp014584695	97.84	0.56	Gradient Boost (General Model)	11	0.916	160499	359.299	4352636	0.72	3707	48	356233	None
GCA_030037315.1_ASM3003731v1_genomic	4.45112e+06	d__Bacteria;p__Acidobacteriota;c__Terriglobia;o__Acidoferrales;f__UBA7541;g__Palsa-295;s__	82.62	0.56	Gradient Boost (General Model)	11	0.897	14698	309.77	3677517	0.57	3555	339	74215	None
GCA_016716715.1_ASM1671671v1_genomic	4.45228e+06	d__Bacteria;p__Acidobacteriota;c__Thermoanaerobaculia;o__UBA5066;f__UBA5066;g__Fen-183;s__Fen-183 sp016716715	95.71	2.05	Gradient Boost (General Model)	11	0.943	384516	353.93	4261279	0.7	3793	19	575806	None
GCA_021731095.1_ASM2173109v1_genomic	4.45568e+06	d__Bacteria;p__Acidobacteriota;c__Vicinamibacteria;o__Vicinamibacterales;f__UBA2999;g__JAKFYA01;s__JAKFYA01 sp021731095	81.11	5.39	Gradient Boost (General Model)	11	0.938	8708	314.414	3614001	0.66	3600	490	39654	None
GCA_955651735.1_COA_Bin_20_4_genomic	4.45812e+06	d__Bacteria;p__Acidobacteriota;c__Terriglobia;o__Acidoferrales;f__UBA7541;g__Acidoferrum;s__	73.11	0.89	Gradient Boost (General Model)	11	0.883	6169	288.43	3259331	0.59	3331	577	25315	None
GCA_025264665.1_ASM2526466v1_genomic	4.45856e+06	d__Bacteria;p__Acidobacteriota;c__Terriglobia;o__Terriglobales;f__Acidobacteriaceae;g__Edaphobacter;s__	99.71	0.28	Neural Network (Specific Model)	11	0.903	4445627	358.754	4445627	0.57	3735	1	4445627	None
GCA_903828455.1_freshwater_MAG_---_VK_bin-0219_genomic	4.46217e+06	d__Bacteria;p__Acidobacteriota;c__Terriglobia;o__Bryobacterales;f__Bryobacteraceae;g__BOG-234;s__BOG-234 sp903828455	98.63	0.82	Gradient Boost (General Model)	11	0.913	109048	345.447	4401036	0.63	3886	80	321564	None
GCA_003156495.1_20120600_S1D_genomic	4.47135e+06	d__Bacteria;p__Acidobacteriota;c__Terriglobia;o__Terriglobales;f__Acidobacteriaceae;g__Terracidiphilus;s__Terracidiphilus sp003156495	63.26	1.95	Neural Network (Specific Model)	11	0.853	10591	295.752	2828576	0.59	2726	335	45271	None
GCA_021778815.1_ASM2177881v1_genomic	4.47214e+06	d__Bacteria;p__Acidobacteriota;c__Terriglobia;o__Terriglobales;f__Acidobacteriaceae;g__JAKAAZ01;s__JAKAAZ01 sp021778815	72.95	3.57	Gradient Boost (General Model)	11	0.899	8909	323.536	3262424	0.57	3026	437	33349	None
GCA_021828835.1_ASM2182883v1_genomic	4.47386e+06	d__Bacteria;p__Acidobacteriota;c__Terriglobia;o__Terriglobales;f__Acidobacteriaceae;g__Terracidiphilus;s__Terracidiphilus sp021828835	87.59	0.22	Gradient Boost (General Model)	11	0.881	15010	333.14	3918657	0.63	3458	334	55713	None
GCA_009837085.1_ASM983708v1_genomic	4.47496e+06	d__Bacteria;p__Acidobacteriota;c__Thermoanaerobaculia;o__UBA5704;f__QQVD01;g__WTGL01;s__WTGL01 sp009837085	96.59	0	Gradient Boost (General Model)	11	0.939	48732	365.84	4322360	0.68	3706	164	191369	None
GCA_946480545.1_SRR11092502_bin.2_metawrap_v1.3.0_MAG_genomic	4.48211e+06	d__Bacteria;p__Acidobacteriota;c__Blastocatellia;o__Pyrinomonadales;f__Pyrinomonadaceae;g__OLB17;s__	64.22	0.17	Gradient Boost (General Model)	11	0.895	5574	287.034	2878414	0.56	2999	563	17875	None
GCA_016210845.1_ASM1621084v1_genomic	4.48576e+06	d__Bacteria;p__Acidobacteriota;c__Vicinamibacteria;o__Vicinamibacterales;f__UBA2999;g__Gp6-AA40;s__Gp6-AA40 sp016210845	93.24	0	Gradient Boost (General Model)	11	0.899	18982	307.133	4182526	0.68	4093	305	79345	None
GCA_902826605.1_RBC012_genomic	4488589	d__Bacteria;p__Acidobacteriota;c__Terriglobia;o__Bryobacterales;f__Bryobacteraceae;g__Palsa-187;s__Palsa-187 sp902826605	100	0.15	Gradient Boost (General Model)	11	0.917	318316	325.819	4488589	0.58	4222	30	449271	None
GCA_018268785.1_ASM1826878v1_genomic	4.49025e+06	d__Bacteria;p__Acidobacteriota;c__Terriglobia;o__Acidoferrales;f__UBA7541;g__Acidoferrum;s__Acidoferrum sp018268785	94.36	0.51	Gradient Boost (General Model)	11	0.901	26646	322.056	4236996	0.56	3958	316	141894	None
GCA_028875575.1_ASM2887557v1_genomic	4490589	d__Bacteria;p__Acidobacteriota;c__Terriglobia;o__VXMN01;f__VXMN01;g__VXMN01;s__	100	2.45	Gradient Boost (General Model)	11	0.867	71073	363.894	4490589	0.62	3570	101	229863	None
GCA_022820825.1_ASM2282082v1_genomic	4.49162e+06	d__Bacteria;p__Acidobacteriota;c__Vicinamibacteria;o__Vicinamibacterales;f__UBA8438;g__JAAXGX01;s__JAAXGX01 sp022820825	94.19	1.13	Gradient Boost (General Model)	11	0.933	69663	357.399	4230660	0.69	3686	108	178019	None
GCA_021791875.1_ASM2179187v1_genomic	4.49293e+06	d__Bacteria;p__Acidobacteriota;c__Terriglobia;o__Terriglobales;f__Acidobacteriaceae;g__JAJYVU01;s__JAJYVU01 sp021791875	92.72	1.27	Neural Network (Specific Model)	11	0.876	45390	351.185	4165849	0.6	3469	165	289079	None
GCA_027493295.1_ASM2749329v1_genomic	4.49453e+06	d__Bacteria;p__Acidobacteriota;c__Terriglobia;o__VXMN01;f__VXMN01;g__VXMN01;s__	93.75	4.21	Gradient Boost (General Model)	11	0.861	10593	319.546	4213618	0.62	3792	534	41983	None
GCA_025462735.1_ASM2546273v1_genomic	4.49488e+06	d__Bacteria;p__Acidobacteriota;c__Terriglobia;o__Terriglobales;f__SbA1;g__Gp1-AA145;s__	97.01	0.15	Gradient Boost (General Model)	11	0.883	276817	325.201	4360480	0.55	3953	24	675827	None
GCA_030853485.1_ASM3085348v1_genomic	4.49624e+06	d__Bacteria;p__Acidobacteriota;c__Terriglobia;o__Terriglobales;f__Acidobacteriaceae;g__Edaphobacter;s__	96.05	2.4	Neural Network (Specific Model)	11	0.864	41796	318.072	4318640	0.59	3918	194	137392	None
GCA_028875135.1_ASM2887513v1_genomic	4.4966e+06	d__Bacteria;p__Acidobacteriota;c__Terriglobia;o__VXMN01;f__VXMN01;g__VXMN01;s__	92.26	4.92	Gradient Boost (General Model)	11	0.879	6216	312.611	4148562	0.62	3894	768	37724	None
GCA_903925975.1_freshwater_MAG_---_MJ-time_bin-8942_genomic	4.49738e+06	d__Bacteria;p__Acidobacteriota;c__Terriglobia;o__Bryobacterales;f__Bryobacteraceae;g__BOG-224;s__BOG-224 sp903925975	85.97	3.23	Neural Network (Specific Model)	11	0.89	40320	316.228	3866401	0.62	3634	200	111217	None
GCA_030854715.1_ASM3085471v1_genomic	4.50368e+06	d__Bacteria;p__Acidobacteriota;c__Blastocatellia;o__Pyrinomonadales;f__Pyrinomonadaceae;g__PSRF01;s__	95.45	0.85	Gradient Boost (General Model)	11	0.884	17774	315.674	4298758	0.54	4018	358	122538	None
GCA_022571615.1_ASM2257161v1_genomic	4.50425e+06	d__Bacteria;p__Acidobacteriota;c__UBA890;o__UBA890;f__WLXD01;g__JACZXM01;s__JACZXM01 sp022571615	71.01	1.62	Gradient Boost (General Model)	11	0.905	7062	304.449	3198469	0.65	3178	527	23571	None
GCA_937859825.1_SRR13685145_bin.8_CONCOCT_v1.1_MAG_genomic	4.50664e+06	d__Bacteria;p__Acidobacteriota;c__Terriglobia;o__Terriglobales;f__Acidobacteriaceae;g__Terriglobus;s__	89.55	0.62	Neural Network (Specific Model)	11	0.896	12597	308.599	4035698	0.6	3917	421	47824	None
GCA_021801945.1_ASM2180194v1_genomic	4.50772e+06	d__Bacteria;p__Acidobacteriota;c__Terriglobia;o__Terriglobales;f__Acidobacteriaceae;g__Terracidiphilus;s__Terracidiphilus sp021801945	79.48	6.05	Gradient Boost (General Model)	11	0.848	8111	304.921	3582735	0.61	3328	501	42365	None
GCA_013003295.1_ASM1300329v1_genomic	4.50914e+06	d__Bacteria;p__Acidobacteriota;c__Blastocatellia;o__Pyrinomonadales;f__Pyrinomonadaceae;g__Aridibacter;s__Aridibacter sp013003295	85.41	0.38	Gradient Boost (General Model)	11	0.885	10436	299.445	3851259	0.47	3801	501	58515	None
GCA_003223025.1_ASM322302v1_genomic	4.51615e+06	d__Bacteria;p__Acidobacteriota;c__Blastocatellia;o__Pyrinomonadales;f__Pyrinomonadaceae;g__OLB17;s__OLB17 sp003223025	96.12	0.13	Gradient Boost (General Model)	11	0.889	210595	343.123	4340924	0.53	3756	33	878401	None
GCA_004339725.1_ASM433972v1_genomic	4.51632e+06	d__Bacteria;p__Acidobacteriota;c__Terriglobia;o__Terriglobales;f__Acidobacteriaceae;g__Acidipila;s__Acidipila rosea	93.3	0.26	Neural Network (Specific Model)	11	0.914	1147137	364.401	4213726	0.59	3527	15	1250083	None
GCA_021325175.1_ASM2132517v1_genomic	4.51766e+06	d__Bacteria;p__Acidobacteriota;c__Terriglobia;o__Bryobacterales;f__Bryobacteraceae;g__Palsa-187;s__Palsa-187 sp021325175	94.32	1.13	Gradient Boost (General Model)	11	0.939	36104	342.424	4261054	0.61	3905	178	139079	None
GCA_951813015.1_odChoReni1.Thermoanaerobaculia_3.1_genomic	4.52197e+06	d__Bacteria;p__Acidobacteriota;c__Thermoanaerobaculia;o__UBA5704;f__QQVD01;g__WTGL01;s__	95.55	0.11	Gradient Boost (General Model)	11	0.892	615737	355.656	4320747	0.68	3624	14	1172719	None
GCA_030295425.1_ASM3029542v1_genomic	4524604	d__Bacteria;p__Acidobacteriota;c__Holophagae;o__Holophagales;f__Holophagaceae;g__Holophaga;s__Holophaga sp022808725	100	0.41	Gradient Boost (General Model)	11	0.908	4524604	356.525	4524604	0.7	3849	1	4524604	None
GCA_027307335.1_ASM2730733v1_genomic	4.52546e+06	d__Bacteria;p__Acidobacteriota;c__Thermoanaerobaculia;o__UBA5066;f__Gp7-AA6;g__Gp7-AA6;s__	96.53	0.12	Gradient Boost (General Model)	11	0.934	117954	356.62	4368427	0.7	3821	65	231739	None
GCA_025350325.1_ASM2535032v1_genomic	4.52645e+06	d__Bacteria;p__Acidobacteriota;c__Terriglobia;o__Terriglobales;f__Acidobacteriaceae;g__Terracidiphilus;s__	99.1	0.06	Gradient Boost (General Model)	11	0.88	48317	340.476	4485711	0.57	3875	160	130864	None
GCA_030948995.1_ASM3094899v1_genomic	4.52649e+06	d__Bacteria;p__Acidobacteriota;c__Blastocatellia;o__Pyrinomonadales;f__Pyrinomonadaceae;g__GCA-002050365;s__	90.71	0.5	Gradient Boost (General Model)	11	0.903	19229	313.887	4105977	0.46	3940	320	64917	None
GCA_022821265.1_ASM2282126v1_genomic	4.52663e+06	d__Bacteria;p__Acidobacteriota;c__Terriglobia;o__20CM-2-55-15;f__20CM-2-55-15;g__JAJEDW01;s__JAJEDW01 sp022821265	85.61	0.62	Gradient Boost (General Model)	11	0.918	14732	306.136	3875248	0.67	3880	351	51096	None
GCA_022826745.1_ASM2282674v1_genomic	4.53194e+06	d__Bacteria;p__Acidobacteriota;c__Thermoanaerobaculia;o__UBA5704;f__QQVD01;g__WTGL01;s__WTGL01 sp022826745	96.84	0.12	Gradient Boost (General Model)	11	0.941	192796	400.191	4388733	0.69	3446	38	525212	None
GCA_003152695.1_20120700_P1D_genomic	4.53212e+06	d__Bacteria;p__Acidobacteriota;c__Terriglobia;o__Terriglobales;f__Koribacteraceae;g__Bog-257;s__Bog-257 sp003152695	99.38	0.93	Gradient Boost (General Model)	11	0.857	57497	310.125	4504025	0.59	4156	141	226222	None
GCA_021788095.1_ASM2178809v1_genomic	4.53284e+06	d__Bacteria;p__Acidobacteriota;c__Terriglobia;o__Acidoferrales;f__UBA7541;g__JAKASX01;s__JAKASX01 sp021788095	93.52	1	Gradient Boost (General Model)	11	0.867	71662	350.066	4239112	0.64	3505	111	248778	None
GCA_009781125.1_ASM978112v1_genomic	4.53311e+06	d__Bacteria;p__Acidobacteriota;c__Terriglobia;o__Terriglobales;f__Acidobacteriaceae;g__Edaphobacter;s__Edaphobacter sp009781125	68.28	6.15	Gradient Boost (General Model)	11	0.887	6562	310.956	3095210	0.58	2949	531	40488	None
GCA_026393905.1_ASM2639390v1_genomic	4.53332e+06	d__Bacteria;p__Acidobacteriota;c__Aminicenantia;o__Aminicenantales;f__UBA4085;g__;s__	91.37	4.18	Gradient Boost (General Model)	11	0.893	8859	312.571	4142096	0.55	3953	670	43055	None
GCA_022563115.1_ASM2256311v1_genomic	4.53688e+06	d__Bacteria;p__Acidobacteriota;c__UBA890;o__UBA890;f__UBA890;g__UBA890;s__UBA890 sp022563115	75.26	1.56	Gradient Boost (General Model)	11	0.906	9046	312.998	3414457	0.65	3301	447	29088	None
GCA_013822245.1_ASM1382224v1_genomic	4.53697e+06	d__Bacteria;p__Acidobacteriota;c__Terriglobia;o__Bryobacterales;f__Bryobacteraceae;g__PNKE01;s__PNKE01 sp013822245	98.5	1.25	Gradient Boost (General Model)	11	0.915	79690	337.605	4468912	0.64	4045	86	241950	None
GCA_014640335.1_ASM1464033v1_genomic	4.53699e+06	d__Bacteria;p__Acidobacteriota;c__Terriglobia;o__Terriglobales;f__Acidobacteriaceae;g__Edaphobacter;s__Edaphobacter dinghuensis	99.97	0.01	Neural Network (Specific Model)	11	0.904	1438037	367.348	4535631	0.57	3726	9	1444627	None
GCA_903849645.1_freshwater_MAG_---_AM3_bin-1327_genomic	4537117	d__Bacteria;p__Acidobacteriota;c__Terriglobia;o__Terriglobales;f__Acidobacteriaceae;g__Terracidiphilus;s__Terracidiphilus sp903849645	100	0.1	Neural Network (Specific Model)	11	0.879	156022	353.798	4537117	0.63	3760	56	379510	None
GCA_030038475.1_ASM3003847v1_genomic	4.5373e+06	d__Bacteria;p__Acidobacteriota;c__Terriglobia;o__Terriglobales;f__SbA1;g__Bog-209;s__	98.4	3.51	Gradient Boost (General Model)	11	0.878	33557	319.661	4464700	0.57	4093	216	159714	None
GCA_030037525.1_ASM3003752v1_genomic	4.54002e+06	d__Bacteria;p__Acidobacteriota;c__Terriglobia;o__Acidoferrales;f__UBA7541;g__Palsa-295;s__	92.98	3.23	Gradient Boost (General Model)	11	0.882	23854	316.666	4221308	0.6	3925	286	76967	None
GCA_016184115.1_ASM1618411v1_genomic	4.54176e+06	d__Bacteria;p__Acidobacteriota;c__Thermoanaerobaculia;o__Gp7-AA8;f__Gp7-AA8;g__JACPDH01;s__JACPDH01 sp016184115	97.37	0.19	Gradient Boost (General Model)	11	0.897	57152	356.396	4422315	0.64	3716	126	155479	None
GCA_025363775.1_ASM2536377v1_genomic	4.5421e+06	d__Bacteria;p__Acidobacteriota;c__Vicinamibacteria;o__Vicinamibacterales;f__Fen-181;g__FEN-299;s__	83.48	2.3	Gradient Boost (General Model)	11	0.901	20922	348.006	3791746	0.67	3278	226	85711	None
GCA_020072655.1_ASM2007265v1_genomic	4.5444e+06	d__Bacteria;p__Acidobacteriota;c__Terriglobia;o__UBA7540;f__UBA7540;g__JAIQGB01;s__JAIQGB01 sp020072655	95.9	0.98	Gradient Boost (General Model)	11	0.858	30348	312.801	4358077	0.61	3994	209	122292	None
GCA_027493095.1_ASM2749309v1_genomic	4.54538e+06	d__Bacteria;p__Acidobacteriota;c__Thermoanaerobaculia;o__UBA5704;f__QQVD01;g__WTGL01;s__WTGL01 sp009843505	92.13	0.19	Gradient Boost (General Model)	11	0.925	26739	341.14	4187659	0.68	3794	281	118067	None
GCA_027717925.1_ASM2771792v1_genomic	4.54542e+06	d__Bacteria;p__Acidobacteriota;c__UBA6911;o__RPQK01;f__RPQK01;g__;s__	65.87	0.06	Gradient Boost (General Model)	11	0.887	9052	298.856	2994069	0.53	2973	451	44921	None
GCA_019510535.1_ASM1951053v1_genomic	4.55293e+06	d__Bacteria;p__Acidobacteriota;c__Terriglobia;o__Terriglobales;f__Acidobacteriaceae;g__Terriglobus_A;s__Terriglobus_A sp019510535	93.76	4.16	Gradient Boost (General Model)	11	0.891	8451	304.679	4268830	0.59	4170	724	52915	None
GCA_903876615.1_freshwater_MAG_---_MJ-time_bin-8172_genomic	4.55361e+06	d__Bacteria;p__Acidobacteriota;c__Holophagae;o__Holophagales;f__Holophagaceae;g__Geothrix;s__Geothrix sp903876615	61.14	4.94	Gradient Boost (General Model)	11	0.916	7107	299.414	2784079	0.68	2844	547	40744	None
GCA_013286465.1_ASM1328646v1_genomic	4.55472e+06	d__Bacteria;p__Acidobacteriota;c__Terriglobia;o__Acidoferrales;f__UBA7541;g__Palsa-147;s__Palsa-147 sp013286465	66.19	0.14	Gradient Boost (General Model)	11	0.882	42145	339.883	3014771	0.58	2611	138	121281	None
GCA_021107705.1_ASM2110770v1_genomic	4.55894e+06	d__Bacteria;p__Acidobacteriota;c__Thermoanaerobaculia;o__Thermoanaerobaculales;f__Sulfomarinibacteraceae;g__JAIOSJ01;s__JAIOSJ01 sp021107705	94.82	1.13	Gradient Boost (General Model)	11	0.895	13833	330.291	4322784	0.59	3916	444	73572	None
GCA_030775785.1_ASM3077578v1_genomic	4.55935e+06	d__Bacteria;p__Acidobacteriota;c__Terriglobia;o__Terriglobales;f__SbA1;g__;s__	94.6	0.41	Gradient Boost (General Model)	11	0.881	28057	303.591	4313148	0.53	4180	303	94930	None
GCA_021805025.1_ASM2180502v1_genomic	4.56548e+06	d__Bacteria;p__Acidobacteriota;c__Terriglobia;o__Terriglobales;f__Acidobacteriaceae;g__Terracidiphilus;s__Terracidiphilus sp021805025	96.22	1.08	Gradient Boost (General Model)	11	0.879	21418	325.098	4392903	0.6	3965	320	147185	None
GCA_021779935.1_ASM2177993v1_genomic	4.56755e+06	d__Bacteria;p__Acidobacteriota;c__Terriglobia;o__Terriglobales;f__Koribacteraceae;g__JAJXZT01;s__JAJXZT01 sp021779935	98.34	1.6	Neural Network (Specific Model)	11	0.876	161526	327.391	4491725	0.58	4012	72	307243	None
GCA_029974175.1_ASM2997417v1_genomic	4.56765e+06	d__Bacteria;p__Acidobacteriota;c__Vicinamibacteria;o__Vicinamibacterales;f__Fen-181;g__;s__	83.08	4.73	Gradient Boost (General Model)	11	0.921	9967	321.857	3794800	0.7	3627	539	46473	None
GCA_003154255.1_20120700_E2X_genomic	4.56825e+06	d__Bacteria;p__Acidobacteriota;c__Aminicenantia;o__Aminicenantales;f__UBA4085;g__UBA4085;s__UBA4085 sp003154255	76.24	0.25	Gradient Boost (General Model)	11	0.89	13058	302.926	3482832	0.61	3424	377	61360	None
GCA_012719355.1_ASM1271935v1_genomic	4569450	d__Bacteria;p__Acidobacteriota;c__UBA6911;o__UBA6911;f__UBA6911;g__JAAYAM01;s__JAAYAM01 sp012719355	100	4.26	Gradient Boost (General Model)	11	0.917	25412	329.649	4569450	0.56	4246	377	152595	None
GCA_002050365.1_ASM205036v1_genomic	4.57051e+06	d__Bacteria;p__Acidobacteriota;c__Blastocatellia;o__Pyrinomonadales;f__Pyrinomonadaceae;g__GCA-002050365;s__GCA-002050365 sp002050365	90.78	0.1	Gradient Boost (General Model)	11	0.88	54581	295.279	4149107	0.45	4127	109	154015	None
GCA_022822365.1_ASM2282236v1_genomic	4.57311e+06	d__Bacteria;p__Acidobacteriota;c__Thermoanaerobaculia;o__UBA5704;f__QQVD01;g__WTGL01;s__WTGL01 sp022822365	95.78	0.08	Gradient Boost (General Model)	11	0.939	111833	381.117	4380128	0.69	3604	50	393481	None
GCA_030947245.1_ASM3094724v1_genomic	4.57451e+06	d__Bacteria;p__Acidobacteriota;c__Terriglobia;o__Bryobacterales;f__Bryobacteraceae;g__;s__	85.89	2.64	Neural Network (Specific Model)	11	0.942	10491	320.633	3929046	0.58	3859	486	46312	None
GCA_026707545.1_ASM2670754v1_genomic	4.57773e+06	d__Bacteria;p__Acidobacteriota;c__Thermoanaerobaculia;o__UBA5704;f__QQVD01;g__WTGL01;s__	96.9	0.04	Gradient Boost (General Model)	11	0.946	3060629	391.316	4435821	0.68	3580	7	3060629	None
GCA_937870635.1_SRR6670122_bin.76_CONCOCT_v1.1_MAG_genomic	4.58089e+06	d__Bacteria;p__Acidobacteriota;c__Thermoanaerobaculia;o__Gp7-AA8;f__Gp7-AA8;g__JAENWF01;s__	98.74	3.1	Gradient Boost (General Model)	11	0.914	52905	330.269	4523169	0.64	4183	171	159598	None
GCA_016871175.1_JGI_2017-08-21_genomic	4.58647e+06	d__Bacteria;p__Acidobacteriota;c__Vicinamibacteria;o__Vicinamibacterales;f__UBA2999;g__WHSN01;s__WHSN01 sp016871175	96.82	0.42	Gradient Boost (General Model)	11	0.908	102887	322.54	4440616	0.65	4178	85	256320	None
GCA_030037775.1_ASM3003777v1_genomic	4.58807e+06	d__Bacteria;p__Acidobacteriota;c__Terriglobia;o__Acidoferrales;f__UBA7541;g__;s__	91.39	2.9	Gradient Boost (General Model)	11	0.901	17280	331.159	4193034	0.59	3810	374	109718	None
GCA_021323655.1_ASM2132365v1_genomic	4590232	d__Bacteria;p__Acidobacteriota;c__Terriglobia;o__Terriglobales;f__Acidobacteriaceae;g__Pseudacidobacterium;s__Pseudacidobacterium sp021323655	100	1.87	Gradient Boost (General Model)	11	0.898	132694	345.404	4590232	0.56	3988	65	480710	None
GCA_019686145.1_ASM1968614v1_genomic	4.59073e+06	d__Bacteria;p__Acidobacteriota;c__Terriglobia;o__Bryobacterales;f__Bryobacteraceae;g__JADGHK01;s__JADGHK01 sp019686145	82.2	3.68	Gradient Boost (General Model)	11	0.934	5277	309.432	3773584	0.6	3804	800	27102	None
GCA_003224235.1_ASM322423v1_genomic	4.59356e+06	d__Bacteria;p__Acidobacteriota;c__Terriglobia;o__Acidoferrales;f__UBA7541;g__QHYU01;s__QHYU01 sp003224235	99.38	1.39	Gradient Boost (General Model)	11	0.855	32408	315.372	4565077	0.61	4134	237	104039	None
GCA_026129865.1_ASM2612986v1_genomic	4.59478e+06	d__Bacteria;p__Acidobacteriota;c__Blastocatellia;o__Pyrinomonadales;f__Pyrinomonadaceae;g__;s__	95.76	0.2	Gradient Boost (General Model)	11	0.898	387251	334.888	4399958	0.48	3939	21	790096	None
GCA_027307295.1_ASM2730729v1_genomic	4.59579e+06	d__Bacteria;p__Acidobacteriota;c__Terriglobia;o__Terriglobales;f__Gp1-AA117;g__Angelobacter;s__	81.19	2.31	Gradient Boost (General Model)	11	0.877	6505	277.424	3731325	0.55	3938	852	30368	None
GCA_020073165.1_ASM2007316v1_genomic	4596788	d__Bacteria;p__Acidobacteriota;c__Terriglobia;o__Terriglobales;f__SbA1;g__JAIQET01;s__JAIQET01 sp020073165	100	0.33	Gradient Boost (General Model)	11	0.884	211204	331.035	4596788	0.6	4098	35	433556	None
GCA_937873145.1_SRR13685131_bin.15_CONCOCT_v1.1_MAG_genomic	4.59937e+06	d__Bacteria;p__Acidobacteriota;c__Terriglobia;o__Terriglobales;f__Acidobacteriaceae;g__Granulicella_C;s__	90.83	1.25	Neural Network (Specific Model)	11	0.874	27900	303.323	4177608	0.59	4022	344	88188	None
GCA_016871375.1_JGI_2017-08-21_genomic	4.59953e+06	d__Bacteria;p__Acidobacteriota;c__Vicinamibacteria;o__Vicinamibacterales;f__UBA2999;g__Gp6-AA40;s__Gp6-AA40 sp016871375	91.69	1.59	Gradient Boost (General Model)	11	0.931	21583	321.928	4217311	0.69	4078	295	74366	None
GCA_026786155.1_ASM2678615v1_genomic	4.60018e+06	d__Bacteria;p__Acidobacteriota;c__Blastocatellia;o__Pyrinomonadales;f__Pyrinomonadaceae;g__GCA-002050365;s__	73.93	0.36	Gradient Boost (General Model)	11	0.884	6897	286.646	3400914	0.49	3501	560	37775	None
GCA_021793405.1_ASM2179340v1_genomic	4600532	d__Bacteria;p__Acidobacteriota;c__Terriglobia;o__Terriglobales;f__Acidobacteriaceae;g__JAKAAZ01;s__JAKAAZ01 sp021793405	100	0.9	Gradient Boost (General Model)	11	0.884	53361	333.096	4600532	0.57	4075	137	213989	None
GCA_013003215.1_ASM1300321v1_genomic	4.60495e+06	d__Bacteria;p__Acidobacteriota;c__Blastocatellia;o__Pyrinomonadales;f__Pyrinomonadaceae;g__Aridibacter;s__Aridibacter sp013003215	91.75	0.27	Gradient Boost (General Model)	11	0.894	23200	320.404	4225043	0.49	3935	274	86246	None
GCA_030038275.1_ASM3003827v1_genomic	4.60717e+06	d__Bacteria;p__Acidobacteriota;c__Terriglobia;o__Acidoferrales;f__UBA7541;g__Palsa-295;s__	88.34	1.97	Gradient Boost (General Model)	11	0.877	24413	313.345	4069971	0.59	3808	240	117648	None
GCA_009841055.1_ASM984105v1_genomic	4.60738e+06	d__Bacteria;p__Acidobacteriota;c__Terriglobia;o__VXMN01;f__VXMN01;g__VXMN01;s__VXMN01 sp009841055	93.8	1.4	Gradient Boost (General Model)	11	0.88	15676	352.885	4321718	0.62	3598	374	63693	None
GCA_021323895.1_ASM2132389v1_genomic	4.60801e+06	d__Bacteria;p__Acidobacteriota;c__Blastocatellia;o__Pyrinomonadales;f__Pyrinomonadaceae;g__UBA11740;s__UBA11740 sp021323895	95.41	3.06	Gradient Boost (General Model)	11	0.913	18884	328.741	4396503	0.56	4076	322	75758	None
GCA_013140875.1_ASM1314087v1_genomic	4.6129e+06	d__Bacteria;p__Acidobacteriota;c__Blastocatellia;o__Pyrinomonadales;f__Pyrinomonadaceae;g__OLB17;s__OLB17 sp013140875	75.75	0.47	Gradient Boost (General Model)	11	0.902	7085	284.183	3494272	0.53	3703	579	26974	None
GCA_022826755.1_ASM2282675v1_genomic	4617834	d__Bacteria;p__Acidobacteriota;c__Terriglobia;o__VXMN01;f__VXMN01;g__VXMN01;s__VXMN01 sp022826755	100	1.94	Gradient Boost (General Model)	11	0.875	96834	370.298	4617834	0.62	3643	81	246235	None
GCA_003223695.1_ASM322369v1_genomic	4.6181e+06	d__Bacteria;p__Acidobacteriota;c__Thermoanaerobaculia;o__Gp7-AA8;f__Gp7-AA8;g__Gp7-AA10;s__Gp7-AA10 sp003223695	83.97	1.55	Gradient Boost (General Model)	11	0.913	10045	274.132	3877815	0.6	4326	507	36688	None
GCA_030859905.1_ASM3085990v1_genomic	4.61978e+06	d__Bacteria;p__Acidobacteriota;c__Blastocatellia;o__Pyrinomonadales;f__Pyrinomonadaceae;g__PSRF01;s__	96.61	0.18	Gradient Boost (General Model)	11	0.853	25818	318.896	4463172	0.55	3989	257	137078	None
GCA_903832055.1_freshwater_MAG_---_Umea_bin-08653_genomic	4.62244e+06	d__Bacteria;p__Acidobacteriota;c__Terriglobia;o__Terriglobales;f__Acidobacteriaceae;g__CAIVDV01;s__CAIVDV01 sp903832055	98.83	0.13	Gradient Boost (General Model)	11	0.892	548286	361.64	4568361	0.59	3761	18	1136968	None
GCA_020200155.1_ASM2020015v1_genomic	4.62351e+06	d__Bacteria;p__Acidobacteriota;c__Blastocatellia;o__Pyrinomonadales;f__Pyrinomonadaceae;g__JAIVJG01;s__JAIVJG01 sp020200155	91.95	1.35	Gradient Boost (General Model)	11	0.874	22022	320.104	4251322	0.61	3874	312	69673	None
GCA_013698055.1_ASM1369805v1_genomic	4.62613e+06	d__Bacteria;p__Acidobacteriota;c__Blastocatellia;o__Pyrinomonadales;f__Pyrinomonadaceae;g__QHXM01;s__QHXM01 sp013698055	82.47	4.68	Gradient Boost (General Model)	11	0.881	5358	271.142	3815168	0.55	4139	825	36921	None
GCA_025355385.1_ASM2535538v1_genomic	4626746	d__Bacteria;p__Acidobacteriota;c__Terriglobia;o__Terriglobales;f__Acidobacteriaceae;g__Acidisarcina;s__	100	2.89	Neural Network (Specific Model)	11	0.871	22570	317.672	4626746	0.57	4240	321	99876	None
GCA_016716365.1_ASM1671636v1_genomic	4.63235e+06	d__Bacteria;p__Acidobacteriota;c__Blastocatellia;o__Pyrinomonadales;f__Pyrinomonadaceae;g__OLB17;s__OLB17 sp016716365	94.8	4.04	Gradient Boost (General Model)	11	0.886	1096689	315.241	4391464	0.56	4124	21	1104336	None
GCA_016926925.1_ASM1692692v1_genomic	4.6342e+06	d__Bacteria;p__Acidobacteriota;c__Aminicenantia;o__Aminicenantales;f__Aminicenantaceae;g__WTAW01;s__WTAW01 sp016926925	93.36	8.74	Gradient Boost (General Model)	11	0.898	10616	336.15	4326490	0.49	3858	498	51766	None
GCA_013697915.1_ASM1369791v1_genomic	4.63563e+06	d__Bacteria;p__Acidobacteriota;c__Blastocatellia;o__Pyrinomonadales;f__Pyrinomonadaceae;g__PSRF01;s__PSRF01 sp013697915	97.4	1.06	Gradient Boost (General Model)	11	0.864	29695	307.364	4515099	0.54	4240	271	152910	None
GCA_030041475.1_ASM3004147v1_genomic	4.63738e+06	d__Bacteria;p__Acidobacteriota;c__Terriglobia;o__Terriglobales;f__SbA1;g__Sulfotelmatobacter;s__	99.89	1.17	Gradient Boost (General Model)	11	0.888	97829	334.622	4632274	0.59	4103	112	268673	None
GCA_028875725.1_ASM2887572v1_genomic	4.63925e+06	d__Bacteria;p__Acidobacteriota;c__Thermoanaerobaculia;o__UBA5704;f__QQVD01;g__WTGL01;s__	97.96	0.03	Gradient Boost (General Model)	11	0.942	731037	387.997	4544608	0.68	3684	23	2052265	None
GCA_937925645.1_SRR6007445_bin.64_CONCOCT_v1.1_MAG_genomic	4.64162e+06	d__Bacteria;p__Acidobacteriota;c__UBA6911;o__JAAYUB01;f__JAAYUB01;g__JAAYUB01;s__	94.58	4.37	Gradient Boost (General Model)	11	0.9	15514	356.414	4390048	0.66	3701	488	187568	None
GCA_019240405.1_ASM1924040v1_genomic	4.64267e+06	d__Bacteria;p__Acidobacteriota;c__Terriglobia;o__Bryobacterales;f__Bryobacteraceae;g__Bog-105;s__Bog-105 sp019240405	95.79	3.85	Gradient Boost (General Model)	11	0.934	119174	353.219	4447216	0.55	3931	63	400541	None
GCA_020073245.1_ASM2007324v1_genomic	4.64782e+06	d__Bacteria;p__Acidobacteriota;c__Thermoanaerobaculia;o__Thermoanaerobaculales;f__Thermoanaerobaculaceae;g__RBG-13-68-16;s__RBG-13-68-16 sp020073245	94.2	3.53	Gradient Boost (General Model)	11	0.896	96526	348.751	4378248	0.67	3757	89	737752	None
GCA_003151335.1_20120700_P3D_genomic	4652150	d__Bacteria;p__Acidobacteriota;c__Terriglobia;o__Terriglobales;f__Koribacteraceae;g__Bog-257;s__Bog-257 sp003151335	100	0.66	Gradient Boost (General Model)	11	0.85	87622	309.279	4652150	0.59	4269	121	230946	None
GCA_020200235.1_ASM2020023v1_genomic	4.65839e+06	d__Bacteria;p__Acidobacteriota;c__Blastocatellia;o__Pyrinomonadales;f__Pyrinomonadaceae;g__JAIVGV01;s__JAIVGV01 sp020200235	87.56	0.48	Gradient Boost (General Model)	11	0.867	24463	325.657	4078885	0.66	3626	258	89874	None
GCA_020073185.1_ASM2007318v1_genomic	4659711	d__Bacteria;p__Acidobacteriota;c__Terriglobia;o__Terriglobales;f__JAIQGF01;g__JAIQGF01;s__JAIQGF01 sp020073185	100	0.02	Gradient Boost (General Model)	11	0.871	68856	321.477	4659711	0.62	4217	121	152283	None
GCA_022823665.1_ASM2282366v1_genomic	4.66042e+06	d__Bacteria;p__Acidobacteriota;c__Thermoanaerobaculia;o__UBA5704;f__QQVD01;g__WTGL01;s__WTGL01 sp022823665	96.72	2.23	Gradient Boost (General Model)	11	0.943	201654	394.064	4507562	0.69	3600	38	600649	None
GCA_027021395.1_ASM2702139v1_genomic	4.66882e+06	d__Bacteria;p__Acidobacteriota;c__Polarisedimenticolia;o__J045;f__;g__;s__	93.78	6.86	Gradient Boost (General Model)	11	0.912	7969	313.038	4378422	0.61	4263	818	63575	None
GCA_003105185.1_ASM310518v1_genomic	4.66988e+06	d__Bacteria;p__Acidobacteriota;c__Thermoanaerobaculia;o__Thermoanaerobaculales;f__Sulfomarinibacteraceae;g__FEB-10;s__FEB-10 sp003105185	90.71	2.76	Gradient Boost (General Model)	11	0.905	20884	350.207	4236048	0.7	3653	316	124047	None
GCA_009837885.1_ASM983788v1_genomic	4.67048e+06	d__Bacteria;p__Acidobacteriota;c__Thermoanaerobaculia;o__UBA5704;f__QQVD01;g__WTGL01;s__WTGL01 sp009837885	97.56	0	Gradient Boost (General Model)	11	0.937	151187	383.799	4556516	0.68	3715	47	607317	None
GCA_021324365.1_ASM2132436v1_genomic	4.67515e+06	d__Bacteria;p__Acidobacteriota;c__Terriglobia;o__Terriglobales;f__JAJPJE01;g__JAJPJE01;s__JAJPJE01 sp021324365	95.07	0.45	Neural Network (Specific Model)	11	0.884	67046	315.575	4444665	0.56	4158	125	148918	None
GCA_013289795.1_ASM1328979v1_genomic	4.6792e+06	d__Bacteria;p__Acidobacteriota;c__Terriglobia;o__Terriglobales;f__SbA1;g__JABCZH01;s__JABCZH01 sp013289795	99.91	1.41	Gradient Boost (General Model)	11	0.892	310669	325.54	4674986	0.58	4275	33	530834	None
GCA_009914315.1_ASM991431v1_genomic	4.68064e+06	d__Bacteria;p__Acidobacteriota;c__Terriglobia;o__Terriglobales;f__Acidobacteriaceae;g__Granulicella_C;s__Granulicella_C sp009914315	99.84	2.32	Neural Network (Specific Model)	11	0.88	4673153	355.94	4673153	0.61	3854	1	4673153	None
GCA_025357875.1_ASM2535787v1_genomic	4.68109e+06	d__Bacteria;p__Acidobacteriota;c__Terriglobia;o__Terriglobales;f__Acidobacteriaceae;g__Palsa-288;s__	97.48	2.71	Gradient Boost (General Model)	11	0.877	37557	324.779	4563128	0.58	4116	229	152126	None
GCA_030855875.1_ASM3085587v1_genomic	4.68215e+06	d__Bacteria;p__Acidobacteriota;c__Blastocatellia;o__Pyrinomonadales;f__Pyrinomonadaceae;g__SXVE01;s__	87.79	2.38	Gradient Boost (General Model)	11	0.89	9752	288.472	4110457	0.46	4232	573	48410	None
GCA_005790265.1_ASM579026v1_genomic	4.68302e+06	d__Bacteria;p__Acidobacteriota;c__Blastocatellia;o__Pyrinomonadales;f__Pyrinomonadaceae;g__SXVE01;s__SXVE01 sp005790265	81.8	1.83	Gradient Boost (General Model)	11	0.889	7539	305.11	3830711	0.49	3725	597	33923	None
GCA_903828635.1_freshwater_MAG_---_LaPlata_bin-2782_genomic	4.6884e+06	d__Bacteria;p__Acidobacteriota;c__Blastocatellia;o__RBC074;f__RBC074;g__CAIOZW01;s__CAIOZW01 sp903828635	92.04	0.35	Gradient Boost (General Model)	11	0.907	12255	367.774	4315207	0.59	3554	482	49136	None
GCA_023418055.1_ASM2341805v1_genomic	4.68913e+06	d__Bacteria;p__Acidobacteriota;c__Vicinamibacteria;o__Vicinamibacterales;f__Vicinamibacteraceae;g__JAEZDP01;s__JAEZDP01 sp023418055	95.7	2.74	Gradient Boost (General Model)	11	0.935	12206	335.624	4487501	0.69	4177	496	68010	None
GCA_030037545.1_ASM3003754v1_genomic	4.69753e+06	d__Bacteria;p__Acidobacteriota;c__Terriglobia;o__Terriglobales;f__Acidobacteriaceae;g__Terracidiphilus;s__	88.71	0.79	Neural Network (Specific Model)	11	0.858	50620	341.078	4167179	0.61	3498	128	187711	None
GCA_951812325.1_odChoReni1.Thermoanaerobaculia_1.1_genomic	4.70026e+06	d__Bacteria;p__Acidobacteriota;c__Thermoanaerobaculia;o__UBA5704;f__QQVD01;g__WTGL01;s__	98.61	0.31	Gradient Boost (General Model)	11	0.895	4634923	377.567	4634923	0.68	3668	1	4634923	None
GCA_028275505.1_ASM2827550v1_genomic	4.70603e+06	d__Bacteria;p__Acidobacteriota;c__Terriglobia;o__Bryobacterales;f__Bryobacteraceae;g__DTHT01;s__	98.93	3.41	Gradient Boost (General Model)	11	0.932	19968	347.842	4655674	0.64	4170	392	83825	None
GCA_016650245.1_ASM1665024v1_genomic	4.70747e+06	d__Bacteria;p__Acidobacteriota;c__Vicinamibacteria;o__Vicinamibacterales;f__UBA2999;g__JAENWD01;s__JAENWD01 sp016650245	90.43	3.77	Gradient Boost (General Model)	11	0.931	13021	320.144	4256965	0.67	4135	448	74588	None
GCA_029565065.1_ASM2956506v1_genomic	4.70928e+06	d__Bacteria;p__Acidobacteriota;c__UBA6911;o__JAAYUB01;f__JAAYUB01;g__JAAYUB01;s__	93.52	4.79	Gradient Boost (General Model)	11	0.895	62242	372.099	4404122	0.66	3537	184	225515	None
GCA_024103495.1_ASM2410349v1_genomic	4.71092e+06	d__Bacteria;p__Acidobacteriota;c__Blastocatellia;o__Pyrinomonadales;f__Pyrinomonadaceae;g__Aridibacter;s__Aridibacter famidurans	92.89	0.1	Gradient Boost (General Model)	11	0.866	39868	331.848	4375970	0.57	3809	188	136890	None
GCA_003696865.1_ASM369686v1_genomic	4.71134e+06	d__Bacteria;p__Acidobacteriota;c__Blastocatellia;o__HR10;f__J050;g__J050;s__J050 sp003696865	94.26	3.58	Gradient Boost (General Model)	11	0.883	12057	321.521	4440908	0.59	4075	484	41703	None
GCA_025054955.1_ASM2505495v1_genomic	4.71166e+06	d__Bacteria;p__Acidobacteriota;c__Blastocatellia;o__HR10;f__J050;g__JANWZE01;s__JANWZE01 sp025054955	99.48	0.3	Gradient Boost (General Model)	11	0.873	54445	341.142	4687160	0.56	4007	152	197112	None
GCA_003154775.1_20120700_E1D_genomic	4.71561e+06	d__Bacteria;p__Acidobacteriota;c__Terriglobia;o__Acidoferrales;f__UBA7541;g__Acidoferrum;s__Acidoferrum sp003154775	98.21	1.98	Gradient Boost (General Model)	11	0.852	55945	321.498	4631202	0.58	4101	150	165806	None
GCA_022711615.1_ASM2271161v1_genomic	4.71834e+06	d__Bacteria;p__Acidobacteriota;c__Thermoanaerobaculia;o__UBA5066;f__UBA5066;g__UBA5066;s__UBA5066 sp022711615	96.16	1.57	Gradient Boost (General Model)	11	0.939	12382	339.103	4537151	0.72	4197	546	50922	None
GCA_009765835.1_ASM976583v1_genomic	4.7194e+06	d__Bacteria;p__Acidobacteriota;c__Terriglobia;o__Terriglobales;f__Acidobacteriaceae;g__Edaphobacter;s__Edaphobacter sp009765835	99.92	0.24	Neural Network (Specific Model)	11	0.89	2622659	354.696	4715628	0.57	3948	15	2622659	None
GCA_023265365.1_ASM2326536v1_genomic	4719735	d__Bacteria;p__Acidobacteriota;c__Terriglobia;o__20CM-2-55-15;f__20CM-2-55-15;g__JAHFTY01;s__JAHFTY01 sp023265365	100	0.19	Gradient Boost (General Model)	11	0.918	19136	334.961	4719735	0.59	4323	362	71349	None
GCA_003223315.1_ASM322331v1_genomic	4.71975e+06	d__Bacteria;p__Acidobacteriota;c__Terriglobia;o__Acidoferrales;f__UBA7541;g__Palsa-189;s__Palsa-189 sp003223315	91.02	2.31	Gradient Boost (General Model)	11	0.867	16918	291.932	4295915	0.59	4259	381	117558	None
GCA_903862855.1_freshwater_MAG_---_LaPlata_bin-2064_genomic	4.72179e+06	d__Bacteria;p__Acidobacteriota;c__Blastocatellia;o__RBC074;f__RBC074;g__CAIOZW01;s__CAIOZW01 sp903862855	97.36	2.15	Gradient Boost (General Model)	11	0.892	13480	354.457	4597131	0.57	3861	517	85693	None
GCA_002297665.1_ASM229766v1_genomic	4.72425e+06	d__Bacteria;p__Acidobacteriota;c__Holophagae;o__Holophagales;f__Holophagaceae;g__Holophaga;s__Holophaga sp002297665	83.4	2.05	Gradient Boost (General Model)	11	0.899	18718	319.124	3940022	0.69	3710	328	59227	None
GCA_021730945.1_ASM2173094v1_genomic	4728937	d__Bacteria;p__Acidobacteriota;c__Vicinamibacteria;o__Vicinamibacterales;f__UBA2999;g__12-FULL-67-14b;s__12-FULL-67-14b sp021730945	100	0.73	Gradient Boost (General Model)	11	0.943	110618	361.096	4728937	0.66	4124	67	203515	None
GCA_031296215.1_ASM3129621v1_genomic	4.73533e+06	d__Bacteria;p__Acidobacteriota;c__Terriglobia;o__Terriglobales;f__Acidobacteriaceae;g__Terracidiphilus;s__	88.13	3.36	Gradient Boost (General Model)	11	0.87	15834	331.568	4173245	0.63	3655	350	126488	None
GCA_003135475.1_20111000_P3M_genomic	4.73553e+06	d__Bacteria;p__Acidobacteriota;c__Terriglobia;o__Terriglobales;f__Koribacteraceae;g__Bog-257;s__Bog-257 sp003135475	82.25	3.87	Gradient Boost (General Model)	11	0.851	26787	286.236	3894972	0.59	3873	233	68995	None
GCA_003224055.1_ASM322405v1_genomic	4.73697e+06	d__Bacteria;p__Acidobacteriota;c__Terriglobia;o__Acidoferrales;f__UBA7541;g__Acidoferrum;s__Acidoferrum sp003224055	95.58	0.24	Gradient Boost (General Model)	11	0.881	48653	320.901	4527594	0.58	4150	136	127056	None
GCA_903847195.1_freshwater_MAG_---_MJ-time_bin-5235_genomic	4.73751e+06	d__Bacteria;p__Acidobacteriota;c__Terriglobia;o__Terriglobales;f__CAINCZ01;g__CAINCZ01;s__CAINCZ01 sp903847195	48.09	1.52	Gradient Boost (General Model)	11	0.871	32394	316.321	2278268	0.63	2094	191	117110	None
GCA_030841085.1_ASM3084108v1_genomic	4.7415e+06	d__Bacteria;p__Acidobacteriota;c__Blastocatellia;o__Pyrinomonadales;f__Pyrinomonadaceae;g__PSRF01;s__	98.88	0.24	Gradient Boost (General Model)	11	0.873	190231	332.81	4688395	0.54	4107	43	447951	None
GCA_019243475.1_ASM1924347v1_genomic	4.7426e+06	d__Bacteria;p__Acidobacteriota;c__Terriglobia;o__Terriglobales;f__Gp1-AA112;g__Gp1-AA112;s__Gp1-AA112 sp019243475	88.1	1.27	Gradient Boost (General Model)	11	0.886	10998	305.759	4178231	0.57	4043	512	46859	None
GCA_026785925.1_ASM2678592v1_genomic	4.74312e+06	d__Bacteria;p__Acidobacteriota;c__Blastocatellia;o__Pyrinomonadales;f__Pyrinomonadaceae;g__GCA-002050365;s__	95.95	3.51	Gradient Boost (General Model)	11	0.883	9796	286.024	4551019	0.48	4692	650	41684	None
GCA_025462925.1_ASM2546292v1_genomic	4.74391e+06	d__Bacteria;p__Acidobacteriota;c__Terriglobia;o__Terriglobales;f__DSPA01;g__;s__	79.18	5.51	Gradient Boost (General Model)	11	0.896	11845	311.337	3756226	0.55	3610	408	49052	None
GCA_010093025.1_ASM1009302v1_genomic	4.75007e+06	d__Bacteria;p__Acidobacteriota;c__Terriglobia;o__Terriglobales;f__Acidobacteriaceae;g__Edaphobacter;s__Edaphobacter sp010093025	95.89	0.04	Neural Network (Specific Model)	11	0.887	4554841	356.4	4554841	0.58	3785	1	4554841	None
GCA_020073285.1_ASM2007328v1_genomic	4.75452e+06	d__Bacteria;p__Acidobacteriota;c__Terriglobia;o__Terriglobales;f__JAIQGF01;g__JAIQGF01;s__JAIQGF01 sp020073285	97.41	3.76	Gradient Boost (General Model)	11	0.868	22554	306.828	4631376	0.62	4375	333	60651	None
GCA_030049565.1_ASM3004956v1_genomic	4.75666e+06	d__Bacteria;p__Acidobacteriota;c__Terriglobia;o__Terriglobales;f__SbA1;g__Sulfotelmatobacter;s__	73.14	0.51	Neural Network (Specific Model)	11	0.88	5412	285.072	3479018	0.57	3586	699	18095	None
GCA_024763475.1_ASM2476347v1_genomic	4.75847e+06	d__Bacteria;p__Acidobacteriota;c__Polarisedimenticolia;o__J045;f__J045;g__JANTFM01;s__JANTFM01 sp024763475	85.2	0.68	Gradient Boost (General Model)	11	0.902	10961	355.588	4054213	0.64	3433	484	80617	None
GCA_020201365.1_ASM2020136v1_genomic	4.75981e+06	d__Bacteria;p__Acidobacteriota;c__Blastocatellia;o__Pyrinomonadales;f__Pyrinomonadaceae;g__JAIVGV01;s__JAIVGV01 sp020201365	86.5	2.3	Gradient Boost (General Model)	11	0.885	9307	320.5	4117239	0.67	3795	584	37483	None
GCA_937871785.1_SRR13685167_bin.28_CONCOCT_v1.1_MAG_genomic	4.76014e+06	d__Bacteria;p__Acidobacteriota;c__Terriglobia;o__Terriglobales;f__Acidobacteriaceae;g__CAIQPK01;s__	83.08	3.31	Neural Network (Specific Model)	11	0.891	21570	330.263	3954728	0.62	3562	269	75949	None
GCA_913043805.1_ERR599097_bin.40_MetaBAT_v2.12.1_MAG_genomic	4.76015e+06	d__Bacteria;p__Acidobacteriota;c__Vicinamibacteria;o__Vicinamibacterales;f__UBA8438;g__UBA2994;s__UBA2994 sp913043805	77.82	1.68	Gradient Boost (General Model)	11	0.926	6114	278.617	3704349	0.67	4113	705	27316	None
GCA_025685645.1_ASM2568564v1_genomic	4.7611e+06	d__Bacteria;p__Acidobacteriota;c__Terriglobia;o__Terriglobales;f__Acidobacteriaceae;g__Edaphobacter;s__	99.73	0.26	Neural Network (Specific Model)	11	0.877	1458508	340.872	4748248	0.59	4081	13	1509297	None
GCA_030041515.1_ASM3004151v1_genomic	4.7688e+06	d__Bacteria;p__Acidobacteriota;c__Terriglobia;o__Terriglobales;f__Acidobacteriaceae;g__Palsa-343;s__	99.94	0.93	Neural Network (Specific Model)	11	0.894	62980	354.635	4765937	0.63	4009	123	292263	None
GCA_020845575.1_ASM2084557v1_genomic	4.77516e+06	d__Bacteria;p__Acidobacteriota;c__Vicinamibacteria;o__Vicinamibacterales;f__Vicinamibacteraceae;g__Luteitalea;s__Luteitalea sp020845575	95.66	1.76	Gradient Boost (General Model)	11	0.931	109526	361.796	4567922	0.68	3923	78	292175	None
GCA_903927605.1_freshwater_MAG_---_AM-2014_bin-1231_genomic	4.779e+06	d__Bacteria;p__Acidobacteriota;c__Holophagae;o__Holophagales;f__Holophagaceae;g__Geothrix;s__Geothrix sp903927605	79.53	8.61	Gradient Boost (General Model)	11	0.904	20298	313.072	3800741	0.63	3663	337	67002	None
GCA_027449545.1_ASM2744954v1_genomic	4.78156e+06	d__Bacteria;p__Acidobacteriota;c__Terriglobia;o__Terriglobales;f__Acidobacteriaceae;g__Terracidiphilus;s__	92.59	0.56	Gradient Boost (General Model)	11	0.878	29757	344.731	4427244	0.63	3764	221	175312	None
GCA_025350865.1_ASM2535086v1_genomic	4.78555e+06	d__Bacteria;p__Acidobacteriota;c__Terriglobia;o__Terriglobales;f__Acidobacteriaceae;g__Granulicella_C;s__	99.83	1.49	Neural Network (Specific Model)	11	0.905	32582	338.177	4777417	0.6	4266	246	144452	None
GCA_017998715.1_ASM1799871v1_genomic	4.78563e+06	d__Bacteria;p__Acidobacteriota;c__Thermoanaerobaculia;o__UBA5704;f__UBA5704;g__JAGPDF01;s__JAGPDF01 sp017998715	83.79	1.7	Gradient Boost (General Model)	11	0.931	11319	333.174	4009883	0.69	3743	481	87240	None
GCA_016700175.1_ASM1670017v1_genomic	4.78874e+06	d__Bacteria;p__Acidobacteriota;c__Blastocatellia;o__Pyrinomonadales;f__Pyrinomonadaceae;g__Aridibacter;s__Aridibacter sp016700175	93.78	0	Gradient Boost (General Model)	11	0.858	4490879	342.795	4490879	0.57	3751	1	4490879	None
GCA_016711345.1_ASM1671134v1_genomic	4.78957e+06	d__Bacteria;p__Acidobacteriota;c__Blastocatellia;o__Pyrinomonadales;f__Pyrinomonadaceae;g__OLB17;s__OLB17 sp016711345	95.94	0.44	Gradient Boost (General Model)	11	0.907	4150144	328.617	4595114	0.5	4235	14	4150144	None
GCA_958295955.1_odAgeOroi1.Bryobacterales_5.1_genomic	4.79061e+06	d__Bacteria;p__Acidobacteriota;c__Terriglobia;o__Bryobacterales;f__UBA6623;g__;s__	95.54	1.33	Gradient Boost (General Model)	11	0.927	4441625	381.213	4576950	0.65	3716	3	4441625	None
GCA_018268955.1_ASM1826895v1_genomic	4.79616e+06	d__Bacteria;p__Acidobacteriota;c__Vicinamibacteria;o__Vicinamibacterales;f__UBA2999;g__WHSN01;s__WHSN01 sp018268955	99.52	1.1	Gradient Boost (General Model)	11	0.915	142329	352.451	4773142	0.67	4136	58	320530	None
GCA_003224665.1_ASM322466v1_genomic	4.80479e+06	d__Bacteria;p__Acidobacteriota;c__Terriglobia;o__UBA7540;f__UBA7540;g__QHZM01;s__QHZM01 sp003224665	66.74	1.14	Gradient Boost (General Model)	11	0.86	7144	283.344	3206714	0.6	3255	549	27308	None
GCA_016195295.1_ASM1619529v1_genomic	4.81187e+06	d__Bacteria;p__Acidobacteriota;c__Vicinamibacteria;o__Vicinamibacterales;f__UBA2999;g__Gp6-AA45;s__Gp6-AA45 sp016195295	86.71	0.92	Gradient Boost (General Model)	11	0.912	8747	286.293	4172369	0.65	4444	572	41875	None
GCA_030041955.1_ASM3004195v1_genomic	4.81227e+06	d__Bacteria;p__Acidobacteriota;c__Terriglobia;o__Terriglobales;f__Acidobacteriaceae;g__Palsa-343;s__	96.71	1.76	Gradient Boost (General Model)	11	0.893	11013	332.788	4653949	0.63	4168	539	62806	None
GCF_900105625.1_IMG-taxon_2690315679_annotated_assembly_genomic	4.81398e+06	d__Bacteria;p__Acidobacteriota;c__Terriglobia;o__Terriglobales;f__Acidobacteriaceae;g__Terriglobus;s__Terriglobus roseus_B	99.9	0.63	Neural Network (Specific Model)	11	0.894	4742757	358.695	4809171	0.6	4003	2	4742757	None
GCA_009380045.1_ASM938004v1_genomic	4.82089e+06	d__Bacteria;p__Acidobacteriota;c__Vicinamibacteria;o__Vicinamibacterales;f__UBA2999;g__WHSN01;s__WHSN01 sp009380045	89.18	1	Gradient Boost (General Model)	11	0.897	23334	320.251	4299268	0.66	4023	251	92164	None
GCA_029862975.1_ASM2986297v1_genomic	4.82574e+06	d__Bacteria;p__Acidobacteriota;c__Thermoanaerobaculia;o__UBA5704;f__UBA5704;g__CALZKB01;s__	93.09	0.43	Gradient Boost (General Model)	11	0.917	26502	342.758	4492278	0.72	4013	309	113869	None
GCA_020073645.1_ASM2007364v1_genomic	4.82907e+06	d__Bacteria;p__Acidobacteriota;c__Terriglobia;o__Terriglobales;f__SbA1;g__JAIQET01;s__JAIQET01 sp020073645	91.77	1.64	Neural Network (Specific Model)	11	0.878	56889	322.67	4431635	0.6	4028	123	328092	None
GCA_021810175.1_ASM2181017v1_genomic	4.82946e+06	d__Bacteria;p__Acidobacteriota;c__Terriglobia;o__Terriglobales;f__Acidobacteriaceae;g__JAJZJJ01;s__JAJZJJ01 sp021810175	81.8	20.37	Neural Network (Specific Model)	11	0.885	5924	305.291	3950497	0.62	3825	734	23730	None
GCA_027717865.1_ASM2771786v1_genomic	4.83217e+06	d__Bacteria;p__Acidobacteriota;c__UBA6911;o__RPQK01;f__RPQK01;g__;s__	74.62	0.57	Gradient Boost (General Model)	11	0.878	9859	301.28	3605764	0.53	3512	508	48578	None
GCA_020073205.1_ASM2007320v1_genomic	4.83601e+06	d__Bacteria;p__Acidobacteriota;c__Polarisedimenticolia;o__Polarisedimenticolales;f__Polarisedimenticolaceae;g__JAIQFR01;s__JAIQFR01 sp020073205	97.79	2.56	Gradient Boost (General Model)	11	0.909	36136	349.199	4729131	0.69	4113	207	127941	None
GCA_013289835.1_ASM1328983v1_genomic	4.83841e+06	d__Bacteria;p__Acidobacteriota;c__Terriglobia;o__Acidoferrales;f__UBA7541;g__Acidoferrum;s__Acidoferrum sp013289835	93.7	2.28	Gradient Boost (General Model)	11	0.879	166052	321.398	4533591	0.58	4141	39	351070	None
GCA_903892565.1_freshwater_MAG_---_VK_bin-3395_genomic	4.83849e+06	d__Bacteria;p__Acidobacteriota;c__Terriglobia;o__Bryobacterales;f__Bryobacteraceae;g__Palsa-187;s__Palsa-187 sp903892565	95.6	3.97	Gradient Boost (General Model)	11	0.901	19924	307.027	4625596	0.58	4535	454	107682	None
GCA_026706225.1_ASM2670622v1_genomic	4.83878e+06	d__Bacteria;p__Acidobacteriota;c__Terriglobia;o__VXMN01;f__VXMN01;g__VXMN01;s__	80.17	7.51	Gradient Boost (General Model)	11	0.878	6429	309.129	3879246	0.63	3677	707	26631	None
GCA_019234945.1_ASM1923494v1_genomic	4.84206e+06	d__Bacteria;p__Acidobacteriota;c__Terriglobia;o__Terriglobales;f__Acidobacteriaceae;g__Silvibacterium;s__Silvibacterium sp019234945	72.29	0.77	Neural Network (Specific Model)	11	0.896	19672	328.558	3500327	0.59	3188	256	75835	None
GCA_016716705.1_ASM1671670v1_genomic	4.84577e+06	d__Bacteria;p__Acidobacteriota;c__Thermoanaerobaculia;o__UBA5066;f__UBA5066;g__UBA5066;s__UBA5066 sp016716705	94.64	1.37	Gradient Boost (General Model)	11	0.91	181838	349.62	4586032	0.7	3988	38	309885	None
GCA_030040115.1_ASM3004011v1_genomic	4.84633e+06	d__Bacteria;p__Acidobacteriota;c__Terriglobia;o__Terriglobales;f__Acidobacteriaceae;g__Terracidiphilus;s__	84.72	0.67	Gradient Boost (General Model)	11	0.852	7299	293.026	4105812	0.61	3990	649	23195	None
GCA_017883185.1_ASM1788318v1_genomic	4847770	d__Bacteria;p__Acidobacteriota;c__Vicinamibacteria;o__Vicinamibacterales;f__Fen-181;g__FEN-299;s__FEN-299 sp017883185	100	3.87	Gradient Boost (General Model)	11	0.886	21619	319.854	4847770	0.67	4488	395	101796	None
GCF_900102185.1_IMG-taxon_2690315654_annotated_assembly_genomic	4.85304e+06	d__Bacteria;p__Acidobacteriota;c__Terriglobia;o__Terriglobales;f__Acidobacteriaceae;g__Terriglobus;s__Terriglobus roseus_A	99.98	0.1	Neural Network (Specific Model)	11	0.911	4852066	360.274	4852066	0.56	4097	1	4852066	None
GCA_030429235.1_ASM3042923v1_genomic	4853283	d__Bacteria;p__Acidobacteriota;c__Thermoanaerobaculia;o__UBA5704;f__JAIOJS01;g__JAIOJS01;s__	100	0	Gradient Boost (General Model)	11	0.926	135963	374.676	4853283	0.66	4004	92	369637	None
GCA_003517725.1_ASM351772v1_genomic	4.85331e+06	d__Bacteria;p__Acidobacteriota;c__Terriglobia;o__Bryobacterales;f__Bryobacteraceae;g__DOZZ01;s__DOZZ01 sp003517725	80.87	0.39	Gradient Boost (General Model)	11	0.828	16496	270.801	3924870	0.62	4015	326	72181	None
GCA_003131705.1_20120500_P38_genomic	4.85422e+06	d__Bacteria;p__Acidobacteriota;c__Terriglobia;o__Acidoferrales;f__UBA7541;g__Palsa-295;s__Palsa-295 sp003131705	81.17	2.92	Gradient Boost (General Model)	11	0.857	12309	260.456	3940173	0.58	4344	441	52219	None
GCA_021324185.1_ASM2132418v1_genomic	4.85666e+06	d__Bacteria;p__Acidobacteriota;c__Terriglobia;o__Bryobacterales;f__Bryobacteraceae;g__Bog-105;s__Bog-105 sp021324185	96.85	0.67	Gradient Boost (General Model)	11	0.938	45408	347.755	4703675	0.57	4241	184	120947	None
GCA_029557535.1_ASM2955753v1_genomic	4.85688e+06	d__Bacteria;p__Acidobacteriota;c__Blastocatellia;o__Pyrinomonadales;f__Pyrinomonadaceae;g__JAFDVJ01;s__	98.11	0.24	Gradient Boost (General Model)	11	0.89	20875	332.373	4765088	0.57	4261	404	91979	None
GCA_027592785.1_ASM2759278v1_genomic	4.85716e+06	d__Bacteria;p__Acidobacteriota;c__Terriglobia;o__Bryobacterales;f__UBA6623;g__;s__	93.74	3.14	Gradient Boost (General Model)	11	0.915	36262	329.324	4553100	0.61	4223	203	128248	None
GCA_014201375.1_ASM1420137v1_genomic	4.85901e+06	d__Bacteria;p__Acidobacteriota;c__Terriglobia;o__Terriglobales;f__Acidobacteriaceae;g__Edaphobacter;s__Edaphobacter lichenicola_D	99.35	0.04	Neural Network (Specific Model)	11	0.871	711311	335.848	4827422	0.58	4178	15	1402534	None
GCA_026002875.1_ASM2600287v1_genomic	4863736	d__Bacteria;p__Acidobacteriota;c__Terriglobia;o__Bryobacterales;f__Bryobacteraceae;g__JANWVO01;s__	100	1.09	Gradient Boost (General Model)	11	0.915	4863736	355.866	4863736	0.66	4178	1	4863736	None
GCA_013289585.1_ASM1328958v1_genomic	4.86469e+06	d__Bacteria;p__Acidobacteriota;c__Terriglobia;o__Acidoferrales;f__UBA7541;g__Acidoferrum;s__Acidoferrum sp013289585	97.24	0.85	Gradient Boost (General Model)	11	0.882	186123	332.533	4730425	0.58	4189	32	529987	None
GCA_029781855.1_ASM2978185v1_genomic	4.86507e+06	d__Bacteria;p__Acidobacteriota;c__Blastocatellia;o__Pyrinomonadales;f__Pyrinomonadaceae;g__OLB17;s__	97.34	0.23	Gradient Boost (General Model)	11	0.903	65763	337.022	4735659	0.54	4237	148	201685	None
GCA_031296305.1_ASM3129630v1_genomic	4.86699e+06	d__Bacteria;p__Acidobacteriota;c__Terriglobia;o__Terriglobales;f__Acidobacteriaceae;g__Terracidiphilus;s__	84.25	1.61	Gradient Boost (General Model)	11	0.882	36422	339.767	4100438	0.6	3552	171	156303	None
GCA_003225615.1_ASM322561v1_genomic	4.86771e+06	d__Bacteria;p__Acidobacteriota;c__Terriglobia;o__Terriglobales;f__SbA1;g__QIAS01;s__QIAS01 sp003225615	82.69	0.77	Gradient Boost (General Model)	11	0.844	9345	255.981	4025113	0.57	4442	577	37862	None
GCA_002413385.1_ASM241338v1_genomic	4.86949e+06	d__Bacteria;p__Acidobacteriota;c__Terriglobia;o__Terriglobales;f__Acidobacteriaceae;g__UBA5172;s__UBA5172 sp002413385	73.62	1.45	Neural Network (Specific Model)	11	0.854	13321	279.193	3584921	0.59	3671	354	61368	None
GCA_002414905.1_ASM241490v1_genomic	4.87167e+06	d__Bacteria;p__Acidobacteriota;c__Thermoanaerobaculia;o__UBA5066;f__UBA5066;g__UBA5066;s__UBA5066 sp002414905	87.66	0.94	Gradient Boost (General Model)	11	0.901	21939	333.15	4270506	0.69	3861	305	116336	None
GCA_016213245.1_ASM1621324v1_genomic	4.87382e+06	d__Bacteria;p__Acidobacteriota;c__Terriglobia;o__Bryobacterales;f__Bryobacteraceae;g__Paludibaculum;s__Paludibaculum usitatum_A	78.57	1.96	Neural Network (Specific Model)	11	0.929	39142	343.175	3829360	0.66	3466	153	109251	None
GCA_030838075.1_ASM3083807v1_genomic	4.87523e+06	d__Bacteria;p__Acidobacteriota;c__Terriglobia;o__Acidoferrales;f__UBA7541;g__Acidoferrum;s__	83.83	3.54	Gradient Boost (General Model)	11	0.883	12105	303.053	4086903	0.55	3977	447	50495	None
GCA_016210985.1_ASM1621098v1_genomic	4.87571e+06	d__Bacteria;p__Acidobacteriota;c__Blastocatellia;o__HR10;f__JACQTD01;g__JACQTD01;s__JACQTD01 sp016210985	78.96	0.53	Gradient Boost (General Model)	11	0.886	13034	322.07	3849857	0.6	3539	347	45452	None
GCA_016192845.1_ASM1619284v1_genomic	4.87792e+06	d__Bacteria;p__Acidobacteriota;c__Vicinamibacteria;o__Vicinamibacterales;f__UBA2999;g__Gp6-AA40;s__Gp6-AA40 sp016192845	92.37	1.74	Gradient Boost (General Model)	11	0.897	41595	318.002	4505731	0.68	4248	153	129058	None
GCA_016650185.1_ASM1665018v1_genomic	4.87796e+06	d__Bacteria;p__Acidobacteriota;c__Vicinamibacteria;o__Fen-336;f__JAGNNV01;g__JAGNNV01;s__JAGNNV01 sp016650185	78.96	1.7	Gradient Boost (General Model)	11	0.916	9253	316.026	3851640	0.64	3729	535	45298	None
GCA_021781455.1_ASM2178145v1_genomic	4880362	d__Bacteria;p__Acidobacteriota;c__Thermoanaerobaculia;o__Gp7-AA8;f__Gp7-AA8;g__JAJXWV01;s__JAJXWV01 sp021781455	100	0.01	Gradient Boost (General Model)	11	0.873	89892	341.273	4880362	0.65	4167	90	283129	None
GCA_030037435.1_ASM3003743v1_genomic	4.88426e+06	d__Bacteria;p__Acidobacteriota;c__Terriglobia;o__Acidoferrales;f__UBA7541;g__Palsa-295;s__	86.99	4.52	Gradient Boost (General Model)	11	0.888	9085	303.348	4248815	0.58	4153	562	40044	None
GCA_947259195.1_ERZ12284493_genomic	4.88819e+06	d__Bacteria;p__Acidobacteriota;c__Thermoanaerobaculia;o__UBA5704;f__UBA5704;g__M0029;s__	87.66	3.99	Gradient Boost (General Model)	11	0.905	47775	337.531	4284989	0.62	3839	213	203522	None
GCA_945787525.1_FO.M.Acidobacteriota.08.1_genomic	4.89072e+06	d__Bacteria;p__Acidobacteriota;c__Thermoanaerobaculia;o__UBA5704;f__UBA5704;g__CALZJC01;s__CALZJC01 sp945787525	90.6	0.74	Gradient Boost (General Model)	11	0.918	10745	327.771	4430995	0.69	4144	550	53494	None
GCA_017883405.1_ASM1788340v1_genomic	4.89399e+06	d__Bacteria;p__Acidobacteriota;c__Terriglobia;o__Terriglobales;f__Acidobacteriaceae;g__Terracidiphilus;s__Terracidiphilus sp017883405	78.4	4.47	Gradient Boost (General Model)	11	0.891	16810	326.349	3836886	0.57	3498	340	101292	None
GCA_014201315.1_ASM1420131v1_genomic	4.89722e+06	d__Bacteria;p__Acidobacteriota;c__Terriglobia;o__Terriglobales;f__Acidobacteriaceae;g__Edaphobacter;s__Edaphobacter lichenicola_B	99.66	0.01	Neural Network (Specific Model)	11	0.871	1190613	342.154	4880565	0.58	4146	15	1473122	None
GCA_903642265.1_MAGs_Cladonia_metabat2_7_genomic	4.8974e+06	d__Bacteria;p__Acidobacteriota;c__Terriglobia;o__Terriglobales;f__Acidobacteriaceae;g__Granulicella_D;s__Granulicella_D sp903642265	94.82	5.66	Neural Network (Specific Model)	11	0.894	38455	341.302	4643711	0.58	4063	196	162926	None
GCA_023384595.1_ASM2338459v1_genomic	4.89964e+06	d__Bacteria;p__Acidobacteriota;c__Vicinamibacteria;o__Vicinamibacterales;f__JAFNAJ01;g__JAHDVQ01;s__JAHDVQ01 sp023384595	98.51	1.73	Gradient Boost (General Model)	11	0.89	22435	333.963	4826633	0.7	4300	500	103755	None
GCA_029938595.1_ASM2993859v1_genomic	4.90039e+06	d__Bacteria;p__Acidobacteriota;c__Thermoanaerobaculia;o__Thermoanaerobaculales;f__Sulfomarinibacteraceae;g__;s__	83.75	0.44	Gradient Boost (General Model)	11	0.893	9138	331.001	4104078	0.63	3697	559	45870	None
GCA_016935015.1_ASM1693501v1_genomic	4.90475e+06	d__Bacteria;p__Acidobacteriota;c__UBA6911;o__JAAYUB01;f__JAAYUB01;g__JAFGRT01;s__JAFGRT01 sp016935015	96.78	2.23	Gradient Boost (General Model)	11	0.885	33417	362.353	4746816	0.61	3870	237	147730	None
GCA_021780415.1_ASM2178041v1_genomic	4.90688e+06	d__Bacteria;p__Acidobacteriota;c__Terriglobia;o__Terriglobales;f__Acidobacteriaceae;g__UBA5172;s__UBA5172 sp021780415	50.25	11.18	Neural Network (Specific Model)	11	0.871	9441	315.522	2465708	0.63	2272	325	75332	None
GCA_020200195.1_ASM2020019v1_genomic	4.90725e+06	d__Bacteria;p__Acidobacteriota;c__Vicinamibacteria;o__Vicinamibacterales;f__2-12-FULL-66-21;g__JAIVJE01;s__JAIVJE01 sp020200195	81.63	1.5	Gradient Boost (General Model)	11	0.905	8315	284.729	4005786	0.65	4260	584	50440	None
GCA_003225075.1_ASM322507v1_genomic	4.90762e+06	d__Bacteria;p__Acidobacteriota;c__Terriglobia;o__Terriglobales;f__SbA1;g__Gp1-AA124;s__Gp1-AA124 sp003225075	97.6	1.55	Gradient Boost (General Model)	11	0.869	36912	294.176	4789841	0.56	4729	259	133317	None
GCA_937873265.1_SRR13685148_bin.7_CONCOCT_v1.1_MAG_genomic	4.91031e+06	d__Bacteria;p__Acidobacteriota;c__Terriglobia;o__Terriglobales;f__Acidobacteriaceae;g__CAHJWL01;s__	73.33	0.28	Neural Network (Specific Model)	11	0.881	19805	319.319	3600729	0.63	3316	343	77010	None
GCA_025350105.1_ASM2535010v1_genomic	4.91061e+06	d__Bacteria;p__Acidobacteriota;c__Terriglobia;o__Bryobacterales;f__Bryobacteraceae;g__Palsa-187;s__	96.46	0.51	Gradient Boost (General Model)	11	0.906	37007	324.221	4736772	0.57	4423	206	97348	None
GCA_014584705.1_ASM1458470v1_genomic	4.91451e+06	d__Bacteria;p__Acidobacteriota;c__Terriglobia;o__Bryobacterales;f__Bryobacteraceae;g__JACTMJ01;s__JACTMJ01 sp014584705	99.24	0.35	Gradient Boost (General Model)	11	0.897	217131	362.43	4877157	0.61	4031	31	404624	None
GCA_003156635.1_20120600_P3M_genomic	4.91594e+06	d__Bacteria;p__Acidobacteriota;c__Terriglobia;o__Acidoferrales;f__UBA7541;g__Palsa-295;s__Palsa-295 sp003156635	85.05	1.85	Gradient Boost (General Model)	11	0.879	23874	304.979	4181007	0.59	4025	265	90296	None
GCA_030040725.1_ASM3004072v1_genomic	4.91746e+06	d__Bacteria;p__Acidobacteriota;c__Terriglobia;o__Terriglobales;f__SbA1;g__Sulfotelmatobacter;s__	85.71	1.98	Gradient Boost (General Model)	11	0.886	7937	307.096	4214751	0.57	4060	621	47129	None
GCA_013289765.1_ASM1328976v1_genomic	4.92165e+06	d__Bacteria;p__Acidobacteriota;c__Terriglobia;o__Terriglobales;f__SbA1;g__Sulfotelmatobacter;s__Sulfotelmatobacter sp013289765	97.63	0.52	Gradient Boost (General Model)	11	0.879	354367	327.499	4805006	0.56	4305	18	695562	None
GCA_001897435.1_ASM189743v1_genomic	4923487	d__Bacteria;p__Acidobacteriota;c__Terriglobia;o__Terriglobales;f__Acidobacteriaceae;g__Edaphobacter;s__Edaphobacter sp001897435	100	0.72	Gradient Boost (General Model)	11	0.888	883925	351.469	4923487	0.59	4150	12	1580492	None
GCA_018449715.1_ASM1844971v1_genomic	4.92382e+06	d__Bacteria;p__Acidobacteriota;c__Terriglobia;o__Terriglobales;f__Acidobacteriaceae;g__Edaphobacter;s__Edaphobacter sp018449715	99.99	0.02	Neural Network (Specific Model)	11	0.887	671339	352.049	4923323	0.59	4139	10	2076233	None
GCA_021324935.1_ASM2132493v1_genomic	4.9256e+06	d__Bacteria;p__Acidobacteriota;c__Terriglobia;o__Acidoferrales;f__UBA7541;g__Acidoferrum;s__Acidoferrum sp021324935	91.38	0.82	Gradient Boost (General Model)	11	0.882	80262	334.762	4501011	0.59	3959	95	377573	None
GCA_947503365.1_ZH-3nov15-179_genomic	4.9264e+06	d__Bacteria;p__Acidobacteriota;c__Vicinamibacteria;o__Vicinamibacterales;f__UBA2999;g__Gp6-AA40;s__Gp6-AA40 sp945876205	95.3	8.04	Gradient Boost (General Model)	11	0.929	38287	324.59	4694855	0.65	4492	189	118160	None
GCA_021778875.1_ASM2177887v1_genomic	4.92764e+06	d__Bacteria;p__Acidobacteriota;c__Terriglobia;o__Terriglobales;f__Acidobacteriaceae;g__Terracidiphilus;s__Terracidiphilus sp021778875	82.74	18.91	Gradient Boost (General Model)	11	0.891	5352	291.572	4077127	0.63	4159	817	24488	None
GCA_016195325.1_ASM1619532v1_genomic	4.93108e+06	d__Bacteria;p__Acidobacteriota;c__Polarisedimenticolia;o__JACPZX01;f__JACPZX01;g__JACPZX01;s__JACPZX01 sp016195325	96.74	0.52	Gradient Boost (General Model)	11	0.934	65774	370.842	4770328	0.69	4014	122	178191	None
GCA_020853255.1_ASM2085325v1_genomic	4.93319e+06	d__Bacteria;p__Acidobacteriota;c__Blastocatellia;o__Pyrinomonadales;f__Pyrinomonadaceae;g__OLB17;s__OLB17 sp020853255	75.69	7.3	Gradient Boost (General Model)	11	0.897	8741	285.286	3733934	0.53	3924	522	39074	None
GCA_020851325.1_ASM2085132v1_genomic	4.93415e+06	d__Bacteria;p__Acidobacteriota;c__Vicinamibacteria;o__Vicinamibacterales;f__UBA2999;g__VFZN01;s__VFZN01 sp020851325	90.38	5.24	Gradient Boost (General Model)	11	0.92	14656	334.511	4459481	0.68	4096	458	80019	None
GCA_025934735.1_ASM2593473v1_genomic	4.95027e+06	d__Bacteria;p__Acidobacteriota;c__Terriglobia;o__Terriglobales;f__SbA1;g__JAMXLI01;s__	99.83	0.59	Gradient Boost (General Model)	11	0.875	200914	334.937	4941858	0.61	4309	50	462624	None
GCA_003222895.1_ASM322289v1_genomic	4.95067e+06	d__Bacteria;p__Acidobacteriota;c__Blastocatellia;o__Pyrinomonadales;f__Pyrinomonadaceae;g__UBA11740;s__UBA11740 sp003222895	96.44	1.43	Gradient Boost (General Model)	11	0.895	58672	325.838	4774423	0.54	4383	167	185798	None
GCF_000800015.1_ASM80001v1_genomic	4.95347e+06	d__Bacteria;p__Acidobacteriota;c__Terriglobia;o__Terriglobales;f__Acidobacteriaceae;g__Terriglobus;s__Terriglobus sp000800015	99.87	0.14	Neural Network (Specific Model)	11	0.912	3477257	356.567	4947033	0.57	4223	7	3477257	None
GCA_025353305.1_ASM2535330v1_genomic	4.95503e+06	d__Bacteria;p__Acidobacteriota;c__Holophagae;o__Holophagales;f__Holophagaceae;g__JADJVL01;s__	80.18	8.32	Gradient Boost (General Model)	11	0.903	16437	316.686	3972940	0.6	3783	341	98258	None
GCA_030039165.1_ASM3003916v1_genomic	4.957e+06	d__Bacteria;p__Acidobacteriota;c__Terriglobia;o__Terriglobales;f__SbA1;g__Sulfotelmatobacter;s__	86.79	1.75	Neural Network (Specific Model)	11	0.889	28656	331.139	4302183	0.57	3856	235	145085	None
GCA_025685545.1_ASM2568554v1_genomic	4960117	d__Bacteria;p__Acidobacteriota;c__Terriglobia;o__Terriglobales;f__Acidobacteriaceae;g__JAJZFE01;s__	100	0.79	Neural Network (Specific Model)	11	0.888	630162	362.613	4960117	0.59	4055	26	1061125	None
GCA_003225495.1_ASM322549v1_genomic	4.96135e+06	d__Bacteria;p__Acidobacteriota;c__Terriglobia;o__Terriglobales;f__SbA1;g__QIAJ01;s__QIAJ01 sp003225495	91.6	2.7	Gradient Boost (General Model)	11	0.88	30135	301.236	4544596	0.57	4436	261	111327	None
GCA_015655195.1_ASM1565519v1_genomic	4.96184e+06	d__Bacteria;p__Acidobacteriota;c__Terriglobia;o__Terriglobales;f__Acidobacteriaceae;g__Terracidiphilus;s__Terracidiphilus sp015655195	96.02	1.36	Gradient Boost (General Model)	11	0.883	20341	349.187	4764362	0.6	4022	327	61115	None
GCA_016195265.1_ASM1619526v1_genomic	4.96458e+06	d__Bacteria;p__Acidobacteriota;c__Vicinamibacteria;o__Vicinamibacterales;f__UBA2999;g__Gp6-AA45;s__Gp6-AA45 sp016195265	91.35	1.79	Gradient Boost (General Model)	11	0.923	83364	342.423	4535142	0.67	4082	87	181292	None
GCA_025456145.1_ASM2545614v1_genomic	4.96479e+06	d__Bacteria;p__Acidobacteriota;c__Thermoanaerobaculia;o__Thermoanaerobaculales;f__Sulfomarinibacteraceae;g__JAHECW01;s__	91.75	0.28	Gradient Boost (General Model)	11	0.908	66175	364.428	4555191	0.71	3790	142	227368	None
GCA_031296355.1_ASM3129635v1_genomic	4.98367e+06	d__Bacteria;p__Acidobacteriota;c__Terriglobia;o__Terriglobales;f__Acidobacteriaceae;g__;s__	82.49	8.28	Gradient Boost (General Model)	11	0.876	23537	325.638	4111026	0.58	3691	474	214544	None
GCA_030680175.1_ASM3068017v1_genomic	4984022	d__Bacteria;p__Acidobacteriota;c__Vicinamibacteria;o__Vicinamibacterales;f__UBA2999;g__;s__	100	2.12	Gradient Boost (General Model)	11	0.911	78934	348.801	4984022	0.7	4347	143	218955	None
GCA_030448055.1_ASM3044805v1_genomic	4.98493e+06	d__Bacteria;p__Acidobacteriota;c__Blastocatellia;o__Pyrinomonadales;f__Pyrinomonadaceae;g__GCA-002050365;s__	97.22	3.47	Gradient Boost (General Model)	11	0.868	1294172	297.572	4846353	0.48	4719	42	2030128	None
GCA_937959285.1_SRR4028140_bin.15_CONCOCT_v1.1_MAG_genomic	4.98553e+06	d__Bacteria;p__Acidobacteriota;c__Terriglobia;o__Bryobacterales;f__Bryobacteraceae;g__JADGHK01;s__	99.13	2.69	Gradient Boost (General Model)	11	0.931	53427	359.768	4942156	0.59	4272	158	181269	None
GCA_025358575.1_ASM2535857v1_genomic	4.98554e+06	d__Bacteria;p__Acidobacteriota;c__Terriglobia;o__Bryobacterales;f__Bryobacteraceae;g__;s__	95.6	1.05	Gradient Boost (General Model)	11	0.935	29807	329.772	4766175	0.58	4518	261	114830	None
GCA_003165795.1_20110700_S3M_genomic	4.9861e+06	d__Bacteria;p__Acidobacteriota;c__Terriglobia;o__Terriglobales;f__Koribacteraceae;g__Bog-257;s__Bog-257 sp003165795	99.35	0.45	Gradient Boost (General Model)	11	0.842	40303	299.983	4953686	0.58	4646	208	153730	None
GCA_020200095.1_ASM2020009v1_genomic	4.98828e+06	d__Bacteria;p__Acidobacteriota;c__Blastocatellia;o__Pyrinomonadales;f__Pyrinomonadaceae;g__GCA-002050365;s__GCA-002050365 sp020200095	86.62	0.71	Gradient Boost (General Model)	11	0.872	17307	285.551	4320852	0.45	4412	464	78278	None
GCA_029940535.1_ASM2994053v1_genomic	4.9895e+06	d__Bacteria;p__Acidobacteriota;c__Vicinamibacteria;o__Vicinamibacterales;f__UBA8438;g__UBA8438;s__	96.85	0.05	Gradient Boost (General Model)	11	0.895	39419	323.866	4832326	0.65	4458	228	169405	None
GCA_938003835.1_H1_Bin_METABAT_175_1_genomic	5001867	d__Bacteria;p__Acidobacteriota;c__Terriglobia;o__Bryobacterales;f__Bryobacteraceae;g__JANWXD01;s__	100	1.27	Gradient Boost (General Model)	11	0.94	249989	370.463	5001867	0.66	4241	38	492889	None
GCA_021813745.1_ASM2181374v1_genomic	5.00427e+06	d__Bacteria;p__Acidobacteriota;c__Terriglobia;o__Terriglobales;f__Acidobacteriaceae;g__Terracidiphilus;s__Terracidiphilus sp021813745	92.3	3.2	Gradient Boost (General Model)	11	0.888	77713	323.347	4618937	0.58	4238	136	153898	None
GCA_017883315.1_ASM1788331v1_genomic	5.00428e+06	d__Bacteria;p__Acidobacteriota;c__Blastocatellia;o__UBA7656;f__UBA7656;g__JADGNW01;s__JADGNW01 sp017883315	92.5	0.79	Gradient Boost (General Model)	11	0.887	10696	304.306	4628963	0.56	4506	522	38814	None
GCF_000688615.1_ASM68861v1_genomic	5.00454e+06	d__Bacteria;p__Acidobacteriota;c__Terriglobia;o__Terriglobales;f__Acidobacteriaceae;g__Edaphobacter;s__Edaphobacter sp000688615	99.93	0.3	Neural Network (Specific Model)	11	0.892	4996384	357.227	5001037	0.57	4170	2	4996384	None
GCA_024763555.1_ASM2476355v1_genomic	5.0126e+06	d__Bacteria;p__Acidobacteriota;c__Thermoanaerobaculia;o__Thermoanaerobaculales;f__Sulfomarinibacteraceae;g__JANTFG01;s__JANTFG01 sp024763555	77.78	1.32	Gradient Boost (General Model)	11	0.893	12100	338.584	3898801	0.59	3439	444	55271	None
GCA_022567475.1_ASM2256747v1_genomic	5.01275e+06	d__Bacteria;p__Acidobacteriota;c__Terriglobia;o__2-12-FULL-54-10;f__2-12-FULL-54-10;g__JADFGZ01;s__JADFGZ01 sp022567475	83.11	2.21	Gradient Boost (General Model)	11	0.853	12286	306.399	4166097	0.58	3871	432	54459	None
GCA_003224145.1_ASM322414v1_genomic	5.01607e+06	d__Bacteria;p__Acidobacteriota;c__Terriglobia;o__Acidoferrales;f__UBA7541;g__Acidoferrum;s__Acidoferrum sp003224145	95.44	3.74	Gradient Boost (General Model)	11	0.875	23620	314.204	4787338	0.58	4455	359	95350	None
GCA_021780055.1_ASM2178005v1_genomic	5.01713e+06	d__Bacteria;p__Acidobacteriota;c__Terriglobia;o__UBA7540;f__UBA7540;g__SCRD01;s__SCRD01 sp021780055	68.32	3.88	Gradient Boost (General Model)	11	0.867	6244	298.127	3427702	0.57	3329	604	22951	None
GCA_955652395.1_COA_Bin_12_5_1_genomic	5.01746e+06	d__Bacteria;p__Acidobacteriota;c__Terriglobia;o__Terriglobales;f__SbA1;g__JAIQFF01;s__	88.1	0.66	Gradient Boost (General Model)	11	0.847	29517	291.079	4420380	0.58	4299	234	81171	None
GCA_030041415.1_ASM3004141v1_genomic	5.02957e+06	d__Bacteria;p__Acidobacteriota;c__Terriglobia;o__Terriglobales;f__SbA1;g__Sulfotelmatobacter;s__	95.56	1.68	Gradient Boost (General Model)	11	0.889	19464	320.922	4806260	0.56	4445	350	80989	None
GCA_017999215.1_ASM1799921v1_genomic	5031770	d__Bacteria;p__Acidobacteriota;c__Thermoanaerobaculia;o__UBA5066;f__UBA5066;g__UBA5066;s__UBA5066 sp017999215	90	0.82	Gradient Boost (General Model)	11	0.932	7899	331.25	4528593	0.72	4257	674	31774	None
GCA_003488005.1_ASM348800v1_genomic	5.03336e+06	d__Bacteria;p__Acidobacteriota;c__Blastocatellia;o__Pyrinomonadales;f__Pyrinomonadaceae;g__PSRF01;s__PSRF01 sp003488005	97.46	0.74	Gradient Boost (General Model)	11	0.834	56443	313.493	4905516	0.54	4358	150	214690	None
GCA_030041215.1_ASM3004121v1_genomic	5035105	d__Bacteria;p__Acidobacteriota;c__Terriglobia;o__Terriglobales;f__SbA1;g__Sulfotelmatobacter;s__	100	1.7	Gradient Boost (General Model)	11	0.864	47295	307.518	5035105	0.57	4724	251	278229	None
GCA_025056455.1_ASM2505645v1_genomic	5.03819e+06	d__Bacteria;p__Acidobacteriota;c__Terriglobia;o__Bryobacterales;f__Bryobacteraceae;g__CADEFT01;s__CADEFT01 sp025056455	98.94	0.74	Gradient Boost (General Model)	11	0.931	432674	381.828	4984781	0.58	4061	29	1098012	None
GCA_002298155.1_ASM229815v1_genomic	5.03881e+06	d__Bacteria;p__Acidobacteriota;c__Holophagae;o__Holophagales;f__Holophagaceae;g__Holophaga;s__Holophaga sp002298155	81.5	0.97	Gradient Boost (General Model)	11	0.896	11497	310.093	4106629	0.68	3964	469	48623	None
GCA_020854055.1_ASM2085405v1_genomic	5.04243e+06	d__Bacteria;p__Acidobacteriota;c__Terriglobia;o__Bryobacterales;f__Bryobacteraceae;g__JADZGD01;s__JADZGD01 sp020854055	98.37	2.35	Gradient Boost (General Model)	11	0.938	71067	358.837	4960235	0.62	4332	159	246151	None
GCA_020344415.1_ASM2034441v1_genomic	5.04328e+06	d__Bacteria;p__Acidobacteriota;c__Aminicenantia;o__Aminicenantales;f__Aminicenantaceae;g__G020344415;s__G020344415 sp020344415	87.86	7.22	Gradient Boost (General Model)	11	0.846	4431024	337.094	4431024	0.42	3713	1	4431024	None
GCA_030857365.1_ASM3085736v1_genomic	5.04328e+06	d__Bacteria;p__Acidobacteriota;c__Vicinamibacteria;o__Vicinamibacterales;f__2-12-FULL-66-21;g__2-12-FULL-66-21;s__	81.52	3.36	Gradient Boost (General Model)	11	0.903	5141	289.843	4111281	0.67	4277	896	23443	None
GCA_023410055.1_ASM2341005v1_genomic	5046213	d__Bacteria;p__Acidobacteriota;c__Terriglobia;o__Terriglobales;f__JAEZPW01;g__JAEZPW01;s__JAEZPW01 sp023410055	100	0.73	Neural Network (Specific Model)	11	0.885	69560	332.46	5046213	0.57	4488	126	183749	None
GCA_020637335.1_ASM2063733v1_genomic	5.05202e+06	d__Bacteria;p__Acidobacteriota;c__Holophagae;o__Acanthopleuribacterales;f__Acanthopleuribacteraceae;g__JACJWC01;s__JACJWC01 sp020637335	86.97	0.82	Gradient Boost (General Model)	11	0.912	248149	369.256	4393739	0.51	3625	27	387000	None
GCA_902812415.1_acidobacteriumb19_genomic	5.05414e+06	d__Bacteria;p__Acidobacteriota;c__Terriglobia;o__UBA7540;f__UBA7540;g__RH2-MAG17b;s__RH2-MAG17b sp902812415	95.86	0.61	Gradient Boost (General Model)	11	0.861	33541	338.214	4844903	0.56	4121	261	188582	None
GCA_947456995.1_RE-15aug16-189_genomic	5.06205e+06	d__Bacteria;p__Acidobacteriota;c__Terriglobia;o__Bryobacterales;f__Bryobacteraceae;g__Bryobacter;s__	79.11	1.27	Gradient Boost (General Model)	11	0.954	6850	317.204	4004590	0.56	4031	634	23223	None
GCA_003858395.1_ASM385839v1_genomic	5.06231e+06	d__Bacteria;p__Acidobacteriota;c__Terriglobia;o__Terriglobales;f__Acidobacteriaceae;g__EB88;s__EB88 sp003858395	88.4	2.38	Neural Network (Specific Model)	11	0.867	4254206	360.364	4475085	0.63	3595	5	4254206	None
GCA_013813825.1_ASM1381382v1_genomic	5.06447e+06	d__Bacteria;p__Acidobacteriota;c__Blastocatellia;o__Pyrinomonadales;f__Pyrinomonadaceae;g__JACCRA01;s__JACCRA01 sp013813825	78.11	1.59	Gradient Boost (General Model)	11	0.86	5286	278.137	3955857	0.6	4085	819	21741	None
GCA_009766095.1_ASM976609v1_genomic	5.06546e+06	d__Bacteria;p__Acidobacteriota;c__Terriglobia;o__Terriglobales;f__Acidobacteriaceae;g__Edaphobacter;s__Edaphobacter sp009766095	99.78	0	Neural Network (Specific Model)	11	0.872	533119	341.224	5054312	0.57	4311	54	641054	None
GCA_012103255.1_ASM1210325v1_genomic	5.06618e+06	d__Bacteria;p__Acidobacteriota;c__UBA890;o__UBA890;f__WLXD01;g__WLXD01;s__WLXD01 sp012103255	95.04	0.22	Gradient Boost (General Model)	11	0.937	1042472	363.462	4814895	0.64	4147	9	1470802	None
GCA_025456425.1_ASM2545642v1_genomic	5.06623e+06	d__Bacteria;p__Acidobacteriota;c__Polarisedimenticolia;o__J045;f__J045;g__JAGOJY01;s__	84.48	1.63	Gradient Boost (General Model)	11	0.923	26699	362.284	4279947	0.73	3642	252	93375	None
GCA_016789705.1_ASM1678970v1_genomic	5.07686e+06	d__Bacteria;p__Acidobacteriota;c__Vicinamibacteria;o__Vicinamibacterales;f__UBA2999;g__CADEFD01;s__CADEFD01 sp016789705	99.16	1.23	Gradient Boost (General Model)	11	0.941	43511	348.296	5034211	0.7	4540	199	284324	None
GCA_013410875.1_ASM1341087v1_genomic	5.07801e+06	d__Bacteria;p__Acidobacteriota;c__Terriglobia;o__Terriglobales;f__Acidobacteriaceae;g__Edaphobacter;s__Edaphobacter lichenicola_C	99.92	0.05	Neural Network (Specific Model)	11	0.873	2909133	342.043	5073949	0.58	4322	5	2909133	None
GCA_030295405.1_ASM3029540v1_genomic	5.08106e+06	d__Bacteria;p__Acidobacteriota;c__Holophagae;o__Holophagales;f__Holophagaceae;g__Holophaga;s__	98.3	2.36	Gradient Boost (General Model)	11	0.901	4994678	356.208	4994678	0.69	4219	1	4994678	None
GCA_002197545.1_ASM219754v1_genomic	5.08341e+06	d__Bacteria;p__Acidobacteriota;c__Terriglobia;o__Terriglobales;f__Acidobacteriaceae;g__Edaphobacter;s__Edaphobacter sp002197545	96.1	9.29	Gradient Boost (General Model)	11	0.886	58735	285.794	4885153	0.58	5058	760	224109	None
GCA_023265175.1_ASM2326517v1_genomic	5.08761e+06	d__Bacteria;p__Acidobacteriota;c__Vicinamibacteria;o__Vicinamibacterales;f__UBA2999;g__JAHFUI01;s__JAHFUI01 sp023265175	96.79	3.67	Gradient Boost (General Model)	11	0.891	23141	306.46	4924294	0.65	4786	308	94911	None
GCA_947259725.1_ERZ12284602_genomic	5.09289e+06	d__Bacteria;p__Acidobacteriota;c__Thermoanaerobaculia;o__UBA5704;f__UBA5704;g__CALZIK01;s__CALZIK01 sp945787635	91.7	0.21	Gradient Boost (General Model)	11	0.921	175081	357.861	4670180	0.65	4013	74	842349	None
GCF_000179915.2_ASM17991v2_genomic	5095226	d__Bacteria;p__Acidobacteriota;c__Terriglobia;o__Terriglobales;f__Acidobacteriaceae;g__Terriglobus;s__Terriglobus saanensis	100	0.25	Neural Network (Specific Model)	11	0.905	5095226	360.02	5095226	0.57	4274	1	5095226	None
GCA_003225315.1_ASM322531v1_genomic	5.09594e+06	d__Bacteria;p__Acidobacteriota;c__Terriglobia;o__Acidoferrales;f__UBA7541;g__Acidoferrum;s__Acidoferrum sp003225315	97.64	0.69	Gradient Boost (General Model)	11	0.888	138916	331.542	4975678	0.57	4453	57	518855	None
GCA_027493375.1_ASM2749337v1_genomic	5.09662e+06	d__Bacteria;p__Acidobacteriota;c__Thermoanaerobaculia;o__UBA5704;f__QQVD01;g__WTGL01;s__	94.91	1.51	Gradient Boost (General Model)	11	0.923	21358	344.38	4837200	0.68	4331	339	114401	None
GCA_024330265.1_ASM2433026v1_genomic	5.10064e+06	d__Bacteria;p__Acidobacteriota;c__Blastocatellia;o__Pyrinomonadales;f__Pyrinomonadaceae;g__JANDLT01;s__JANDLT01 sp024330265	94.06	1.15	Gradient Boost (General Model)	11	0.877	64329	331.815	4797666	0.54	4235	144	138334	None
GCA_028283685.1_ASM2828368v1_genomic	5.10099e+06	d__Bacteria;p__Acidobacteriota;c__Terriglobia;o__Terriglobales;f__Acidobacteriaceae;g__Edaphobacter;s__	93.85	0.51	Neural Network (Specific Model)	11	0.89	555358	357.969	4787281	0.6	3974	10	1002044	None
GCA_016184455.1_ASM1618445v1_genomic	5.10568e+06	d__Bacteria;p__Acidobacteriota;c__Vicinamibacteria;o__Vicinamibacterales;f__UBA2999;g__Gp6-AA40;s__Gp6-AA40 sp016184455	92.58	0.28	Gradient Boost (General Model)	11	0.92	43900	321.54	4726838	0.68	4522	162	112825	None
GCA_951813285.1_odPetFici3.Terriglobia_1.1_genomic	5108082	d__Bacteria;p__Acidobacteriota;c__Terriglobia;o__VXMN01;f__VXMN01;g__VXMN01;s__	100	3.03	Gradient Boost (General Model)	11	0.861	5108082	368.634	5108082	0.62	3984	1	5108082	None
GCA_030946965.1_ASM3094696v1_genomic	5.10826e+06	d__Bacteria;p__Acidobacteriota;c__Terriglobia;o__Bryobacterales;f__Bryobacteraceae;g__;s__	75.35	3.22	Gradient Boost (General Model)	11	0.933	5801	293.28	3849077	0.58	4094	739	33742	None
GCA_030041095.1_ASM3004109v1_genomic	5.10882e+06	d__Bacteria;p__Acidobacteriota;c__Terriglobia;o__UBA7540;f__UBA7540;g__;s__	95.54	3.72	Gradient Boost (General Model)	11	0.872	37920	343.944	4880965	0.58	4136	207	143533	None
GCA_021792135.1_ASM2179213v1_genomic	5109352	d__Bacteria;p__Acidobacteriota;c__Terriglobia;o__Terriglobales;f__Acidobacteriaceae;g__Palsa-343;s__Palsa-343 sp021792135	100	1.16	Neural Network (Specific Model)	11	0.882	140413	354.916	5109352	0.63	4240	77	323586	None
GCA_030838305.1_ASM3083830v1_genomic	5.11276e+06	d__Bacteria;p__Acidobacteriota;c__Terriglobia;o__Terriglobales;f__SbA1;g__Sulfotelmatobacter;s__	86.85	6.54	Gradient Boost (General Model)	11	0.867	8366	284.037	4440431	0.57	4528	634	36044	None
GCA_019233375.1_ASM1923337v1_genomic	5.11362e+06	d__Bacteria;p__Acidobacteriota;c__Terriglobia;o__Bryobacterales;f__Bryobacteraceae;g__Bog-105;s__Bog-105 sp019233375	93.61	1.83	Gradient Boost (General Model)	11	0.926	12777	321.466	4786858	0.58	4609	492	55854	None
GCA_025462805.1_ASM2546280v1_genomic	5.11453e+06	d__Bacteria;p__Acidobacteriota;c__Terriglobia;o__Terriglobales;f__Acidobacteriaceae;g__KBS-83;s__	48.97	0.58	Neural Network (Specific Model)	11	0.89	5971	307.258	2504587	0.62	2423	455	61956	None
GCA_030044775.1_ASM3004477v1_genomic	5.11519e+06	d__Bacteria;p__Acidobacteriota;c__Terriglobia;o__Terriglobales;f__SbA1;g__Sulfotelmatobacter;s__	79.85	1.91	Gradient Boost (General Model)	11	0.891	7157	308.191	4084481	0.57	3944	653	43402	None
GCA_004123295.1_ASM412329v1_genomic	5.11977e+06	d__Bacteria;p__Acidobacteriota;c__Terriglobia;o__Terriglobales;f__Acidobacteriaceae;g__Silvibacterium;s__Silvibacterium dinghuense	99.93	0.05	Neural Network (Specific Model)	11	0.886	1191396	377.147	5116187	0.61	4012	9	2400806	None
GCA_947259925.1_ERZ12284430_genomic	5.1265e+06	d__Bacteria;p__Acidobacteriota;c__Thermoanaerobaculia;o__UBA5704;f__UBA5704;g__JAHEKO01;s__	92.16	0.53	Gradient Boost (General Model)	11	0.928	126063	355.918	4724580	0.68	4116	60	281566	None
GCA_003165415.1_20120700_S1D_genomic	5.13531e+06	d__Bacteria;p__Acidobacteriota;c__Holophagae;o__Holophagales;f__Holophagaceae;g__Holophaga;s__Holophaga sp003165415	94.28	7.18	Gradient Boost (General Model)	11	0.899	27952	321.72	4841571	0.67	4520	273	79431	None
GCA_003428625.2_ASM342862v2_genomic	5.13587e+06	d__Bacteria;p__Acidobacteriota;c__Terriglobia;o__Terriglobales;f__Acidobacteriaceae;g__Paracidobacterium;s__Paracidobacterium acidisoli	97.39	1.17	Neural Network (Specific Model)	11	0.887	846090	366.507	5001827	0.6	4042	15	903810	None
GCA_015654835.1_ASM1565483v1_genomic	5.13998e+06	d__Bacteria;p__Acidobacteriota;c__Terriglobia;o__Terriglobales;f__Acidobacteriaceae;g__Terracidiphilus;s__Terracidiphilus sp015654835	91.65	4.32	Gradient Boost (General Model)	11	0.868	26277	334.304	4710788	0.58	4085	280	139921	None
GCA_003138365.1_20110800_S3D_genomic	5.14143e+06	d__Bacteria;p__Acidobacteriota;c__Terriglobia;o__Terriglobales;f__Acidobacteriaceae;g__Terracidiphilus;s__Terracidiphilus sp003138365	92.98	2.86	Gradient Boost (General Model)	11	0.861	37903	309.728	4780506	0.6	4441	230	128538	None
GCA_019241535.1_ASM1924153v1_genomic	5.14387e+06	d__Bacteria;p__Acidobacteriota;c__Terriglobia;o__Terriglobales;f__SbA1;g__Gp1-AA145;s__Gp1-AA145 sp019241535	96.15	2.42	Gradient Boost (General Model)	11	0.866	17239	318.612	4945828	0.58	4490	425	57731	None
GCA_003131985.1_20120500_P31_genomic	5.14653e+06	d__Bacteria;p__Acidobacteriota;c__Terriglobia;o__Acidoferrales;f__UBA7541;g__Palsa-295;s__Palsa-295 sp003131985	76.72	1.8	Gradient Boost (General Model)	11	0.876	16737	289.489	3948416	0.56	3997	359	63622	None
GCA_903832295.1_freshwater_MAG_---_G1coas_bin-1745_genomic	5.14851e+06	d__Bacteria;p__Acidobacteriota;c__Terriglobia;o__Terriglobales;f__Koribacteraceae;g__TOLSYN;s__TOLSYN sp903832295	94.52	2.52	Gradient Boost (General Model)	11	0.893	28151	309.39	4866375	0.59	4693	351	163777	None
GCA_003225555.1_ASM322555v1_genomic	5.15626e+06	d__Bacteria;p__Acidobacteriota;c__Terriglobia;o__Terriglobales;f__SbA1;g__Sulfotelmatobacter;s__Sulfotelmatobacter sp003225555	85.8	0.13	Gradient Boost (General Model)	11	0.861	68087	315.003	4424067	0.58	4041	114	267352	None
GCA_013140775.1_ASM1314077v1_genomic	5.15705e+06	d__Bacteria;p__Acidobacteriota;c__Vicinamibacteria;o__Vicinamibacterales;f__UBA2999;g__Gp6-AA40;s__Gp6-AA40 sp013140775	94.29	1.09	Gradient Boost (General Model)	11	0.93	35344	337.359	4862586	0.63	4479	183	113427	None
GCA_027717875.1_WGA-X_genomic	5.15877e+06	d__Bacteria;p__Acidobacteriota;c__UBA6911;o__RPQK01;f__RPQK01;g__;s__	55.3	1.37	Gradient Boost (General Model)	11	0.879	8974	300.727	2852798	0.53	2788	429	55578	None
GCA_963169195.1_ASM96316919v1_genomic	5.1593e+06	d__Bacteria;p__Acidobacteriota;c__Vicinamibacteria;o__Vicinamibacterales;f__UBA2999;g__VFZN01;s__	97.15	3.26	Gradient Boost (General Model)	11	0.925	81475	352.521	5012259	0.7	4390	135	211019	None
GCA_013388415.1_ASM1338841v1_genomic	5.16346e+06	d__Bacteria;p__Acidobacteriota;c__Terriglobia;o__Bryobacterales;f__Bryobacteraceae;g__JACADU01;s__JACADU01 sp013388415	84.31	0.29	Gradient Boost (General Model)	11	0.929	10316	325.024	4353313	0.64	4160	504	68076	None
GCA_013289695.1_ASM1328969v1_genomic	5.16616e+06	d__Bacteria;p__Acidobacteriota;c__Terriglobia;o__Acidoferrales;f__UBA7541;g__Palsa-295;s__Palsa-295 sp013289695	87.4	3.14	Gradient Boost (General Model)	11	0.858	98844	324.56	4515227	0.59	3987	64	283234	None
GCA_003165005.1_20120700_S1D_genomic	5.16696e+06	d__Bacteria;p__Acidobacteriota;c__Terriglobia;o__Terriglobales;f__Acidobacteriaceae;g__Terracidiphilus;s__Terracidiphilus sp003165005	75.45	2.85	Gradient Boost (General Model)	11	0.847	16411	302.856	3898469	0.62	3643	327	66950	None
GCA_030037575.1_ASM3003757v1_genomic	5.17383e+06	d__Bacteria;p__Acidobacteriota;c__Terriglobia;o__Terriglobales;f__SbA1;g__Sulfotelmatobacter;s__	82.13	4.22	Gradient Boost (General Model)	11	0.863	6230	288.34	4249265	0.58	4251	751	21633	None
GCA_019931185.1_ASM1993118v1_genomic	5.17474e+06	d__Bacteria;p__Acidobacteriota;c__Terriglobia;o__Bryobacterales;f__Bryobacteraceae;g__Bryobacter;s__Bryobacter sp019931185	97.66	0.95	Gradient Boost (General Model)	11	0.932	59101	350.939	5053647	0.61	4491	138	293588	None
GCA_027450225.1_ASM2745022v1_genomic	5.17681e+06	d__Bacteria;p__Acidobacteriota;c__Terriglobia;o__Bryobacterales;f__Bryobacteraceae;g__;s__	91.24	1.95	Gradient Boost (General Model)	11	0.931	10768	321.081	4723326	0.62	4579	555	53921	None
GCA_024638355.1_ASM2463835v1_genomic	5.17971e+06	d__Bacteria;p__Acidobacteriota;c__Thermoanaerobaculia;o__UBA5704;f__UBA5704;g__JAHEKO01;s__JAHEKO01 sp024638355	82.4	3.97	Gradient Boost (General Model)	11	0.917	7720	313.662	4268080	0.69	4167	696	49164	None
GCA_003165465.1_20120700_P3D_genomic	5.18557e+06	d__Bacteria;p__Acidobacteriota;c__Terriglobia;o__Acidoferrales;f__UBA7541;g__Palsa-360;s__Palsa-360 sp003165465	89.04	6.86	Gradient Boost (General Model)	11	0.851	62462	324.167	4617235	0.58	4045	121	192327	None
GCA_012271165.1_ASM1227116v1_genomic	5.18561e+06	d__Bacteria;p__Acidobacteriota;c__Vicinamibacteria;o__Vicinamibacterales;f__UBA8438;g__JAAXGX01;s__JAAXGX01 sp012271165	71.79	2.91	Gradient Boost (General Model)	11	0.92	26706	340.693	3722749	0.71	3358	217	99791	None
GCA_030043155.1_ASM3004315v1_genomic	5.18721e+06	d__Bacteria;p__Acidobacteriota;c__Terriglobia;o__Acidoferrales;f__UBA7541;g__;s__	58.19	4.32	Gradient Boost (General Model)	11	0.902	5867	302.277	3018436	0.56	3008	555	53294	None
GCA_018000455.1_ASM1800045v1_genomic	5188020	d__Bacteria;p__Acidobacteriota;c__Vicinamibacteria;o__Vicinamibacterales;f__UBA2999;g__CADEFD01;s__CADEFD01 sp018000455	100	0.92	Gradient Boost (General Model)	11	0.925	157347	357.456	5188020	0.69	4485	54	478005	None
GCA_019232935.1_ASM1923293v1_genomic	5.19799e+06	d__Bacteria;p__Acidobacteriota;c__Terriglobia;o__Terriglobales;f__Acidobacteriaceae;g__Silvibacterium;s__Silvibacterium sp019232935	74.99	4.2	Gradient Boost (General Model)	11	0.911	12934	320.344	3897976	0.6	3700	441	48544	None
GCA_023427865.1_ASM2342786v1_genomic	5.19823e+06	d__Bacteria;p__Acidobacteriota;c__Vicinamibacteria;o__Vicinamibacterales;f__Vicinamibacteraceae;g__Luteitalea;s__Luteitalea sp023427865	86.68	2.99	Gradient Boost (General Model)	11	0.917	7595	331.89	4505828	0.69	4156	686	32192	None
GCA_003222855.1_ASM322285v1_genomic	5.19886e+06	d__Bacteria;p__Acidobacteriota;c__Blastocatellia;o__Pyrinomonadales;f__Pyrinomonadaceae;g__UBA11740;s__UBA11740 sp003222855	79.15	4.71	Gradient Boost (General Model)	11	0.87	6484	272.626	4114900	0.55	4391	801	31920	None
GCA_023700825.1_ASM2370082v1_genomic	5.20206e+06	d__Bacteria;p__Acidobacteriota;c__Thermoanaerobaculia;o__Gp7-AA8;f__Gp7-AA8;g__JACPDH01;s__JACPDH01 sp023700825	90.84	4.64	Gradient Boost (General Model)	11	0.894	8271	325.483	4725549	0.66	4335	687	43547	None
GCA_020073485.1_ASM2007348v1_genomic	5.2031e+06	d__Bacteria;p__Acidobacteriota;c__Terriglobia;o__Acidoferrales;f__UBA7541;g__Palsa-360;s__Palsa-360 sp020073485	97.02	0.97	Gradient Boost (General Model)	11	0.865	168044	335.638	5048047	0.59	4341	46	483928	None
GCA_003225595.1_ASM322559v1_genomic	5.20413e+06	d__Bacteria;p__Acidobacteriota;c__Terriglobia;o__Terriglobales;f__SbA1;g__Gp1-AA124;s__Gp1-AA124 sp003225595	97.02	1.93	Gradient Boost (General Model)	11	0.838	8686	263.548	5049048	0.56	5367	814	45632	None
GCA_024638215.1_ASM2463821v1_genomic	5.20579e+06	d__Bacteria;p__Acidobacteriota;c__Terriglobia;o__UBA7540;f__UBA7540;g__JAHEKS01;s__JAHEKS01 sp024638215	94.1	1.32	Gradient Boost (General Model)	11	0.867	14933	313.13	4898650	0.61	4531	453	64774	None
GCA_021787735.1_ASM2178773v1_genomic	5.21066e+06	d__Bacteria;p__Acidobacteriota;c__Terriglobia;o__UBA7540;f__UBA7540;g__SCRD01;s__SCRD01 sp021787735	93.48	3.01	Gradient Boost (General Model)	11	0.863	39532	323.411	4870921	0.57	4342	184	137029	None
GCA_025937075.1_ASM2593707v1_genomic	5.21103e+06	d__Bacteria;p__Acidobacteriota;c__Vicinamibacteria;o__Vicinamibacterales;f__2-12-FULL-66-21;g__;s__	81.5	9.31	Gradient Boost (General Model)	11	0.936	9424	327.694	4246989	0.66	4053	563	40661	None
GCA_003168235.1_20110700_P1S_genomic	5.21181e+06	d__Bacteria;p__Acidobacteriota;c__Terriglobia;o__Terriglobales;f__SbA1;g__Bog-209;s__Bog-209 sp003168235	71.58	1.67	Gradient Boost (General Model)	11	0.867	7726	280.959	3730614	0.58	3848	567	30456	None
GCA_003154055.1_20120700_E3M_genomic	5.21398e+06	d__Bacteria;p__Acidobacteriota;c__Terriglobia;o__Terriglobales;f__SbA1;g__QIAJ01;s__QIAJ01 sp003154055	75.64	2.79	Neural Network (Specific Model)	11	0.868	17818	291.139	3943854	0.6	3933	372	64258	None
GCA_030838385.1_ASM3083838v1_genomic	5.21916e+06	d__Bacteria;p__Acidobacteriota;c__Terriglobia;o__Terriglobales;f__Acidobacteriaceae;g__KBS-83;s__	85.17	6.34	Neural Network (Specific Model)	11	0.885	10704	308.4	4445160	0.62	4259	551	44064	None
GCA_020348385.1_ASM2034838v1_genomic	5.22238e+06	d__Bacteria;p__Acidobacteriota;c__Aminicenantia;o__Aminicenantales;f__Aminicenantaceae;g__G020348385;s__G020348385 sp020348385	83.32	3.97	Gradient Boost (General Model)	11	0.909	4351283	362.098	4351283	0.46	3647	1	4351283	None
GCA_030037635.1_ASM3003763v1_genomic	5.22318e+06	d__Bacteria;p__Acidobacteriota;c__Terriglobia;o__Terriglobales;f__Acidobacteriaceae;g__Terracidiphilus;s__	91.34	3.96	Gradient Boost (General Model)	11	0.877	20165	344.038	4770852	0.61	4061	352	113325	None
GCA_019240475.1_ASM1924047v1_genomic	5.22716e+06	d__Bacteria;p__Acidobacteriota;c__Terriglobia;o__Bryobacterales;f__Bryobacteraceae;g__Bog-105;s__Bog-105 sp019240475	96.72	1.31	Gradient Boost (General Model)	11	0.929	425173	358.143	5055712	0.59	4385	37	592364	None
GCA_003224695.1_ASM322469v1_genomic	5.22794e+06	d__Bacteria;p__Acidobacteriota;c__Terriglobia;o__UBA7540;f__UBA7540;g__Gp13-AA74;s__Gp13-AA74 sp003224695	88.37	3.26	Gradient Boost (General Model)	11	0.846	18136	283.747	4619930	0.6	4607	380	83852	None
GCF_000265425.1_ASM26542v1_genomic	5.22838e+06	d__Bacteria;p__Acidobacteriota;c__Terriglobia;o__Terriglobales;f__Acidobacteriaceae;g__Terriglobus;s__Terriglobus roseus	99.99	9.37	Neural Network (Specific Model)	11	0.891	5227858	357.078	5227858	0.6	4353	1	5227858	None
GCA_014379795.1_ASM1437979v1_genomic	5.23349e+06	d__Bacteria;p__Acidobacteriota;c__Blastocatellia;o__Pyrinomonadales;f__Pyrinomonadaceae;g__JACMLC01;s__JACMLC01 sp014379795	71.54	2.83	Gradient Boost (General Model)	11	0.882	5153	290.923	3744036	0.56	3791	795	33678	None
GCA_002726085.1_ASM272608v1_genomic	5.234e+06	d__Bacteria;p__Acidobacteriota;c__Vicinamibacteria;o__Vicinamibacterales;f__UBA8438;g__NP936;s__NP936 sp002726085	88.65	5.64	Gradient Boost (General Model)	11	0.896	36503	328.592	4639937	0.65	4226	170	149112	None
GCA_013289825.1_ASM1328982v1_genomic	5.23442e+06	d__Bacteria;p__Acidobacteriota;c__Terriglobia;o__Acidoferrales;f__UBA7541;g__Acidoferrum;s__Acidoferrum sp013289825	86.57	4.31	Gradient Boost (General Model)	11	0.88	121862	348.337	4531437	0.58	3823	56	435910	None
GCA_905479655.1_10_20180412_Bin_METABAT_171_1_genomic	5.23471e+06	d__Bacteria;p__Acidobacteriota;c__Thermoanaerobaculia;o__UBA5704;f__UBA5704;g__CAJQNK01;s__CAJQNK01 sp905479655	93.53	2.2	Gradient Boost (General Model)	11	0.905	22663	347.686	4896022	0.71	4254	313	123747	None
GCA_014380365.1_ASM1438036v1_genomic	5.23552e+06	d__Bacteria;p__Acidobacteriota;c__Blastocatellia;o__Pyrinomonadales;f__Pyrinomonadaceae;g__PSRF01;s__PSRF01 sp014380365	95.07	3.01	Gradient Boost (General Model)	11	0.878	292402	347.806	4977406	0.55	4192	34	607377	None
GCA_025456495.1_ASM2545649v1_genomic	5.2399e+06	d__Bacteria;p__Acidobacteriota;c__Terriglobia;o__Bryobacterales;f__Bryobacteraceae;g__JACTMJ01;s__	79.49	1.2	Gradient Boost (General Model)	11	0.895	8237	314.931	4165195	0.62	3956	583	40286	None
GCA_003224635.1_ASM322463v1_genomic	5.24375e+06	d__Bacteria;p__Acidobacteriota;c__Terriglobia;o__UBA7540;f__UBA7540;g__Gp13-AA77;s__Gp13-AA77 sp003224635	83.67	5.05	Gradient Boost (General Model)	11	0.848	9301	298.311	4387442	0.61	4164	601	42928	None
GCA_026707325.1_ASM2670732v1_genomic	5.24656e+06	d__Bacteria;p__Acidobacteriota;c__Thermoanaerobaculia;o__UBA5704;f__QQVD01;g__WTGL01;s__	97.22	1.41	Gradient Boost (General Model)	11	0.926	49794	361.41	5100710	0.68	4363	209	333333	None
GCA_030041045.1_ASM3004104v1_genomic	5.25003e+06	d__Bacteria;p__Acidobacteriota;c__Terriglobia;o__Terriglobales;f__Acidobacteriaceae;g__Terracidiphilus;s__	99.62	1.21	Gradient Boost (General Model)	11	0.865	69914	352.672	5230082	0.62	4281	142	213851	None
GCA_003225455.1_ASM322545v1_genomic	5.25103e+06	d__Bacteria;p__Acidobacteriota;c__Terriglobia;o__Terriglobales;f__SbA1;g__QIAB01;s__QIAB01 sp003225455	95.09	4.24	Gradient Boost (General Model)	11	0.858	54037	285.203	4993208	0.56	5026	195	242714	None
GCA_016716905.1_ASM1671690v1_genomic	5251049	d__Bacteria;p__Acidobacteriota;c__Vicinamibacteria;o__Vicinamibacterales;f__SCN-69-37;g__SYFT01;s__SYFT01 sp016716905	100	1.86	Gradient Boost (General Model)	11	0.923	1815094	342.401	5251049	0.64	4736	22	1934998	None
GCA_020200025.1_ASM2020002v1_genomic	5.25388e+06	d__Bacteria;p__Acidobacteriota;c__Vicinamibacteria;o__Vicinamibacterales;f__UBA2999;g__JAIVJN01;s__JAIVJN01 sp020200025	82.62	5.2	Gradient Boost (General Model)	11	0.881	10970	296.098	4340755	0.65	4322	501	36429	None
GCA_902826455.1_RBC046_genomic	5258802	d__Bacteria;p__Acidobacteriota;c__Vicinamibacteria;o__Fen-336;f__Fen-336;g__CADEEV01;s__CADEEV01 sp902826455	100	0.96	Gradient Boost (General Model)	11	0.958	93299	356.7	5258802	0.71	4716	108	538330	None
GCA_021325235.1_ASM2132523v1_genomic	5.25886e+06	d__Bacteria;p__Acidobacteriota;c__Terriglobia;o__Bryobacterales;f__Bryobacteraceae;g__Bog-105;s__Bog-105 sp021325235	95.72	4.77	Gradient Boost (General Model)	11	0.936	200126	348.419	5033782	0.6	4520	60	647003	None
GCA_016927475.1_ASM1692747v1_genomic	5.2651e+06	d__Bacteria;p__Acidobacteriota;c__Aminicenantia;o__Aminicenantales;f__Aminicenantaceae;g__JAFGMO01;s__JAFGMO01 sp016927475	94.76	2.31	Gradient Boost (General Model)	11	0.902	76730	367.093	4989209	0.46	4094	104	195394	None
GCA_026225395.1_ASM2622539v1_genomic	5.26524e+06	d__Bacteria;p__Acidobacteriota;c__Terriglobia;o__Terriglobales;f__Acidobacteriaceae;g__Granulicella_A;s__	94.63	3.27	Neural Network (Specific Model)	11	0.905	144932	358.252	4982495	0.59	4202	43	381085	None
GCA_026985075.1_ASM2698507v1_genomic	5.26621e+06	d__Bacteria;p__Acidobacteriota;c__Blastocatellia;o__HR10;f__J050;g__J050;s__	98.66	0.88	Gradient Boost (General Model)	11	0.864	109812	339.8	5195638	0.59	4414	105	351875	None
GCA_020073105.1_ASM2007310v1_genomic	5.26755e+06	d__Bacteria;p__Acidobacteriota;c__Terriglobia;o__Terriglobales;f__SbA1;g__JAIQFW01;s__JAIQFW01 sp020073105	97.58	1.18	Gradient Boost (General Model)	11	0.877	25047	303.808	5140075	0.58	4952	308	88364	None
GCF_900114625.1_IMG-taxon_2687453730_annotated_assembly_genomic	5275857	d__Bacteria;p__Acidobacteriota;c__Terriglobia;o__Terriglobales;f__Acidobacteriaceae;g__Granulicella_C;s__Granulicella_C pectinivorans	100	0.36	Neural Network (Specific Model)	11	0.901	4439413	369.818	5275857	0.61	4290	3	4439413	None
GCA_016703965.1_ASM1670396v1_genomic	5.27909e+06	d__Bacteria;p__Acidobacteriota;c__Blastocatellia;o__Pyrinomonadales;f__Pyrinomonadaceae;g__OLB17;s__OLB17 sp016703965	96.21	1.4	Gradient Boost (General Model)	11	0.89	1142076	314.497	5079012	0.52	4800	30	2161343	None
GCA_020439745.1_ASM2043974v1_genomic	5.27916e+06	d__Bacteria;p__Acidobacteriota;c__Holophagae;o__Acanthopleuribacterales;f__Acanthopleuribacteraceae;g__JAGQSC01;s__JAGQSC01 sp020439745	97.27	0.29	Gradient Boost (General Model)	11	0.938	336300	370.501	5135038	0.52	4345	65	612793	None
GCA_021463145.1_ASM2146314v1_genomic	5281103	d__Bacteria;p__Acidobacteriota;c__Blastocatellia;o__UBA7656;f__JADIYM01;g__JADIYM01;s__JADIYM01 sp021463145	100	0.56	Gradient Boost (General Model)	11	0.887	54924	357.168	5281103	0.63	4380	173	285369	None
GCA_003222945.1_ASM322294v1_genomic	5.28228e+06	d__Bacteria;p__Acidobacteriota;c__Blastocatellia;o__Pyrinomonadales;f__Pyrinomonadaceae;g__QHXM01;s__QHXM01 sp003222945	89.82	1.88	Gradient Boost (General Model)	11	0.882	20064	311.644	4744547	0.53	4486	325	66972	None
GCA_022842985.1_ASM2284298v1_genomic	5.28762e+06	d__Bacteria;p__Acidobacteriota;c__Vicinamibacteria;o__Vicinamibacterales;f__UBA2999;g__CADEFD01;s__CADEFD01 sp022842985	93.9	2.95	Gradient Boost (General Model)	11	0.936	15294	332.7	4965071	0.7	4663	469	56717	None
GCA_003156805.1_20120600_P2M_genomic	5.29085e+06	d__Bacteria;p__Acidobacteriota;c__Terriglobia;o__Terriglobales;f__SbA1;g__Sulfotelmatobacter;s__Sulfotelmatobacter sp003156805	95.12	1.12	Gradient Boost (General Model)	11	0.868	89029	326.367	5032658	0.59	4469	75	441511	None
GCA_020072815.1_ASM2007281v1_genomic	5293082	d__Bacteria;p__Acidobacteriota;c__Terriglobia;o__Terriglobales;f__Gp1-AA117;g__Angelobacter;s__Angelobacter sp020072815	100	0.14	Gradient Boost (General Model)	11	0.862	286786	327.849	5293082	0.59	4643	32	919626	None
GCA_013410115.1_ASM1341011v1_genomic	5.29425e+06	d__Bacteria;p__Acidobacteriota;c__Terriglobia;o__Terriglobales;f__Acidobacteriaceae;g__Edaphobacter;s__Edaphobacter lichenicola_A	99.83	0.07	Neural Network (Specific Model)	11	0.87	2888932	343.92	5285246	0.58	4466	4	2888932	None
GCA_018057705.1_ASM1805770v1_genomic	5.29468e+06	d__Bacteria;p__Acidobacteriota;c__Thermoanaerobaculia;o__UBA5704;f__UBA5704;g__JAGPDF01;s__JAGPDF01 sp018057705	95.99	0.14	Gradient Boost (General Model)	11	0.919	53469	358.103	5082361	0.69	4353	177	179502	None
GCA_017994815.1_ASM1799481v1_genomic	5.29565e+06	d__Bacteria;p__Acidobacteriota;c__Polarisedimenticolia;o__J045;f__J045;g__JAGOJY01;s__JAGOJY01 sp017994815	92.81	2.38	Gradient Boost (General Model)	11	0.923	68626	371.532	4914894	0.72	4076	166	199495	None
GCA_029776225.1_ASM2977622v1_genomic	5.29783e+06	d__Bacteria;p__Acidobacteriota;c__Terriglobia;o__Bryobacterales;f__Bryobacteraceae;g__Fen-330;s__	97.72	1.13	Gradient Boost (General Model)	11	0.916	196966	341.419	5177044	0.63	4643	115	639693	None
GCA_013362195.1_ASM1336219v1_genomic	5.29902e+06	d__Bacteria;p__Acidobacteriota;c__Vicinamibacteria;o__Vicinamibacterales;f__2-12-FULL-66-21;g__QHWT01;s__QHWT01 sp013362195	89.29	2.76	Gradient Boost (General Model)	11	0.92	8228	327.35	4731495	0.68	4440	699	39387	None
GCF_900188085.1_IMG-taxon_2681813547_annotated_assembly_genomic	5.29908e+06	d__Bacteria;p__Acidobacteriota;c__Terriglobia;o__Terriglobales;f__Acidobacteriaceae;g__Granulicella_C;s__Granulicella_C rosea	99.9	0.07	Neural Network (Specific Model)	11	0.891	586566	365.13	5293785	0.63	4310	24	1463594	None
GCA_016699405.1_ASM1669940v1_genomic	5.29944e+06	d__Bacteria;p__Acidobacteriota;c__Thermoanaerobaculia;o__UBA5704;f__UBA5704;g__JAAYLR01;s__JAAYLR01 sp016699405	98.58	0.31	Gradient Boost (General Model)	11	0.919	5224191	374.862	5224191	0.7	4274	1	5224191	None
GCA_020847045.1_ASM2084704v1_genomic	5.30187e+06	d__Bacteria;p__Acidobacteriota;c__Terriglobia;o__Bryobacterales;f__Bryobacteraceae;g__JAFLBB01;s__JAFLBB01 sp020847045	90.52	4.84	Neural Network (Specific Model)	11	0.942	93783	367.206	4799256	0.64	4114	110	243850	None
GCA_025462885.1_ASM2546288v1_genomic	5.30431e+06	d__Bacteria;p__Acidobacteriota;c__Terriglobia;o__Terriglobales;f__Acidobacteriaceae;g__JAJXYY01;s__	99.18	0.22	Neural Network (Specific Model)	11	0.883	535221	355.983	5260811	0.59	4356	16	825122	None
GCA_030614585.1_ASM3061458v1_genomic	5.30607e+06	d__Bacteria;p__Acidobacteriota;c__UBA6911;o__RPQK01;f__RPQK01;g__;s__	82.03	0.07	Gradient Boost (General Model)	11	0.874	7546	315.075	4352571	0.53	4034	651	33069	None
GCA_030860665.1_ASM3086066v1_genomic	5.31356e+06	d__Bacteria;p__Acidobacteriota;c__Blastocatellia;o__Pyrinomonadales;f__Pyrinomonadaceae;g__JAIBCC01;s__	91.7	0.31	Gradient Boost (General Model)	11	0.871	10466	316.262	4872530	0.53	4477	586	44550	None
GCA_022562495.1_ASM2256249v1_genomic	5.31619e+06	d__Bacteria;p__Acidobacteriota;c__Vicinamibacteria;o__Vicinamibacterales;f__UBA8438;g__NP936;s__NP936 sp022562495	89.11	0.28	Gradient Boost (General Model)	11	0.863	18724	321.849	4737261	0.67	4241	339	115882	None
GCA_025994075.1_ASM2599407v1_genomic	5.31734e+06	d__Bacteria;p__Acidobacteriota;c__Vicinamibacteria;o__Fen-336;f__Fen-336;g__WYBL01;s__WYBL01 sp011526565	85.01	1.17	Gradient Boost (General Model)	11	0.953	171609	373.42	4520273	0.73	3852	51	480866	None
GCA_003152415.1_20120700_P2M_genomic	5.3195e+06	d__Bacteria;p__Acidobacteriota;c__Terriglobia;o__Terriglobales;f__Acidobacteriaceae;g__Palsa-343;s__Palsa-343 sp003152415	79.9	1.15	Neural Network (Specific Model)	11	0.872	16512	304.204	4250281	0.62	4073	357	122398	None
GCA_028876805.1_ASM2887680v1_genomic	5.31977e+06	d__Bacteria;p__Acidobacteriota;c__Terriglobia;o__Bryobacterales;f__Bryobacteraceae;g__JAIQFS01;s__	91.71	1.39	Gradient Boost (General Model)	11	0.867	10114	292.939	4878765	0.62	4825	656	36930	None
GCA_027307045.1_ASM2730704v1_genomic	5.32168e+06	d__Bacteria;p__Acidobacteriota;c__Terriglobia;o__Terriglobales;f__Gp1-AA117;g__Angelobacter;s__	93.68	1.9	Gradient Boost (General Model)	11	0.857	33855	303.02	4985350	0.56	4709	356	120705	None
GCA_003152355.1_20120700_P2M_genomic	5.32457e+06	d__Bacteria;p__Acidobacteriota;c__Terriglobia;o__Acidoferrales;f__UBA7541;g__Palsa-147;s__Palsa-147 sp003152355	85.94	5.83	Gradient Boost (General Model)	11	0.874	25509	306.9	4575937	0.57	4357	280	97671	None
GCA_026707615.1_ASM2670761v1_genomic	5.32835e+06	d__Bacteria;p__Acidobacteriota;c__Vicinamibacteria;o__Vicinamibacterales;f__UBA8438;g__JAGWAJ01;s__	95.78	5.88	Gradient Boost (General Model)	11	0.899	9424	311.307	5103491	0.72	4923	691	42550	None
GCA_025463165.1_ASM2546316v1_genomic	5.32847e+06	d__Bacteria;p__Acidobacteriota;c__Thermoanaerobaculia;o__Gp7-AA8;f__Gp7-AA8;g__;s__	95.93	3.16	Gradient Boost (General Model)	11	0.949	13202	330.656	5111603	0.64	4902	471	68292	None
GCA_026708285.1_ASM2670828v1_genomic	5.3301e+06	d__Bacteria;p__Acidobacteriota;c__Thermoanaerobaculia;o__UBA5704;f__QQVD01;g__WTGL01;s__	93.57	4.72	Gradient Boost (General Model)	11	0.927	21188	349.015	4987370	0.68	4422	402	113399	None
GCA_019233755.1_ASM1923375v1_genomic	5.33457e+06	d__Bacteria;p__Acidobacteriota;c__Terriglobia;o__Bryobacterales;f__Bryobacteraceae;g__Bog-105;s__Bog-105 sp019233755	92.74	0.51	Gradient Boost (General Model)	11	0.914	90672	343.741	4947278	0.58	4396	71	207073	None
GCA_025928375.1_ASM2592837v1_genomic	5.33694e+06	d__Bacteria;p__Acidobacteriota;c__Terriglobia;o__Terriglobales;f__SbA1;g__Sulfotelmatobacter;s__	84.18	3.38	Neural Network (Specific Model)	11	0.889	12032	312.863	4492638	0.58	4264	484	48192	None
GCA_937900045.1_SRR5457059_bin.137_CONCOCT_v1.1_MAG_genomic	5.3382e+06	d__Bacteria;p__Acidobacteriota;c__Terriglobia;o__UBA7540;f__UBA7540;g__;s__	95.03	2.39	Gradient Boost (General Model)	11	0.841	26658	319.471	5072894	0.57	4463	291	122467	None
GCA_003224135.1_ASM322413v1_genomic	5.33966e+06	d__Bacteria;p__Acidobacteriota;c__Terriglobia;o__Acidoferrales;f__UBA7541;g__Acidoferrum;s__Acidoferrum sp003224135	85.09	4.83	Gradient Boost (General Model)	11	0.871	7856	269.361	4543519	0.56	4915	804	29296	None
GCA_029567505.1_ASM2956750v1_genomic	5.33988e+06	d__Bacteria;p__Acidobacteriota;c__Thermoanaerobaculia;o__UBA5066;f__UBA5066;g__UBA5066;s__	96.32	2.21	Gradient Boost (General Model)	11	0.937	15660	347.004	5143369	0.72	4639	532	95667	None
GCA_003168335.1_20110700_P1D_genomic	5.34069e+06	d__Bacteria;p__Acidobacteriota;c__Blastocatellia;o__Pyrinomonadales;f__Pyrinomonadaceae;g__UBA11740;s__UBA11740 sp003168335	96.63	0.52	Gradient Boost (General Model)	11	0.871	551449	335.62	5160709	0.56	4471	14	984560	None
GCA_004298155.1_ASM429815v1_genomic	5.34112e+06	d__Bacteria;p__Acidobacteriota;c__Terriglobia;o__UBA7540;f__UBA7540;g__SCRD01;s__SCRD01 sp004298155	97.61	1.44	Gradient Boost (General Model)	11	0.868	346509	339.205	5213467	0.57	4457	29	565568	None
GCA_030040395.1_ASM3004039v1_genomic	5.34462e+06	d__Bacteria;p__Acidobacteriota;c__Terriglobia;o__Terriglobales;f__Acidobacteriaceae;g__Terracidiphilus;s__	77.06	1.88	Gradient Boost (General Model)	11	0.854	7007	307.158	4118568	0.62	3823	674	29281	None
GCF_001449115.1_ASM144911v1_genomic	5345702	d__Bacteria;p__Acidobacteriota;c__Terriglobia;o__Terriglobales;f__Acidobacteriaceae;g__Terracidiphilus;s__Terracidiphilus gabretensis	100	0.33	Gradient Boost (General Model)	11	0.892	729622	358.306	5345702	0.57	4440	19	2394573	None
GCA_030846775.1_ASM3084677v1_genomic	5.34706e+06	d__Bacteria;p__Acidobacteriota;c__Holophagae;o__Holophagales;f__Holophagaceae;g__Holophaga;s__	98.15	2.46	Gradient Boost (General Model)	11	0.914	5248135	354.331	5248135	0.69	4521	1	5248135	None
GCA_021846945.1_ASM2184694v1_genomic	5.34818e+06	d__Bacteria;p__Acidobacteriota;c__Terriglobia;o__Terriglobales;f__Acidobacteriaceae;g__Terracidiphilus;s__Terracidiphilus sp021846945	99.11	1.52	Gradient Boost (General Model)	11	0.869	24388	342.142	5300585	0.6	4497	339	141077	None
GCA_937967485.1_SRR1506951_bin.96_CONCOCT_v1.1_MAG_genomic	5.34856e+06	d__Bacteria;p__Acidobacteriota;c__Terriglobia;o__Bryobacterales;f__Bryobacteraceae;g__PNKE01;s__PNKE01 sp003487005	92.03	1.71	Gradient Boost (General Model)	11	0.933	8475	307.114	4922276	0.64	4998	795	57933	None
GCA_021788955.1_ASM2178895v1_genomic	5.34977e+06	d__Bacteria;p__Acidobacteriota;c__Terriglobia;o__Bryobacterales;f__Bryobacteraceae;g__JAJYKC01;s__JAJYKC01 sp021788955	58.17	1.93	Gradient Boost (General Model)	11	0.922	6030	293.102	3111962	0.63	3272	547	22660	None
GCA_003142935.1_20120800_E1D_genomic	5.35365e+06	d__Bacteria;p__Acidobacteriota;c__Terriglobia;o__Terriglobales;f__Acidobacteriaceae;g__Terracidiphilus;s__Terracidiphilus sp003142935	97.04	4.11	Gradient Boost (General Model)	11	0.853	37334	318.096	5195183	0.59	4654	219	186461	None
GCA_022870745.1_ASM2287074v1_genomic	5.36044e+06	d__Bacteria;p__Acidobacteriota;c__Terriglobia;o__Terriglobales;f__Acidobacteriaceae;g__Silvibacterium;s__Silvibacterium sp022870745	99.99	0.29	Neural Network (Specific Model)	11	0.906	5359900	373.296	5359900	0.58	4344	1	5359900	None
GCA_019244185.1_ASM1924418v1_genomic	5.36247e+06	d__Bacteria;p__Acidobacteriota;c__Thermoanaerobaculia;o__Gp7-AA8;f__Gp7-AA8;g__QHVT01;s__QHVT01 sp019244185	98.92	1.53	Gradient Boost (General Model)	11	0.946	416797	355.856	5304552	0.67	4714	26	744636	None
GCA_019237515.1_CP_BE_BS_6_genomic	5.36285e+06	d__Bacteria;p__Acidobacteriota;c__Terriglobia;o__Terriglobales;f__SbA1;g__JAFAGX01;s__JAFAGX01 sp019237515	78.29	11.02	Gradient Boost (General Model)	11	0.904	7054	294.678	4198576	0.55	4299	691	32608	None
GCA_019247865.1_ASM1924786v1_genomic	5.36404e+06	d__Bacteria;p__Acidobacteriota;c__Blastocatellia;o__Pyrinomonadales;f__Pyrinomonadaceae;g__JACMLC01;s__JACMLC01 sp019247865	74.27	3.02	Gradient Boost (General Model)	11	0.896	5210	305.164	3983875	0.61	3902	855	18738	None
GCA_018268755.1_ASM1826875v1_genomic	5364654	d__Bacteria;p__Acidobacteriota;c__Terriglobia;o__Terriglobales;f__SbA1;g__KAN-5;s__KAN-5 sp018268755	100	3.51	Gradient Boost (General Model)	11	0.892	271108	355.864	5364654	0.6	4489	36	448654	None
GCA_937967285.1_SRR6227243_bin.13_CONCOCT_v1.1_MAG_genomic	5.36749e+06	d__Bacteria;p__Acidobacteriota;c__Blastocatellia;o__RBC074;f__RBC074;g__JADJXM01;s__	87.93	1.19	Gradient Boost (General Model)	11	0.903	6661	337.879	4719634	0.6	4208	883	33406	None
GCA_025463055.1_ASM2546305v1_genomic	5.37162e+06	d__Bacteria;p__Acidobacteriota;c__Terriglobia;o__Acidoferrales;f__UBA7541;g__Acidoferrum;s__	99.23	2.45	Gradient Boost (General Model)	11	0.886	61333	322.438	5330263	0.57	4889	146	302179	None
GCA_003222975.1_ASM322297v1_genomic	5.37183e+06	d__Bacteria;p__Acidobacteriota;c__Blastocatellia;o__Pyrinomonadales;f__Pyrinomonadaceae;g__QHXN01;s__QHXN01 sp003222975	91.74	0.29	Gradient Boost (General Model)	11	0.875	50422	348.556	4928114	0.65	4127	153	187766	None
GCA_029287235.1_ASM2928723v1_genomic	5.37378e+06	d__Bacteria;p__Acidobacteriota;c__Thermoanaerobaculia;o__Thermoanaerobaculales;f__Sulfomarinibacteraceae;g__JAHECW01;s__	94.42	2.57	Gradient Boost (General Model)	11	0.892	24499	346.939	5073921	0.63	4358	336	123890	None
GCA_022340545.1_ASM2234054v1_genomic	5.38238e+06	d__Bacteria;p__Acidobacteriota;c__Vicinamibacteria;o__Fen-336;f__Fen-336;g__JAJDNS01;s__JAJDNS01 sp022340545	93.67	2.36	Gradient Boost (General Model)	11	0.926	18112	355.785	5041674	0.69	4379	406	89267	None
GCA_029777145.1_ASM2977714v1_genomic	5.38413e+06	d__Bacteria;p__Acidobacteriota;c__Blastocatellia;o__Pyrinomonadales;f__Pyrinomonadaceae;g__JAFDVJ01;s__	94.22	9.25	Gradient Boost (General Model)	11	0.891	6365	305.237	5072925	0.57	4943	1009	34946	None
GCA_021325515.1_ASM2132551v1_genomic	5.38656e+06	d__Bacteria;p__Acidobacteriota;c__Thermoanaerobaculia;o__Gp7-AA8;f__Gp7-AA8;g__JAJPHC01;s__JAJPHC01 sp021325515	99.84	0	Gradient Boost (General Model)	11	0.935	145582	355.755	5377942	0.63	4722	63	626791	None
GCA_903882645.1_freshwater_MAG_---_A14_bin-2537_genomic	5.38811e+06	d__Bacteria;p__Acidobacteriota;c__Terriglobia;o__Bryobacterales;f__Bryobacteraceae;g__BOG-224;s__BOG-224 sp903882645	97.79	0.24	Gradient Boost (General Model)	11	0.879	23503	312.692	5269037	0.64	4951	366	71390	None
GCA_030697165.1_ASM3069716v1_genomic	5388385	d__Bacteria;p__Acidobacteriota;c__Vicinamibacteria;o__Vicinamibacterales;f__UBA2999;g__12-FULL-67-14b;s__	100	1.6	Gradient Boost (General Model)	11	0.937	367601	356.568	5388385	0.66	4731	23	571542	None
GCA_003139975.1_20110800_S1M_genomic	5.38848e+06	d__Bacteria;p__Acidobacteriota;c__Terriglobia;o__Terriglobales;f__SbA1;g__Bog-209;s__Bog-209 sp003139975	72.52	0.03	Gradient Boost (General Model)	11	0.863	8907	269.417	3907728	0.58	4188	545	38992	None
GCA_030038115.1_ASM3003811v1_genomic	5.38948e+06	d__Bacteria;p__Acidobacteriota;c__Terriglobia;o__Terriglobales;f__Acidobacteriaceae;g__Palsa-343;s__	91.03	2.59	Gradient Boost (General Model)	11	0.887	11542	324.079	4906047	0.62	4484	568	45577	None
GCA_030038255.1_ASM3003825v1_genomic	5.3895e+06	d__Bacteria;p__Acidobacteriota;c__Terriglobia;o__Terriglobales;f__SbA1;g__Sulfotelmatobacter;s__	94.76	5.16	Gradient Boost (General Model)	11	0.879	19507	301.326	5107089	0.59	4976	423	111413	None
GCA_003225655.1_ASM322565v1_genomic	5.39082e+06	d__Bacteria;p__Acidobacteriota;c__Terriglobia;o__Terriglobales;f__QIAW01;g__QIAW01;s__QIAW01 sp003225655	76.73	0.3	Gradient Boost (General Model)	11	0.851	7592	272.676	4136379	0.56	4319	692	29359	None
GCA_003165455.1_20120700_P3M_genomic	5.39118e+06	d__Bacteria;p__Acidobacteriota;c__Terriglobia;o__Terriglobales;f__SbA1;g__Sulfotelmatobacter;s__Sulfotelmatobacter sp003165455	76.07	4.04	Gradient Boost (General Model)	11	0.87	16447	288.645	4101074	0.56	4134	344	61449	None
GCA_028284415.1_ASM2828441v1_genomic	5.39296e+06	d__Bacteria;p__Acidobacteriota;c__Blastocatellia;o__Pyrinomonadales;f__Pyrinomonadaceae;g__Aridibacter;s__	93.04	0.66	Gradient Boost (General Model)	11	0.904	1178681	328.211	5017611	0.37	4613	8	1817057	None
GCA_003224815.1_ASM322481v1_genomic	5.39707e+06	d__Bacteria;p__Acidobacteriota;c__Terriglobia;o__Terriglobales;f__SbA1;g__Gp1-AA145;s__Gp1-AA145 sp003224815	84.37	1.12	Gradient Boost (General Model)	11	0.877	12184	282.746	4553509	0.55	4725	508	51928	None
GCA_016213675.1_ASM1621367v1_genomic	5.39744e+06	d__Bacteria;p__Acidobacteriota;c__Thermoanaerobaculia;o__Thermoanaerobaculales;f__Thermoanaerobaculaceae;g__JACQZW01;s__JACQZW01 sp016213675	92.04	4.77	Gradient Boost (General Model)	11	0.912	96800	365.151	4967804	0.71	4143	95	257743	None
GCA_022827025.1_ASM2282702v1_genomic	5.39778e+06	d__Bacteria;p__Acidobacteriota;c__UBA6911;o__RPQK01;f__RPQK01;g__JAJDTT01;s__JAJDTT01 sp022827025	98.68	1.14	Gradient Boost (General Model)	11	0.892	25535	359.831	5326528	0.63	4407	318	95727	None
GCA_025357215.1_ASM2535721v1_genomic	5.39868e+06	d__Bacteria;p__Acidobacteriota;c__Terriglobia;o__Terriglobales;f__Gp1-AA117;g__Angelobacter;s__	92.32	0.59	Gradient Boost (General Model)	11	0.864	10820	290.434	4984064	0.56	4951	593	54743	None
GCA_020852175.1_ASM2085217v1_genomic	5.39992e+06	d__Bacteria;p__Acidobacteriota;c__Terriglobia;o__Bryobacterales;f__Bryobacteraceae;g__JAFLBB01;s__JAFLBB01 sp020852175	92.56	1.39	Neural Network (Specific Model)	11	0.941	104457	368.431	4998167	0.64	4262	71	350365	None
GCA_020072905.1_ASM2007290v1_genomic	5.4002e+06	d__Bacteria;p__Acidobacteriota;c__Terriglobia;o__UBA7540;f__UBA7540;g__JAIQGB01;s__JAIQGB01 sp020072905	88.04	2.29	Gradient Boost (General Model)	11	0.864	12306	299.209	4754334	0.61	4587	510	45964	None
GCA_026706325.1_ASM2670632v1_genomic	5.40159e+06	d__Bacteria;p__Acidobacteriota;c__UBA6911;o__RPQK01;f__RPQK01;g__JAJDTT01;s__	90.71	5.18	Gradient Boost (General Model)	11	0.912	9658	338.768	4899782	0.63	4407	667	38648	None
GCA_021813825.1_ASM2181382v1_genomic	5.40952e+06	d__Bacteria;p__Acidobacteriota;c__Terriglobia;o__Bryobacterales;f__Bryobacteraceae;g__JAJYKC01;s__JAJYKC01 sp021813825	94.62	0.8	Gradient Boost (General Model)	11	0.932	12121	329.249	5118492	0.63	4840	563	48415	None
GCA_026984795.1_ASM2698479v1_genomic	5.41222e+06	d__Bacteria;p__Acidobacteriota;c__Terriglobia;o__Bryobacterales;f__Bryobacteraceae;g__;s__	96.63	0.67	Gradient Boost (General Model)	11	0.911	153822	365.864	5229826	0.66	4346	77	448705	None
GCA_003231035.1_ASM323103v1_genomic	5.41336e+06	d__Bacteria;p__Acidobacteriota;c__Thermoanaerobaculia;o__UBA5704;f__UBA5704;g__SZUA-115;s__SZUA-115 sp003231035	92.2	1.22	Gradient Boost (General Model)	11	0.907	8303	318.671	4991115	0.63	4751	841	39639	None
GCA_030040995.1_ASM3004099v1_genomic	5.41405e+06	d__Bacteria;p__Acidobacteriota;c__Terriglobia;o__UBA7540;f__UBA7540;g__;s__	96.57	0.85	Gradient Boost (General Model)	11	0.847	26624	323.82	5228351	0.58	4571	312	99848	None
GCA_003161495.1_20110600_P1M_genomic	5.41787e+06	d__Bacteria;p__Acidobacteriota;c__Terriglobia;o__Acidoferrales;f__UBA7541;g__Palsa-360;s__Palsa-360 sp003161495	72.61	2.74	Gradient Boost (General Model)	11	0.858	8789	278.28	3933913	0.57	4053	544	39660	None
GCA_025356215.1_ASM2535621v1_genomic	5.42107e+06	d__Bacteria;p__Acidobacteriota;c__Terriglobia;o__Bryobacterales;f__Bryobacteraceae;g__Bryobacter;s__	94.86	0.17	Gradient Boost (General Model)	11	0.946	10881	318.051	5142426	0.6	5114	623	52033	None
GCA_020073665.1_ASM2007366v1_genomic	5422947	d__Bacteria;p__Acidobacteriota;c__Terriglobia;o__Terriglobales;f__SbA1;g__JAIQEU01;s__JAIQEU01 sp020073665	100	1.75	Gradient Boost (General Model)	11	0.881	223886	332.701	5422947	0.59	4796	62	528772	None
GCA_003138955.1_20110800_S1M_genomic	5.42455e+06	d__Bacteria;p__Acidobacteriota;c__Terriglobia;o__Terriglobales;f__SbA1;g__Bog-209;s__Bog-209 sp003138955	85.22	4.21	Gradient Boost (General Model)	11	0.85	14056	287.009	4622803	0.59	4574	423	59786	None
GCA_024641545.1_ASM2464154v1_genomic	5.42671e+06	d__Bacteria;p__Acidobacteriota;c__Thermoanaerobaculia;o__Thermoanaerobaculales;f__Sulfomarinibacteraceae;g__JAHECW01;s__JAHECW01 sp024641545	99.21	1.03	Gradient Boost (General Model)	11	0.901	25531	365.685	5383841	0.66	4428	310	83527	None
GCA_903916735.1_freshwater_MAG_---_AlinenSediments_bin-3382_genomic	5.43756e+06	d__Bacteria;p__Acidobacteriota;c__CAIWXX01;o__CAIWXX01;f__CAIWXX01;g__CAIWXX01;s__CAIWXX01 sp903916735	98.72	0.9	Gradient Boost (General Model)	11	0.866	73906	321.835	5367960	0.54	4832	183	216386	None
GCA_028819575.1_ASM2881957v1_genomic	5.43811e+06	d__Bacteria;p__Acidobacteriota;c__Terriglobia;o__Bryobacterales;f__UBA6623;g__;s__	98.72	2.42	Gradient Boost (General Model)	11	0.866	46591	345.744	5368506	0.61	4491	200	200309	None
GCA_009765985.1_ASM976598v1_genomic	5.43822e+06	d__Bacteria;p__Acidobacteriota;c__Terriglobia;o__Terriglobales;f__Acidobacteriaceae;g__Alloacidobacterium;s__Alloacidobacterium sp009765985	99.99	0.35	Neural Network (Specific Model)	11	0.89	364696	344.86	5437681	0.56	4686	38	961024	None
GCA_020847315.1_ASM2084731v1_genomic	5.43837e+06	d__Bacteria;p__Acidobacteriota;c__Terriglobia;o__Bryobacterales;f__Bryobacteraceae;g__JACTMJ01;s__JACTMJ01 sp020847315	87.4	5.83	Gradient Boost (General Model)	11	0.898	16765	342.167	4753134	0.61	4167	404	95931	None
GCA_030838445.1_ASM3083844v1_genomic	5.44163e+06	d__Bacteria;p__Acidobacteriota;c__Blastocatellia;o__Pyrinomonadales;f__Pyrinomonadaceae;g__JAIVJZ01;s__	83.89	2.39	Gradient Boost (General Model)	11	0.878	20494	359.066	4564982	0.63	3725	282	118953	None
GCA_003166955.1_20110700_P3D_genomic	5.44385e+06	d__Bacteria;p__Acidobacteriota;c__Terriglobia;o__Terriglobales;f__Acidobacteriaceae;g__Palsa-343;s__Palsa-343 sp003166955	99.37	2.61	Gradient Boost (General Model)	11	0.871	89589	338.096	5409550	0.62	4653	142	225190	None
GCA_001464065.1_Acidobacteria_bacterium_Ga0077522_genomic	5444093	d__Bacteria;p__Acidobacteriota;c__Vicinamibacteria;o__Vicinamibacterales;f__Vicinamibacteraceae;g__Luteitalea;s__Luteitalea sp001464065	100	1.6	Gradient Boost (General Model)	11	0.931	21734	343.616	5444093	0.7	4928	429	119273	None
GCA_021780095.1_ASM2178009v1_genomic	5.45897e+06	d__Bacteria;p__Acidobacteriota;c__Terriglobia;o__Terriglobales;f__Acidobacteriaceae;g__JAKAAZ01;s__JAKAAZ01 sp021780095	87.14	7.71	Gradient Boost (General Model)	11	0.893	14504	324.068	4756948	0.57	4378	468	72155	None
GCA_026225095.1_ASM2622509v1_genomic	5.45988e+06	d__Bacteria;p__Acidobacteriota;c__Terriglobia;o__Terriglobales;f__Acidobacteriaceae;g__Granulicella_C;s__	93.5	1.75	Neural Network (Specific Model)	11	0.88	26360	346.394	5104991	0.62	4330	288	80669	None
GCA_012270995.1_ASM1227099v1_genomic	5.46466e+06	d__Bacteria;p__Acidobacteriota;c__Thermoanaerobaculia;o__UBA5704;f__QQVD01;g__WTGL01;s__WTGL01 sp012270995	96.47	0.56	Gradient Boost (General Model)	11	0.919	55339	355.499	5271755	0.68	4553	201	175195	None
GCA_025923035.1_ASM2592303v1_genomic	5.46512e+06	d__Bacteria;p__Acidobacteriota;c__Blastocatellia;o__Pyrinomonadales;f__Pyrinomonadaceae;g__PSRF01;s__	87.86	0.68	Gradient Boost (General Model)	11	0.939	12062	343.543	4801655	0.57	4386	507	53764	None
GCA_009765785.1_ASM976578v1_genomic	5.4816e+06	d__Bacteria;p__Acidobacteriota;c__Terriglobia;o__Terriglobales;f__Acidobacteriaceae;g__UBA5172;s__UBA5172 sp009765785	99.96	1.04	Neural Network (Specific Model)	11	0.872	691170	345.635	5479411	0.59	4617	39	1654270	None
GCA_001917435.1_ASM191743v1_genomic	5.48307e+06	d__Bacteria;p__Acidobacteriota;c__Terriglobia;o__Acidoferrales;f__UBA7541;g__Acidoferrum;s__Acidoferrum sp001917435	81.26	0.54	Gradient Boost (General Model)	11	0.887	35444	325.473	4455545	0.57	4057	169	100624	None
GCA_030853405.1_ASM3085340v1_genomic	5.48353e+06	d__Bacteria;p__Acidobacteriota;c__Terriglobia;o__Bryobacterales;f__Bryobacteraceae;g__Bog-105;s__	90.45	2.37	Gradient Boost (General Model)	11	0.917	14893	308.001	4959855	0.56	4938	454	61253	None
GCA_003223555.1_ASM322355v1_genomic	5.48792e+06	d__Bacteria;p__Acidobacteriota;c__Vicinamibacteria;o__Fen-336;f__Fen-336;g__AA32;s__AA32 sp003223555	98.19	1.03	Gradient Boost (General Model)	11	0.922	57625	344.575	5388591	0.71	4821	151	366183	None
GCA_937922775.1_N4_Bin_Bin_7_1_genomic	5.4952e+06	d__Bacteria;p__Acidobacteriota;c__UBA890;o__UBA890;f__UBA890;g__;s__	81.45	3.03	Gradient Boost (General Model)	11	0.915	6132	320.581	4475842	0.62	4266	781	30059	None
GCA_003140235.1_20110800_P1M_genomic	5.49597e+06	d__Bacteria;p__Acidobacteriota;c__Terriglobia;o__Terriglobales;f__Gp1-AA117;g__Angelobacter;s__Angelobacter sp003140235	89.24	3.48	Gradient Boost (General Model)	11	0.884	40778	307.816	4904602	0.57	4708	204	118265	None
GCA_947458745.1_RE-18aug17-11_genomic	5.49666e+06	d__Bacteria;p__Acidobacteriota;c__Terriglobia;o__Bryobacterales;f__Bryobacteraceae;g__VFZY01;s__	98.04	0.89	Gradient Boost (General Model)	11	0.925	381004	348.207	5388921	0.62	4784	32	864489	None
GCA_025980435.1_ASM2598043v1_genomic	5.49683e+06	d__Bacteria;p__Acidobacteriota;c__Terriglobia;o__Bryobacterales;f__Bryobacteraceae;g__Bog-105;s__	93.47	0.08	Gradient Boost (General Model)	11	0.938	17134	342.133	5137884	0.58	4705	416	84607	None
GCA_003224105.1_ASM322410v1_genomic	5.49955e+06	d__Bacteria;p__Acidobacteriota;c__Terriglobia;o__Acidoferrales;f__UBA7541;g__Acidoferrum;s__Acidoferrum sp003224105	93.23	2.39	Gradient Boost (General Model)	11	0.884	9039	301.6	5127231	0.57	5020	736	43856	None
GCA_030045935.1_ASM3004593v1_genomic	5.50113e+06	d__Bacteria;p__Acidobacteriota;c__Terriglobia;o__Terriglobales;f__SbA1;g__Sulfotelmatobacter;s__	74.98	2.4	Neural Network (Specific Model)	11	0.88	5700	289.989	4124745	0.57	4182	793	29198	None
GCA_030650395.1_ASM3065039v1_genomic	5.50308e+06	d__Bacteria;p__Acidobacteriota;c__Vicinamibacteria;o__Vicinamibacterales;f__UBA2999;g__12-FULL-67-14b;s__	98.33	0.98	Gradient Boost (General Model)	11	0.915	65972	330.744	5411181	0.65	5002	180	240895	None
GCF_000178975.2_ASM17897v2_genomic	5503984	d__Bacteria;p__Acidobacteriota;c__Terriglobia;o__Terriglobales;f__Acidobacteriaceae;g__Granulicella_C;s__Granulicella_C tundricola	100	0.14	Neural Network (Specific Model)	11	0.881	4309153	343.021	5503984	0.6	4718	6	4309153	None
GCA_016215215.1_ASM1621521v1_genomic	5.52006e+06	d__Bacteria;p__Acidobacteriota;c__Terriglobia;o__Bryobacterales;f__Bryobacteraceae;g__Paludibaculum;s__Paludibaculum sp016215215	85.32	2.91	Gradient Boost (General Model)	11	0.932	16513	328.077	4709714	0.64	4472	392	64198	None
GCA_016789295.1_ASM1678929v1_genomic	5.523e+06	d__Bacteria;p__Acidobacteriota;c__Blastocatellia;o__Chloracidobacteriales;f__JADJPF01;g__JAEUQL01;s__JAEUQL01 sp016789295	83.08	0.92	Gradient Boost (General Model)	11	0.893	6658	311.756	4588508	0.41	4390	942	25814	None
GCA_014860455.1_ASM1486045v1_genomic	5.52378e+06	d__Bacteria;p__Acidobacteriota;c__Terriglobia;o__Bryobacterales;f__Bryobacteraceae;g__PNKE01;s__PNKE01 sp014860455	95.7	0.09	Gradient Boost (General Model)	11	0.919	25823	330.936	5286262	0.63	4906	356	92288	None
GCA_002483395.1_ASM248339v1_genomic	5.52415e+06	d__Bacteria;p__Acidobacteriota;c__Blastocatellia;o__Pyrinomonadales;f__Pyrinomonadaceae;g__OLB17;s__OLB17 sp002483395	80.63	0.81	Gradient Boost (General Model)	11	0.873	24437	271.291	4454120	0.51	4795	268	86013	None
GCA_016196065.1_ASM1619606v1_genomic	5.52796e+06	d__Bacteria;p__Acidobacteriota;c__Terriglobia;o__Terriglobales;f__SbA1;g__QIAJ01;s__QIAJ01 sp016196065	99.99	0.32	Neural Network (Specific Model)	11	0.895	837307	342.606	5527405	0.57	4822	29	2057872	None
GCA_018268875.1_ASM1826887v1_genomic	5.52916e+06	d__Bacteria;p__Acidobacteriota;c__Terriglobia;o__Bryobacterales;f__Bryobacteraceae;g__F-183;s__F-183 sp018268875	91.03	3.25	Gradient Boost (General Model)	11	0.944	6693	310.928	5033196	0.61	5109	864	43104	None
GCA_020073545.1_ASM2007354v1_genomic	5.52954e+06	d__Bacteria;p__Acidobacteriota;c__Terriglobia;o__UBA7540;f__UBA7540;g__Bog-366;s__Bog-366 sp020073545	95.52	3.54	Gradient Boost (General Model)	11	0.828	32255	302.042	5281819	0.6	4835	261	97429	None
GCA_003138975.1_20110800_S1M_genomic	5.53211e+06	d__Bacteria;p__Acidobacteriota;c__Terriglobia;o__Terriglobales;f__SbA1;g__Sulfotelmatobacter;s__Sulfotelmatobacter sp003138975	98.58	3.27	Gradient Boost (General Model)	11	0.861	43768	298.029	5453551	0.57	5267	223	205268	None
GCA_946887105.1_SRR17254982_bin.14_metawrap_v1.3.0_MAG_genomic	5.53987e+06	d__Bacteria;p__Acidobacteriota;c__Thermoanaerobaculia;o__Gp7-AA8;f__Gp7-AA8;g__QHVT01;s__	94.23	3.64	Gradient Boost (General Model)	11	0.945	16644	342.997	5220218	0.66	4809	421	120093	None
GCA_030745255.1_ASM3074525v1_genomic	5.54179e+06	d__Bacteria;p__Acidobacteriota;c__Vicinamibacteria;o__Vicinamibacterales;f__UBA8438;g__NP936;s__	74.7	4.84	Gradient Boost (General Model)	11	0.902	7096	295.502	4139719	0.66	4220	834	33848	None
GCA_020073015.1_ASM2007301v1_genomic	5.54571e+06	d__Bacteria;p__Acidobacteriota;c__Terriglobia;o__Terriglobales;f__SbA1;g__JAIQEY01;s__JAIQEY01 sp020073015	99.18	1.25	Gradient Boost (General Model)	11	0.869	40448	315.776	5500238	0.59	5053	245	212245	None
GCA_002427845.1_ASM242784v1_genomic	5.54779e+06	d__Bacteria;p__Acidobacteriota;c__Blastocatellia;o__Pyrinomonadales;f__Pyrinomonadaceae;g__PSRF01;s__PSRF01 sp002427845	97.12	1.54	Gradient Boost (General Model)	11	0.832	28582	298.928	5388017	0.54	5009	298	102130	None
GCA_003697015.1_ASM369701v1_genomic	5.54785e+06	d__Bacteria;p__Acidobacteriota;c__Thermoanaerobaculia;o__UBA5704;f__UBA5704;g__J023;s__J023 sp003697015	96.29	0	Gradient Boost (General Model)	11	0.92	14311	372.775	5342023	0.72	4400	500	63358	None
GCA_017990495.1_ASM1799049v1_genomic	5.54975e+06	d__Bacteria;p__Acidobacteriota;c__Vicinamibacteria;o__Fen-336;f__JAGNNV01;g__JAGNNV01;s__JAGNNV01 sp017990495	75.76	1.85	Gradient Boost (General Model)	11	0.933	12124	337.296	4204492	0.66	3886	472	55237	None
GCA_020350085.1_ASM2035008v1_genomic	5.54981e+06	d__Bacteria;p__Acidobacteriota;c__Polarisedimenticolia;o__J045;f__J045;g__G020350085;s__G020350085 sp020350085	74.08	1.27	Gradient Boost (General Model)	11	0.83	4111298	311.595	4111298	0.66	3662	1	4111298	None
GCA_013287135.1_ASM1328713v1_genomic	5.55472e+06	d__Bacteria;p__Acidobacteriota;c__Terriglobia;o__Acidoferrales;f__UBA7541;g__Palsa-295;s__Palsa-295 sp013287135	78.85	2	Gradient Boost (General Model)	11	0.87	38293	302.069	4379895	0.55	4215	194	125634	None
GCA_003223595.1_ASM322359v1_genomic	5.56243e+06	d__Bacteria;p__Acidobacteriota;c__Terriglobia;o__Terriglobales;f__SbA1;g__Sulfotelmatobacter;s__Sulfotelmatobacter sp003223595	78.66	1.62	Neural Network (Specific Model)	11	0.882	7642	282.567	4375404	0.58	4565	821	49628	None
GCA_937924525.1_N1_Bin_METABAT_221_1_genomic	5.56278e+06	d__Bacteria;p__Acidobacteriota;c__Terriglobia;o__Bryobacterales;f__Bryobacteraceae;g__JADJWL01;s__	99.32	0.29	Gradient Boost (General Model)	11	0.926	422398	368.666	5524951	0.66	4637	21	897747	None
GCA_902826465.1_RBC099_genomic	5.56596e+06	d__Bacteria;p__Acidobacteriota;c__Vicinamibacteria;o__Vicinamibacterales;f__UBA2999;g__WHSN01;s__WHSN01 sp902826465	88.65	1.4	Gradient Boost (General Model)	11	0.919	9083	304.707	4934225	0.65	4969	746	61464	None
GCA_937863115.1_SRR2107211_bin.18_CONCOCT_v1.1_MAG_genomic	5.56659e+06	d__Bacteria;p__Acidobacteriota;c__Blastocatellia;o__Pyrinomonadales;f__Pyrinomonadaceae;g__;s__	91.01	4.9	Gradient Boost (General Model)	11	0.898	7771	278.041	5066158	0.43	5465	888	41091	None
GCA_021817045.1_ASM2181704v1_genomic	5.57382e+06	d__Bacteria;p__Acidobacteriota;c__Terriglobia;o__UBA7540;f__UBA7540;g__RH2-MAG17b;s__RH2-MAG17b sp021817045	94.26	2.34	Gradient Boost (General Model)	11	0.865	50919	323.672	5253883	0.58	4697	174	147478	None
GCA_030863175.1_ASM3086317v1_genomic	5.57417e+06	d__Bacteria;p__Acidobacteriota;c__Blastocatellia;o__Pyrinomonadales;f__Pyrinomonadaceae;g__;s__	88.12	0.08	Gradient Boost (General Model)	11	0.895	68277	344.251	4911962	0.47	4263	110	266116	None
GCA_029781975.1_ASM2978197v1_genomic	5.57766e+06	d__Bacteria;p__Acidobacteriota;c__Thermoanaerobaculia;o__UBA5066;f__UBA5066;g__;s__	96.35	2.16	Gradient Boost (General Model)	11	0.935	358303	378.455	5374075	0.73	4431	54	622836	None
GCA_025361425.1_ASM2536142v1_genomic	5.57968e+06	d__Bacteria;p__Acidobacteriota;c__Terriglobia;o__Bryobacterales;f__Bryobacteraceae;g__Solibacter;s__	95.39	3	Neural Network (Specific Model)	11	0.906	20728	329.83	5322457	0.62	4881	377	118901	None
GCA_019247495.1_ASM1924749v1_genomic	5.57996e+06	d__Bacteria;p__Acidobacteriota;c__Thermoanaerobaculia;o__Gp7-AA8;f__Gp7-AA8;g__JADGNZ01;s__JADGNZ01 sp019247495	94.98	1.31	Gradient Boost (General Model)	11	0.918	36088	332.35	5299842	0.63	4893	247	222966	None
GCA_016871215.1_JGI_2017-08-21_genomic	5.58111e+06	d__Bacteria;p__Acidobacteriota;c__Terriglobia;o__VXMN01;f__VXMN01;g__VFZK01;s__VFZK01 sp016871215	97.22	1.85	Gradient Boost (General Model)	11	0.843	11516	303.757	5425955	0.58	5034	622	44038	None
GCA_020073375.1_ASM2007337v1_genomic	5.58187e+06	d__Bacteria;p__Acidobacteriota;c__Terriglobia;o__Acidoferrales;f__UBA7541;g__Palsa-360;s__Palsa-360 sp020073375	94.71	0.91	Gradient Boost (General Model)	11	0.859	49029	327.84	5286591	0.6	4624	176	230045	None
GCA_003140295.1_20110800_P1M_genomic	5.58879e+06	d__Bacteria;p__Acidobacteriota;c__Terriglobia;o__Acidoferrales;f__UBA7541;g__Palsa-189;s__Palsa-189 sp003140295	73.38	1.32	Gradient Boost (General Model)	11	0.845	13097	280.025	4101052	0.59	4140	418	69953	None
GCA_025456345.1_ASM2545634v1_genomic	5.5934e+06	d__Bacteria;p__Acidobacteriota;c__Vicinamibacteria;o__Vicinamibacterales;f__Fen-181;g__;s__	90.56	1.58	Gradient Boost (General Model)	11	0.926	39337	349.644	5065387	0.69	4479	253	345632	None
GCA_013289875.1_ASM1328987v1_genomic	5.59764e+06	d__Bacteria;p__Acidobacteriota;c__Terriglobia;o__Terriglobales;f__Acidobacteriaceae;g__Silvibacterium;s__Silvibacterium sp013289875	90.22	3.19	Neural Network (Specific Model)	11	0.892	57739	341.287	5050189	0.59	4409	184	118107	None
GCA_016179055.1_ASM1617905v1_genomic	5.59965e+06	d__Bacteria;p__Acidobacteriota;c__UBA6911;o__JACOSC01;f__JACOSC01;g__JACOSC01;s__JACOSC01 sp016179055	94.98	1.02	Gradient Boost (General Model)	11	0.796	22189	304.455	5318547	0.54	4646	334	109585	None
GCA_003225215.1_ASM322521v1_genomic	5.60393e+06	d__Bacteria;p__Acidobacteriota;c__Terriglobia;o__Terriglobales;f__Gp1-AA112;g__Gp1-AA112;s__Gp1-AA112 sp003225215	88.21	0.01	Gradient Boost (General Model)	11	0.861	18933	297.549	4943230	0.56	4782	421	73332	None
GCA_025462985.1_ASM2546298v1_genomic	5.60622e+06	d__Bacteria;p__Acidobacteriota;c__Terriglobia;o__Bryobacterales;f__Bryobacteraceae;g__Bog-105;s__	79.69	3.48	Gradient Boost (General Model)	11	0.915	5570	295.459	4467594	0.58	4626	839	23816	None
GCF_900290255.1_SbA1_genomic	5.61044e+06	d__Bacteria;p__Acidobacteriota;c__Terriglobia;o__Terriglobales;f__SbA1;g__Sulfotelmatobacter;s__Sulfotelmatobacter kueseliae	96.1	8.68	Gradient Boost (General Model)	11	0.865	54854	331.819	5391637	0.59	4691	198	190507	None
GCA_003156235.1_20120600_S2D_genomic	5.61608e+06	d__Bacteria;p__Acidobacteriota;c__Terriglobia;o__Terriglobales;f__Acidobacteriaceae;g__Terracidiphilus;s__Terracidiphilus sp003156235	78.01	3.08	Gradient Boost (General Model)	11	0.852	12062	286.392	4381105	0.58	4358	474	56528	None
GCA_003134995.1_20111000_P2S_genomic	5620309	d__Bacteria;p__Acidobacteriota;c__Terriglobia;o__Terriglobales;f__SbA1;g__Sulfotelmatobacter;s__Sulfotelmatobacter sp003134995	100	0.03	Gradient Boost (General Model)	11	0.872	309661	322.416	5620309	0.57	5078	29	833854	None
GCF_900290245.1_SbA5_genomic	5.62206e+06	d__Bacteria;p__Acidobacteriota;c__Terriglobia;o__Terriglobales;f__Acidobacteriaceae;g__Terracidiphilus;s__Terracidiphilus gaucii	94.03	0.42	Gradient Boost (General Model)	11	0.865	79929	339.526	5286421	0.59	4495	162	269762	None
GCA_030857085.1_ASM3085708v1_genomic	5.62474e+06	d__Bacteria;p__Acidobacteriota;c__Thermoanaerobaculia;o__Gp7-AA8;f__Gp7-AA8;g__QHVT01;s__	85.95	3.1	Gradient Boost (General Model)	11	0.923	7232	336.343	4834460	0.64	4435	823	22808	None
GCA_019694155.1_ASM1969415v1_genomic	5.62549e+06	d__Bacteria;p__Acidobacteriota;c__Vicinamibacteria;o__Fen-336;f__JAGNNV01;g__JAGNNV01;s__JAGNNV01 sp019694155	93.73	0.49	Gradient Boost (General Model)	11	0.937	39861	363.88	5272769	0.67	4532	257	128492	None
GCA_016201185.1_ASM1620118v1_genomic	5.62908e+06	d__Bacteria;p__Acidobacteriota;c__Terriglobia;o__Bryobacterales;f__JACQDG01;g__JACQDG01;s__JACQDG01 sp016201185	64.75	0.36	Gradient Boost (General Model)	11	0.925	8532	303.667	3644830	0.63	3710	497	39174	None
GCA_003225365.1_ASM322536v1_genomic	5.63256e+06	d__Bacteria;p__Acidobacteriota;c__Terriglobia;o__UBA7540;f__UBA7540;g__Gp13-AA74;s__Gp13-AA74 sp003225365	91.69	4.76	Gradient Boost (General Model)	11	0.86	21505	307.074	5164498	0.6	4836	421	84289	None
GCA_020200135.1_ASM2020013v1_genomic	5.63645e+06	d__Bacteria;p__Acidobacteriota;c__Blastocatellia;o__Pyrinomonadales;f__Pyrinomonadaceae;g__QHXN01;s__QHXN01 sp020200135	93.47	2.16	Gradient Boost (General Model)	11	0.884	56106	337.444	5268388	0.68	4608	137	217521	None
GCA_003139095.1_20110800_S1M_genomic	5.63712e+06	d__Bacteria;p__Acidobacteriota;c__Terriglobia;o__Terriglobales;f__SbA1;g__Bog-209;s__Bog-209 sp003139095	98.13	2.56	Gradient Boost (General Model)	11	0.864	145112	330.465	5531701	0.59	4826	75	420498	None
GCA_025980665.1_ASM2598066v1_genomic	5.63862e+06	d__Bacteria;p__Acidobacteriota;c__Terriglobia;o__Bryobacterales;f__Bryobacteraceae;g__Palsa-187;s__	89.42	0.51	Gradient Boost (General Model)	11	0.928	36743	320.504	5042053	0.59	4882	214	148998	None
GCA_030049455.1_ASM3004945v1_genomic	5.64145e+06	d__Bacteria;p__Acidobacteriota;c__Terriglobia;o__UBA7540;f__UBA7540;g__Bog-366;s__	58.08	0.61	Gradient Boost (General Model)	11	0.891	6450	320.741	3276554	0.59	3039	570	31309	None
GCA_016191645.1_ASM1619164v1_genomic	5.64678e+06	d__Bacteria;p__Acidobacteriota;c__Terriglobia;o__Bryobacterales;f__Bryobacteraceae;g__CADEFT01;s__CADEFT01 sp016191645	79.12	0.48	Gradient Boost (General Model)	11	0.939	24235	359.887	4467732	0.59	3895	267	70147	None
GCA_005778315.1_ASM577831v1_genomic	5.64817e+06	d__Bacteria;p__Acidobacteriota;c__Vicinamibacteria;o__Vicinamibacterales;f__UBA8438;g__UBA8438;s__UBA8438 sp005778315	65.57	1.29	Gradient Boost (General Model)	11	0.914	8146	299.424	3703507	0.66	3778	525	29810	None
GCF_000014005.1_ASM1400v1_genomic	5650368	d__Bacteria;p__Acidobacteriota;c__Terriglobia;o__Terriglobales;f__Koribacteraceae;g__Koribacter;s__Koribacter versatilis_A	100	0.33	Neural Network (Specific Model)	11	0.902	5650368	340.194	5650368	0.58	4998	1	5650368	None
GCA_026713545.1_ASM2671354v1_genomic	5.65058e+06	d__Bacteria;p__Acidobacteriota;c__Terriglobia;o__Bryobacterales;f__UBA6623;g__;s__	99.23	2.73	Gradient Boost (General Model)	11	0.862	69766	334.361	5607067	0.61	4828	170	199790	None
GCA_013361705.1_ASM1336170v1_genomic	5.65502e+06	d__Bacteria;p__Acidobacteriota;c__Terriglobia;o__Terriglobales;f__Acidobacteriaceae;g__Terriglobus_A;s__Terriglobus_A sp013361705	91.4	0.04	Gradient Boost (General Model)	11	0.897	17341	339.669	5168689	0.58	4556	414	69092	None
GCA_003224905.1_ASM322490v1_genomic	5.66094e+06	d__Bacteria;p__Acidobacteriota;c__Terriglobia;o__Terriglobales;f__SbA1;g__QIAA01;s__QIAA01 sp003224905	99.65	3.44	Gradient Boost (General Model)	11	0.872	32863	299.702	5641131	0.56	5485	304	111748	None
GCA_903970205.1_BOG_genome_mining.15_genomic	5.66155e+06	d__Bacteria;p__Acidobacteriota;c__Terriglobia;o__Bryobacterales;f__Bryobacteraceae;g__Bog-113;s__Bog-113 sp903970205	73.41	0.83	Neural Network (Specific Model)	11	0.919	11969	316.631	4156146	0.59	4033	455	38069	None
GCA_013298335.1_ASM1329833v1_genomic	5.66181e+06	d__Bacteria;p__Acidobacteriota;c__Blastocatellia;o__Chloracidobacteriales;f__Chloracidobacteriaceae;g__JAAFHI01;s__JAAFHI01 sp013298335	90.33	1.8	Gradient Boost (General Model)	11	0.878	5322	301.419	5114314	0.61	4973	1093	22746	None
GCA_025264645.1_ASM2526464v1_genomic	5.66394e+06	d__Bacteria;p__Acidobacteriota;c__Terriglobia;o__Terriglobales;f__Acidobacteriaceae;g__Edaphobacter;s__	99.97	0.34	Neural Network (Specific Model)	11	0.877	5662239	338.402	5662239	0.56	4899	1	5662239	None
GCA_030036915.1_ASM3003691v1_genomic	5.66883e+06	d__Bacteria;p__Acidobacteriota;c__Terriglobia;o__UBA7540;f__UBA7540;g__Bog-366;s__	84.65	5.62	Gradient Boost (General Model)	11	0.877	7996	315.178	4798667	0.58	4459	711	30885	None
GCA_025462785.1_ASM2546278v1_genomic	5.67071e+06	d__Bacteria;p__Acidobacteriota;c__Terriglobia;o__Terriglobales;f__SbA1;g__JAJPHW01;s__	68.76	1.27	Gradient Boost (General Model)	11	0.865	9857	273.255	3899179	0.53	4127	455	49793	None
GCA_001767435.1_ASM176743v1_genomic	5.67167e+06	d__Bacteria;p__Acidobacteriota;c__Vicinamibacteria;o__Vicinamibacterales;f__UBA2999;g__2-02-FULL-65-29;s__2-02-FULL-65-29 sp001767435	97.12	0.21	Gradient Boost (General Model)	11	0.89	39847	318.441	5508327	0.65	5140	239	152385	None
GCA_016178075.1_ASM1617807v1_genomic	5.68276e+06	d__Bacteria;p__Acidobacteriota;c__Vicinamibacteria;o__Vicinamibacterales;f__JACQTH01;g__JACQTH01;s__JACQTH01 sp016178075	87.28	0.8	Gradient Boost (General Model)	11	0.891	15613	320.042	4959914	0.66	4613	457	67805	None
GCA_023701125.1_ASM2370112v1_genomic	5.68383e+06	d__Bacteria;p__Acidobacteriota;c__Vicinamibacteria;o__Fen-336;f__Fen-336;g__WYBL01;s__WYBL01 sp023701125	95.17	1.15	Gradient Boost (General Model)	11	0.949	33824	352.501	5409304	0.72	4861	254	122636	None
GCA_019244945.1_ASM1924494v1_genomic	5.69201e+06	d__Bacteria;p__Acidobacteriota;c__Terriglobia;o__Bryobacterales;f__Bryobacteraceae;g__Bog-105;s__Bog-105 sp019244945	62.34	2.53	Gradient Boost (General Model)	11	0.924	7690	302.402	3548398	0.56	3626	583	32692	None
GCA_026394095.1_ASM2639409v1_genomic	5.69237e+06	d__Bacteria;p__Acidobacteriota;c__Terriglobia;o__Bryobacterales;f__Bryobacteraceae;g__Bryobacter;s__	88.71	1.86	Gradient Boost (General Model)	11	0.948	5810	287.673	5049699	0.56	5573	1077	28081	None
GCA_030841105.1_ASM3084110v1_genomic	5.69268e+06	d__Bacteria;p__Acidobacteriota;c__Blastocatellia;o__Pyrinomonadales;f__Pyrinomonadaceae;g__JAIVJZ01;s__	89.13	1.39	Gradient Boost (General Model)	11	0.878	76601	364.427	5073886	0.63	4077	128	195379	None
GCA_003137035.1_20111000_E3D_genomic	5.69534e+06	d__Bacteria;p__Acidobacteriota;c__Terriglobia;o__Bryobacterales;f__Bryobacteraceae;g__Fen-330;s__Fen-330 sp003137035	88.99	2.08	Gradient Boost (General Model)	11	0.905	12217	304.226	5068287	0.65	5043	549	53079	None
GCA_003160215.1_20120700_S1X_genomic	5.69905e+06	d__Bacteria;p__Acidobacteriota;c__Terriglobia;o__Terriglobales;f__Koribacteraceae;g__Bog-257;s__Bog-257 sp003160215	93.76	2.67	Gradient Boost (General Model)	11	0.835	36916	283.717	5343426	0.58	5258	292	133329	None
GCA_002451015.1_ASM245101v1_genomic	5.70381e+06	d__Bacteria;p__Acidobacteriota;c__UBA6911;o__UBA6911;f__UBA6911;g__UBA6911;s__UBA6911 sp002451015	86.64	2.57	Gradient Boost (General Model)	11	0.85	17304	303.27	4941781	0.52	4631	417	120035	None
GCA_003132325.1_20120500_P26_genomic	5.70685e+06	d__Bacteria;p__Acidobacteriota;c__Terriglobia;o__Terriglobales;f__SbA1;g__Bog-209;s__Bog-209 sp003132325	93.18	6.67	Gradient Boost (General Model)	11	0.839	27203	283.375	5317643	0.59	5266	305	189566	None
GCA_025350625.1_ASM2535062v1_genomic	5.70985e+06	d__Bacteria;p__Acidobacteriota;c__Terriglobia;o__Bryobacterales;f__Bryobacteraceae;g__Palsa-187;s__	89.2	5.54	Gradient Boost (General Model)	11	0.91	22273	299.824	5093189	0.58	5167	417	91156	None
GCA_003162875.1_20120800_S3X_genomic	5.71641e+06	d__Bacteria;p__Acidobacteriota;c__Terriglobia;o__Terriglobales;f__Acidobacteriaceae;g__Palsa-288;s__Palsa-288 sp003162875	84.62	1.86	Gradient Boost (General Model)	11	0.862	18470	312.749	4837229	0.62	4452	394	72079	None
GCA_025685655.1_ASM2568565v1_genomic	5.71997e+06	d__Bacteria;p__Acidobacteriota;c__Terriglobia;o__Terriglobales;f__Acidobacteriaceae;g__CAIVDV01;s__	99.26	2.13	Gradient Boost (General Model)	11	0.89	961249	357.881	5677642	0.55	4715	17	1557555	None
GCA_020073215.1_ASM2007321v1_genomic	5.73241e+06	d__Bacteria;p__Acidobacteriota;c__Terriglobia;o__Terriglobales;f__SbA1;g__Bog-209;s__Bog-209 sp020073215	97.98	5.66	Gradient Boost (General Model)	11	0.867	92340	327.908	5616618	0.59	4959	111	378617	None
GCA_023429845.1_ASM2342984v1_genomic	5.73251e+06	d__Bacteria;p__Acidobacteriota;c__Vicinamibacteria;o__Vicinamibacterales;f__Vicinamibacteraceae;g__Luteitalea;s__Luteitalea sp023429845	87.07	5.28	Gradient Boost (General Model)	11	0.923	18309	350.442	4991299	0.69	4390	385	75262	None
GCF_900108185.1_IMG-taxon_2684622995_annotated_assembly_genomic	5.73374e+06	d__Bacteria;p__Acidobacteriota;c__Terriglobia;o__Terriglobales;f__Acidobacteriaceae;g__Bryocella;s__Bryocella elongata	98.88	1.27	Neural Network (Specific Model)	11	0.891	661247	370.662	5669524	0.62	4549	16	1652683	None
GCA_945787575.1_FO.M.Acidobacteriota.07_genomic	5.73661e+06	d__Bacteria;p__Acidobacteriota;c__Thermoanaerobaculia;o__UBA5704;f__UBA5704;g__CALZKB01;s__CALZKB01 sp945787575	97.49	1.68	Gradient Boost (General Model)	11	0.912	21104	335.643	5592621	0.66	5075	484	106082	None
GCA_937867335.1_SRR1772176_bin.111_CONCOCT_v1.1_MAG_genomic	5.73671e+06	d__Bacteria;p__Acidobacteriota;c__Thermoanaerobaculia;o__UBA5704;f__UBA5704;g__;s__	96.85	2.25	Gradient Boost (General Model)	11	0.914	20298	343.919	5556000	0.69	4931	391	97544	None
GCA_003175865.1_ASM317586v1_genomic	5.73936e+06	d__Bacteria;p__Acidobacteriota;c__Blastocatellia;o__Pyrinomonadales;f__Pyrinomonadaceae;g__PSRF01;s__PSRF01 sp003175865	62.14	0.34	Gradient Boost (General Model)	11	0.893	8339	340.263	3566438	0.51	3126	436	23031	None
GCA_025685565.1_ASM2568556v1_genomic	5.74151e+06	d__Bacteria;p__Acidobacteriota;c__Terriglobia;o__Terriglobales;f__Acidobacteriaceae;g__Granulicella_D;s__	99.99	0.23	Neural Network (Specific Model)	11	0.888	1416590	364.347	5740939	0.6	4671	14	2400052	None
GCA_001780385.1_ASM178038v1_genomic	5.74255e+06	d__Bacteria;p__Acidobacteriota;c__HRBIN11;o__MFGW01;f__MFGW01;g__MFGW01;s__MFGW01 sp001780385	91.19	3.22	Gradient Boost (General Model)	11	0.804	30961	327.589	5236627	0.39	4295	253	154981	None
GCA_003134435.1_20111000_S1D_genomic	5749602	d__Bacteria;p__Acidobacteriota;c__Terriglobia;o__Terriglobales;f__SbA1;g__Bog-209;s__Bog-209 sp003134435	100	4.55	Neural Network (Specific Model)	11	0.884	60127	332.055	5749602	0.58	5112	261	160161	None
GCA_025938035.1_ASM2593803v1_genomic	5.75204e+06	d__Bacteria;p__Acidobacteriota;c__Vicinamibacteria;o__Vicinamibacterales;f__UBA2999;g__Gp6-AA40;s__	71.33	6.12	Gradient Boost (General Model)	11	0.925	21466	322.462	4102931	0.66	3931	235	79974	None
GCA_003131625.1_20120500_P32_genomic	5.75353e+06	d__Bacteria;p__Acidobacteriota;c__Terriglobia;o__Terriglobales;f__Acidobacteriaceae;g__Palsa-343;s__Palsa-343 sp003131625	93.76	3.49	Neural Network (Specific Model)	11	0.88	61664	327.388	5394508	0.62	4842	148	232055	None
GCA_001768615.1_ASM176861v1_genomic	5.75587e+06	d__Bacteria;p__Acidobacteriota;c__Vicinamibacteria;o__Vicinamibacterales;f__UBA2999;g__12-FULL-67-14b;s__12-FULL-67-14b sp001768615	92.24	3.06	Gradient Boost (General Model)	11	0.917	27759	333.328	5309218	0.67	4882	258	145383	None
GCA_003168355.1_20110700_P1M_genomic	5.75668e+06	d__Bacteria;p__Acidobacteriota;c__Terriglobia;o__Terriglobales;f__SbA1;g__Sulfotelmatobacter;s__Sulfotelmatobacter sp003168355	92.07	0.58	Gradient Boost (General Model)	11	0.869	41888	305.585	5300178	0.58	5034	213	203784	None
GCA_029263375.1_ASM2926337v1_genomic	5.75831e+06	d__Bacteria;p__Acidobacteriota;c__Thermoanaerobaculia;o__UBA5704;f__UBA5704;g__JAHEKO01;s__	95.23	1.7	Gradient Boost (General Model)	11	0.927	17828	346.636	5483639	0.67	4899	442	67040	None
GCA_003169715.1_20110800_P1D_genomic	5.75983e+06	d__Bacteria;p__Acidobacteriota;c__Terriglobia;o__Terriglobales;f__SbA1;g__PALSA-188;s__PALSA-188 sp003169715	75.81	0.23	Gradient Boost (General Model)	11	0.876	11600	287.308	4366525	0.54	4449	530	45546	None
GCA_019911795.1_ASM1991179v1_genomic	5.76566e+06	d__Bacteria;p__Acidobacteriota;c__Thermoanaerobaculia;o__UBA5704;f__JAIOJS01;g__JAIOJS01;s__JAIOJS01 sp019911795	93.94	0.65	Gradient Boost (General Model)	11	0.904	12908	346.699	5416258	0.63	4714	606	74535	None
GCA_003140075.1_20110800_P3S_genomic	5768439	d__Bacteria;p__Acidobacteriota;c__Terriglobia;o__Terriglobales;f__SbA1;g__Sulfotelmatobacter;s__Sulfotelmatobacter sp003140075	100	5.35	Gradient Boost (General Model)	11	0.867	34556	305.87	5768439	0.58	5464	276	160041	None
GCA_019242155.1_ASM1924215v1_genomic	5769545	d__Bacteria;p__Acidobacteriota;c__Terriglobia;o__Bryobacterales;f__Bryobacteraceae;g__PSRJ01;s__PSRJ01 sp019242155	100	4.99	Gradient Boost (General Model)	11	0.921	13908	318.375	5769545	0.59	5576	560	63263	None
GCA_020853155.1_ASM2085315v1_genomic	5.77033e+06	d__Bacteria;p__Acidobacteriota;c__Terriglobia;o__Bryobacterales;f__Bryobacteraceae;g__JACTMJ01;s__JACTMJ01 sp020853155	74.53	4.51	Gradient Boost (General Model)	11	0.899	7792	321.144	4300626	0.61	4018	652	32608	None
GCA_030042915.1_ASM3004291v1_genomic	5.77631e+06	d__Bacteria;p__Acidobacteriota;c__Terriglobia;o__Terriglobales;f__Acidobacteriaceae;g__Terracidiphilus;s__	65.41	3.61	Neural Network (Specific Model)	11	0.884	8431	329.749	3778285	0.61	3381	517	59145	None
GCA_019247235.1_ASM1924723v1_genomic	5.77865e+06	d__Bacteria;p__Acidobacteriota;c__Terriglobia;o__Terriglobales;f__SbA1;g__Gp1-AA145;s__Gp1-AA145 sp019247235	78.63	3.47	Gradient Boost (General Model)	11	0.865	5280	276.115	4543754	0.56	4759	958	31128	None
GCA_023441255.1_ASM2344125v1_genomic	5.78021e+06	d__Bacteria;p__Acidobacteriota;c__Terriglobia;o__Terriglobales;f__JAEZPW01;g__JAEZPW01;s__JAEZPW01 sp023441255	97.01	3.05	Gradient Boost (General Model)	11	0.879	17208	329.986	5607386	0.59	4987	451	68934	None
GCA_016870995.1_JGI_2017-08-21_genomic	5.78167e+06	d__Bacteria;p__Acidobacteriota;c__Terriglobia;o__Bryobacterales;f__Bryobacteraceae;g__Bryobacter;s__Bryobacter sp016870995	98.99	0.46	Gradient Boost (General Model)	11	0.938	45827	329.389	5723276	0.57	5451	215	154505	None
GCA_030037705.1_ASM3003770v1_genomic	5.78421e+06	d__Bacteria;p__Acidobacteriota;c__Terriglobia;o__Terriglobales;f__Acidobacteriaceae;g__Terracidiphilus;s__	88.73	2.49	Neural Network (Specific Model)	11	0.877	21845	346.29	5132333	0.58	4337	332	118325	None
GCA_030776455.1_ASM3077645v1_genomic	5.78525e+06	d__Bacteria;p__Acidobacteriota;c__Terriglobia;o__Bryobacterales;f__Bryobacteraceae;g__;s__	86.3	1.64	Neural Network (Specific Model)	11	0.932	34994	336.215	4992675	0.61	4627	210	149649	None
GCA_030041435.1_ASM3004143v1_genomic	5.78671e+06	d__Bacteria;p__Acidobacteriota;c__Terriglobia;o__Terriglobales;f__Acidobacteriaceae;g__Palsa-343;s__	99.7	2.2	Gradient Boost (General Model)	11	0.885	104841	351.304	5769352	0.63	4849	134	214018	None
GCA_003142185.1_20120700_S3X_genomic	5791462	d__Bacteria;p__Acidobacteriota;c__Terriglobia;o__Bryobacterales;f__Bryobacteraceae;g__Bog-375;s__Bog-375 sp003142185	100	2.25	Gradient Boost (General Model)	11	0.884	72997	335.159	5791462	0.62	5103	119	246101	None
GCA_003152795.1_20120700_E3M_genomic	5.79228e+06	d__Bacteria;p__Acidobacteriota;c__Terriglobia;o__Terriglobales;f__SbA1;g__Bog-209;s__Bog-209 sp003152795	81.49	3.28	Gradient Boost (General Model)	11	0.859	14797	284.842	4720128	0.59	4763	475	49316	None
GCA_902826065.1_RBC084_genomic	5.79287e+06	d__Bacteria;p__Acidobacteriota;c__Vicinamibacteria;o__Vicinamibacterales;f__UBA2999;g__CADEFD01;s__CADEFD01 sp902826065	97.45	2.29	Gradient Boost (General Model)	11	0.939	23034	341.3	5645155	0.71	5187	416	111425	None
GCA_002478115.1_ASM247811v1_genomic	5.79359e+06	d__Bacteria;p__Acidobacteriota;c__Terriglobia;o__Acidoferrales;f__UBA7541;g__Acidoferrum;s__Acidoferrum typicum	95.15	2.38	Gradient Boost (General Model)	11	0.848	57428	319.324	5512597	0.58	4890	209	198938	None
GCA_023137075.1_ASM2313707v1_genomic	5.79448e+06	d__Bacteria;p__Acidobacteriota;c__Aminicenantia;o__UBA2199;f__UBA2199;g__JAGLQA01;s__JAGLQA01 sp023137075	90.38	3.55	Gradient Boost (General Model)	11	0.911	7571	342.1	5237052	0.44	4657	902	37423	None
GCA_003225175.1_ASM322517v1_genomic	5.79486e+06	d__Bacteria;p__Acidobacteriota;c__Terriglobia;o__Terriglobales;f__Gp1-AA112;g__Gp1-AA112;s__Gp1-AA112 sp003225175	98.92	0.47	Gradient Boost (General Model)	11	0.852	109570	315.106	5732271	0.54	5177	268	251175	None
GCA_003170135.1_20110800_E3D_genomic	5795962	d__Bacteria;p__Acidobacteriota;c__Vicinamibacteria;o__Vicinamibacterales;f__Fen-181;g__Fen-181;s__Fen-181 sp003170135	100	5.64	Gradient Boost (General Model)	11	0.891	75223	339.238	5795962	0.68	5083	141	203295	None
GCA_016715115.1_ASM1671511v1_genomic	5.79623e+06	d__Bacteria;p__Acidobacteriota;c__Blastocatellia;o__Pyrinomonadales;f__Pyrinomonadaceae;g__JAFDVJ01;s__JAFDVJ01 sp016715115	97.96	0.43	Gradient Boost (General Model)	11	0.865	1389809	327.362	5677984	0.55	5014	16	1683217	None
GCA_003161195.1_20110600_P3S_genomic	5.79662e+06	d__Bacteria;p__Acidobacteriota;c__Terriglobia;o__Acidoferrales;f__UBA7541;g__Acidoferrum;s__Acidoferrum sp003161195	75.12	2.53	Gradient Boost (General Model)	11	0.863	15498	307.527	4354418	0.6	4084	388	74739	None
GCA_030597245.1_ASM3059724v1_genomic	5.80433e+06	d__Bacteria;p__Acidobacteriota;c__UBA6911;o__RPQK01;f__RPQK01;g__G020350445;s__	91.91	0.97	Gradient Boost (General Model)	11	0.862	8716	308.611	5334757	0.54	4980	748	51836	None
GCA_021782525.1_ASM2178252v1_genomic	5.80652e+06	d__Bacteria;p__Acidobacteriota;c__Thermoanaerobaculia;o__Thermoanaerobaculales;f__Thermoanaerobaculaceae;g__RBG-13-68-16;s__RBG-13-68-16 sp021782525	43.83	5.3	Gradient Boost (General Model)	11	0.897	5284	293.246	2544998	0.71	2600	495	30119	None
GCA_019239815.1_ASM1923981v1_genomic	5.80711e+06	d__Bacteria;p__Acidobacteriota;c__Terriglobia;o__Acidoferrales;f__UBA7541;g__Acidoferrum;s__Acidoferrum sp019239815	79.05	5.95	Gradient Boost (General Model)	11	0.88	5337	290.766	4590517	0.58	4639	984	17212	None
GCA_016934295.1_ASM1693429v1_genomic	5.81005e+06	d__Bacteria;p__Acidobacteriota;c__UBA6911;o__UBA6911;f__UBA6911;g__UBA6911;s__UBA6911 sp016934295	93.79	1.7	Gradient Boost (General Model)	11	0.866	21988	328.921	5449249	0.52	4790	343	92874	None
GCA_003167515.1_20110700_P1M_genomic	5.81451e+06	d__Bacteria;p__Acidobacteriota;c__Terriglobia;o__Terriglobales;f__Acidobacteriaceae;g__Palsa-343;s__Palsa-343 sp003167515	86.48	4.01	Gradient Boost (General Model)	11	0.871	13295	299.857	5028386	0.61	4881	501	66284	None
GCA_009841225.1_ASM984122v1_genomic	5.82798e+06	d__Bacteria;p__Acidobacteriota;c__Terriglobia;o__Bryobacterales;f__UBA6623;g__VXMF01;s__VXMF01 sp009841225	98.55	1.67	Gradient Boost (General Model)	11	0.894	247883	379.013	5743471	0.64	4523	58	436764	None
GCA_003135315.1_20111000_S1D_genomic	5.8283e+06	d__Bacteria;p__Acidobacteriota;c__Terriglobia;o__Terriglobales;f__Koribacteraceae;g__Bog-257;s__Bog-257 sp003135315	74.9	2.98	Gradient Boost (General Model)	11	0.855	8313	277.93	4365399	0.59	4488	631	51010	None
GCA_013289665.1_ASM1328966v1_genomic	5.83451e+06	d__Bacteria;p__Acidobacteriota;c__Terriglobia;o__Acidoferrales;f__UBA7541;g__Acidoferrum;s__Acidoferrum sp013289665	77.44	0.93	Gradient Boost (General Model)	11	0.869	218102	336.226	4518241	0.58	3900	26	774925	None
GCA_026706755.1_ASM2670675v1_genomic	5836327	d__Bacteria;p__Acidobacteriota;c__Vicinamibacteria;o__Vicinamibacterales;f__UBA8438;g__JAGWAJ01;s__	100	3.22	Gradient Boost (General Model)	11	0.886	12112	315.799	5836327	0.71	5466	713	54856	None
GCA_023265215.1_ASM2326521v1_genomic	5.84644e+06	d__Bacteria;p__Acidobacteriota;c__UBA6911;o__UBA6911;f__UBA6911;g__JAHFUH01;s__JAHFUH01 sp023265215	93.58	4.3	Gradient Boost (General Model)	11	0.857	8224	280.499	5471094	0.51	5589	796	32643	None
GCA_951813065.1_odPetFici3.Bryobacterales_2.1_genomic	5.84707e+06	d__Bacteria;p__Acidobacteriota;c__Terriglobia;o__Bryobacterales;f__UBA6623;g__;s__	95.62	0.67	Gradient Boost (General Model)	11	0.875	626330	350.114	5590973	0.62	4671	11	1050293	None
GCA_028874215.1_ASM2887421v1_genomic	5.84896e+06	d__Bacteria;p__Acidobacteriota;c__UBA6911;o__RPQK01;f__RPQK01;g__JAJDTT01;s__	97.54	1.48	Gradient Boost (General Model)	11	0.903	106261	372.701	5705080	0.63	4618	113	237606	None
GCA_021810735.1_ASM2181073v1_genomic	5.84999e+06	d__Bacteria;p__Acidobacteriota;c__Terriglobia;o__Terriglobales;f__Acidobacteriaceae;g__JAJZIF01;s__JAJZIF01 sp021810735	73.26	12.55	Gradient Boost (General Model)	11	0.884	7635	307.265	4285704	0.58	4118	655	41673	None
GCA_025685605.1_ASM2568560v1_genomic	5850469	d__Bacteria;p__Acidobacteriota;c__Terriglobia;o__Terriglobales;f__Acidobacteriaceae;g__Granulicella_B;s__	100	0.2	Neural Network (Specific Model)	11	0.885	4736692	335.986	5850469	0.58	5144	9	4736692	None
GCA_019748195.1_ASM1974819v1_genomic	5.85135e+06	d__Bacteria;p__Acidobacteriota;c__Terriglobia;o__Bryobacterales;f__Bryobacteraceae;g__JAIEPW01;s__JAIEPW01 sp019748195	99.67	1.5	Gradient Boost (General Model)	11	0.927	68905	340.932	5832045	0.64	5301	154	234889	None
GCA_003154855.1_20120700_E1D_genomic	5.85141e+06	d__Bacteria;p__Acidobacteriota;c__Terriglobia;o__Bryobacterales;f__Bryobacteraceae;g__Fen-330;s__Fen-330 sp003154855	77.72	5.37	Gradient Boost (General Model)	11	0.889	12646	287.745	4547715	0.65	4700	474	64646	None
GCF_000702445.1_ASM70244v1_genomic	5.85395e+06	d__Bacteria;p__Acidobacteriota;c__Terriglobia;o__Bryobacterales;f__Bryobacteraceae;g__Bryobacter;s__Bryobacter aggregatus	98.19	0.32	Gradient Boost (General Model)	11	0.932	4257809	353.703	5747993	0.58	5068	4	4257809	None
GCA_020073005.1_ASM2007300v1_genomic	5857670	d__Bacteria;p__Acidobacteriota;c__Vicinamibacteria;o__Vicinamibacterales;f__UBA2999;g__Gp6-AA45;s__Gp6-AA45 sp020073005	100	4.56	Gradient Boost (General Model)	11	0.938	59121	351.276	5857670	0.67	5225	179	172668	None
GCA_030775085.1_ASM3077508v1_genomic	5.85769e+06	d__Bacteria;p__Acidobacteriota;c__Thermoanaerobaculia;o__Gp7-AA8;f__Gp7-AA8;g__QHVT01;s__	99.22	1.85	Gradient Boost (General Model)	11	0.906	42070	339.07	5811999	0.63	5189	227	137760	None
GCA_003222935.1_ASM322293v1_genomic	5.85939e+06	d__Bacteria;p__Acidobacteriota;c__Blastocatellia;o__Pyrinomonadales;f__Pyrinomonadaceae;g__PSRF01;s__PSRF01 sp003222935	88.64	1.27	Gradient Boost (General Model)	11	0.843	9348	283.816	5193765	0.52	5159	695	43757	None
GCA_020199835.1_ASM2019983v1_genomic	5.86063e+06	d__Bacteria;p__Acidobacteriota;c__Blastocatellia;o__Pyrinomonadales;f__Pyrinomonadaceae;g__PSRF01;s__PSRF01 sp020199835	83.12	0.09	Gradient Boost (General Model)	11	0.916	424341	351.906	4871352	0.56	4235	18	1145089	None
GCA_025353165.1_ASM2535316v1_genomic	5.86158e+06	d__Bacteria;p__Acidobacteriota;c__Terriglobia;o__Bryobacterales;f__Bryobacteraceae;g__TMP-7;s__	98.4	2.7	Gradient Boost (General Model)	11	0.908	52739	318.192	5767799	0.62	5506	200	162871	None
GCA_021828225.1_ASM2182822v1_genomic	5.86294e+06	d__Bacteria;p__Acidobacteriota;c__Terriglobia;o__UBA7540;f__UBA7540;g__SCRD01;s__SCRD01 sp021828225	67.52	4.79	Gradient Boost (General Model)	11	0.867	5958	294.582	3958659	0.57	3891	702	23261	None
GCA_020073085.1_ASM2007308v1_genomic	5.86495e+06	d__Bacteria;p__Acidobacteriota;c__Terriglobia;o__JAIQFV01;f__JAIQFV01;g__JAIQFV01;s__JAIQFV01 sp020073085	98.74	0.55	Gradient Boost (General Model)	11	0.837	227296	338.16	5791051	0.56	4784	68	604509	None
GCA_003222555.1_ASM322255v1_genomic	5.86607e+06	d__Bacteria;p__Acidobacteriota;c__Vicinamibacteria;o__Vicinamibacterales;f__UBA2999;g__JAHFUJ01;s__JAHFUJ01 sp003222555	81.7	0.3	Gradient Boost (General Model)	11	0.86	7929	282.647	4792578	0.64	4875	784	35680	None
GCA_013812565.1_ASM1381256v1_genomic	5.87299e+06	d__Bacteria;p__Acidobacteriota;c__Blastocatellia;o__Pyrinomonadales;f__Pyrinomonadaceae;g__JACCTF01;s__JACCTF01 sp013812565	90.89	3.27	Gradient Boost (General Model)	11	0.868	5532	282.246	5337958	0.55	5484	1103	21452	None
GCA_003132445.1_20120500_P24_genomic	5.87388e+06	d__Bacteria;p__Acidobacteriota;c__Terriglobia;o__Terriglobales;f__SbA1;g__Sulfotelmatobacter;s__Sulfotelmatobacter sp003132445	87.23	0.73	Neural Network (Specific Model)	11	0.863	64619	309.967	5123786	0.56	4767	203	195588	None
GCA_003224995.1_ASM322499v1_genomic	5.87939e+06	d__Bacteria;p__Acidobacteriota;c__Terriglobia;o__Terriglobales;f__SbA1;g__Gp1-AA133;s__Gp1-AA133 sp003224995	69.3	2.3	Gradient Boost (General Model)	11	0.84	6670	252.077	4074419	0.57	4546	725	27872	None
GCA_020073395.1_ASM2007339v1_genomic	5.88549e+06	d__Bacteria;p__Acidobacteriota;c__Terriglobia;o__Terriglobales;f__SbA1;g__JAIQFF01;s__JAIQFF01 sp020073395	94.17	4.48	Gradient Boost (General Model)	11	0.869	26870	314.683	5542370	0.59	5108	311	115269	None
GCA_027452065.1_ASM2745206v1_genomic	5.88631e+06	d__Bacteria;p__Acidobacteriota;c__Terriglobia;o__Bryobacterales;f__Bryobacteraceae;g__;s__	90	0.48	Gradient Boost (General Model)	11	0.917	29960	354.742	5297675	0.65	4574	240	126821	None
GCA_023384575.1_ASM2338457v1_genomic	5887706	d__Bacteria;p__Acidobacteriota;c__Vicinamibacteria;o__Vicinamibacterales;f__JAFNAJ01;g__JAHDVP01;s__JAHDVP01 sp023384575	100	0.6	Gradient Boost (General Model)	11	0.905	101827	363.417	5887706	0.7	4895	112	313127	None
GCA_023384675.1_ASM2338467v1_genomic	5.8879e+06	d__Bacteria;p__Acidobacteriota;c__Terriglobia;o__Bryobacterales;f__Bryobacteraceae;g__PNKE01;s__PNKE01 sp023384675	97.4	0.91	Gradient Boost (General Model)	11	0.923	197741	349.444	5734819	0.64	5060	60	421886	None
GCA_018001935.1_ASM1800193v1_genomic	5.88834e+06	d__Bacteria;p__Acidobacteriota;c__UBA6911;o__JAAYUB01;f__JAAYUB01;g__JAGNHB01;s__JAGNHB01 sp018001935	97.24	1.67	Gradient Boost (General Model)	11	0.862	76072	393.585	5725824	0.67	4187	110	259249	None
GCA_001914785.1_ASM191478v1_genomic	5.89622e+06	d__Bacteria;p__Acidobacteriota;c__Terriglobia;o__Acidoferrales;f__UBA7541;g__Acidoferrum;s__Acidoferrum sp001914785	77.64	0.71	Gradient Boost (General Model)	11	0.887	32535	328.288	4577825	0.57	4132	191	133496	None
GCA_009765825.1_ASM976582v1_genomic	5.90063e+06	d__Bacteria;p__Acidobacteriota;c__Terriglobia;o__Terriglobales;f__Acidobacteriaceae;g__Edaphobacter;s__Edaphobacter sp009765825	99.93	2.79	Neural Network (Specific Model)	11	0.862	757627	340.11	5896497	0.58	4990	22	1972207	None
GCA_009838515.1_ASM983851v1_genomic	5.9036e+06	d__Bacteria;p__Acidobacteriota;c__Terriglobia;o__Bryobacterales;f__UBA6623;g__VXMF01;s__VXMF01 sp009838515	98.94	1.47	Gradient Boost (General Model)	11	0.889	117997	372.658	5841024	0.64	4654	99	310984	None
GCA_025927575.1_ASM2592757v1_genomic	5.91076e+06	d__Bacteria;p__Acidobacteriota;c__Terriglobia;o__Bryobacterales;f__Bryobacteraceae;g__KBS-96;s__	88.6	5.85	Gradient Boost (General Model)	11	0.905	25087	332.46	5236936	0.57	4762	319	68575	None
GCA_947465645.1_CH-Jul18-126_genomic	5.91132e+06	d__Bacteria;p__Acidobacteriota;c__Vicinamibacteria;o__Vicinamibacterales;f__UBA2999;g__Gp6-AA40;s__	94.21	24.27	Gradient Boost (General Model)	11	0.928	49152	333.608	5569052	0.66	5174	209	155636	None
GCA_013289855.1_ASM1328985v1_genomic	5.9118e+06	d__Bacteria;p__Acidobacteriota;c__Terriglobia;o__Acidoferrales;f__UBA7541;g__Acidoferrum;s__Acidoferrum sp013289855	90.48	2.88	Gradient Boost (General Model)	11	0.871	460276	336.393	5348996	0.58	4626	54	624183	None
GCA_020073465.1_ASM2007346v1_genomic	5.91258e+06	d__Bacteria;p__Acidobacteriota;c__Terriglobia;o__Terriglobales;f__SbA1;g__Sulfotelmatobacter;s__Sulfotelmatobacter sp020073465	99.99	0.53	Neural Network (Specific Model)	11	0.875	174451	331.562	5911990	0.59	5206	67	348451	None
GCA_003139995.1_20110800_S1M_genomic	5.91687e+06	d__Bacteria;p__Acidobacteriota;c__Terriglobia;o__Terriglobales;f__SbA1;g__Bog-209;s__Bog-209 sp003139995	92.84	1.38	Gradient Boost (General Model)	11	0.855	28622	314.73	5493220	0.58	4986	313	107599	None
GCA_020072965.1_ASM2007296v1_genomic	5917101	d__Bacteria;p__Acidobacteriota;c__Terriglobia;o__JAIQFV01;f__JAIQFV01;g__JAIQFV01;s__JAIQFV01 sp020072965	100	0.74	Gradient Boost (General Model)	11	0.832	89913	331.789	5917101	0.56	4955	108	347791	None
GCA_019752015.1_ASM1975201v1_genomic	5917992	d__Bacteria;p__Acidobacteriota;c__Vicinamibacteria;o__Vicinamibacterales;f__UBA2999;g__12-FULL-67-14b;s__12-FULL-67-14b sp019752015	100	0.87	Gradient Boost (General Model)	11	0.926	114700	337.805	5917992	0.64	5425	82	495937	None
GCA_013811945.1_ASM1381194v1_genomic	5.91855e+06	d__Bacteria;p__Acidobacteriota;c__Blastocatellia;o__Pyrinomonadales;f__Pyrinomonadaceae;g__PSRF01;s__PSRF01 sp013811945	67.22	2.65	Gradient Boost (General Model)	11	0.848	20582	289.197	3978449	0.55	3900	300	74914	None
GCA_020851655.1_ASM2085165v1_genomic	5.91855e+06	d__Bacteria;p__Acidobacteriota;c__Terriglobia;o__Bryobacterales;f__Bryobacteraceae;g__JADZCI01;s__JADZCI01 sp020851655	96.89	2.47	Gradient Boost (General Model)	11	0.948	21896	359.12	5734486	0.62	5059	392	101473	None
GCA_030044325.1_ASM3004432v1_genomic	5.91886e+06	d__Bacteria;p__Acidobacteriota;c__Terriglobia;o__Bryobacterales;f__Bryobacteraceae;g__Palsa-187;s__	79.44	1.28	Gradient Boost (General Model)	11	0.915	8532	312.367	4701939	0.62	4602	642	41467	None
GCA_028819215.1_ASM2881921v1_genomic	5.92245e+06	d__Bacteria;p__Acidobacteriota;c__Terriglobia;o__Bryobacterales;f__UBA6623;g__VXMF01;s__	98.98	1.71	Gradient Boost (General Model)	11	0.891	94346	375.012	5862042	0.64	4650	103	580403	None
GCA_002319925.1_ASM231992v1_genomic	5.92265e+06	d__Bacteria;p__Acidobacteriota;c__Holophagae;o__Holophagales;f__Holophagaceae;g__Holophaga;s__Holophaga sp002319925	71.64	2.89	Gradient Boost (General Model)	11	0.863	31140	302.33	4242989	0.61	4045	202	100782	None
GCA_030860645.1_ASM3086064v1_genomic	5.92436e+06	d__Bacteria;p__Acidobacteriota;c__Blastocatellia;o__Pyrinomonadales;f__Pyrinomonadaceae;g__;s__	80.04	1.89	Gradient Boost (General Model)	11	0.866	5564	300.187	4741861	0.67	4565	934	48785	None
GCA_024224155.1_ASM2422415v1_genomic	5.9245e+06	d__Bacteria;p__Acidobacteriota;c__Thermoanaerobaculia;o__UBA5704;f__UBA5704;g__CALZIK01;s__CALZIK01 sp024224155	96.45	3.17	Gradient Boost (General Model)	11	0.907	33977	323.315	5714182	0.64	5354	576	208947	None
GCA_026394055.1_ASM2639405v1_genomic	5.92638e+06	d__Bacteria;p__Acidobacteriota;c__Terriglobia;o__Bryobacterales;f__Bryobacteraceae;g__;s__	90.86	0.65	Gradient Boost (General Model)	11	0.918	70677	333.87	5384709	0.63	4946	107	278985	None
GCA_021228405.1_ASM2122840v1_genomic	5.92937e+06	d__Bacteria;p__Acidobacteriota;c__Blastocatellia;o__Pyrinomonadales;f__Pyrinomonadaceae;g__JAJQRF01;s__JAJQRF01 sp021228405	96.46	0.1	Gradient Boost (General Model)	11	0.886	516543	343.341	5719470	0.46	4922	20	1194427	None
GCA_027624045.1_ASM2762404v1_genomic	5.93313e+06	d__Bacteria;p__Acidobacteriota;c__Terriglobia;o__Bryobacterales;f__UBA6623;g__;s__	93.08	1.42	Gradient Boost (General Model)	11	0.897	24540	336.213	5522556	0.61	4921	342	119351	None
GCA_025353235.1_ASM2535323v1_genomic	5.94173e+06	d__Bacteria;p__Acidobacteriota;c__Terriglobia;o__Bryobacterales;f__Bryobacteraceae;g__;s__	89.51	2	Gradient Boost (General Model)	11	0.925	5478	281.486	5318440	0.58	5847	1247	20364	None
GCA_029263435.1_ASM2926343v1_genomic	5.94294e+06	d__Bacteria;p__Acidobacteriota;c__Vicinamibacteria;o__Bin61;f__SMYC01;g__;s__	75.88	3.77	Gradient Boost (General Model)	11	0.938	9377	326.128	4509503	0.62	4330	587	26510	None
GCA_026394075.1_ASM2639407v1_genomic	5.94968e+06	d__Bacteria;p__Acidobacteriota;c__Terriglobia;o__Bryobacterales;f__Bryobacteraceae;g__VFZY01;s__	96.9	2.19	Gradient Boost (General Model)	11	0.926	29670	334.709	5765239	0.62	5333	302	103370	None
GCA_030914105.1_ASM3091410v1_genomic	5.95119e+06	d__Bacteria;p__Acidobacteriota;c__Blastocatellia;o__Pyrinomonadales;f__Pyrinomonadaceae;g__QHXN01;s__	82.33	4.13	Gradient Boost (General Model)	11	0.871	5785	313.438	4899618	0.66	4543	965	23657	None
GCA_937859895.1_SRR12240174_bin.37_CONCOCT_v1.1_MAG_genomic	5.9532e+06	d__Bacteria;p__Acidobacteriota;c__Terriglobia;o__Bryobacterales;f__Bryobacteraceae;g__Bog-105;s__	73.6	3.55	Gradient Boost (General Model)	11	0.902	8815	271.798	4381553	0.55	4868	616	81481	None
GCA_003164855.1_20120700_P3S_genomic	5.95487e+06	d__Bacteria;p__Acidobacteriota;c__Terriglobia;o__Terriglobales;f__SbA1;g__Sulfotelmatobacter;s__Sulfotelmatobacter sp003164855	87.84	1.71	Gradient Boost (General Model)	11	0.875	28990	302.391	5230759	0.57	5061	297	114942	None
GCA_903970165.1_BOG_genome_mining.134_genomic	5.95553e+06	d__Bacteria;p__Acidobacteriota;c__Terriglobia;o__Acidoferrales;f__UBA7541;g__Acidoferrum;s__Acidoferrum sp903970165	94.15	3.54	Gradient Boost (General Model)	11	0.886	69244	338.248	5607130	0.57	4905	131	249015	None
GCA_013290025.1_ASM1329002v1_genomic	5.95754e+06	d__Bacteria;p__Acidobacteriota;c__Terriglobia;o__Terriglobales;f__SbA1;g__JABCYV01;s__JABCYV01 sp013290025	82.26	1.84	Gradient Boost (General Model)	11	0.871	19924	291.466	4900674	0.56	4893	327	65300	None
GCA_019187195.1_ASM1918719v1_genomic	5.95814e+06	d__Bacteria;p__Acidobacteriota;c__Terriglobia;o__Bryobacterales;f__Bryobacteraceae;g__CADEFT01;s__CADEFT01 sp019187195	97.82	0.62	Gradient Boost (General Model)	11	0.938	76844	370.63	5828256	0.62	4925	110	211319	None
GCA_902825985.1_RBC058_genomic	5.9587e+06	d__Bacteria;p__Acidobacteriota;c__Vicinamibacteria;o__Vicinamibacterales;f__UBA2999;g__WHSN01;s__WHSN01 sp902825985	98.13	3.71	Gradient Boost (General Model)	11	0.922	63123	355.32	5847276	0.69	5067	174	195539	None
GCA_021778335.1_ASM2177833v1_genomic	5.96102e+06	d__Bacteria;p__Acidobacteriota;c__Terriglobia;o__Bryobacterales;f__Bryobacteraceae;g__JAJYKC01;s__JAJYKC01 sp021778335	92.96	3.54	Gradient Boost (General Model)	11	0.919	17244	325.878	5541366	0.63	5221	412	65360	None
GCA_021817755.1_ASM2181775v1_genomic	5.96203e+06	d__Bacteria;p__Acidobacteriota;c__Aminicenantia;o__UBA2199;f__UBA2199;g__JAKAGC01;s__JAKAGC01 sp021817755	79.58	1.63	Gradient Boost (General Model)	11	0.909	6392	343.245	4744584	0.38	4195	811	23569	None
GCA_013817065.1_ASM1381706v1_genomic	5.96361e+06	d__Bacteria;p__Acidobacteriota;c__Vicinamibacteria;o__Vicinamibacterales;f__2-12-FULL-66-21;g__JACDCA01;s__JACDCA01 sp013817065	84.54	5.84	Gradient Boost (General Model)	11	0.904	7089	293.537	5041640	0.65	5192	847	26774	None
GCA_020350445.1_ASM2035044v1_genomic	5.96521e+06	d__Bacteria;p__Acidobacteriota;c__UBA6911;o__RPQK01;f__RPQK01;g__G020350445;s__G020350445 sp020350445	85.99	0.78	Gradient Boost (General Model)	11	0.844	5129482	340.763	5129482	0.56	4245	1	5129482	None
GCA_030040295.1_ASM3004029v1_genomic	5.97083e+06	d__Bacteria;p__Acidobacteriota;c__Terriglobia;o__UBA7540;f__UBA7540;g__Bog-366;s__	82.14	2.64	Gradient Boost (General Model)	11	0.88	6881	308.396	4904440	0.58	4674	793	24325	None
GCA_947259165.1_ERZ12284491_genomic	5.9714e+06	d__Bacteria;p__Acidobacteriota;c__Vicinamibacteria;o__Bin61;f__SMYC01;g__;s__	84.07	4.14	Gradient Boost (General Model)	11	0.908	35071	330.273	5020153	0.61	4613	172	110480	None
GCA_008363385.1_ASM836338v1_genomic	5.97842e+06	d__Bacteria;p__Acidobacteriota;c__Thermoanaerobaculia;o__UBA5066;f__UBA5066;g__RHKY01;s__RHKY01 sp008363385	98.64	0.4	Gradient Boost (General Model)	11	0.929	94949	373.961	5897115	0.73	4894	116	253892	None
GCA_003165075.1_20120700_S1D_genomic	5.97849e+06	d__Bacteria;p__Acidobacteriota;c__Terriglobia;o__Terriglobales;f__Acidobacteriaceae;g__Terracidiphilus;s__Terracidiphilus sp003165075	94.96	3.69	Gradient Boost (General Model)	11	0.865	66843	337.65	5677172	0.59	4860	194	239297	None
GCA_947467185.1_RE-9nov16-157_genomic	5.97873e+06	d__Bacteria;p__Acidobacteriota;c__Terriglobia;o__Bryobacterales;f__Bryobacteraceae;g__BOG-234;s__	96.64	1.17	Gradient Boost (General Model)	11	0.949	16459	339.378	5777842	0.61	5401	496	58064	None
GCA_031292735.1_ASM3129273v1_genomic	5.98004e+06	d__Bacteria;p__Acidobacteriota;c__Holophagae;o__Holophagales;f__Holophagaceae;g__Holophaga;s__	85.82	7.31	Gradient Boost (General Model)	11	0.909	26108	329.246	5132073	0.67	4728	310	84397	None
GCA_903970405.1_BOG_genome_mining.201_genomic	5.98126e+06	d__Bacteria;p__Acidobacteriota;c__Terriglobia;o__Bryobacterales;f__Bryobacteraceae;g__CAJCIT01;s__CAJCIT01 sp903970405	91.16	1.08	Gradient Boost (General Model)	11	0.886	28094	330.15	5452513	0.6	4889	319	92813	None
GCA_030859785.1_ASM3085978v1_genomic	5.98178e+06	d__Bacteria;p__Acidobacteriota;c__Blastocatellia;o__Pyrinomonadales;f__Pyrinomonadaceae;g__JACDEG01;s__	93.1	0.8	Gradient Boost (General Model)	11	0.867	17684	317.253	5569034	0.58	5082	449	71866	None
GCA_003131635.1_20120500_P32_genomic	5.98443e+06	d__Bacteria;p__Acidobacteriota;c__Terriglobia;o__Terriglobales;f__SbA1;g__Sulfotelmatobacter;s__Sulfotelmatobacter sp003131635	88.32	3.53	Neural Network (Specific Model)	11	0.867	25641	299.338	5285449	0.57	5117	308	182145	None
GCA_001664505.1_ASM166450v1_genomic	5.99074e+06	d__Bacteria;p__Acidobacteriota;c__Polarisedimenticolia;o__Polarisedimenticolales;f__Polarisedimenticolaceae;g__Mor1;s__Mor1 sp001664505	99.98	0.94	Neural Network (Specific Model)	11	0.93	5989545	391.166	5989545	0.67	4753	1	5989545	None
GCA_016705245.1_ASM1670524v1_genomic	5.99114e+06	d__Bacteria;p__Acidobacteriota;c__Blastocatellia;o__UBA7656;f__JADIYM01;g__JADIYM01;s__JADIYM01 sp016705245	92.98	0.32	Gradient Boost (General Model)	11	0.871	285753	338.01	5570566	0.64	4800	39	531851	None
GCA_026394175.1_ASM2639417v1_genomic	5.99167e+06	d__Bacteria;p__Acidobacteriota;c__Terriglobia;o__JAJPHL01;f__;g__;s__	94.05	2.13	Gradient Boost (General Model)	11	0.884	11560	319.388	5635170	0.65	5210	720	46163	None
GCA_022614735.1_ASM2261473v1_genomic	5.99453e+06	d__Bacteria;p__Acidobacteriota;c__Blastocatellia;o__RBC074;f__RBC074;g__JAKEHZ01;s__JAKEHZ01 sp022614735	73.01	0.04	Gradient Boost (General Model)	11	0.881	15737	336.541	4376610	0.52	3827	354	53884	None
GCA_019639255.1_ASM1963925v1_genomic	5.99554e+06	d__Bacteria;p__Acidobacteriota;c__Blastocatellia;o__RBC074;f__RBC074;g__JAHBSF01;s__JAHBSF01 sp019639255	97.26	0.11	Gradient Boost (General Model)	11	0.893	55667	383.871	5831261	0.58	4528	174	187281	None
GCA_025456225.1_ASM2545622v1_genomic	5.9967e+06	d__Bacteria;p__Acidobacteriota;c__Thermoanaerobaculia;o__Thermoanaerobaculales;f__Thermoanaerobaculaceae;g__JAAYVZ01;s__	81.31	3.42	Gradient Boost (General Model)	11	0.893	17177	345.793	4875913	0.7	4205	450	73532	None
GCA_003225515.1_ASM322551v1_genomic	5.99721e+06	d__Bacteria;p__Acidobacteriota;c__Terriglobia;o__Terriglobales;f__SbA1;g__Sulfotelmatobacter;s__Sulfotelmatobacter sp003225515	75.81	2.34	Gradient Boost (General Model)	11	0.853	9546	275.077	4546488	0.57	4713	639	53800	None
GCA_947505565.1_ZH-3nov15-7_genomic	5.99892e+06	d__Bacteria;p__Acidobacteriota;c__Terriglobia;o__Bryobacterales;f__Bryobacteraceae;g__Ga0077553;s__	58.89	1.79	Gradient Boost (General Model)	11	0.91	5740	292.939	3532764	0.61	3671	640	18397	None
GCA_013694845.1_ASM1369484v1_genomic	6.00084e+06	d__Bacteria;p__Acidobacteriota;c__Vicinamibacteria;o__Vicinamibacterales;f__2-12-FULL-66-21;g__JACDCA01;s__JACDCA01 sp013694845	94.99	2.56	Gradient Boost (General Model)	11	0.903	7511	291.086	5700196	0.65	5917	938	49589	None
GCA_016719485.1_ASM1671948v1_genomic	6.01055e+06	d__Bacteria;p__Acidobacteriota;c__Thermoanaerobaculia;o__UBA5066;f__UBA5066;g__UBA5066;s__UBA5066 sp016719485	95.01	4.78	Gradient Boost (General Model)	11	0.909	332764	353.794	5710626	0.7	4902	33	647760	None
GCA_003223935.1_ASM322393v1_genomic	6.01098e+06	d__Bacteria;p__Acidobacteriota;c__Blastocatellia;o__Pyrinomonadales;f__Pyrinomonadaceae;g__QHXQ01;s__QHXQ01 sp003223935	87.66	1.61	Gradient Boost (General Model)	11	0.885	65485	344.44	5269222	0.6	4518	128	209846	None
GCF_000381605.1_ASM38160v1_genomic	6.01113e+06	d__Bacteria;p__Acidobacteriota;c__Terriglobia;o__Terriglobales;f__Acidobacteriaceae;g__Edaphobacter;s__Edaphobacter sp000381605	99.98	0.5	Neural Network (Specific Model)	11	0.88	943631	348.804	6009926	0.58	5060	13	1636164	None
GCA_030043575.1_ASM3004357v1_genomic	6.01476e+06	d__Bacteria;p__Acidobacteriota;c__Terriglobia;o__Terriglobales;f__Koribacteraceae;g__Bog-257;s__	71.29	2.13	Gradient Boost (General Model)	11	0.862	8102	299.153	4287920	0.59	4125	639	37123	None
GCA_903832475.1_freshwater_MAG_---_B4_bin-291_genomic	6.01616e+06	d__Bacteria;p__Acidobacteriota;c__Terriglobia;o__Terriglobales;f__Acidobacteriaceae;g__CAIVDV01;s__CAIVDV01 sp903832475	88.07	3.15	Gradient Boost (General Model)	11	0.883	8897	318.933	5298434	0.6	4898	822	57114	None
GCA_013289715.1_ASM1328971v1_genomic	6.02498e+06	d__Bacteria;p__Acidobacteriota;c__Terriglobia;o__Acidoferrales;f__UBA7541;g__Palsa-295;s__Palsa-295 sp013289715	81.94	0.54	Gradient Boost (General Model)	11	0.861	209784	327.75	4936869	0.59	4331	46	407981	None
GCA_023436715.1_ASM2343671v1_genomic	6.03116e+06	d__Bacteria;p__Acidobacteriota;c__Terriglobia;o__Bryobacterales;f__Bryobacteraceae;g__Fen-330;s__Fen-330 sp023436715	99.3	5.85	Gradient Boost (General Model)	11	0.915	38557	334.47	5988944	0.63	5477	258	160946	None
GCA_022843305.1_ASM2284330v1_genomic	6.03283e+06	d__Bacteria;p__Acidobacteriota;c__Blastocatellia;o__Pyrinomonadales;f__Pyrinomonadaceae;g__JAFDVJ01;s__JAFDVJ01 sp022843305	94.84	1.4	Gradient Boost (General Model)	11	0.887	25196	312.603	5721532	0.47	5422	322	77811	None
GCA_003132825.1_20120500_P15_genomic	6.03438e+06	d__Bacteria;p__Acidobacteriota;c__Terriglobia;o__Terriglobales;f__SbA1;g__PALSA-270;s__PALSA-270 sp003132825	76.53	4.99	Gradient Boost (General Model)	11	0.852	10791	283.954	4618113	0.6	4634	556	61167	None
GCA_020199995.1_ASM2019999v1_genomic	6.03524e+06	d__Bacteria;p__Acidobacteriota;c__Blastocatellia;o__Pyrinomonadales;f__Pyrinomonadaceae;g__JAIVJM01;s__JAIVJM01 sp020199995	88.1	5.42	Gradient Boost (General Model)	11	0.858	22969	317.714	5317045	0.64	4795	352	95417	None
GCA_003131315.1_20120500_P39_genomic	6.04333e+06	d__Bacteria;p__Acidobacteriota;c__Terriglobia;o__Terriglobales;f__SbA1;g__Bog-209;s__Bog-209 sp003131315	99.36	2.42	Gradient Boost (General Model)	11	0.859	58488	320.647	6004649	0.58	5372	194	194157	None
GCA_014534425.1_ASM1453442v1_genomic	6.04348e+06	d__Bacteria;p__Acidobacteriota;c__Blastocatellia;o__Pyrinomonadales;f__Pyrinomonadaceae;g__JACVRN01;s__JACVRN01 sp014534425	89.77	3.74	Gradient Boost (General Model)	11	0.893	33135	330.355	5425231	0.57	4894	323	103580	None
GCA_026393985.1_ASM2639398v1_genomic	6.04926e+06	d__Bacteria;p__Acidobacteriota;c__Terriglobia;o__Bryobacterales;f__Bryobacteraceae;g__Ga0077553;s__	97.95	1.84	Gradient Boost (General Model)	11	0.927	114650	365.841	5925248	0.64	5018	96	248001	None
GCA_017883415.1_ASM1788341v1_genomic	6.05331e+06	d__Bacteria;p__Acidobacteriota;c__Terriglobia;o__Bryobacterales;f__Bryobacteraceae;g__JADGNR01;s__JADGNR01 sp017883415	96.51	2.44	Gradient Boost (General Model)	11	0.904	12258	315.568	5842053	0.65	5594	636	69184	None
GCA_030040425.1_ASM3004042v1_genomic	6.05956e+06	d__Bacteria;p__Acidobacteriota;c__Terriglobia;o__Terriglobales;f__Acidobacteriaceae;g__Terracidiphilus;s__	75.24	1.13	Gradient Boost (General Model)	11	0.879	21050	355.87	4559214	0.62	3757	312	119448	None
GCA_018268915.1_ASM1826891v1_genomic	6.06075e+06	d__Bacteria;p__Acidobacteriota;c__Terriglobia;o__Terriglobales;f__Acidobacteriaceae;g__Terracidiphilus;s__Terracidiphilus sp018268915	97.48	0.48	Gradient Boost (General Model)	11	0.892	346285	351.34	5908015	0.57	5008	19	1122507	None
GCA_937921835.1_N1_Bin_Bin_137_sub_1_genomic	6.06274e+06	d__Bacteria;p__Acidobacteriota;c__Terriglobia;o__Bryobacterales;f__Bryobacteraceae;g__JACQZT01;s__	62.43	0.34	Neural Network (Specific Model)	11	0.931	5397	315.945	3784971	0.67	3727	770	23110	None
GCA_025937035.1_ASM2593703v1_genomic	6.07041e+06	d__Bacteria;p__Acidobacteriota;c__Thermoanaerobaculia;o__UBA5704;f__UBA5704;g__UBA5704;s__	93.75	4.1	Gradient Boost (General Model)	11	0.92	5537	307.849	5691010	0.69	5681	1254	23636	None
GCA_025358475.1_ASM2535847v1_genomic	6.07437e+06	d__Bacteria;p__Acidobacteriota;c__Terriglobia;o__Bryobacterales;f__Bryobacteraceae;g__Solibacter;s__	90.89	4.12	Neural Network (Specific Model)	11	0.884	8684	305.527	5520992	0.62	5338	818	42038	None
GCA_009697455.1_ASM969745v1_genomic	6.0767e+06	d__Bacteria;p__Acidobacteriota;c__Terriglobia;o__Bryobacterales;f__Bryobacteraceae;g__SYKU01;s__SYKU01 sp009697455	73.83	1.44	Gradient Boost (General Model)	11	0.901	16451	331.911	4486427	0.61	4073	320	68677	None
GCA_903875575.1_freshwater_MAG_---_Umea_bin-03433_genomic	6.07779e+06	d__Bacteria;p__Acidobacteriota;c__Terriglobia;o__Bryobacterales;f__Bryobacteraceae;g__BOG-234;s__BOG-234 sp903875575	98.37	1.24	Gradient Boost (General Model)	11	0.916	87375	331.201	5978723	0.6	5525	110	242521	None
GCA_903911925.1_freshwater_MAG_---_AM-2014_bin-1001_genomic	6.08269e+06	d__Bacteria;p__Acidobacteriota;c__Terriglobia;o__Terriglobales;f__Acidobacteriaceae;g__Terracidiphilus;s__Terracidiphilus sp903911925	95.26	2.2	Gradient Boost (General Model)	11	0.879	60625	348.684	5794370	0.59	4880	215	202947	None
GCA_951812665.1_odPetFici3.Acidobacteriota_1.1_genomic	6.08289e+06	d__Bacteria;p__Acidobacteriota;c__UBA6911;o__RPQK01;f__RPQK01;g__JAJDTT01;s__	94.05	7.29	Gradient Boost (General Model)	11	0.894	171382	360.924	5720955	0.62	4731	59	510592	None
GCA_903845115.1_freshwater_MAG_---_AlinenLipids_bin-9101_genomic	6.08344e+06	d__Bacteria;p__Acidobacteriota;c__Thermoanaerobaculia;o__UBA5066;f__UBA5066;g__CAIMWE01;s__CAIMWE01 sp903845115	96.11	1.68	Gradient Boost (General Model)	11	0.92	43433	364.762	5846797	0.7	4925	305	215085	None
GCA_030040855.1_ASM3004085v1_genomic	6.09417e+06	d__Bacteria;p__Acidobacteriota;c__Terriglobia;o__Terriglobales;f__SbA1;g__JAFAGX01;s__	84	2.76	Gradient Boost (General Model)	11	0.846	10541	299.025	5119106	0.58	4837	605	37645	None
GCA_020073565.1_ASM2007356v1_genomic	6.09841e+06	d__Bacteria;p__Acidobacteriota;c__Terriglobia;o__Terriglobales;f__SbA1;g__JAIQEY01;s__JAIQEY01 sp020073565	99.97	6.02	Neural Network (Specific Model)	11	0.877	89996	330.695	6096585	0.59	5398	123	235433	None
GCA_016789625.1_ASM1678962v1_genomic	6.09914e+06	d__Bacteria;p__Acidobacteriota;c__Thermoanaerobaculia;o__UBA5066;f__UBA5066;g__JAEUQS01;s__JAEUQS01 sp016789625	83.17	2.23	Gradient Boost (General Model)	11	0.952	7160	336.939	5072653	0.7	4790	890	36773	None
GCA_025685425.1_ASM2568542v1_genomic	6104258	d__Bacteria;p__Acidobacteriota;c__Terriglobia;o__Terriglobales;f__Acidobacteriaceae;g__Terriglobus_A;s__	100	0.15	Neural Network (Specific Model)	11	0.879	220284	358.993	6104258	0.58	4993	58	1296130	None
GCA_946480785.1_SRR11092496_bin.1_metawrap_v1.3.0_MAG_genomic	6.10654e+06	d__Bacteria;p__Acidobacteriota;c__Blastocatellia;o__Pyrinomonadales;f__Pyrinomonadaceae;g__PSRF01;s__	99.31	0.04	Gradient Boost (General Model)	11	0.93	62757	378.062	6064400	0.58	4986	150	209970	None
GCA_903900705.1_freshwater_MAG_---_Umea3p3_bin-0089_genomic	6.11629e+06	d__Bacteria;p__Acidobacteriota;c__Terriglobia;o__Bryobacterales;f__Bryobacteraceae;g__BOG-234;s__BOG-234 sp903900705	99.87	1.06	Gradient Boost (General Model)	11	0.941	57537	361.76	6108339	0.62	5311	179	154775	None
GCA_030041985.1_ASM3004198v1_genomic	6.11936e+06	d__Bacteria;p__Acidobacteriota;c__Terriglobia;o__Bryobacterales;f__Bryobacteraceae;g__PSRJ01;s__	98.17	1.83	Gradient Boost (General Model)	11	0.918	24723	322.583	6007379	0.59	5718	355	109082	None
GCA_003151155.1_20120700_P3D_genomic	6.12141e+06	d__Bacteria;p__Acidobacteriota;c__Terriglobia;o__Terriglobales;f__Koribacteraceae;g__Koribacter;s__Koribacter sp003151155	93.27	5.33	Neural Network (Specific Model)	11	0.872	32176	302.168	5709437	0.57	5506	336	131070	None
GCA_024277255.1_ASM2427725v1_genomic	6.12965e+06	d__Bacteria;p__Acidobacteriota;c__Thermoanaerobaculia;o__UBA5704;f__UBA5704;g__SZUA-115;s__SZUA-115 sp024277255	97.07	8.07	Gradient Boost (General Model)	11	0.909	55363	368.422	5950048	0.64	4905	197	319059	None
GCA_020073525.1_ASM2007352v1_genomic	6.13338e+06	d__Bacteria;p__Acidobacteriota;c__Terriglobia;o__Terriglobales;f__SbA1;g__Bog-209;s__Bog-209 sp020073525	98.14	5.65	Gradient Boost (General Model)	11	0.877	45959	323.235	6019296	0.58	5452	210	202335	None
GCF_000421065.1_ASM42106v1_genomic	6136933	d__Bacteria;p__Acidobacteriota;c__Terriglobia;o__Terriglobales;f__Acidobacteriaceae;g__Edaphobacter;s__Edaphobacter sp000421065	100	1.76	Gradient Boost (General Model)	11	0.868	4712210	337.288	6136933	0.59	5276	3	4712210	None
GCA_003170915.1_20110800_E2D_genomic	6.1418e+06	d__Bacteria;p__Acidobacteriota;c__Terriglobia;o__Bryobacterales;f__Bryobacteraceae;g__Fen-178;s__Fen-178 sp003170915	82.41	1.91	Neural Network (Specific Model)	11	0.901	33427	316.973	5061459	0.63	4813	234	190709	None
GCA_016871095.1_JGI_2017-08-21_genomic	6.14243e+06	d__Bacteria;p__Acidobacteriota;c__Terriglobia;o__Bryobacterales;f__Bryobacteraceae;g__VFZS01;s__VFZS01 sp016871095	96.51	6.19	Gradient Boost (General Model)	11	0.913	7927	304.848	5928059	0.67	5935	1031	32560	None
GCA_004115155.1_ASM411515v1_genomic	6.14455e+06	d__Bacteria;p__Acidobacteriota;c__Terriglobia;o__Terriglobales;f__Acidobacteriaceae;g__Granulicella_C;s__Granulicella_C sibirica	99.92	1.02	Neural Network (Specific Model)	11	0.889	1421513	353.359	6139630	0.6	5159	16	2613794	None
GCA_001919715.1_ASM191971v1_genomic	6.14827e+06	d__Bacteria;p__Acidobacteriota;c__Terriglobia;o__Acidoferrales;f__UBA7541;g__Acidoferrum;s__Acidoferrum sp001919715	62.8	0.06	Gradient Boost (General Model)	11	0.868	18673	323.98	3861114	0.58	3457	239	51597	None
GCA_003945235.1_ASM394523v1_genomic	6.15472e+06	d__Bacteria;p__Acidobacteriota;c__Terriglobia;o__Terriglobales;f__Acidobacteriaceae;g__Edaphobacter;s__Edaphobacter aggregans_A	99.96	0.21	Neural Network (Specific Model)	11	0.88	6152256	353.62	6152256	0.57	5109	1	6152256	None
GCA_011523485.1_ASM1152348v1_genomic	6.15791e+06	d__Bacteria;p__Acidobacteriota;c__Vicinamibacteria;o__Vicinamibacterales;f__UBA8438;g__WTFV01;s__WTFV01 sp011523485	84.1	10	Gradient Boost (General Model)	11	0.89	6489	283.993	5178805	0.69	5426	946	50458	None
GCA_025929455.1_ASM2592945v1_genomic	6.15985e+06	d__Bacteria;p__Acidobacteriota;c__Terriglobia;o__Bryobacterales;f__Bryobacteraceae;g__;s__	69.75	4.71	Gradient Boost (General Model)	11	0.919	6029	297.08	4296498	0.62	4445	856	24035	None
GCA_030039675.1_ASM3003967v1_genomic	6.16284e+06	d__Bacteria;p__Acidobacteriota;c__Terriglobia;o__Terriglobales;f__Acidobacteriaceae;g__Terracidiphilus;s__	75.76	2.96	Neural Network (Specific Model)	11	0.881	9335	324.165	4668966	0.6	4237	623	47955	None
GCA_003136335.1_20111000_P1M_genomic	6.1637e+06	d__Bacteria;p__Acidobacteriota;c__Terriglobia;o__Terriglobales;f__SbA1;g__Sulfotelmatobacter;s__Sulfotelmatobacter sp003136335	82.22	8.03	Gradient Boost (General Model)	11	0.854	9238	277.069	5067794	0.58	5222	701	45367	None
GCA_016213755.1_ASM1621375v1_genomic	6.16765e+06	d__Bacteria;p__Acidobacteriota;c__Terriglobia;o__Bryobacterales;f__Bryobacteraceae;g__JACQZT01;s__JACQZT01 sp016213755	93.78	6.1	Gradient Boost (General Model)	11	0.94	15644	350.542	5784026	0.66	5182	503	110502	None
GCA_030044455.1_ASM3004445v1_genomic	6.16851e+06	d__Bacteria;p__Acidobacteriota;c__Terriglobia;o__Terriglobales;f__Acidobacteriaceae;g__Terracidiphilus;s__	76.57	1.89	Neural Network (Specific Model)	11	0.871	6607	313.411	4723227	0.59	4384	813	27388	None
GCA_025462865.1_ASM2546286v1_genomic	6.17241e+06	d__Bacteria;p__Acidobacteriota;c__Terriglobia;o__Terriglobales;f__SbA1;g__Sulfotelmatobacter;s__	98.45	1.88	Gradient Boost (General Model)	11	0.876	104155	312.857	6076742	0.56	5683	189	206684	None
GCA_017883425.1_ASM1788342v1_genomic	6.17275e+06	d__Bacteria;p__Acidobacteriota;c__Terriglobia;o__Terriglobales;f__SbA1;g__Sulfotelmatobacter;s__Sulfotelmatobacter sp017883425	91.22	6.82	Gradient Boost (General Model)	11	0.857	9776	314.038	5630780	0.59	5130	695	67385	None
GCA_003152595.1_20120700_P2D_genomic	6.17495e+06	d__Bacteria;p__Acidobacteriota;c__Terriglobia;o__Terriglobales;f__Acidobacteriaceae;g__Palsa-343;s__Palsa-343 sp003152595	85.59	3.48	Gradient Boost (General Model)	11	0.86	20165	296.463	5285138	0.62	5125	383	68977	None
GCA_014201335.1_ASM1420133v1_genomic	6.18007e+06	d__Bacteria;p__Acidobacteriota;c__Terriglobia;o__Terriglobales;f__Acidobacteriaceae;g__Edaphobacter;s__Edaphobacter lichenicola_E	99.98	1.55	Neural Network (Specific Model)	11	0.868	507847	330.458	6178831	0.56	5418	23	876925	None
GCA_003223835.1_ASM322383v1_genomic	6.1835e+06	d__Bacteria;p__Acidobacteriota;c__Vicinamibacteria;o__Vicinamibacterales;f__2-12-FULL-66-21;g__Gp6-AA38;s__Gp6-AA38 sp003223835	93.07	2.71	Gradient Boost (General Model)	11	0.912	22308	331.442	5754981	0.68	5291	400	134413	None
GCA_019246575.1_ASM1924657v1_genomic	6.18742e+06	d__Bacteria;p__Acidobacteriota;c__Terriglobia;o__Bryobacterales;f__Bryobacteraceae;g__Bog-105;s__Bog-105 sp019246575	79.04	6.48	Gradient Boost (General Model)	11	0.922	5017	295.519	4890538	0.57	5102	1060	36150	None
GCA_025462645.1_ASM2546264v1_genomic	6.18779e+06	d__Bacteria;p__Acidobacteriota;c__Terriglobia;o__Terriglobales;f__Acidobacteriaceae;g__Edaphobacter;s__	96.39	5.43	Neural Network (Specific Model)	11	0.859	73757	325.93	5964414	0.57	5253	136	249207	None
GCA_025924295.1_ASM2592429v1_genomic	6.18893e+06	d__Bacteria;p__Acidobacteriota;c__Vicinamibacteria;o__Vicinamibacterales;f__UBA2999;g__Gp6-AA40;s__	78.52	1.33	Gradient Boost (General Model)	11	0.932	10981	322.376	4859549	0.64	4691	574	37838	None
GCA_003223325.1_ASM322332v1_genomic	6.19749e+06	d__Bacteria;p__Acidobacteriota;c__Terriglobia;o__Acidoferrales;f__UBA7541;g__Palsa-189;s__Palsa-189 sp003223325	98.5	0.57	Gradient Boost (General Model)	11	0.828	37758	270.08	6104530	0.57	6261	377	183399	None
GCA_946887065.1_SRR17254982_bin.16_metawrap_v1.3.0_MAG_genomic	6.2025e+06	d__Bacteria;p__Acidobacteriota;c__Terriglobia;o__Bryobacterales;f__UBA6623;g__;s__	68.96	2.01	Gradient Boost (General Model)	11	0.926	6640	310.15	4277242	0.61	4265	725	45650	None
GCA_019931245.1_ASM1993124v1_genomic	6.20757e+06	d__Bacteria;p__Acidobacteriota;c__Terriglobia;o__Bryobacterales;f__Bryobacteraceae;g__Ga0077553;s__Ga0077553 sp019931245	97.74	1.24	Gradient Boost (General Model)	11	0.926	38916	363.78	6067278	0.65	5163	237	184210	None
GCA_026129915.1_ASM2612991v1_genomic	6.21882e+06	d__Bacteria;p__Acidobacteriota;c__Terriglobia;o__Bryobacterales;f__Bryobacteraceae;g__JACTMJ01;s__	84.9	0.23	Gradient Boost (General Model)	11	0.895	25452	339.276	5279776	0.6	4654	333	113539	None
GCA_023265105.1_ASM2326510v1_genomic	6.22143e+06	d__Bacteria;p__Acidobacteriota;c__Vicinamibacteria;o__Vicinamibacterales;f__UBA2999;g__JAHFUJ01;s__JAHFUJ01 sp023265105	79.7	0.92	Gradient Boost (General Model)	11	0.877	14756	309.119	4958481	0.64	4698	452	85356	None
GCA_902826515.1_RBC068_genomic	6.22315e+06	d__Bacteria;p__Acidobacteriota;c__Vicinamibacteria;o__Vicinamibacterales;f__UBA2999;g__CADEFD01;s__CADEFD01 sp902826515	94.06	1.44	Gradient Boost (General Model)	11	0.928	25452	337.207	5853491	0.7	5379	418	81330	None
GCA_003165095.1_20120700_S1D_genomic	6.22863e+06	d__Bacteria;p__Acidobacteriota;c__Terriglobia;o__Terriglobales;f__Acidobacteriaceae;g__Terracidiphilus;s__Terracidiphilus sp003165095	73.99	5.54	Neural Network (Specific Model)	11	0.857	13627	300.307	4608566	0.6	4395	454	76372	None
GCA_023265235.1_ASM2326523v1_genomic	6.22974e+06	d__Bacteria;p__Acidobacteriota;c__Blastocatellia;o__Chloracidobacteriales;f__JADJPF01;g__JADJPF01;s__JADJPF01 sp023265235	87.56	4.01	Gradient Boost (General Model)	11	0.885	7493	326.888	5454763	0.36	4928	839	35131	None
GCA_018449545.1_ASM1844954v1_genomic	6.23275e+06	d__Bacteria;p__Acidobacteriota;c__Terriglobia;o__Terriglobales;f__Acidobacteriaceae;g__JAJXYY01;s__JAJXYY01 sp018449545	98.7	0.7	Neural Network (Specific Model)	11	0.871	356504	351.19	6151722	0.58	5092	56	704412	None
GCA_030041495.1_ASM3004149v1_genomic	6.233e+06	d__Bacteria;p__Acidobacteriota;c__Terriglobia;o__Bryobacterales;f__Bryobacteraceae;g__Palsa-187;s__	98.22	0.81	Gradient Boost (General Model)	11	0.916	86410	323.038	6122048	0.61	5803	144	301558	None
GCA_025685685.1_ASM2568568v1_genomic	6.23991e+06	d__Bacteria;p__Acidobacteriota;c__Terriglobia;o__Terriglobales;f__Acidobacteriaceae;g__CAIVDV01;s__	98.91	0.89	Gradient Boost (General Model)	11	0.889	816156	355.364	6171897	0.56	5154	17	1160352	None
GCF_000178955.2_ASM17895v2_genomic	6.24445e+06	d__Bacteria;p__Acidobacteriota;c__Terriglobia;o__Terriglobales;f__Acidobacteriaceae;g__Granulicella_A;s__Granulicella_A mallensis	99.89	0.47	Neural Network (Specific Model)	11	0.878	6237577	372.57	6237577	0.58	4906	1	6237577	None
GCA_903923395.1_freshwater_MAG_---_AlinenLipids_bin-6195_genomic	6.24838e+06	d__Bacteria;p__Acidobacteriota;c__Terriglobia;o__Bryobacterales;f__Bryobacteraceae;g__BOG-234;s__BOG-234 sp903923395	98.46	0.44	Gradient Boost (General Model)	11	0.938	68948	350.54	6152153	0.59	5504	169	187127	None
GCA_025352795.1_ASM2535279v1_genomic	6.26024e+06	d__Bacteria;p__Acidobacteriota;c__Terriglobia;o__Bryobacterales;f__Bryobacteraceae;g__;s__	96.58	1	Gradient Boost (General Model)	11	0.927	78964	340.218	6046143	0.52	5510	140	234522	None
GCA_022340585.1_ASM2234058v1_genomic	6261715	d__Bacteria;p__Acidobacteriota;c__Vicinamibacteria;o__Fen-336;f__Fen-336;g__JAJDNS01;s__JAJDNS01 sp022340585	100	4.94	Gradient Boost (General Model)	11	0.924	43845	361.615	6261715	0.7	5341	231	118646	None
GCA_016715865.1_ASM1671586v1_genomic	6.26463e+06	d__Bacteria;p__Acidobacteriota;c__Blastocatellia;o__RBC074;f__RBC074;g__JADJXM01;s__JADJXM01 sp016715865	93.15	0.47	Gradient Boost (General Model)	11	0.882	392229	354.579	5835500	0.55	4846	37	626479	None
GCA_014274465.1_ASM1427446v1_genomic	6271114	d__Bacteria;p__Acidobacteriota;c__Terriglobia;o__Terriglobales;f__Acidobacteriaceae;g__Alloacidobacterium;s__Alloacidobacterium dinghuense	100	0.93	Neural Network (Specific Model)	11	0.883	6271114	337.256	6271114	0.56	5483	1	6271114	None
GCA_030040965.1_ASM3004096v1_genomic	6.27123e+06	d__Bacteria;p__Acidobacteriota;c__Terriglobia;o__Terriglobales;f__SbA1;g__Sulfotelmatobacter;s__	93.61	1.41	Gradient Boost (General Model)	11	0.88	18875	323.107	5870499	0.57	5340	437	106312	None
GCA_951813605.1_odPetFici3.Bryobacterales_1.1_genomic	6.27278e+06	d__Bacteria;p__Acidobacteriota;c__Terriglobia;o__Bryobacterales;f__UBA6623;g__;s__	98.61	0.88	Gradient Boost (General Model)	11	0.857	6185587	361.63	6185587	0.62	4899	1	6185587	None
GCF_003131205.1_ASM313120v1_genomic	6278575	d__Bacteria;p__Acidobacteriota;c__Terriglobia;o__Terriglobales;f__Acidobacteriaceae;g__Terracidiphilus;s__Terracidiphilus savannae	100	2.44	Gradient Boost (General Model)	11	0.873	795662	340.424	6278575	0.59	5373	18	1733497	None
GCF_000381585.1_ASM38158v1_genomic	6.29298e+06	d__Bacteria;p__Acidobacteriota;c__Terriglobia;o__Terriglobales;f__Acidobacteriaceae;g__KBS-83;s__KBS-83 sp000381585	99.33	1.27	Gradient Boost (General Model)	11	0.873	826801	335.129	6250814	0.59	5439	21	1015184	None
GCA_003140785.1_20120800_P1D_genomic	6.29425e+06	d__Bacteria;p__Acidobacteriota;c__Terriglobia;o__Terriglobales;f__Acidobacteriaceae;g__Terracidiphilus;s__Terracidiphilus sp003140785	86.03	2.54	Gradient Boost (General Model)	11	0.863	17047	291.216	5414947	0.58	5367	436	88518	None
GCA_019239585.1_ASM1923958v1_genomic	6.308e+06	d__Bacteria;p__Acidobacteriota;c__Terriglobia;o__Bryobacterales;f__Bryobacteraceae;g__Bog-105;s__Bog-105 sp019239585	56.59	0.84	Neural Network (Specific Model)	11	0.917	5221	285.375	3569695	0.54	3836	752	30957	None
[truncated: 358 more rows]
