# Supplementary material for: Ubiquitous genome streamlined Acidobacteriota in freshwater environments
Source: ISME Commun. 2024 Oct 22;4(1):ycae124. doi: 10.1093/ismeco/ycae124 (PMC11561045; doi:10.1093/ismeco/ycae124)
Supplement: Supplementary_Table_S7-MAGs_BLASTp_HGT_ycae124 [file supplementary_table_s7-mags_blastp_hgt_ycae124.xlsx]

## Sheet: Supplementary Table S7
Supplementary Table S6. Percentage of Acidiparvus genes in each MAG determined by Blastp.
MAG	Percentage of UBA12189 genes
ZE-13nov19-LR-8 (Complete Genome)	0.96124
sbin449 (Complete Genome)	0.939698
ZE-03apr19-LR-56	0.959239
LBMAG	0.993865
AE-03may19-91	0.989035
AH-24oct19-286	0.99108
LE-02apr19-86	0.991189
LH-02apr19-149	0.981291
LH-05nov19-151	0.98538
MaE-04nov19-100	0.978829
MaE-09apr19-183	0.988298
MaH-09apr19-262	0.991
MoE-23oct19-149	0.986214
MsH-01oct19-328	0.982712
MsH-30apr19-148	0.990891
MsH-30jul19-138	0.990817
TH-08apr19-142	0.978495
TH-11nov19-25	0.977461
TrE-25oct19-138	0.987713
TrH-03may19-70	0.988323
ZE-03apr19-350	0.980315
ZE-13nov19-357	0.968
ZH-03apr19-259	0.986111
ZH-13nov19-169	0.988095
3300028258-10	0.989827
3300014801-6	0.962851
3300024276-7	0.992056
3300024277_8	0.990329
3300024278_10	0.988706
3300024280-8	0.99204
3300024282-7	0.990798
3300024311-10	0.98997
3300024312-9	0.990881
3300024490-4	0.985902
3300024491-5	0.991903
3300024492-5	0.99418
3300024494-6	0.965804
3300024499-6	0.984787
3300024501-8	0.99311
3300024510-4	0.990375
3300024512-4	0.992095
3300027079-12	0.994242
3300027157-10	0.968326
3300027160-11	0.992467
3300027162-11	0.991744
3300027205-5	0.928945
3300027211-6	0.992662
3300027214-9	0.992188
3300027224-8	0.992188
3300027339-14	0.991288
3300027627-27	0.98997
3300027649-42	0.994469
3300028067-4	0.988323
3300028071-10	0.992972
3300028083-5	0.991429
3300028086-8	0.991296
3300028265-4	0.991853
3300028269-6	0.991493
Erken-D4-bin-1176	0.968697
Erken-D5-bin-0520	0.97828
Erken-D6-bin-0908	0.934519
Erken-D7-bin-0350	0.982412
Erken-D9-bin-0237	0.954319
ErkenSummer-bin-3811	0.973498
UppL3-bin-119	0.888545
GCA-005788175	0.977594
