# Supplementary material for: Ubiquitous genome streamlined Acidobacteriota in freshwater environments
Source: ISME Commun. 2024 Oct 22;4(1):ycae124. doi: 10.1093/ismeco/ycae124 (PMC11561045; doi:10.1093/ismeco/ycae124)
Supplement: Supplementary_Table_S9-CAZy_ycae124 [file supplementary_table_s9-cazy_ycae124.xlsx]

## Sheet: Supplementary Table S9
Supplementary Table S9. Abundance of carbohydrate-active enzymes (CAZy) in each Acidiparvus MAG.
CAZy	Sum	Percentage	Activity	3300014801_6.gbk_cazy_tophit_parsed	3300024276_7.gbk_cazy_tophit_parsed	3300024277_8.gbk_cazy_tophit_parsed	3300024278_10.gbk_cazy_tophit_parsed	3300024280_8.gbk_cazy_tophit_parsed	3300024282_7.gbk_cazy_tophit_parsed	3300024311_10.gbk_cazy_tophit_parsed	3300024312_9.gbk_cazy_tophit_parsed	3300024490_4.gbk_cazy_tophit_parsed	3300024491_5.gbk_cazy_tophit_parsed	3300024492_5.gbk_cazy_tophit_parsed	3300024494_6.gbk_cazy_tophit_parsed	3300024499_6.gbk_cazy_tophit_parsed	3300024501_8.gbk_cazy_tophit_parsed	3300024510_4.gbk_cazy_tophit_parsed	3300024512_4.gbk_cazy_tophit_parsed	3300027079_12.gbk_cazy_tophit_parsed	3300027157_10.gbk_cazy_tophit_parsed	3300027160_11.gbk_cazy_tophit_parsed	3300027162_11.gbk_cazy_tophit_parsed	3300027205_5.gbk_cazy_tophit_parsed	3300027211_6.gbk_cazy_tophit_parsed	3300027214_9.gbk_cazy_tophit_parsed	3300027224_8.gbk_cazy_tophit_parsed	3300027339_14.gbk_cazy_tophit_parsed	3300027627_27.gbk_cazy_tophit_parsed	3300027649_42.gbk_cazy_tophit_parsed	3300028067_4.gbk_cazy_tophit_parsed	3300028071_10.gbk_cazy_tophit_parsed	3300028083_5.gbk_cazy_tophit_parsed	3300028086_8.gbk_cazy_tophit_parsed	3300028258_10.gbk_cazy_tophit_parsed	3300028265_4.gbk_cazy_tophit_parsed	3300028269_6.gbk_cazy_tophit_parsed	AE-03may19-91.gbk.hmms.gbk.ipro.gbk_cazy_tophit_parsed	AH-24oct19-286.gbk.hmms.gbk.ipro.gbk_cazy_tophit_parsed	Erken-D4-bin-1176.gbk.hmms.gbk.ipro.gbk_cazy_tophit_parsed	Erken-D5-bin-0520.gbk.hmms.gbk.ipro.gbk_cazy_tophit_parsed	Erken-D6-bin-0908.gbk.hmms.gbk.ipro.gbk_cazy_tophit_parsed	Erken-D7-bin-0350.gbk.hmms.gbk.ipro.gbk_cazy_tophit_parsed	Erken-D9-bin-0237.gbk.hmms.gbk.ipro.gbk_cazy_tophit_parsed	ErkenSummer-bin-3811.gbk.hmms.gbk.ipro.gbk_cazy_tophit_parsed	GCA-005788175.gbk.hmms.gbk.ipro.gbk_cazy_tophit_parsed	GCA-014189895-ASM1418989-LBMAG_Acidobacteria_hypo_bin1-d_Bacteria_p_Acidobacteriota_c_Holophagae_o_Holophagales_f_Holophagaceae_g_s_.gbk.hmms.gbk.ipro.gbk_cazy_tophit_parsed	LE-02apr19-86.gbk.hmms.gbk.ipro.gbk_cazy_tophit_parsed	LH-02apr19-149.gbk.hmms.gbk.ipro.gbk_cazy_tophit_parsed
GT2	1989	14.0426	Polysaccharide conversion	28	29	26	28	30	30	28	29	33	29	31	31	27	28	30	28	28	35	30	27	27	27	30	31	29	32	21	25	30	29	30	28	29	30	25	31	34	34	35	33	34	32	22	33	25	33
GT4	1889	13.3366	Rhamnose degradation	27	28	28	26	25	24	23	25	27	22	27	26	24	27	26	27	27	30	26	28	27	24	30	30	28	31	28	26	25	26	27	27	25	27	28	32	32	31	32	33	31	30	25	34	30	32
CBM50	718	5.06919		12	12	12	10	11	10	11	11	12	13	11	12	11	13	12	11	11	12	12	10	9	10	11	12	12	11	7	11	11	13	11	11	12	11	9	11	13	11	13	11	11	12	7	12	8	11
GT51	511	3.60774	Transpeptidase	7	7	8	8	9	6	7	7	8	8	8	7	8	7	8	8	7	7	8	8	8	7	8	8	8	7	8	7	8	7	8	7	6	6	8	8	9	9	9	9	9	8	8	8	6	8
GT9	332	2.34397		5	4	6	4	4	4	4	4	6	4	4	5	3	4	5	5	4	5	5	3	6	3	5	5	5	5	5	3	5	5	5	4	4	5	5	5	5	6	7	6	7	6	5	7	5	5
GH0	315	2.22395	Uncharacterized	4	5	5	5	5	4	5	4	5	5	5	5	5	6	5	5	5	5	5	5	4	5	6	5	5	5	5	5	3	5	5	5	3	6	5	5	5	5	4	5	4	5	3	4	3	6
GT1	311	2.19571		4	5	5	5	5	5	5	5	5	5	5	5	5	5	5	5	5	5	5	5	4	5	5	5	5	5	4	5	4	5	5	6	5	5	4	5	4	5	4	4	4	4	2	5	4	5
GT83	289	2.04038	Lipopolysaccharide conversion	3	4	4	4	4	4	4	4	4	4	5	4	4	4	4	4	3	5	5	4	4	4	4	4	4	4	6	4	4	4	4	4	4	4	5	5	5	6	5	5	5	5	2	5	4	6
GT28	283	1.99802		4	4	4	3	5	4	3	4	5	4	4	4	3	4	4	4	4	4	4	4	3	4	4	5	4	5	3	4	4	4	4	4	4	4	3	5	6	6	7	6	5	6	3	5	3	6
GH23	246	1.7368	Chitinase degradation	4	4	4	2	3	3	3	4	4	4	4	4	3	4	4	3	4	4	4	3	3	5	4	4	4	4	3	3	4	5	3	4	3	3	3	4	4	4	4	4	4	5	2	4	4	4
CE0	242	1.70856		2	3	2	2	2	2	4	3	2	4	2	4	4	2	3	4	3	2	3	2	0	6	5	5	3	5	0	4	3	5	4	3	4	2	2	5	5	5	5	5	4	5	2	3	2	5
CE8	214	1.51087		3	3	4	3	3	5	5	4	5	4	5	5	3	4	3	4	2	6	4	3	1	2	2	2	4	2	2	2	4	4	4	3	4	3	2	2	3	3	4	4	3	3	2	4	2	3
CBM13	200	1.41203		3	3	3	3	3	4	3	3	3	3	4	3	3	3	3	3	4	3	3	4	3	3	3	3	3	2	3	3	4	3	3	3	3	3	3	3	3	3	3	3	3	3	2	2	3	3
CE11	193	1.36261		2	3	3	3	3	3	3	3	3	3	3	3	3	3	3	3	4	3	3	3	4	3	3	3	3	3	3	3	2	3	3	3	2	3	3	3	3	3	3	3	3	3	1	3	2	3
GT8	193	1.36261		3	3	3	3	3	3	2	3	3	3	3	3	3	3	3	3	3	3	3	3	2	3	3	3	3	3	3	2	3	3	3	3	3	3	3	3	3	3	3	3	3	3	3	3	2	3
GH35	190	1.34143		3	3	3	2	2	3	3	2	3	3	3	2	3	3	3	3	3	3	3	2	3	2	3	3	3	3	3	2	3	3	3	3	2	3	3	3	3	3	3	3	3	3	3	3	3	3
GT13	180	1.27083		3	2	2	4	3	2	2	3	3	3	3	3	3	3	3	2	3	3	3	2	2	2	3	3	2	2	2	3	2	2	2	3	3	3	2	3	3	3	3	3	3	3	2	3	3	3
CE14	152	1.07314		0	2	2	2	2	2	2	2	2	2	2	2	2	2	2	2	2	2	2	2	3	3	3	2	2	3	3	2	2	2	2	2	2	2	3	3	3	3	3	3	3	3	1	3	2	2
CE1	151	1.06608		3	3	3	3	2	3	3	3	3	3	3	3	3	3	3	3	3	3	3	3	2	2	2	2	3	2	2	2	3	3	2	3	3	3	2	2	2	2	2	2	3	3	2	2	2	2
GH3	143	1.0096		2	2	2	2	3	2	2	2	2	2	2	3	1	2	2	2	2	2	2	1	1	2	3	2	2	2	2	1	2	2	2	2	2	2	2	2	2	3	2	3	3	2	2	3	2	2
GT0	135	0.953121		3	3	3	2	3	3	3	3	3	3	3	2	2	2	3	2	3	3	3	1	1	2	2	2	2	3	1	2	2	2	3	3	1	3	1	1	2	2	2	2	2	2	2	2	2	1
GT61	134	0.94606		2	3	2	2	1	1	1	2	2	2	2	2	2	2	2	2	2	2	4	2	1	2	2	3	2	3	2	1	2	3	2	2	2	3	2	2	2	2	2	2	2	2	3	3	2	2
CBM20	132	0.93194		2	3	2	2	2	2	4	2	3	2	2	2	2	2	2	2	2	2	2	2	2	2	2	2	2	2	1	1	2	2	2	1	2	2	2	2	2	3	2	2	3	2	1	2	3	2
GH2	132	0.93194		2	2	2	2	2	2	2	2	2	2	2	2	2	2	2	2	2	2	2	2	2	2	2	2	2	2	2	2	2	2	2	2	2	2	2	2	2	2	2	2	2	2	2	2	2	2
GH16	131	0.92488		2	2	2	2	2	3	2	2	2	2	2	2	2	2	2	2	2	2	2	2	2	2	2	2	2	2	2	2	2	2	2	2	2	2	2	2	2	2	2	2	2	2	2	2	1	2
GT29	130	0.91782		3	2	2	2	2	2	2	2	2	2	2	2	2	2	2	2	2	2	2	2	2	2	2	2	2	1	2	2	2	2	2	2	2	2	2	2	2	2	2	2	2	2	2	2	2	2
GH65	129	0.91076		1	2	2	2	3	2	2	2	2	2	2	2	2	2	2	2	2	2	2	3	2	3	2	2	2	2	1	2	2	2	2	2	2	2	2	2	2	2	2	2	2	2	0	3	2	2
CBM9	127	0.896639		2	2	2	2	1	2	2	2	2	2	2	2	2	2	2	2	2	2	2	1	2	2	2	2	2	2	2	2	2	2	2	2	2	2	2	2	2	2	2	2	2	2	2	2	2	2
CBM5	126	0.889579		2	2	1	2	2	1	2	2	2	2	2	2	2	2	1	2	2	2	2	1	2	1	2	2	1	2	2	2	1	1	2	2	2	2	2	2	2	2	4	2	4	3	2	2	2	2
GT66	126	0.889579		2	2	2	2	2	1	2	2	2	2	2	2	2	2	1	2	2	2	2	2	2	2	2	2	2	2	1	2	2	2	2	2	2	2	2	2	2	2	2	2	2	2	1	2	2	2
GT19	123	0.868399		1	2	2	1	2	1	2	1	1	2	2	2	2	3	2	2	3	3	2	1	2	2	2	2	2	2	2	2	0	2	3	2	2	3	2	2	2	2	2	2	2	2	1	2	2	2
GT90	123	0.868399		1	2	2	2	2	2	2	1	2	2	2	2	2	2	2	2	2	2	2	2	2	1	2	2	2	2	1	2	2	2	2	2	2	2	2	2	2	2	2	2	1	2	1	2	1	2
GH109	122	0.861339		2	2	2	1	2	2	2	2	2	2	3	2	0	2	2	2	2	2	2	1	1	1	2	2	3	2	1	2	1	2	2	2	1	2	1	2	2	2	2	2	3	2	1	2	2	2
GH84	121	0.854278		1	2	2	2	2	2	2	2	2	1	2	2	2	2	2	2	2	2	2	2	2	2	2	2	2	2	2	0	2	1	2	1	2	2	2	2	2	2	2	2	2	2	1	2	0	2
CE4	118	0.833098		2	2	1	2	1	1	2	1	1	2	1	2	2	2	1	2	2	2	2	2	2	2	2	2	1	1	2	1	2	2	1	2	1	2	2	2	2	2	2	2	2	4	3	3	2	2
GH72	118	0.833098		1	1	1	2	1	1	2	2	1	1	1	3	2	2	2	1	3	2	2	1	2	2	2	1	1	2	2	1	2	2	2	2	1	1	2	2	3	3	2	2	2	3	2	2	2	2
GH19	116	0.818978		3	2	1	2	2	0	1	3	1	2	2	2	1	2	1	2	1	2	2	0	1	2	2	2	1	2	2	2	0	1	2	1	2	2	2	2	2	2	3	2	4	2	2	3	2	2
GT32	105	0.741316		2	2	2	2	2	2	2	2	2	2	2	2	2	2	2	2	1	2	2	2	2	2	2	2	2	2	0	2	2	2	2	2	1	2	0	2	1	1	1	1	2	1	0	2	0	1
CBM48	104	0.734256		2	2	1	2	2	1	3	1	1	1	1	2	2	2	2	2	2	2	1	2	2	1	1	1	2	1	1	1	1	2	2	2	2	1	1	2	2	2	2	2	2	2	1	2	2	2
GH43_29	100	0.706015		1	1	1	1	1	1	1	1	1	1	1	1	1	1	1	1	1	1	1	0	2	2	2	2	1	1	2	1	1	1	1	1	1	1	2	2	2	2	2	2	2	2	1	2	2	2
AA5	94	0.663654		2	1	2	1	2	1	1	1	1	1	1	1	1	2	1	1	2	2	1	1	1	1	2	2	1	1	1	1	1	2	1	1	1	2	2	2	2	2	3	2	2	2	1	2	2	2
GT30	93	0.656594		2	1	2	1	1	1	2	1	1	2	1	1	1	1	1	1	1	2	1	1	1	0	1	1	1	2	4	1	1	1	1	1	1	2	1	1	2	2	2	1	1	1	3	2	1	2
GH101	92	0.649534		1	1	1	1	1	1	1	1	2	1	2	1	1	1	2	1	1	1	2	1	1	1	1	1	1	1	2	1	1	1	1	1	1	1	1	1	2	2	2	2	2	2	2	2	2	3
GT68	89	0.628354		2	2	2	2	2	2	2	2	2	2	2	2	2	2	2	2	2	2	2	2	1	1	1	1	2	1	0	1	2	2	2	2	2	2	0	1	1	1	1	1	1	1	0	1	1	1
GH32	77	0.543632		2	1	1	1	1	2	1	1	1	1	1	1	0	1	1	1	0	1	1	1	1	1	1	1	1	1	1	0	1	1	1	1	1	1	1	1	2	2	3	2	3	2	0	2	0	1
GH13	76	0.536572		2	1	1	1	1	1	1	1	1	1	1	1	1	1	1	1	1	1	1	1	1	1	1	1	1	1	1	1	1	1	1	1	1	1	1	1	2	1	2	2	1	1	2	2	1	1
GT47	71	0.501271		1	1	1	1	2	1	1	1	1	1	1	1	1	1	1	1	1	1	1	1	1	1	2	1	1	1	1	1	1	1	1	1	1	1	1	1	1	1	1	1	1	1	1	1	2	1
GH43_11	69	0.487151		1	0	0	1	1	1	0	0	0	0	1	1	0	0	0	1	1	1	1	0	2	2	1	1	0	1	2	0	1	0	1	0	1	1	1	1	2	2	2	2	2	2	1	2	2	2
CBM22	68	0.48009		1	1	1	1	1	1	1	1	1	2	1	1	1	1	1	1	1	1	1	1	1	1	1	1	1	1	1	1	1	1	1	1	1	1	1	1	1	1	1	1	1	1	1	2	1	1
GH10	68	0.48009		1	1	1	1	1	1	1	1	1	2	1	1	1	1	1	1	1	1	1	1	1	1	1	1	1	1	1	1	1	1	1	1	1	1	1	1	1	1	1	1	1	1	1	2	1	1
GH114	68	0.48009		2	1	0	0	1	0	0	1	0	0	0	1	0	0	0	0	2	0	1	0	0	1	1	0	0	0	3	0	1	0	0	0	1	1	2	1	2	3	2	2	2	1	3	2	2	2
GH6	68	0.48009		2	1	1	1	1	1	1	1	1	1	1	1	1	1	1	1	1	1	1	1	1	1	1	1	1	1	1	1	1	1	1	1	1	1	1	1	1	1	1	1	2	1	1	1	1	1
CE9	67	0.47303		1	2	1	1	1	1	1	1	1	0	1	1	1	1	1	1	1	1	1	1	1	1	1	1	1	1	0	1	2	1	3	2	1	1	0	1	2	1	1	1	2	1	0	2	1	1
GH13_30	67	0.47303		1	1	1	1	1	1	2	1	1	1	1	1	1	1	1	1	1	1	1	1	1	0	1	1	1	1	1	1	1	1	1	1	1	1	2	1	1	1	1	1	1	1	1	1	1	1
GH17	67	0.47303		1	1	1	1	1	1	1	1	1	1	1	1	1	1	1	1	1	1	1	1	1	1	1	1	1	1	1	1	1	1	1	1	1	1	1	1	1	1	1	1	1	1	1	1	1	1
GT7	67	0.47303		1	1	1	1	1	1	1	1	1	1	1	1	1	1	1	1	1	1	1	1	1	1	1	1	1	1	1	1	1	1	1	1	1	1	1	1	1	1	1	1	1	1	1	1	1	1
GH113	66	0.46597		1	1	1	1	1	1	1	1	1	1	1	1	1	1	1	1	1	1	1	1	1	0	1	1	1	1	1	1	1	1	1	1	0	1	1	1	1	1	1	1	1	1	1	1	1	1
GH133	66	0.46597		1	1	1	1	1	1	1	1	1	1	1	1	1	1	1	1	1	1	1	1	1	1	1	1	1	1	1	1	1	1	1	1	1	1	1	1	1	1	1	1	1	1	1	1	1	1
GH37	66	0.46597		1	1	1	1	1	1	1	1	1	1	1	1	1	1	1	1	1	1	1	1	1	1	1	1	1	1	1	1	1	1	1	1	1	1	1	1	1	1	1	1	1	1	1	1	1	1
GT5	66	0.46597		1	1	1	1	1	1	1	1	1	1	1	1	1	1	1	1	1	1	1	1	1	1	1	1	1	1	1	1	1	1	1	1	1	1	1	1	1	1	1	1	1	1	1	1	1	1
AA1	65	0.45891		1	1	1	1	1	1	1	1	1	1	1	1	1	1	1	1	1	1	1	1	1	1	1	1	1	1	1	1	1	1	1	1	1	1	1	1	1	1	2	1	1	1	1	1	0	1
GT104	65	0.45891		1	1	1	1	1	1	1	1	1	1	1	1	1	1	1	1	1	1	1	1	1	1	1	1	1	1	1	1	1	1	1	1	1	1	1	1	1	1	1	1	1	1	1	1	0	1
GT87	65	0.45891		1	1	1	1	1	1	1	1	1	1	1	1	1	1	1	1	1	1	1	1	1	1	1	1	1	1	1	1	1	1	1	1	1	1	1	1	1	1	1	1	1	1	0	1	1	1
GT49	63	0.44479		1	1	1	1	1	1	1	1	1	1	1	1	1	1	1	1	1	1	1	1	0	1	1	1	1	1	1	1	1	1	1	1	1	1	1	1	1	1	0	1	1	1	1	1	0	1
GH42	62	0.437729		1	1	1	1	1	0	1	1	1	1	1	1	1	1	1	1	0	1	1	0	1	1	1	1	1	1	1	1	1	1	1	1	1	1	1	1	1	1	2	1	1	1	0	1	1	1
GH95	62	0.437729		1	0	1	1	1	1	1	1	1	1	1	1	2	1	1	1	1	1	1	1	1	1	1	2	2	1	1	1	1	1	0	1	1	1	1	1	1	1	1	1	1	1	1	1	1	0
GT27	62	0.437729		1	1	1	1	1	1	1	1	1	1	1	1	1	1	1	1	1	1	1	1	0	1	1	1	1	1	0	1	1	1	1	1	1	1	1	1	1	1	1	1	1	1	0	1	1	1
2.4.99.1	61	0.430669		0	1	1	1	1	1	1	1	1	1	1	1	1	1	1	1	1	1	1	1	1	1	1	1	1	1	0	1	1	1	1	1	1	1	1	1	1	1	1	1	1	1	0	1	1	1
GH1	61	0.430669		1	0	1	1	1	1	1	1	1	1	1	1	2	1	1	1	1	1	1	1	1	1	1	1	2	1	1	1	1	1	0	1	1	1	1	1	1	1	1	1	1	1	1	1	1	0
GH13_11	61	0.430669		1	1	1	1	1	1	2	1	1	1	1	1	1	1	1	1	1	1	1	1	1	1	1	1	1	1	1	1	1	1	1	1	1	1	1	1	1	1	1	1	1	1	1	1	0	0
GT80	61	0.430669		0	1	1	1	1	1	1	1	1	1	1	1	1	1	1	1	1	1	1	1	1	1	1	1	1	1	0	1	1	1	1	1	1	1	1	1	1	1	1	1	1	1	0	1	1	1
GT35	59	0.416549		1	1	1	0	1	1	1	1	1	0	1	1	1	1	1	1	1	1	1	0	1	1	1	1	1	1	1	1	1	0	1	0	0	1	1	1	1	1	1	1	1	1	1	1	0	1
AA2	58	0.409489		1	1	1	1	0	1	1	1	1	1	1	1	1	1	1	2	1	1	1	1	1	0	1	1	1	1	1	1	1	1	1	1	1	1	1	0	1	1	1	1	1	1	1	1	1	1
CBM32	57	0.402429		1	1	0	1	1	1	1	0	1	1	1	1	0	1	1	1	2	0	1	1	1	1	1	1	1	1	1	0	1	0	0	1	1	1	1	1	1	1	1	1	1	1	1	1	1	1
GT10	57	0.402429		1	1	1	1	1	1	1	1	1	1	1	1	1	1	1	1	1	1	1	1	0	0	0	0	1	0	0	1	1	1	1	1	1	1	1	1	1	0	1	1	1	1	0	1	1	1
CBM57	50	0.353008		0	1	1	0	1	1	0	1	1	1	1	1	1	1	1	1	1	1	1	1	1	1	0	1	1	0	1	0	1	1	1	0	1	1	1	1	1	1	1	1	1	1	0	1	0	0
GT105	48	0.338887		0	1	1	0	0	1	0	1	1	0	1	1	1	1	1	0	1	0	0	0	1	1	1	1	0	1	1	1	1	0	1	0	1	0	1	1	1	1	1	1	1	0	1	0	1	1
GH28	46	0.324767		1	1	0	1	1	0	0	0	1	0	1	1	1	1	1	1	2	1	1	0	0	1	1	0	1	1	0	1	0	1	0	0	0	1	0	0	1	1	1	1	1	0	1	1	1	0
PL1	41	0.289466		0	1	1	1	1	2	2	2	2	2	1	2	2	2	1	1	1	2	1	1	0	0	0	0	2	0	0	1	2	2	2	1	2	1	0	0	0	0	0	0	0	0	0	0	0	0
GH12	35	0.247105		0	0	0	0	0	0	0	0	0	0	0	0	0	0	0	0	0	0	0	0	1	0	1	1	0	1	1	0	0	0	0	0	0	0	1	1	1	1	1	1	1	1	1	0	1	1
GT22	35	0.247105		0	0	0	0	0	0	0	0	0	0	0	1	0	0	0	0	0	0	0	0	0	0	1	1	0	1	1	0	0	0	0	0	0	0	1	1	1	1	1	1	1	1	0	1	1	1
GT26	31	0.218865		0	1	0	0	0	0	0	0	0	1	1	0	0	0	0	0	0	0	0	0	0	1	1	1	0	0	0	0	0	0	0	0	0	0	0	1	1	1	1	1	1	1	0	1	0	1
CBM1	30	0.211805		1	1	1	1	1	1	1	1	1	1	1	1	1	1	1	1	1	1	1	1	0	0	0	0	1	0	0	1	1	1	1	1	1	1	0	0	0	0	0	0	1	1	0	0	0	0
GH5	27	0.190624		1	1	1	0	0	1	1	0	1	1	1	1	1	1	1	1	2	1	1	1	0	0	0	0	1	0	0	1	1	0	1	1	1	1	0	0	0	1	0	0	0	0	1	0	0	0
CBM51	26	0.183564		0	0	0	0	0	0	0	0	0	0	0	0	0	0	0	0	0	0	1	1	0	0	0	0	1	0	1	0	2	1	0	0	1	0	0	0	1	1	1	2	1	1	1	1	0	1
GT17	26	0.183564		1	1	1	1	1	1	1	1	1	0	1	1	1	1	1	1	1	1	1	1	0	0	0	0	1	0	0	0	1	1	1	1	1	1	0	0	0	0	0	0	0	0	0	0	0	0
GH13_40	24	0.169444		0	0	0	0	0	0	0	0	0	0	0	0	0	0	0	0	0	0	0	1	0	0	0	1	1	0	1	0	1	1	0	0	1	0	0	0	1	1	1	1	1	1	1	1	0	1
GH51	24	0.169444		1	1	1	1	0	1	1	0	1	1	1	1	1	1	1	1	1	1	0	1	0	0	0	0	1	0	0	1	1	1	1	1	0	1	0	0	0	0	0	0	0	0	0	0	0	0
CBM42	21	0.148263		0	0	0	0	0	0	0	0	0	0	0	0	0	0	0	0	0	0	0	0	0	0	0	0	0	1	1	0	0	0	0	0	0	0	0	0	1	1	1	1	1	1	1	1	1	1
GH47	21	0.148263		1	1	0	1	1	0	1	1	1	0	1	1	1	1	0	1	1	1	1	0	0	0	0	0	0	0	0	1	0	0	1	1	1	1	0	0	0	0	0	0	0	0	1	0	0	0
GH99	20	0.141203		1	0	0	0	0	0	0	0	0	1	1	0	0	0	0	0	0	1	0	0	0	0	0	0	0	0	1	0	0	0	0	0	0	0	0	0	0	0	1	1	1	0	1	1	0	0
CBM2	19	0.134143		0	0	1	0	0	0	0	0	1	1	0	0	1	0	0	0	0	0	0	0	1	1	1	1	0	1	0	1	0	0	0	0	0	0	0	0	0	0	1	0	0	0	0	0	0	0
GH128	13	0.091782		0	0	1	0	0	1	0	0	1	0	1	0	0	0	0	0	1	1	1	0	0	0	0	0	1	0	0	1	1	1	1	0	0	1	0	0	0	0	0	0	0	0	0	0	0	0
AA5_2	8	0.0564812		0	0	0	0	0	1	0	0	0	0	0	0	0	0	0	0	0	0	0	0	0	0	0	0	0	0	0	0	0	0	0	0	0	0	0	0	0	0	0	0	0	0	0	0	0	0
GH13_26	8	0.0564812		0	0	0	0	0	0	0	0	0	0	0	0	0	0	1	1	0	0	1	0	0	0	0	0	1	1	0	0	0	1	0	0	0	1	0	0	1	0	0	0	0	0	0	0	0	0
CBM6	6	0.0423609		0	0	0	0	0	0	0	0	0	0	0	0	0	0	0	0	0	0	0	0	0	0	0	0	0	0	0	0	0	0	0	0	0	0	0	0	1	0	1	0	1	1	0	0	0	0
GH43_10	4	0.0282406		0	0	0	0	0	0	0	0	0	0	0	0	0	0	0	0	0	0	0	0	0	0	0	0	0	1	0	0	0	0	0	0	0	0	0	0	0	0	0	0	0	0	0	0	0	0
GH76	4	0.0282406		0	0	0	0	0	0	1	0	0	0	0	0	1	0	0	1	0	0	0	0	0	0	0	0	0	0	0	1	0	0	0	0	0	0	0	0	0	0	0	0	0	0	0	0	0	0
GH104	3	0.0211805		0	0	0	0	0	0	0	0	0	0	0	0	0	0	0	0	0	0	0	0	3	0	0	0	0	0	0	0	0	0	0	0	0	0	0	0	0	0	0	0	0	0	0	0	0	0
CBM16	2	0.0141203		0	0	0	0	0	0	0	0	0	0	0	0	0	0	0	0	0	0	0	0	2	0	0	0	0	0	0	0	0	0	0	0	0	0	0	0	0	0	0	0	0	0	0	0	0	0
GH88	2	0.0141203		0	1	0	0	0	0	0	0	0	0	0	0	0	0	0	0	0	0	0	1	0	0	0	0	0	0	0	0	0	0	0	0	0	0	0	0	0	0	0	0	0	0	0	0	0	0
GT24	2	0.0141203		0	0	0	0	0	0	0	0	0	0	0	0	0	0	0	0	0	0	0	0	0	0	0	0	0	0	0	0	0	0	0	0	0	0	0	0	0	0	0	0	0	0	1	0	1	0
3.2.1.39	1	0.00706015		0	0	0	0	0	0	0	0	0	0	0	0	0	0	0	0	0	0	0	0	0	0	0	0	0	0	0	0	0	0	0	0	0	0	0	0	0	0	0	0	0	0	0	0	0	0
3.2.1.4	1	0.00706015		0	0	0	0	0	0	0	0	0	0	0	0	0	0	0	0	0	0	0	0	0	0	0	0	0	0	0	0	0	0	0	0	0	0	0	0	0	0	0	0	0	0	1	0	0	0
3.2.1.58	1	0.00706015		0	0	0	0	0	0	0	0	0	0	0	0	0	0	0	0	0	0	0	0	0	0	0	0	0	0	0	0	0	0	0	0	0	0	0	0	0	0	0	0	0	0	0	0	0	0
CBM34	1	0.00706015		0	0	0	0	0	0	0	0	0	0	0	0	0	0	0	0	0	0	0	0	0	0	0	0	0	0	0	0	0	0	0	0	0	0	0	0	0	0	0	0	1	0	0	0	0	0
CBM54	1	0.00706015		0	0	0	0	0	0	0	0	0	0	0	0	0	0	0	0	0	0	0	0	0	0	0	0	0	0	0	0	0	0	0	0	0	0	0	0	0	0	0	0	0	0	0	0	0	0
GH13_3	1	0.00706015		0	0	0	0	0	0	0	0	0	0	0	1	0	0	0	0	0	0	0	0	0	0	0	0	0	0	0	0	0	0	0	0	0	0	0	0	0	0	0	0	0	0	0	0	0	0
GH13_39	1	0.00706015		0	0	0	0	0	0	0	0	0	0	0	0	0	0	0	0	0	0	0	0	0	0	0	0	0	0	0	0	0	0	0	0	0	0	0	0	0	0	0	0	1	0	0	0	0	0
GH18	1	0.00706015		1	0	0	0	0	0	0	0	0	0	0	0	0	0	0	0	0	0	0	0	0	0	0	0	0	0	0	0	0	0	0	0	0	0	0	0	0	0	0	0	0	0	0	0	0	0
GH55	1	0.00706015		0	0	0	0	0	0	0	0	0	0	0	0	0	0	0	0	0	0	0	0	0	0	0	0	0	0	0	0	0	0	0	0	0	0	0	0	0	0	0	0	0	0	0	0	0	0
GH5_38	1	0.00706015		0	0	0	0	0	0	0	0	0	0	0	0	0	0	0	0	0	0	0	0	0	0	0	0	0	0	0	0	0	0	0	0	0	0	0	0	0	0	0	0	0	0	1	0	0	0
GT21	1	0.00706015		0	0	0	0	0	0	0	0	0	0	0	0	0	0	0	0	0	0	0	0	0	0	0	0	0	0	0	0	0	0	0	0	0	0	0	0	0	0	0	0	0	0	0	0	0	0
Total per genome		0		189	195	189	179	187	179	186	182	199	186	199	200	182	193	191	193	195	209	201	177	174	176	197	200	194	194	171	171	186	192	194	186	180	196	175	198	220	219	228	218	222	213	154	221	170	208
Total CAZy	14164
[truncated: 20 more columns]
