# Supplementary material for: Ubiquitous genome streamlined Acidobacteriota in freshwater environments
Source: ISME Commun. 2024 Oct 22;4(1):ycae124. doi: 10.1093/ismeco/ycae124 (PMC11561045; doi:10.1093/ismeco/ycae124)
Supplement: Supplementary_Table_S10-Reference_MAGs_ORFs_ycae124 [file supplementary_table_s10-reference_mags_orfs_ycae124.xlsx]

## Sheet: Supplementary Table S10
Supplementary Table S17. Summary of open reading frames (ORF) in all dereplicated Holophagaceae, Nanopelagicales and Methylopumilus genomes with gene annotation against KEGG, COG, PFAM and TIGRFAM.
Contig ID	MAG Name	ORF	protein_id	Gene Description	Protein Sequence	GC Content	Genome Size	COG ID	COG Description	COG Grade	TIGR ID	TIGR Description	TIGR Grade	KEGG ID	KEGG Description	KEGG Grade	Number of PFAM Domains	Number of unique PFAM Domains	dart_pfamids1	dart_pfamids2	dart_names	dart_descriptions	gene_start	gene_end	strand
3300014199-10-C1	3300014199-10	3300014199-10-C1-cds1	3300014199-10-C1-cds1|3300014199-10-C1	Tar Methyl-accepting chemotaxis protein	MKISSKLSILTGLVLALTVALTSTIILIIMHSELSRQATQVQESRLKTLWELTAQKGSGFKVSGGKLLVGDYVLNDNYELPDKVKEICGGTATVFMGDTRISTNVMKPDGTRAVGTQLQGVALDVVLKQGLKYRGEAEILGVPYFTAYDPIRNAQGEVIGVMYVGVQKSDYFSTYYRVAWLVGGLALVYVLAAIPLSGLAIRTQLAGLTEMERYVEDVATGNLTLANAGTGRDEIAKVRQALTRMLKQFRGIILGIHEDSGNLAASAHQLTASTAEIAATAQEVSRSAEVQKGATERLASATAELSASIGEVARQIRLCETKAQGTVEATDAGENAGHATVAAMTQIRESAAAMASAVRVIQEIARQTNLLSLNAAIEAAKAGQMGRGFAVVADEIRKL…	66.988	4864097	COG0840	COG0840: COG0840 ,COGFAMS2, COG0840,NT Methyl-accepting chemotaxis protein	grade1	-	-	-	K03406	mcp methyl-accepting chemotaxis protein	grade1	2	2	PF17202.4~PF00015.21	PF17202~PF00015	sCache_3_3~MCPsignal	Single cache domain 3 @ Methyl-accepting chemotaxis protein (MCP) signalling domain	23	1447	-1
3300014199-10-C1	3300014199-10	3300014199-10-C1-cds2	3300014199-10-C1-cds2|3300014199-10-C1	Rbn Ribonuclease BN family enzyme	MREFPVKAIRVGRQLGRMFLAALKACLTHRASSKAAALAFYTLFSMAPILVLVIAVAGYFLGAQAAQGAILAQVKALAGPTAALAIQHLVAGARVPGSGSVATAIAVLMLAVGATSVFAELKDSLDEIWNRQIPVPTGVLAVLRARLLSFGLVLALSFILLTSLAVNTALALLASYWEGLWAGSFWIFSSVSSLFTFVVLACLFAVIHKMLPEVVLSWWDVAVGALCTAGLFSLGEYAIGAYLRSGAVRTSFGAAGSLAVLLIWVYYSAQIFFLGAEFTREYALTLGSMRGRRNGVR	66.988	4864097	COG1295	COG1295: COG1295 ,COGFAMS2, COG1295,S Uncharacterized membrane protein, BrkB/YihY/UPF0761 family (not an RNase)	grade1	TIGR00765	TIGR00765: yihY_not_rbn: YihY family inner membrane protein	grade1	K07058	K07058 membrane protein	grade1	1	1	PF03631.15	PF03631	Virul_fac_BrkB	Virulence factor BrkB	1908	2801	1
3300014199-10-C1	3300014199-10	3300014199-10-C1-cds3	3300014199-10-C1-cds3|3300014199-10-C1	Protein of unknown function DUF4402	MLRSPLALLLALSAAHAQVPVIRLINPMNFGALSVDPRGGMIDLTALGVLIPIGPGIQPRGLGPLPARLLLQGKPKAAFSLYLDPPIPILAGPQGARIPMQAFNSLPVSLQGFFNADGSLQVQIGGRLDCGQNLPPGTYATTVRLQMTTPGAKGLPATVSQVFQVKVNLQPNLRLTCLRGLNFGSVAPGPAMGALEVKATGGYLASAAGPAILKGSPNPAVFLVQGQAGSPYSIQLPTRVILQGPEPIVVQELTLGSPNQGIILPGGENRFAVGGKIFIKPDQPAGTYRGSFQVMVVYP	66.988	4864097	-	-	-	-	-	-	-	-	-	1	1	PF14352.6	PF14352	DUF4402	Domain of unknown function (DUF4402)	2809	3708	-1
3300014199-10-C1	3300014199-10	3300014199-10-C1-cds4	3300014199-10-C1-cds4|3300014199-10-C1	hypothetical protein	MKPCALAGSLCAGLLLGPAQAAPVEEPVLLQTVLDNQSLGDSIRAFPLGTSALVPLGEVCRLLNFGIAVRPGGREASGFFITEKRRFSLDLERRTVVVEGRPLPLPLGQVRAVGGEIFVAAQLLEAWFPMTVTVNLKEAVLAIVPREVLPVQSARQRERALDTPGAPSPSGPAYPLVKIPYSFLDYPMVDASLSWNATQHQEDPGLLGSLALTGDALWMSNETVFARTQGTQASDTQVQNSLERTTFFRQDPAAGLLGPLHARTVMAGDIIQAPALNVAGPLSFGRGLLVDNHPTDFRTTFAHRKFTGTLADGWSVELYQNGALMGTARSRPDGLYDFPDIPLVFGLNIFRLVFHGPLGELREETHRMDIADDQPPPGTFYYQAAALKPTAADIANNLI…	66.988	4864097	COG3188	COG3188: COG3188 ,COGFAMS2, COG3188,NW Outer membrane usher protein FimD/PapC	grade1	-	-	-	-	-	-	-	-	-	-	-	-	3718	6423	-1
3300014199-10-C1	3300014199-10	3300014199-10-C1-cds5	3300014199-10-C1-cds5|3300014199-10-C1	Pili assembly chaperone, N-terminal	MRGKRSMLFPFLLAGVLAGQAPPPQEAGIGGLMLLPTRVLLEGRTRSAEVLLRNSGAVASTYRIEVKEMAMDQDGQVQERPRKEGEITVGDFLFFSPKQVDLAPGEAQTVRLQIHKPDGLADGEYRSHLVFQAIPPPAPAEPLDAGPEKKVSINVNMILAASIPVTVRQGRMTGQIKLSGLRYLEHDDKVGGPALALRLERQGNCSVRGDLTATVASGGKLKPGTLLYDLKNVVVYAETPFRNMRMPLNQDGIKGARIKVTFQATELSLPLETAFLDLAP	66.988	4864097	COG3121	COG3121: COG3121 ,COGFAMS2, COG3121,W P pilus assembly protein, chaperone PapD	grade1	-	-	-	K07346	fimC fimbrial chaperone protein	grade2	1	1	PF00345.20	PF00345	PapD_N	Pili and flagellar-assembly chaperone, PapD N-terminal domain	6420	7262	-1
3300014199-10-C1	3300014199-10	3300014199-10-C1-cds6	3300014199-10-C1-cds6|3300014199-10-C1	Protein of unknown function DUF4402	MRKLITSAIIAGLAPFAFAFGGDPSGGMGGGNSATATATACVNIYMPVSICTVQNLDFGYVVLTDPSRPATIDMRAHNGSGGGIGTGTMSYSNCGALASGSGAHGQHGAHEAVFDFTWDKRICDVGLTVPSEIRLNGPRGQHTMIHTNDTTSSSESGYPSGNHGSTQTHSFAVGGRVTIPGGDGTQAGCWKGTFSCGVNYL	66.988	4864097	-	-	-	-	-	-	-	-	-	1	1	PF14352.6	PF14352	DUF4402	Domain of unknown function (DUF4402)	7488	8093	-1
3300014199-10-C1	3300014199-10	3300014199-10-C1-cds7	3300014199-10-C1-cds7|3300014199-10-C1	OmpR Response regulators consisting of a CheY-like receiver domain and a winged-helix DNA-binding domain	MNAAGATGEAIQAAKESLRTILAVEDDPLVRTLIMGTLVKGQFHVLEAGTGEAALALLESWSIDLVLLDIKLPGMDGFEVCRRIRASGRAMAVIMLSSLGARMDILRGLTVGADDYIVKPFDPEELVARVKAVLRRTHDKHDKEPLIRFKNLEIEFRSQKGFKNGKDLNLTTKEFILLVGLCSHSGRVVSRAELSSQVWGEHHYGSEKRLDVYIQRLRQKVEDNPAEPTLIRTVRGYGYIVAPR	66.988	4864097	COG0745	COG0745: COG0745 ,COGFAMS2, COG0745,TK DNA-binding response regulator, OmpR family, contains REC and winged-helix (wHTH) domain	grade1	TIGR02154	TIGR02154: PhoB: phosphate regulon transcriptional regulatory protein PhoB	grade1	K07658	phoB1 phoP two-component system OmpR family alkaline phosphatase synthesis response regulator PhoP	grade1	2	2	PF00072.24~PF00486.28	PF00072~PF00486	Response_reg~Trans_reg_C	Response regulator receiver domain @ Transcriptional regulatory protein, C terminal	8372	9106	-1
3300014199-10-C1	3300014199-10	3300014199-10-C1-cds8	3300014199-10-C1-cds8|3300014199-10-C1	DeoC Deoxyribose-phosphate aldolase	MEITSRDIAKMIDHSLLRPELTREDIERECGIARKYDVASVCCVPTDVKRAKELLAGSSVKVGVVVGFPHGYCTTRTKVFEAEQAIADGAVEVDMVLHIGRLLSRDFDYVRDDIKAVVTAAHRGGAIVKVILENCYLSDELKVAGCKLCEEAGADFVKTSTGFAKGGATLEDLALMRKSVSPKVQVKAAGGVRDLDMALKVRAAGATRFGATRTADIIEACIQRFEK	66.988	4864097	COG0274	COG0274: COG0274 ,COGFAMS2, COG0274,F Deoxyribose-phosphate aldolase	grade1	TIGR00126	TIGR00126: deoC: deoxyribose-phosphate aldolase	grade1	K01619	deoC DERA deoxyribose-phosphate aldolase [EC:4.1.2.4]	grade1	1	1	PF01791.9	PF01791	DeoC	DeoC/LacD family aldolase	9276	9959	1
3300014199-10-C1	3300014199-10	3300014199-10-C1-cds9	3300014199-10-C1-cds9|3300014199-10-C1	NemA NADH,flavin oxidoreductases, Old Yellow Enzyme family	MKSVSFPHLFEPIQIGTMVVQNRVAMAPTDISSANADGSVSQRSIIYHEEVAKGGTGFIIVGATTPDRATGRPTVTCFAADEDPQIPGLASLAEAMHRHGARCAIQLQHPGRQSAWPRKDMISASDQVVDLPGSAGHEVIYAEVAKHGKSIREMSVEETYDMIDKFAEAAWRVQQAGFDAVELHAAHGYLIAQFMSPYVNKRNDRFGGSLLNRLRFPLEIISRIQTKCGRDFPVGIRYSGEEWMEGSRDLAESVKVAEIMQEAGVAFLDISAGIFDVPGPTMDPMYYAQGWNTYTAEEIKKHVSIPVITSHTLRDPAYCERIIAEGKTDMVGLSRGLIADPYWANKAKAGKPEEIRKCISCLVGCWQESLMIKRECRCAINPAVGDERFIHIEKASEPR…	66.988	4864097	-	-	-	TIGR03997	TIGR03997: mycofact_OYE_2: mycofactocin system FadH/OYE family oxidoreductase 2	grade1	K00219	fadH 2 4-dienoyl-CoA reductase (NADPH2) [EC:1.3.1.34]	grade1	2	2	PF00724.20~PF07992.14	PF00724~PF07992	Oxidored_FMN~Pyr_redox_2	NADH:flavin oxidoreductase / NADH oxidase family @ Pyridine nucleotide-disulphide oxidoreductase	10058	12175	1
3300014199-10-C1	3300014199-10	3300014199-10-C1-cds10	3300014199-10-C1-cds10|3300014199-10-C1	RbsB ABC-type sugar transport system, periplasmic component	MKRTLKMLVTGFMVSLGLAGPMGAAPKPPVVGISTGSSGTSWRNIMIAALVQVGKEYKAAGKIADYKIVNNVTNGDATEQANIIRDFTSQGVNIILVNPNSPDALNGVIKEAQDAGILVVAFDATVTAPDVKNVTLDHYAWNTKVAEFICSTLKSGNAIQVYGLDGHPANNDRIRATADVLKKFPNIKLIANTSGGWDQTKAKEVTTQIIGSGKQIDAVFTQDGEAYGVLSAFLDANKVPKVMFGDPGTAFFKEWKKLRDKKADFKACAEPNPPGIGGTAFRFALNLYNGKQFKADVLKGNTYFYKVGMFITDKNFEEGWKLLKDKPDDYLLSEIMPQAKADALFM	66.988	4864097	COG1879	COG1879: COG1879 ,COGFAMS2, COG1879,G ABC-type sugar transport system, periplasmic component, contains N-terminal xre family HTH domain	grade1	TIGR02637	TIGR02637: RhaS: rhamnose ABC transporter, rhamnose-binding protein	grade2	K10439	rbsB ribose transport system substrate-binding protein	grade1	1	1	PF13407.6	PF13407	Peripla_BP_4	Periplasmic binding protein domain	12305	13345	1
3300014199-10-C1	3300014199-10	3300014199-10-C1-cds11	3300014199-10-C1-cds11|3300014199-10-C1	MglA ABC-type sugar transport system, ATPase component	MKVLEASGIRKCFGGVVALANGNFSCQAGRITGLLGANGSGKSTLSKIIAGVYRADAGEIRFLDRAVQYRNPNEARKAGIAMVFQNLSLVPDLRVWQNIVLGAETRRGPFLDDRQARRVSQEIVDQLLPGLDIHKLACELNPGEMQIVEIAKAISADPRLLILDEPTAALEKAEVKSLFRFMRSLAERGVAINFTSHRLWEVMEICDEVTIFRNGANVGSIDFAVDGRDPEKIVSCITGVAQKASAAKPARPPSPEIALKVEGLSYGDALKDISFELRKGEILGIGGLAGQGQHELLLALAGCYPGVDCLAEADGKRVRLNRPANAIRNSILLVPGDRELEGLFMKHSVFNNMIFPKLGLARQPVFTPRKQYWAECEAAIDLLSIKAHSLDMPVRALSG…	66.988	4864097	COG1129	COG1129: COG1129 ,COGFAMS2, COG1129,G ABC-type sugar transport system, ATPase component	grade1	TIGR02633	TIGR02633: xylG: D-xylose ABC transporter, ATP-binding protein	grade1	K10441	rbsA ribose transport system ATP-binding protein [EC:3.6.3.17]	grade1	2	1	PF00005.27~PF00005.27	PF00005~PF00005	ABC_tran~ABC_tran	ABC transporter @ ABC transporter	13416	14909	1
3300014199-10-C1	3300014199-10	3300014199-10-C1-cds12	3300014199-10-C1-cds12|3300014199-10-C1	AraH Ribose/xylose/arabinose/galactoside ABC-type transport systems, permease components	MANNSKGARALRKYLAKPEFSTLLILVAMLILAAFLQRNFFDAKPLNRTLNAFTPLILLAMGQAVVIISGGLDLSAGTALSLLTCVMTSVMHKANPETGLYAILAAFAVAIVIGVVNGIGMGYLRIPSVIATFATSYIWLGAALFLRPTPGGESVAWFKVFYDVKVYANAPPALKAFGAAVPSALTLVLVGCIFWFVLSRTRTGRYIYAVGSNNTSAYESGINTARIQLWACVINSVFIFLAALFFVGQNQSGDARMGDPLTLRAIAAAVVGGVALAGGRGSVFFALIGAVILSLVNKIIFFANIPYAYQTLVSGVIVIIAIASSQGYTLYSRKSMARRGKLA	66.988	4864097	COG1172	COG1172: COG1172 ,COGFAMS2, COG1172,G Ribose/xylose/arabinose/galactoside ABC-type transport system, permease component	grade1	-	-	-	K10440	rbsC ribose transport system permease protein	grade1	1	1	PF02653.16	PF02653	BPD_transp_2	Branched-chain amino acid transport system / permease component	14921	15952	1
3300014199-10-C1	3300014199-10	3300014199-10-C1-cds13	3300014199-10-C1-cds13|3300014199-10-C1	AraH Ribose/xylose/arabinose/galactoside ABC-type transport systems, permease components	MNGTSIALSGFRRNADKQKKLIIAFLLIVFLFVLGQVAVSNFLSFGQVLLTIKLASFIALFGLCQMIVMVGGGDGLDLSVGYTATLTAVLTASIMNGQNANLGMALLVALAIGLLVGAANGFLAAYVKLPPLIVTLSMSLIVQGGINVYTAGADITGKPSPILQTIAAKSTGVFPNILVVLLVIAPIVMVVLSRTKWGLALLGAGTNETAAFLGGVRVKRVRFASFVISGLLASVIGLLLLGNMGLAFKDMGSNYVMPSIAAAVVGGVSMSGGEGNYFGVILGAIFLQTLTNLLVAIGWGDAGKWLGFGIVLFTLLIVYVSDRRVR	66.988	4864097	COG1172	COG1172: COG1172 ,COGFAMS2, COG1172,G Ribose/xylose/arabinose/galactoside ABC-type transport system, permease component	grade1	TIGR03409	TIGR03409: urea_trans_UrtB: urea ABC transporter, permease protein UrtB	grade1	K10440	rbsC ribose transport system permease protein	grade1	1	1	PF02653.16	PF02653	BPD_transp_2	Branched-chain amino acid transport system / permease component	15949	16929	1
3300014199-10-C1	3300014199-10	3300014199-10-C1-cds14	3300014199-10-C1-cds14|3300014199-10-C1	PhnF Transcriptional regulators	MAILKENTGIPLYVQVVADLRAKIAAGDYLPGQKTPPESQLCQEFGVSRITIRRAVKTLVDDRLLYTKQGKGTYVNAVKIGRRLPKLYSFSEDMQELGYEPSSRILERTLAEADDETAALLDLPGTDRLVNKISRVRMANKIPILIERTFIPHYLCADLLEESFDHKSLYRTLDERYRLELDRAEETYEVRALTASEAKELGCKRSVPAFSIQRLAFHKGGGVVELTRSVGRGDLLRFSVQLITHEMRFSRDVINISVKEQSNTN	66.988	4864097	COG2188	COG2188: COG2188 ,COGFAMS2, COG2188,K DNA-binding transcriptional regulator, GntR family	grade1	TIGR02325	TIGR02325: C_P_lyase_phnF: phosphonate metabolism transcriptional regulator PhnF	grade1	K03710	K03710 GntR family transcriptional regulator	grade1	2	2	PF00392.21~PF07702.13	PF00392~PF07702	GntR~UTRA	Bacterial regulatory proteins, gntR family @ UTRA domain	16968	17765	1
3300014199-10-C1	3300014199-10	3300014199-10-C1-cds15	3300014199-10-C1-cds15|3300014199-10-C1	MviM Predicted dehydrogenases and related proteins	MHSTKVGVIGTGFIGPAHVEALRRLPGLEVVALADLGEQLSSAKAGLLGIPAAYGDYRQLLARPEIEVVHICTPNRFHYAMAKDALLAGKHVVCEKPLATTAAEAAELVALAGRTGLANAVHFNVRYYPLMRQVKLMAAKGELGRIFSIHGSYLQDWLFYDTDYNWRLEPELSGASRAVADIGSHWMDLIEYVSGLRIAEVFADFAIFHEKRKKPLKPIETYAGKLLAPEDYQAVPISTEDYAAVLFRFEGGAHGSLVVSQVSAGRKNRIYFEIDGSRESVEWNSESPNAIWIGRRDGNNQQMMKDPSLVYPESQQLIGFPGGHQEGFPDTSKQFFKEFYGYLAGDRQAAPGFPTFRDGLRELELCDKILESASQGAWAAL	66.988	4864097	COG0673	COG0673: COG0673 ,COGFAMS2, COG0673,R Predicted dehydrogenase	grade1	-	-	-	K00010	iolG myo-inositol 2-dehydrogenase / D-chiro-inositol 1-dehydrogenase [EC:1.1.1.18 1.1.1.369]	grade1	2	2	PF01408.22~PF02894.17	PF01408~PF02894	GFO_IDH_MocA~GFO_IDH_MocA_C	Oxidoreductase family, NAD-binding Rossmann fold @ Oxidoreductase family, C-terminal alpha/beta domain	17776	18921	1
3300014199-10-C1	3300014199-10	3300014199-10-C1-cds16	3300014199-10-C1-cds16|3300014199-10-C1	IolE Sugar phosphate isomerases/epimerases	MMKLGFVSAIIPELSFEEVISFAAANGFSCVELMCWPRGKADRKYAGVTHIDAGELDAAAAARIKATLAQKHVFVSALGYYPNPLDADREKAEFYVAHLKRVIDAAALLGVGTVNTFIGRDPMTGLEANFERFAQVWPPIIDYAEGRGVRIAIENCPMYFTQDEWPAGKNLAYSPAIWRRMFAAIPSKSFGLNYDPSHLLWQQIDYLRPIHEFKERIFHVHLKDAKIDQDRLADVGILSTPLEFHQPKLPGLGGIDWGRFISALTDVRYEGPACIEVEDRAFEADLDSRKASIVQSERYLRQFIIG	66.988	4864097	COG1082	COG1082: COG1082 ,COGFAMS2, COG1082,G Sugar phosphate isomerase/epimerase	grade1	-	-	-	K01816	hyi gip hydroxypyruvate isomerase [EC:5.3.1.22]	grade2	1	1	PF01261.24	PF01261	AP_endonuc_2	Xylose isomerase-like TIM barrel	18943	19863	1
3300014199-10-C1	3300014199-10	3300014199-10-C1-cds17	3300014199-10-C1-cds17|3300014199-10-C1	COG5026 Hexokinase	MRTGRGRAIAFLCAHHMDCGQVEMESLCGEFAQEMARGLGGTASSLLMIPTYLEAGSEIPKGRRVIAVDAGGTNFRVALVSFDPEGKPEIGHFRHFPMPGLAGEVDARSFFATLAGYLAELAGLSEHIGLCFSYPTEIQPNRDGRLVRFCKEVKATGVAGQLIGENLARALREAGHPGHPRIVLLNDTVATLLAGQAASAGRAFESYIGFILGTGTNCAYVEENARITKLPGLDPSGKQIVNVESGAFGRAPRGTIDLAFDAATVDPGMYTFEKMISGGYLGGLYGAVLDQAVCEGLFSSGAAGRIRRLPAIETKDLGVWLADPAGRTGPIALALTGGEDRGLAYHLAERLVERAAKLTAVNLASIAIKSGAGRDPRRPICVTADGTTFYELKGLREKT…	66.988	4864097	COG5026	COG5026: COG5026 ,COGFAMS2, COG5026,G Hexokinase	grade1	-	-	-	K00844	HK hexokinase [EC:2.7.1.1]	grade1	2	2	PF00349.21~PF03727.16	PF00349~PF03727	Hexokinase_1~Hexokinase_2	Hexokinase @ Hexokinase	19872	21179	1
3300014199-10-C1	3300014199-10	3300014199-10-C1-cds18	3300014199-10-C1-cds18|3300014199-10-C1	COG3616 Predicted amino acid aldolase or racemase	MPLPMVDTPALLLDLDAFEHNLDRMTRSVSGTGMRLRPHAKSHKCPEIARRQIALGAVGVCCQKVSEAEVLVDGGIQDVLVTNEIVGATKLARLAELARRAHVSVCVDNPANVADLALAARSAGVTLDVLVELDVGANRCGVAPGRPALDLVGDIGKAKGLRFAGLQAYQGSAQHLRTPRERQEAIHAAVGQVRLTIELLARNGWEVPLVTGAGTGTYRLEAASGVYHELQPGSYIFMDADYGNNLGDDGQRVHEFHNSLFILATVMSRPMAGRAVVDVGLKAHSIDSGMPLVVDAPGAAYTRASDEHGVIDFTGACDWELGQKIRLVPGHCDPTVNLFDWLVCCRKGLVEAIWPVLARGAFY	66.988	4864097	COG3616	COG3616: COG3616 ,COGFAMS2, COG3616,E D-serine deaminase, pyridoxal phosphate-dependent	grade1	-	-	-	K18425	dhaa 3-hydroxy-D-aspartate aldolase [EC:4.1.3.41]	grade1	2	2	PF01168.20~PF14031.6	PF01168~PF14031	Ala_racemase_N~D-ser_dehydrat	Alanine racemase, N-terminal domain @ Putative serine dehydratase domain	21550	22641	-1
3300014199-10-C1	3300014199-10	3300014199-10-C1-cds19	3300014199-10-C1-cds19|3300014199-10-C1	DdpA ABC-type dipeptide transport system, periplasmic component	MNPGLISECRRAGNGWSAVLMSTALILAGLCGLGAAAAEKVLTMAYNEEPQTSDMQMNTNDYMIPLNVYDRLIECVTTAPGKSALVPGLATKWEVSKDGKVYTFHLRKGVRFQNGEELTARDVVYTFDRMLDPATKALNTDILDFVAGAQERMAGKAPATSGLKELDKYTVQITLENAFVPFLAIMASPQASILNEKFTRPLGGKYGQTADSTCGTGPFMMKEWVLNDHHILVANPRYWRGRPQIDKFVLKVVTDPETMRMLFEAGEIDLFDCDFAVSQIPYFTASPKWGKQIVSGPRAGIYYYSINQKIKPFDDVRVRKAFQMAVDRRLILEKMFYNQGQLEQGILPVGVIGYNPAQPKIEYNPAKAKQLLAQAGYPKGVDMEIATIAGKGPQWQKMG…	66.988	4864097	COG0747	COG0747: COG0747 ,COGFAMS2, COG0747,E ABC-type transport system, periplasmic component	grade1	TIGR02294	TIGR02294: nickel_nikA: nickel ABC transporter, nickel/metallophore periplasmic binding protein	grade1	K02035	ABC.PE.S peptide/nickel transport system substrate-binding protein	grade1	1	1	PF00496.22	PF00496	SBP_bac_5	Bacterial extracellular solute-binding proteins, family 5 Middle	22888	24516	1
3300014199-10-C1	3300014199-10	3300014199-10-C1-cds20	3300014199-10-C1-cds20|3300014199-10-C1	DppB ABC-type dipeptide/oligopeptide/nickel transport systems, permease components	MKSFILKRLLISIPILIGITIIIFFMLNVVPGDPVALMMKEHISVDVVARVRAQMHLDDPAIIRYFRFLGGALHGDLGESYKLNRPVTSLILNAFPNTLLLALWAALFAWAVGIPAGILSAVKKYSLPDNLFMGFSLLGVSMPIFWSALLFQWCFAVRLGWLPVAGFAGWKFVIMPAIVLGWSSAGIIARLTRSSLLEVMRNDYIRTARAKGLHELPVIFGHALKNALLPVVTVMAIQVAGLLAGAVVTESVFNIPGVGRIAVNAIQARDMPLLQGAVLFETVLVILGNLAADILYAFIDPRIKVS	66.988	4864097	COG0601	COG0601: COG0601 ,COGFAMS2, COG0601,EP ABC-type dipeptide/oligopeptide/nickel transport system, permease component	grade1	TIGR02789	TIGR02789: nickel_nikB: nickel ABC transporter, permease subunit NikB	grade1	K02033	ABC.PE.P peptide/nickel transport system permease protein	grade1	1	1	PF00528.22	PF00528	BPD_transp_1	Binding-protein-dependent transport system inner membrane component	24598	25518	1
3300014199-10-C1	3300014199-10	3300014199-10-C1-cds21	3300014199-10-C1-cds21|3300014199-10-C1	DppC ABC-type dipeptide/oligopeptide/nickel transport systems, permease components	MEEAEAKAPPASFLKDIVTAYRRNRLATLGAVIVVVLVLMAVFAPLLSPYDPFEIDLDAMTQAPSHAHWLGTDQFGRDLLTRIMFGTRISLWIGIVPTLLSMALGTALGLIGGFYGGWIDTAIMRLCDMVLAFPSLLLAMVVMYTLGASLVNIFIALAVVGWAGTARVVRAQVLSLREKEFVEAARAIGVRNRVIMVRHILPNCLPALIVLFTLGIPGAIMSEATLSFLGVGAQPPTPSWGLIITSGKEYLFSAPWIAIAPGVFILITVLAFNFMGDGFRDALDPYMKQ	66.988	4864097	COG1173	COG1173: COG1173 ,COGFAMS2, COG1173,EP ABC-type dipeptide/oligopeptide/nickel transport system, permease component	grade1	TIGR02790	TIGR02790: nickel_nikC: nickel ABC transporter, permease subunit NikC	grade1	K02034	ABC.PE.P1 peptide/nickel transport system permease protein	grade1	2	2	PF12911.7~PF00528.22	PF12911~PF00528	OppC_N~BPD_transp_1	N-terminal TM domain of oligopeptide transport permease C @ Binding-protein-dependent transport system inner membrane component	25536	26405	1
3300014199-10-C1	3300014199-10	3300014199-10-C1-cds22	3300014199-10-C1-cds22|3300014199-10-C1	DppD ABC-type dipeptide/oligopeptide/nickel transport system, ATPase component	MKSSGALLSMENLSTSFFTSEGVVPAVSGVTLAVRPGEILGLVGESGCGKSVTALSIMGLVAPPGRIVAGRILFEGRDLASLDYDTMCGIRGNEIAMIFQEPMTSLNPVHKVGHQVAEALRIHRPVGREQARQRTLELFRLVGIPEPEARFDCYPHQLSGGLRQRVMIAMALTCEPRLLIADEPTTALDVTIQAQILDLLRDLRRRLDTTTILITHDLGVVAELCDRVVVMYAGQVVEQADIFDLFERPAHPYTVGLMGSIPGTAASMDADGRLQTIPGIVPNLLRLPEGCRFHPRCPHARPACLEAPPLFDLGAGHSARCWNFADQAVDHE	66.988	4864097	COG0444	COG0444: COG0444 ,COGFAMS2, COG0444,EP ABC-type dipeptide/oligopeptide/nickel transport system, ATPase component	grade1	TIGR02770	TIGR02770: nickel_nikD: nickel import ATP-binding protein NikD	grade1	K02031	ABC.PE.A peptide/nickel transport system ATP-binding protein	grade1	2	2	PF00005.27~PF08352.12	PF00005~PF08352	ABC_tran~oligo_HPY	ABC transporter @ Oligopeptide/dipeptide transporter, C-terminal region	26425	27423	1
3300014199-10-C1	3300014199-10	3300014199-10-C1-cds23	3300014199-10-C1-cds23|3300014199-10-C1	AppF ABC-type oligopeptide transport system, ATPase component	MSETLLAVARLKKYFPVKAGAFGTEHRIVKAVDDVSFTVARRETFALVGESGCGKTTLGRSILRLVEPTSGSVSLGGTDIAALQPEALRRMRTRMQIIFQDPYASLDPRMRVGNIIGEPLATHRQGGPRERAERVLELMDVVGLRADGVRRYPHEFSGGQRQRIGIARALALNPEFIVCDEPLSALDVSIKAQVLNLLADLQSRFDLTYLFISHDLSVVRHFAPRVGVMFLGRLVEQGATEALFTSPRHPYTRFLIAAVPMPDPRLRDRDRLLLEGEIPSPMNLPSGCRFRTRCPFAAALCAEVDPPAVTEGGRSWACHFPLSD	66.988	4864097	COG4608	COG4608: COG4608 ,COGFAMS2, COG4608,E ABC-type oligopeptide transport system, ATPase component	grade1	TIGR02769	TIGR02769: nickel_nikE: nickel import ATP-binding protein NikE	grade1	K02032	ABC.PE.A1 peptide/nickel transport system ATP-binding protein	grade1	2	2	PF00005.27~PF08352.12	PF00005~PF08352	ABC_tran~oligo_HPY	ABC transporter @ Oligopeptide/dipeptide transporter, C-terminal region	27416	28390	1
3300014199-10-C1	3300014199-10	3300014199-10-C1-cds24	3300014199-10-C1-cds24|3300014199-10-C1	OprB Carbohydrate-selective porin	MSRNLLFRGSGAAMRRAAASRVALSGIALASLSGLGPASAAPPPVPAPTDTAAIPGQVKTGPPSFLDALSRTNYLLGDMGGLRTLLSRYGMTLSLQETSELLGNVSGGVKQGFKYDGLTQMVLQLDTQRAFNWRGGTLNVSGLYIHGSNLSAANLGTLQTASGIEADRATRLWEFWYQQKFLEEDRLDLKLGQQSLDQEFMVTPNGNAFVNTMFGWPMLPSADLPGGGPAYPLSALGIRFRARPVDALTVLAGVFNGSPVSNHSGDPQQRNPRGTSFPLNGGALAIAEIQFAYPSLGTMIMANQTEPLARTYRLGVWYDTERIADLRFDTTGRSLADPASNGIAQTHHGDYAFYAVADQMLWRAKGEPDQNINLFVRAMGTPDGDRNLVSFSLNAGFTF…	66.988	4864097	COG3659	COG3659: COG3659 ,COGFAMS2, COG3659,M Carbohydrate-selective porin OprB	grade1	-	-	-	K07267	oprB porin	grade1	1	1	PF04966.12	PF04966	OprB	Carbohydrate-selective porin, OprB family	28681	30183	1
3300014199-10-C1	3300014199-10	3300014199-10-C1-cds25	3300014199-10-C1-cds25|3300014199-10-C1	hypothetical protein	MLQHRRNRPGSGWLALAALITVAAAPGRAATPAGLLETIHRHKTLTSTVTDNGDLNPYAVFVAPVSAGRIQQGDVLVDNFNNISNLQGTGGTIIDYRPATRKTTLFAKLPQRLAQVPGGVGLSTAMVMLKSGWVIVGSAPSTDGTTRTRGEGGLIVLDADGQFVTAWTGPDISAPWGNMALRDNGATATLFVTMAGFGVPGPEVKDPQTGFPVTVKQATVLRIELAIAQGQPPVITGRTVIAGGFGQRADRDAFLVGPTGLALAPDGTLYVSDALENRIVAVADALTRTSSAGTGRTVTSGGLLQRPLALAMTANGHLLACNGKNGQVVEIDPVLGKQLYAQWIDANQAQTPPGNGDLFGIAMTPDGKGFYYVEDDTNFLMEASR	66.988	4864097	COG3386	COG3386: COG3386 ,COGFAMS2, COG3386,G Sugar lactone lactonase YvrE	grade3	-	-	-	-	-	-	-	-	-	-	-	-	30196	31353	1
3300014199-10-C1	3300014199-10	3300014199-10-C1-cds26	3300014199-10-C1-cds26|3300014199-10-C1	COG2837 Predicted iron-dependent peroxidase	MKASLPSRLRALLTAAVVGASGGAAAAQDQTEPFWGKHQSGIVTPGQTNTYFAAFDLVTDRREDVVALLQRWTTAAARMSLGQTAGPLSQDRQAPAADTGDVLGLPPFRLTLTFGFGAGLFVKDGKDRYGLAARRPEGLVDLPVFTGDQLVAGRTGGDLSVQACADDPQVAFHAVRQLARLAEGVAQLRWVQAGYFGNFGPHTTGRNLMGFLDGTGNPATGDAKLMDKFIWVGSEGPAWMQGGSYVVARKSRIAFEHWDRMTVAFQEATFGREKLSGAPLGQRHEKDPVNLSATDPQGNPVIPENSHVRLTNKDSHEGMQILRRSYNYNDGLSVTAERWPPWHQGLEYDAGLLFVCYQRDPRTGFIKMFEQVSKLDKLNQFVTTVGGGLFACPAGAAKG…	66.988	4864097	COG2837	COG2837: COG2837 ,COGFAMS2, COG2837,P Periplasmic deferrochelatase/peroxidase EfeB	grade1	TIGR01412	TIGR01412: tat_substr_1: Tat-translocated enzyme	grade1	K16301	efeB deferrochelatase/peroxidase EfeB [EC:1.11.1.-]	grade1	1	1	PF04261.12	PF04261	Dyp_perox	Dyp-type peroxidase family	31350	32579	1
3300014199-10-C1	3300014199-10	3300014199-10-C1-cds27	3300014199-10-C1-cds27|3300014199-10-C1	EfeO-type cupredoxin-like domain containing protein	MSGTIEPRAVWLTLCLFLVLPAAHGEEPATIEVTIKDHRFAPAEVHVKTGKPAFLEVTNQDSTPEEFEMLPLAIEKVIPGGTKARIRVRPLGPGRYEFIGEFHKDTAQGAIISE	66.988	4864097	-	-	-	-	-	-	-	-	-	1	1	PF13473.6	PF13473	Cupredoxin_1	Cupredoxin-like domain	32593	32937	1
3300014199-10-C1	3300014199-10	3300014199-10-C1-cds28	3300014199-10-C1-cds28|3300014199-10-C1	FTR1 High-affinity Fe2+/Pb2+ permease	MLAALVIVFREIIEAGLIVGIVLAATRGVPRRGLWVGSGVLAGALGACLVALGAGWIAALFEGTGQELFNASILLLAVAMLAWHNVWMASHGRVMAQDMRQVGAAVAAGRKPLAALAIVCGVAVLREGSEIVLFLYSIAASGHTPVAAMAAGGALGLLAGACLSALMYLGLVTVPARHLFRVASGLITLLAAGLAAQAIALIQQAGHFEVLTSTVWDTSRVLGDDSLGGRLVHTLIGYTARPCGAQIAAYLTTIVVIAGLMRFLPGAARAGR	66.988	4864097	COG0672	COG0672: COG0672 ,COGFAMS2, COG0672,P High-affinity Fe2+/Pb2+ permease	grade1	TIGR00145	TIGR00145: TIGR00145: FTR1 family protein	grade1	K07243	FTR FTH1 efeU high-affinity iron transporter	grade1	1	1	PF03239.14	PF03239	FTR1	Iron permease FTR1 family	32942	33760	1
3300014199-10-C1	3300014199-10	3300014199-10-C1-cds29	3300014199-10-C1-cds29|3300014199-10-C1	DYS1 Deoxyhypusine synthase	MNKIETLAPSLRAKIVLGDRNYQDDPSTPVSNFLARTKRHCNGGKTVDAGLWLRGHCDRGGKVFLTMSGAGSSFQMGITLSELIRAKMIAGISVSGANLEESLYRLVAHSHYAYIPDYVELTAQEEKELDHQGFRRITDTFLPEEESVRVVLPAFEMLWREAQEQGKPRFWHEYFFELFERKLIQIDPGANLDDCWLYWAWKEGVEICVGGAEDSTMGNIFSYYTYGGSHPLLSKYAQEHPISPEVVHHSFRYMHRLAEWYLEHAKGEGLAFLQLGGGIAGDFPICVVPHLKKDYLADETTAQQEALIRPWAGFIEIHSSPMSFGSYSGAGGKEKITWSKLEPNAFMMQIFGDYTEHFPDIAALMLRK	66.988	4864097	COG1899	COG1899: COG1899 ,COGFAMS2, COG1899,OJ Deoxyhypusine synthase	grade1	TIGR00321	TIGR00321: dhys: deoxyhypusine synthase	grade1	K00809	DHPS dys deoxyhypusine synthase [EC:2.5.1.46]	grade1	1	1	PF01916.17	PF01916	DS	Deoxyhypusine synthase	33761	34867	-1
3300014199-10-C1	3300014199-10	3300014199-10-C1-cds30	3300014199-10-C1-cds30|3300014199-10-C1	Dam Site-specific DNA methylase	MFPDFEGRYFEPFMGGASVLLTLAPSVALVGDENRWLTDTYRAVIGSPDLVSAQLDKLVNTEEEYYKNRSIDPNDVSLIERAALFIYLNKTCFRGLYRVNKKNRFNVPYGAYNRKYHDLENLRSFSRLAKNWIINTGDFSQSIKGIKKDDFVYFDPPYYKLGGYSDFNRYTDGKFMEHDHIRLAEACLELDAKGIKFAVSNSRTEFIADLFSKFNCIKIDNRREINLNVKGRTVNELFITNYEIES	66.988	4864097	COG0338	COG0338: COG0338 ,COGFAMS2, COG0338,L Site-specific DNA-adenine methylase	grade1	TIGR00571	TIGR00571: dam: DNA adenine methylase	grade1	K06223	dam DNA adenine methylase [EC:2.1.1.72]	grade1	1	1	PF02086.15	PF02086	MethyltransfD12	D12 class N6 adenine-specific DNA methyltransferase	35114	35854	-1
3300014199-10-C1	3300014199-10	3300014199-10-C1-cds31	3300014199-10-C1-cds31|3300014199-10-C1	FabG Dehydrogenases with different specificities (related to short-chain alcohol dehydrogenases)	MTAGQEPIASTRIAIVTGGSRGLGRNTVLSLAQRGVNSIFTFHSHRAEADKVVAAAGEMGAKAVALHLDMGDVGAFDAFVRSVRSTLAGLGAERFDYLVNNAGTSHHNAFDQTTEGELDRLYEVHFKGVFFLTQKLLPLIKDGGRITNISSGLTRMTMPGSGAYASMKGAIEVLTRYLAKELGPRGIAVNTVAPGAIATDFSGGMVRDNPEVNKRVADMTALGRVGQPDDIGPMIAALLSDENRWVNAQRIEVSGGMGL	66.988	4864097	COG1028	COG1028: COG1028 ,COGFAMS2, COG1028,IQR NAD(P)-dependent dehydrogenase, short-chain alcohol dehydrogenase family	grade1	TIGR01830	TIGR01830: 3oxo_ACP_reduc: 3-oxoacyl-acyl-carrier-protein reductase	grade1	K00059	fabG 3-oxoacyl-[acyl-carrier protein] reductase [EC:1.1.1.100]	grade1	1	1	PF13561.6	PF13561	adh_short_C2	Enoyl-(Acyl carrier protein) reductase	35955	36734	-1
3300014199-10-C1	3300014199-10	3300014199-10-C1-cds32	3300014199-10-C1-cds32|3300014199-10-C1	4Fe-4S double cluster binding domain containing protein	MHQNLTTPEPSLDPHRPPIPATPLPDLLDPAWLRELALACGADAAGVVEVEREALKGDAAAMEAMLPGVKSVVSLLARVNADALRGPWMGVANRSARFAEEGVDRAASELSRRLQQAGLRSVAVHASFPMDVHREGRIWPLAHKVLAEQAGLGTRGHNRLLLHPEFGAAVVLAAVLVDRPAAGTSAPLERSPCNGCGLCVEACPTGAIGKDGAFSLVNCAAHNYRFRLGGFNAWVETLVDSRDRRDYRKRVRPEETMGIWQSLTTGANHACMNCMAVCPVGQGRPKPPAPRGKDLVRQLLDRGGQIHVIRGSDAEVHARARFQPERIRIVSSGNRLTTARGFLQALPILFQPGQAEGLEVAVHFEFTGADPCGATAILSQGRLRVAPGLEGNPDVTVMA…	66.988	4864097	COG1600	COG1600: COG1600 ,COGFAMS2, COG1600,J Epoxyqueuosine reductase QueG (queuosine biosynthesis)	grade3	-	-	-	-	-	-	2	2	PF13484.6~PF02036.17	PF13484~PF02036	Fer4_16~SCP2	4Fe-4S double cluster binding domain @ SCP-2 sterol transfer family	36907	38232	1
3300014199-10-C1	3300014199-10	3300014199-10-C1-cds33	3300014199-10-C1-cds33|3300014199-10-C1	MarR Transcriptional regulators	MADQCLGFNVRKTARLLAKAFDEAFAPCGLKSTQVPILVTLHTSGQIQVRLLAEKLDLDRTTLPRNLAPLERRGLVHIEEGADRRTRMIQLTDDGRALLREALPLWHGLQDRLVAAFGQRRAEHLLVELKDLNRCL	66.988	4864097	COG1846	COG1846: COG1846 ,COGFAMS2, COG1846,K DNA-binding transcriptional regulator, MarR family	grade1	TIGR02337	TIGR02337: HpaR: homoprotocatechuate degradation operon regulator, HpaR	grade1	K06075	slyA MarR family transcriptional regulator transcriptional regulator for hemolysin	grade1	1	1	PF01047.22	PF01047	MarR	MarR family	38299	38709	1
3300014199-10-C1	3300014199-10	3300014199-10-C1-cds34	3300014199-10-C1-cds34|3300014199-10-C1	Radical_SAM domain containing protein	MRYVEPLFRPPSEAHSFILQATLGCSWNHCTYCAMYRGKPYQVRRLEEVVADIPRPNTPGAEEVRHVFVADGDPLGMDLGHWEPILLALRAAFPRLRRVSTYATARNILDKTPEQLRSLRELGLSLLYIGPESGDDPTLKSLAKGSDAADHREAASRARAAGMEQSVIFLLGAGGTGRSEEHARASGRLATAMNPRFLSTLTLTVVPGTPMAKLQGQGRFVLPDVPGLLQELAWFVEETHLTNGIFRSNHASNYLPIGGRLPGEREAILAAIRAALEGHTPLRPEWLRGL	66.988	4864097	COG0635	COG0635: COG0635 ,COGFAMS2, COG0635,H Coproporphyrinogen III oxidase or related Fe-S oxidoreductase	grade3	-	-	-	-	-	-	1	1	PF04055.21	PF04055	Radical_SAM	Radical SAM superfamily	38803	39675	-1
3300014199-10-C1	3300014199-10	3300014199-10-C1-cds35	3300014199-10-C1-cds35|3300014199-10-C1	Alkylmercury lyase	MLDLSEEEAVSALYRLAEDHGVVLHPHQPGIWAIHPFSLAPTNFWVRSGDRAWWGNCGWCSLGIAALVDQDVTISTSFGAEGRPVDLHIRSGRMVEGQYLIHFPIPMRKCWDNVVYSCSNMLIFENEAEVDAWCQRHRIAKGDIQPLSRFWDFAKEWYGKHLDPHWKKWTSEEASSLFRRHGLGGDTWAIPASRNRF	66.988	4864097	-	-	-	-	-	-	-	-	-	1	1	PF03243.15	PF03243	MerB	Alkylmercury lyase	39853	40446	1
3300014199-10-C1	3300014199-10	3300014199-10-C1-cds36	3300014199-10-C1-cds36|3300014199-10-C1	ARO8 Transcriptional regulators containing a DNA-binding HTH domain and an aminotransferase domain (MocR family) and their eukaryotic orthologs	MQVLRRQIARRLQARGLEVGPEEVLVTNGASEGLSLALRLLLEPGELVALPCPSFFGVLDAARSAGARVLEFPEGPGGPGLEPFLAACGRHPVKATVLMPSFSNPTGILMAPGDQTAWMEALRDRGVALVEDDIYGELAFDGKRPRPMMALAEPDGPPCFLAGSFSKSLLLGGRVGYIVARAPWIERLTRLKGSSTLGNATLSEHLAAACLESGLHDRHLRRFVPALFQGIEALRQEVARHFPAGTRVSRPQGGFLLWIELPEGCDALRLFHAAREARISLAPGCIFSLGPGLERYLRLNGGATLRNPGSIATLGRLAAAQL	66.988	4864097	COG1167	COG1167: COG1167 ,COGFAMS2, COG1167,KE DNA-binding transcriptional regulator, MocR family, contains an aminotransferase domain	grade3	TIGR03947	TIGR03947: viomycin_VioD: capreomycidine synthase	grade2	K05825	LYSN 2-aminoadipate transaminase [EC:2.6.1.-]	grade2	1	1	PF00155.21	PF00155	Aminotran_1_2	Aminotransferase class I and II	40454	41422	-1
3300014199-10-C1	3300014199-10	3300014199-10-C1-cds37	3300014199-10-C1-cds37|3300014199-10-C1	GadB Glutamate decarboxylase and related PLP-dependent proteins	MLGWFKDWFEFPAGASGILTGGASMANLLALAVARHWATQGAVKAEGARAVTGLRIYASDATHNSILKGAQLLGLGSEGVHLVPTDPQGRINLEALAQAVARDREAGLRPFCLVANAGTVGVGALDPLEALRAFADRNRLWLHVDGAIGALGWLSPKLRPRLQGLTRADSLAFDLHKWGQVPYDAGCLLVRDGGLHRETFQSDAEYLSTLDGGLTPHGSHAFNAFSPLLSRGDRALKIWMTFQVLGTARLAGVFEKNAAQASHLGERVAGHPDLELMSPVALNIVCFRYRGSLDAAELDRANERILVALQESGFCVLSPYRIRGGFCLRAAICNHRTEGKDLEELVERVVALGAGSDSAFPM	66.988	4864097	COG0076	COG0076: COG0076 ,COGFAMS2, COG0076,E Glutamate or tyrosine decarboxylase or a related PLP-dependent protein	grade2	TIGR03799	TIGR03799: NOD_PanD_pyr: putative pyridoxal-dependent aspartate 1-decarboxylase	grade3	K01593	DDC aromatic-L-amino-acid decarboxylase [EC:4.1.1.28]	grade2	1	1	PF00282.19	PF00282	Pyridoxal_deC	Pyridoxal-dependent decarboxylase conserved domain	41490	42578	1
3300014199-10-C1	3300014199-10	3300014199-10-C1-cds38	3300014199-10-C1-cds38|3300014199-10-C1	COG0730 Predicted permeases	MNVIQGSTVVAAAFTAGALNSVAGGGTLVSFPALLGIGLTGQQANVTSTIALWPGSIGGFAGHRRDLAGTREFALRLVPPSIAGALVGAGLMLVTPHQVFDHLIPWLILTSTLLMAANDPLSRWIQGNHGEARSRAWWTGAIAFQFLVGIYGGYFGAVIGILMLAALSMLGLKDIHQMNGLKNFLSLSINGVAILAFLSYEFLFRPGNIAWWAVAMMAVAAGLGGLFGSHMAHRVGRRAVRLLVIGIGFVLTGWYFYKMHGA	66.988	4864097	COG0730	COG0730: COG0730 ,COGFAMS2, COG0730,S Uncharacterized membrane protein YfcA	grade1	-	-	-	K07090	K07090 uncharacterized protein	grade1	1	1	PF01925.19	PF01925	TauE	Sulfite exporter TauE/SafE	42714	43502	-1
3300014199-10-C1	3300014199-10	3300014199-10-C1-cds39	3300014199-10-C1-cds39|3300014199-10-C1	AraJ Arabinose efflux permease	MLVPAYMLPYGLSTLFYGPLSDRVGRKPVILTLLAMMVVTTAGVATARTAHQMLAWRLLGGIVTGGIVPIALALLGDLFPYAERGRALGWMFGAIAGGMAFGSTLGAFLNPIIGWRREFLITAMLSGITLAFAIRLRHSFGSRLPQHPLSAREVISGYMGLFSDPRAARGYIYILLNGMFHSGVFSWLGLYFSERYHLGDKGIGLALLGYGVPGMLLGPVIGHVADRYGRKHIIPIGIWIAAVSAAALIPRSPLIWPVIMTAILSLGYDMSHPLLAGIITSVNPVRRGLSMGMNAFVLFSGFGLGTLIFGVFLRSGFTLSLAIFAGAQLCIGLLAIPLFSGEDASAGDQSKIALLGSSNP	66.988	4864097	COG2814	COG2814: COG2814 ,COGFAMS2, COG2814,G Predicted arabinose efflux permease, MFS family	grade1	TIGR00710	TIGR00710: efflux_Bcr_CflA: drug resistance transporter, Bcr/CflA subfamily	grade3	K07552	bcr MFS transporter DHA1 family bicyclomycin/chloramphenicol resistance protein	grade1	1	1	PF07690.16	PF07690	MFS_1	Major Facilitator Superfamily	43521	44603	-1
3300014199-10-C1	3300014199-10	3300014199-10-C1-cds40	3300014199-10-C1-cds40|3300014199-10-C1	hypothetical protein	MFTTAANQRTSLNGLDYQAQDMTATMPGERLEEAIRILEKAIDATTLPMVKNKAVAPWVKDLRKGSAVSHFTWMGLFWSIKLECSAKDIMESKVELAWAIQSTVCTTKVLALKDVSDRSFTDFLKSVKASIPDLLVDYAVRTSLP	66.988	4864097	-	-	-	-	-	-	-	-	-	-	-	-	-	-	-	44923	45360	-1
3300014199-10-C1	3300014199-10	3300014199-10-C1-cds41	3300014199-10-C1-cds41|3300014199-10-C1	hypothetical protein	MRLIRLIFKITAKGFLPFHEGLRKNRFKGAEIPEL	66.988	4864097	-	-	-	-	-	-	-	-	-	-	-	-	-	-	-	45524	45631	1
3300014199-10-C1	3300014199-10	3300014199-10-C1-cds42	3300014199-10-C1-cds42|3300014199-10-C1	hypothetical protein	MTGWKHWFLSLLLGAGGALLAQVHITGVPAQGLVPCGSTLRLKVTAEDGRAGHWRWTLGGDPGPTLDVAEGDSVTLKLPPSPLELEAAVRVEDRDDPLRSTQVALHLVPWALAPVAGSFGPPAEGQPGPFHDVFAVRFVEDPAMAEFYRGWLVADSKGLWFVDPAHQVRPVLDNAALEAKAEAWLHRPFKARGGLRLSAVAVRPPQSAESSPWHVVLAAQNYASAARDDGGTFLFTLDPDGSLRCVAGRPRNEETRANDARGPMARAVLPYPDFFHLDRAGRLYLGIPFRENKIVFIAPDGTVASFWPLTRAEDTSDWSNFIGSLDPASGWLYLSAIGPRSQRHSFQVDPQASAAHPRGRATRIPAHIPSRQGRDLELRPMDFLVSEGRLFVLNQESGR…	66.988	4864097	-	-	-	-	-	-	-	-	-	-	-	-	-	-	-	45675	47207	1
3300014199-10-C1	3300014199-10	3300014199-10-C1-cds43	3300014199-10-C1-cds43|3300014199-10-C1	hypothetical protein	MTLTAFIGLVGTGVAFALVHLVGRHVAHPYMGVIKLLNFSYRSFVPGAPGPLPFYRGGIPLPALTTGPILWKSGFAWFMWLAIVVAVVAYHVTNAVCAWHFGQLPYPNKIFTSATFMLGLNFPLWVAYCDFWQMWPLPAPEAAKAE	66.988	4864097	-	-	-	-	-	-	-	-	-	-	-	-	-	-	-	48064	48504	1
3300014199-10-C1	3300014199-10	3300014199-10-C1-cds44	3300014199-10-C1-cds44|3300014199-10-C1	hypothetical protein	MPLATGSVTRLEGMEVAMTSVGSPASAQSIWDLLDNPAFQFQLKQFAEKCIPWEAFLAQDMPQGLSPLRTWELMLRLSRSMGIELPIPDLNNNEHWYRRTHELTDVIGIVTRACGPDSHLHRTMTSAGGQHFLMNVRIAETIAATHLDGLSISVEDADILLRLDRTPRSATERLVANTFGAIDHLPDLLNEPFSRALFGHLRDLLLDGVETRALEKSPAPLGTGLFEWPDDMTEHYADRQMDYFAAYANHETGSEDDHVVLRALILTDAFRFYRPLKEVSNQVGRLVAHLYALKHNLPVLGLLPASRVKLDWNEGRILPPLVSFDRPTFEDVRKRSPGDLTCLQTLAAQLSLVALRIVERYLDEWESRDRQLRQMLKKDLDLNDRQRAILGRALRKPEA…	66.988	4864097	COG3177	COG3177: COG3177 ,COGFAMS2, COG3177,K Fic family protein	grade1	-	-	-	-	-	-	-	-	-	-	-	-	48571	50010	-1
3300014199-10-C1	3300014199-10	3300014199-10-C1-cds45	3300014199-10-C1-cds45|3300014199-10-C1	FabG Dehydrogenases with different specificities (related to short-chain alcohol dehydrogenases)	MPEQLLDFTGKVAIVTGGGTGIGQATAVAFARQGAKVVIAGRSNAEETLRRIKAAGGEAIFVKADVSKAEDVQRIVKTTVDTYGRLDIAFNNAGLLPVTANLIDQTEADFDKIIAVDLKGVFLGMKYQIPEMLKVGGGSIINCGSVVSLVADPGMSPYVAAKHGVAGLSKGAALEYAKNNIRINVICPAFTETGMTQGWLADPQMRELVKSFNAANRIASSEEIAGIVLFLASPMASFMTGSVIPVDGGQTAH	66.988	4864097	COG1028	COG1028: COG1028 ,COGFAMS2, COG1028,IQR NAD(P)-dependent dehydrogenase, short-chain alcohol dehydrogenase family	grade1	TIGR01830	TIGR01830: 3oxo_ACP_reduc: 3-oxoacyl-acyl-carrier-protein reductase	grade1	K18009	budC meso-butanediol dehydrogenase / (S S)-butanediol dehydrogenase / diacetyl reductase [EC:1.1.1.- 1.1.1.76 1.1.1.304]	grade1	1	1	PF13561.6	PF13561	adh_short_C2	Enoyl-(Acyl carrier protein) reductase	50490	51251	1
3300014199-10-C1	3300014199-10	3300014199-10-C1-cds46	3300014199-10-C1-cds46|3300014199-10-C1	FixA Electron transfer flavoprotein, beta subunit	MKSIVVFKWLRNPQDARVGMDGSVDWGAAKMSASDDDPAAILVAKDLAAGGGEVVGLTIGDGDVAWAAARGAASTVVVTDALTDLDSAATGAILAAGVRRIGGADVVLIGDSAWDYGVVVAMAGQLGWPTLANVVSVAVEGSRLRVTCRVGAETQVVDVAGPVVLAVAASRAEQQVPGMKEVLAARKKPVTRFTQADLGVQRAATVTLRGTKHPETAMAKMFDGADPAAAAAQVVAALRMDGVL	66.988	4864097	COG2086	COG2086: COG2086 ,COGFAMS2, COG2086,C Electron transfer flavoprotein, alpha and beta subunits	grade1	-	-	-	K03521	fixA etfB electron transfer flavoprotein beta subunit	grade1	1	1	PF01012.21	PF01012	ETF	Electron transfer flavoprotein domain	51321	52055	1
3300014199-10-C1	3300014199-10	3300014199-10-C1-cds47	3300014199-10-C1-cds47|3300014199-10-C1	FixB Electron transfer flavoprotein, alpha subunit	MNADSWIIVTDKGRVGGMLAAARQLGGQVTAAVVGPRSLAEAVAAVGPDQVLWFAPAAGVPAEAYAAQVAEAAKAAALRVLLASDAPPARVLLGAAATSLGAAIVSSVRALAVEGDSILVSRPTAEGRAIQTLDATGALACIFDGDDVAQTSAHAAAIEEVPLADPGEALRVVASHAASADSAGLLTAARVVGAGLGIRAKGDLKLIEDLAAAARAEIACSLPVCDDMRWFASHRVVGSSHNQIAPDLYIAVGISGQPQHMSGVRDAKVVIAINSDPDARIFKNCDYGILGDLYKVVPALTAALREA	66.988	4864097	COG2025	COG2025: COG2025 ,COGFAMS2, COG2025,C Electron transfer flavoprotein, alpha subunit	grade1	-	-	-	K03522	fixB etfA electron transfer flavoprotein alpha subunit	grade2	2	2	PF01012.21~PF00766.19	PF01012~PF00766	ETF~ETF_alpha	Electron transfer flavoprotein domain @ Electron transfer flavoprotein FAD-binding domain	52108	53031	1
3300014199-10-C1	3300014199-10	3300014199-10-C1-cds48	3300014199-10-C1-cds48|3300014199-10-C1	SdhA Succinate dehydrogenase/fumarate reductase, flavoprotein subunit	MADKNQQFDAEYDVVVIGGGGSGKSAAYTAAQEGGLNVAILEKMPETGGTSIYAEGTCAFESSETKARKVPEDEGKHFPSKEDGFRRYTEYSHHRANPDVVRMQVDNTAETIDIYKSLGIEYTDVTIYAYDQPTELYTFHRPEGLGARCQELLLRACINAGVDIFTATPAKKILMQDGKVAGVLAKDSDGNDMRIGCKAVIIASGGFGNNPDLVEKYSWFRRTAHAMYPCVPTQNTGDGLLMALEAGADTDNLGTVMIIPCARNKTLTSHVSGAGSQPVLWVNKTGRRFADEKVAMSFADAGNTIAKQPDATMYAILDSATVQHLMEQGSDIGLGDFIPFHMKLTRLQAELDQDVAEGLAWKGDTIEGLAKAMGLDPAVLAKTVAEYNEACDQGVDSKF…	66.988	4864097	COG1053	COG1053: COG1053 ,COGFAMS2, COG1053,C Succinate dehydrogenase/fumarate reductase, flavoprotein subunit	grade1	TIGR01813	TIGR01813: flavo_cyto_c: flavocytochrome c	grade1	K00244	frdA fumarate reductase flavoprotein subunit [EC:1.3.5.4]	grade1	1	1	PF00890.24	PF00890	FAD_binding_2	FAD binding domain	53079	54560	1
3300014199-10-C1	3300014199-10	3300014199-10-C1-cds49	3300014199-10-C1-cds49|3300014199-10-C1	FixC Dehydrogenases (flavoproteins)	MSGEGASPDVDFDVIVVGAGVAGCVTAYQLATKGHSVLLAERGPKPGSKNLSGGVFYCRVMEEVFPGFVTEAPIERRVTRNCLSFLSPTSFVNVDYQDERLAQPAIAVTVLRAKLDEWLGNKCEEAGVTLMPGVKVDALLRNGEQIVGIRAGDDELRAHVVVAADGVNSFLCKDAGIRRTEPAKHLAVGVKSVIRLPREVIEERFHLTVDEGAAYAVVGDCTHGVGGGGFMYTNLDSISIGVVLRLDDLVARGETSSDLHDRFLGHPAIVPFLKGGELLEYGCHLVAEGGQAMIHDLTRPGLVVVGDAAGFTLNTGFTVRGMDLAAGSGIAAAKAIDVALVKGDCSQAALDAYPAELERSFVGQDMRTYAKAPGFLEKPRMYGDYGRVLSDVLHGVYNL…	66.988	4864097	COG2440	COG2440: COG2440 ,COGFAMS2, COG2440,C Ferredoxin-like protein FixX	grade2	TIGR02032	TIGR02032: GG-red-SF: geranylgeranyl reductase family	grade1	K00313	fixC electron transfer flavoprotein-quinone oxidoreductase [EC:1.5.5.-]	grade1	1	1	PF03486.14	PF03486	HI0933_like	HI0933-like protein	54715	56025	1
3300014199-10-C1	3300014199-10	3300014199-10-C1-cds50	3300014199-10-C1-cds50|3300014199-10-C1	FixX Ferredoxin-like protein	MSMAEFGSVSERLERNRYETDKEQSHIEVDQAAAAATGAGPLLVRICAAHVYSMQADGTVGVLYAACLECGTCRAVAPAGVLTWRYPRSGMGVTYREG	66.988	4864097	-	-	-	-	-	-	K03855	fixX ferredoxin like protein	grade1	1	1	PF05187.13	PF05187	ETF_QO	Electron transfer flavoprotein-ubiquinone oxidoreductase, 4Fe-4S	56022	56318	1
3300014199-10-C1	3300014199-10	3300014199-10-C1-cds51	3300014199-10-C1-cds51|3300014199-10-C1	Nucleotidyl transferase AbiEii toxin, Type IV TA system	MKPDIKKDLPASVRARLLNLARQRGEDFDLVLKRFGIERLLFRLSQSTQKNAFILKGAMLFELWMGRAHRTTKDLDLLGSGTTDIGRMEGIFQELCTLPVEPDGLEFLPESVKGTEIREDSRYQGIRITLLARLGVARISLQVDIGFGDAVFPAPEEVEYPSLFGLPCPKLRAYPQAAVVAEKFHAMVELGLANSRLKDYNDCWTILTHFEVPPDTLRQSIQATFQRRQTEVPSVIPFGLSTSFAADLLKQSQWKAFLRKTGADPTASLEDVVSDLAERIGKALGIRPETP	66.988	4864097	COG2253	COG2253: COG2253 ,COGFAMS2, COG2253,V Predicted nucleotidyltransferase component of viral defense system	grade1	-	-	-	-	-	-	1	1	PF08843.11	PF08843	AbiEii	Nucleotidyl transferase AbiEii toxin, Type IV TA system	57128	58003	-1
3300014199-10-C1	3300014199-10	3300014199-10-C1-cds52	3300014199-10-C1-cds52|3300014199-10-C1	hypothetical protein	MPHQVWVFISRKAWKPKVDYPVLRIFRCEPERLLDDTIRPIVEGTELCITDVPRTITDCFRHRRSIGLDVAIRALREAIQRRLCTPAELALIAQKHRAWNIIRPYLEAIL	66.988	4864097	COG5340	COG5340: COG5340 ,COGFAMS2, COG5340,V Transcriptional regulator, predicted component of viral defense system	grade3	-	-	-	-	-	-	-	-	-	-	-	-	58000	58332	-1
3300014199-10-C1	3300014199-10	3300014199-10-C1-cds53	3300014199-10-C1-cds53|3300014199-10-C1	hypothetical protein	MKVREVPGMDAQPYQVPWAQNSLCLGQGQDLGSLGNGIGHSESIG	66.988	4864097	-	-	-	-	-	-	-	-	-	-	-	-	-	-	-	58489	58626	1
3300014199-10-C1	3300014199-10	3300014199-10-C1-cds54	3300014199-10-C1-cds54|3300014199-10-C1	hypothetical protein	MLTDGPDPRELARLRVEARGDALGFLYVDGHVRVYHGKHRLPKLRPVFKGLITTKPSPTGREWMAVLPGVKDSQAADHEAEEGMEIYFKAGRCP	66.988	4864097	-	-	-	-	-	-	-	-	-	-	-	-	-	-	-	58907	59191	1
3300014199-10-C1	3300014199-10	3300014199-10-C1-cds55	3300014199-10-C1-cds55|3300014199-10-C1	Beta-lactamase-related	MALRLADEGRLDLDRPVADYLPEWFAQAQTSSPLERVGRLKLRLILGHLSGISVTYFLDYPDYDPFRNLRTYLADVNLKHPPGTKYLRSGAMIDLLGVVLQSVSGQPFATLAEASVFGPLGMDASSFRYQDSPRFASLRYKSAAPDSYATRVPGFREAVVPCGSMQSSLHDLAIFGSTLLGPGAPLLSPAGRDALFTPQDASMAKHLDPPAGCVWRLSLPELAYLGRVAWYSGKFFSHRCFIVLLPDRGLGAVCATNAWSIIDRETLLPMAVEVLKAQAREGLGIPEPKAPRLSPVPLGANLRAKIRGTYASTRGVYQVDTGPTSLRVASSALDVVLVHTGGGRFRAVGEGPVASAVYADPDTLSLVLPNGVQIEALRALPGRTHQAWLQRRGIYRLAT…	66.988	4864097	COG1680	COG1680: COG1680 ,COGFAMS2, COG1680,V CubicO group peptidase, beta-lactamase class C family	grade2	-	-	-	K01286	E3.4.16.4 D-alanyl-D-alanine carboxypeptidase [EC:3.4.16.4]	grade2	1	1	PF00144.24	PF00144	Beta-lactamase	Beta-lactamase	59602	61017	-1
3300014199-10-C1	3300014199-10	3300014199-10-C1-cds56	3300014199-10-C1-cds56|3300014199-10-C1	hypothetical protein	MPLRYWLLVLILFVVTACLHAGPLDEALAKAHPEGLLHGHGICLFDRKGELWSSCAGYANEAKGERFTCDTGSGPGPSPSW	66.988	4864097	-	-	-	-	-	-	-	-	-	-	-	-	-	-	-	61026	61271	-1
3300014199-10-C1	3300014199-10	3300014199-10-C1-cds57	3300014199-10-C1-cds57|3300014199-10-C1	hypothetical protein	MCEYPSAKTKIQLGEPLSACSARGNYQDPEVGFQRQEGLDHQSGLDGLPKADLISEQESRFTVQKAPSGSIELVEERVDSSAKESRNPFGIQLPQGGSFKQAESGEKTPWPTPSVHLQSGDRVVRVHLESAKTLFRDDLGPGLGANVIGPEAFRVGFAVKTNDDADVANLPHHLPGNGDNSALGQQPALQTRTLQVIAALFALCRHHEDHAFDGKDPEIKVLRVSCVPQKCTDWKTSSQVTRR	66.988	4864097	-	-	-	-	-	-	-	-	-	-	-	-	-	-	-	61596	62327	1
3300014199-10-C1	3300014199-10	3300014199-10-C1-cds58	3300014199-10-C1-cds58|3300014199-10-C1	hypothetical protein	MPSPRQPASTPTPAHWTFLPRFRRNTFGWKSEPAITRVKEAVAEIKSAARKDPRHGAEGAVLFLERVAPALDHVDGSSGAMGTAVRKAVATLTGLIAAAEVEDAVRNLWLERLMTAYLEDDRPWIEALGEHWDTLCVTPGLASQWADRLLEAARWAWTGPKDEFRYAKEGTPCLAALFKAGRHAELLDLLALRSFKHWSEQRWGAKALLAMGEADGAFRFVQASIGREGADPEQAQVCEDILLAQGRTEEAYRDWAYLANRAGTHLATFRAILKRYPAKAPAELLADLVARSRGEEGKWFAAAKDAGLLQEAADLAQRTPCDPRTLTRAARDHVFTHPAFAVQCGLAAVLWLADGYGFDITSADVWEAYRRTLEAGNNLGRGEATKAAVKKIVGRDRTG…	66.988	4864097	-	-	-	-	-	-	-	-	-	-	-	-	-	-	-	63149	64396	-1
3300014199-10-C1	3300014199-10	3300014199-10-C1-cds59	3300014199-10-C1-cds59|3300014199-10-C1	excise, DNA binding domain, excisionase family	MRTRKAEQHQLVYTQPQELHLEKLAFTVPEVAERISLGTTTVRQLIHAGKLGCVRVGRALVIPKTCVEEFLAREATVKAG	66.988	4864097	COG3311	COG3311: COG3311 ,COGFAMS2, COG3311,KX Predicted DNA-binding transcriptional regulator AlpA	grade2	TIGR01764	TIGR01764: excise: DNA binding domain, excisionase family	grade1	-	-	-	1	1	PF12728.7	PF12728	HTH_17	Helix-turn-helix domain	64794	65036	1
3300014199-10-C1	3300014199-10	3300014199-10-C1-cds60	3300014199-10-C1-cds60|3300014199-10-C1	COG0842 ABC-type multidrug transport system, permease component	MIRMFAIVERELRKFFRSPALMLTAMIFPLIQLVILGNAFGGKITEARVGVVDYDGGPQALRVHEAFASVAANIRTFKTQRYASDKAAQDAVRAGRLDAAVIIPPQFSRRVYAGENPSLGLLVDNSDQFLSGSMETEMQSLTDALNQPEVEQRVVNGIALEIVELYPYVDYMKFLLPGSITLAMFVSVMIGGGMLYIDDKARGVHEGFLVTPITRVELVLGLVNSGALKAMLSGFVLTVLGSLIAGLGVIFQPAALLQLTLMIIATSFAFNAMMFLMMVRVEDPLVPRAMFGILNTLLYFPSGAVYPIAAFPPWLRALARVDPFTYAVHGFKSVLLKEAGFQAMLPDLLFLLAIGSVALVLAIRLFKRTL	66.988	4864097	COG0842	COG0842: COG0842 ,COGFAMS2, COG0842,V ABC-type multidrug transport system, permease component	grade2	TIGR01247	TIGR01247: drrB: daunorubicin resistance ABC transporter membrane protein	grade1	K01992	ABC-2.P ABC-2 type transport system permease protein	grade1	1	1	PF12698.7	PF12698	ABC2_membrane_3	ABC-2 family transporter protein	65409	66521	-1
3300014199-10-C1	3300014199-10	3300014199-10-C1-cds61	3300014199-10-C1-cds61|3300014199-10-C1	CcmA ABC-type multidrug transport system, ATPase component	MNDQSGAIRVEDIVKRFGDFEAVKGITLDVKPGETFGLLGPNGAGKSTLIRMMTTLIPITSGKAFIDGHDVAADPDAVRRAMGVIPQALTSDINLTVEENLSIYAKLYSVPRAQRRHNIDELLEAVDLTRWRDAETKTLSGGMRRRLEIARGLVHNPRIFFLDEPTTGLDPVSRVAVWEMLNTLKARRQLTVLLTTHYMDEADRLCDRIAIVDHGTLVALDTPAHLKESVPGSNVIEAQFADPPMDWAERLGAIPEVTSVQSEGSGMFRVLTGNGSRTTTELVGLAVREGIGIRTLSVQNTTLDDVFVHYTGRQLRDEQVKPAAYVLPRPGMQP	66.988	4864097	COG1131	COG1131: COG1131 ,COGFAMS2, COG1131,V ABC-type multidrug transport system, ATPase component	grade1	TIGR01188	TIGR01188: drrA: daunorubicin resistance ABC transporter, ATP-binding protein	grade1	K01990	ABC-2.A ABC-2 type transport system ATP-binding protein	grade1	1	1	PF00005.27	PF00005	ABC_tran	ABC transporter	66518	67522	-1
3300014199-10-C1	3300014199-10	3300014199-10-C1-cds62	3300014199-10-C1-cds62|3300014199-10-C1	EmrA Multidrug resistance efflux pump	MNTRYRILALLAVLFLGALGYYYFATDHGPDLVLLGTVDANQVIVSAQIVGRIKQLAVTEGQDVKAGDLIAVLDEDELAAAKTASDATTLSLKAQIAAMQATADSTTGDTENSAVSAHATYSAAAATLAEAAANRQNQEGLTRRTVELASQGIASAQDRDTAVQALKAAQAHEGAAREQMAAADAALQAARARISQAKAARETVQATLGQWASAQATAAGAGARLGYTRIIAPITGKVGIWAARQGEVVNPGTAIVTIVDLQQTWVYAPIPETEADAVQIGDQLKVRMPGGALVPGRVLVKTAEGDFATQRDVSMLKRDIKTVRIKLLIDNPGQRYVPGMTAEVLLPKSRLVRS	66.988	4864097	COG1566	COG1566: COG1566 ,COGFAMS2, COG1566,V Multidrug resistance efflux pump	grade1	TIGR00998	TIGR00998: 8a0101: efflux pump membrane protein	grade2	K01993	ABC-2.TX HlyD family secretion protein	grade1	1	1	PF16576.5	PF16576	HlyD_D23	Barrel-sandwich domain of CusB or HlyD membrane-fusion	67519	68583	-1
3300014199-10-C1	3300014199-10	3300014199-10-C1-cds63	3300014199-10-C1-cds63|3300014199-10-C1	AcrR Transcriptional regulator	MSLPAPPNNPNARPEDTRAAILRAAIAEFAEQGEAGARTDAIARAAGVNKALLHYYYGTKDGLYGAVLDVVFTGLVDRFLKVLNGPGSHGERLLRYFLAHFDHLTDSNPFTRLMGHELMHARTGASTRIPKIVSICFGPLHAALCATLAEGIASGELRPQEPGPVVLSLTGANVFYFISAPFLREIAGKEPRDPDLLARQRVTLLDFAASVLFSDPALGRRLAMRIHSQTPGPQVRAKGEPS	66.988	4864097	COG1309	COG1309: COG1309 ,COGFAMS2, COG1309,K DNA-binding transcriptional regulator, AcrR family	grade1	TIGR03613	TIGR03613: RutR: pyrimidine utilization regulatory protein R	grade1	K09017	rutR TetR/AcrR family transcriptional regulator	grade1	2	2	PF00440.23~PF17938.1	PF00440~PF17938	TetR_N~TetR_C_29	Bacterial regulatory proteins, tetR family @ Tetracyclin repressor-like, C-terminal domain	68580	69308	-1
3300014199-10-C1	3300014199-10	3300014199-10-C1-cds64	3300014199-10-C1-cds64|3300014199-10-C1	TOMM_pelo, NHLP leader peptide domain	MNNSLLLDESDRVIAKAWADEDFKNALKADPKAALRSQGIEVPEGVTLNVFENSEDVINLVLPKLPEMALAGEALDQSEGAARCGGCGGGGCGCGGGCGCGGGGACLCLCA	66.988	4864097	-	-	-	TIGR03793	TIGR03793: TOMM_pelo: NHLP leader peptide domain	grade1	-	-	-	1	1	PF02979.16	PF02979	NHase_alpha	Nitrile hydratase, alpha chain	69596	69931	1
3300014199-10-C1	3300014199-10	3300014199-10-C1-cds65	3300014199-10-C1-cds65|3300014199-10-C1	docking_ocin, bacteriocin biosynthesis docking scaffold, SagD family	MILVSEDGSWTLQGALFEQVLPLLDGARTPEEIVAALAPAKPLDVYYALEFLEKQGHLTDKAPGLDAPDEAFWAGLGIDPGSAWGALRAGRIRVRSAGSADPAPLIRFLEEAGLELTAGEPDLEVAITDDYLRADLLPWATAAREADRAWMVFRPKGREFWVGPLFTGRASGADDPPACFGCLQHRLRRNQQVQEFLRSRNGWREPLPTAVAALPPAVGAACALAAVEIAKFLAGAPHNLEGQLLSMDTRSWVSKGHALVRYPACPTCGGPPQRRPGPVRLLGRRAGPSEGSGHRVAPPEATLEKYGHLVSPIAGIVSMVEPPPGTGGVFQVCVGGANGAIPVDSLDCFKTSFRHRSAGKGPTLVQARASALAESLERYSTEFTGAEFRILGSYRDLAA…	66.988	4864097	COG1944	COG1944: COG1944 ,COGFAMS2, COG1944,J Ribosomal protein S12 methylthiotransferase accessory factor YcaO	grade1	TIGR03604	TIGR03604: docking_ocin: bacteriocin biosynthesis docking scaffold, SagD family	grade1	K09136	ycaO ribosomal protein S12 methylthiotransferase accessory factor	grade1	1	1	PF02624.16	PF02624	YcaO	YcaO cyclodehydratase, ATP-ad Mg2+-binding	70024	72210	1
3300014199-10-C1	3300014199-10	3300014199-10-C1-cds66	3300014199-10-C1-cds66|3300014199-10-C1	SagB-type dehydrogenase domain	MDSGLTFSLKPSVRLLEDSGHPVGLEEPGHHRLRLPEAGEAQQAFLEALVRGASSEQELCGHGASREARLELRYFLALLEKQGWLGYSLAQGGRVLATLEPLTRECRFRPAGEGAWRLSRFAWVRRIDGGIVLENPLGFGRVLLLEPLALELVGRLCRPRTAEELADGSGLATPMAAAFLALLSSAGAVASCGAEGQLPEDRDAALRQWEFHDLLFHSRSRTGRHGDPAGGTCRFLGDIAPLPGLKPPRPESIPLPEPCLPRRDLPFFQVLEARRSIRAPGPAPITLAQLGTFLHYVARVRGVNPADPGAGRTYEAVAGPCPGGGGLHELELYLAVSRCAGLEPGFYHYAAGAHLLEPWPPDGAGRMLLQAAAAMGTATVPDILFTLAARIQRVTWKYQ…	66.988	4864097	-	-	-	-	-	-	-	-	-	1	1	PF00881.24	PF00881	Nitroreductase	Nitroreductase family	72220	73611	1
3300014199-10-C1	3300014199-10	3300014199-10-C1-cds67	3300014199-10-C1-cds67|3300014199-10-C1	PorB Pyruvate,ferredoxin oxidoreductase and related 2-oxoacid,ferredoxin oxidoreductases, beta subunit	MSTTTPTAPVPTNKLGLTKQDYVGAKSTLCPGCGHDAITSQIIQAAFEMNLEPHRVAKLSGIGCSSKTPTYFMSQAWGFNSVHGRAAAVCTGVTLANRGLINILASGDGDSMSIGMGQLVHMIRRNVPVVYIIEDNGVYGLTKGQFSATADVGSTLKHGDVNELTPLDPCTLAMELGCGFVARSFSGNPKQLGVILKAALAYRGTALIDVISPCVTFNNHETSTRSYKNAKDHEMPLQDLGFVPYYDLEEVDIPAGEAREVSLPDGSRLTLRALHEDFDPTDRFAAHKAIFEAHQRGEFLTGILHIKTEQKILQDYMHMVDTPLASLPQATVKPGPDVLAACMRELM	66.988	4864097	COG1013	COG1013: COG1013 ,COGFAMS2, COG1013,C Pyruvate:ferredoxin oxidoreductase or related 2-oxoacid:ferredoxin oxidoreductase, beta subunit	grade2	TIGR02177	TIGR02177: PorB_KorB: 2-oxoacid:acceptor oxidoreductase, beta subunit, pyruvate/2-ketoisovalerate family	grade2	K00175	korB oorB oforB 2-oxoglutarate/2-oxoacid ferredoxin oxidoreductase subunit beta [EC:1.2.7.3 1.2.7.11]	grade1	1	1	PF02775.21	PF02775	TPP_enzyme_C	Thiamine pyrophosphate enzyme, C-terminal TPP binding domain	73604	74647	-1
3300014199-10-C1	3300014199-10	3300014199-10-C1-cds68	3300014199-10-C1-cds68|3300014199-10-C1	PorA Pyruvate,ferredoxin oxidoreductase and related 2-oxoacid,ferredoxin oxidoreductases, alpha subunit	MLTQTGTSKIAENRSCVNDFSIEVATVNGSGSQTANIVLMRTIFQMGVPVTGKNLFPSNIAGLPTWFQIRASHQGYQARKQDIDFMICMNPETAKDDVAKVGAGAVLVYDEPLKLDALRSDLTFCPVPFQKLVSAACPEPKLQKLVKNMVYVGVAAQILGLDMEEVKLAIGKQLEGKQKAIELNQTAVQVGYDWAAAEAPRQDRLRVVRDHKTDGQIIIDGNTACALGAMFAGVTVVAWYPITPSSSAVEALIDYAKVYRKDPATGKLNVAIIQMEDEIASAGVVVGAGWAGARAMTATSGPGISLMSEFIGLGYFAECPGVFLDVVRMGPSTGLPTRTSQGDTALCAKASHGDTLHICLYPGNMEECFQFTYQAFDLAERFQTPVFVVSDLDLGMQNW…	66.988	4864097	COG0674	COG0674: COG0674 ,COGFAMS2, COG0674,C Pyruvate:ferredoxin oxidoreductase or related 2-oxoacid:ferredoxin oxidoreductase, alpha subunit	grade1	TIGR03710	TIGR03710: OAFO_sf: 2-oxoacid:acceptor oxidoreductase, alpha subunit	grade1	K00174	korA oorA oforA 2-oxoglutarate/2-oxoacid ferredoxin oxidoreductase subunit alpha [EC:1.2.7.3 1.2.7.11]	grade1	2	2	PF01558.18~PF01855.19	PF01558~PF01855	POR~POR_N	Pyruvate ferredoxin/flavodoxin oxidoreductase @ Pyruvate flavodoxin/ferredoxin oxidoreductase, thiamine diP-bdg	74656	76476	-1
3300014199-10-C1	3300014199-10	3300014199-10-C1-cds69	3300014199-10-C1-cds69|3300014199-10-C1	LexA SOS-response transcriptional repressors (RecA-mediated autopeptidases)	MDLTKRQLAVLQHIRKFLESEGRSPTLKEIADGVGSSAVSTIHKHVQHLIDKGFLDRSHGKGNNIILSKDDEAAPGAATGWMDADPKRARSVPFCGDVAAGTPLLPESRAIPLEVPTCIHRERQELFVLRVRGDSMVEDSILDGDLIVLQRRGDYRNGDRVVALIDGEEATLKEFRKDGQGVWLIPHNPDLSPKCFAPERISIQGVLVGVMRSC	66.988	4864097	COG1974	COG1974: COG1974 ,COGFAMS2, COG1974,KT SOS-response transcriptional repressor LexA (RecA-mediated autopeptidase)	grade1	TIGR00498	TIGR00498: lexA: repressor LexA	grade1	K01356	lexA repressor LexA [EC:3.4.21.88]	grade1	2	2	PF01726.16~PF00717.23	PF01726~PF00717	LexA_DNA_bind~Peptidase_S24	LexA DNA binding domain @ Peptidase S24-like	76697	77341	1
3300014199-10-C1	3300014199-10	3300014199-10-C1-cds70	3300014199-10-C1-cds70|3300014199-10-C1	Ras_like_GTPase domain containing protein	MVFFNHATRQMTAKIVYYGPGLCGKTTNLSAIYERTSQKARGEMVSLNTETDRTLFFDLLPMEVGVIGGFKAKLQLYTVPGQVFYNSTRKLVLKGVDGIVFVADSQTAMLDANRESIQNLKENLRELGLTLSEIPMVFQWNKRDLKQIVPVDLLERELNPRQVASFPATARTGEGVFETLRGISRLALAQIKQLHLGDGPPQPAPAPPTAPPPALAPAPAWSTITDAFTPGTAAPGVDTHPGTDARSKGDTHPGSPLPEALSFLDLTPETPTSETGNVLPEALSFLDLASSMELFESLSEEPEPPAPAAHSEGAANDGQVKVMAPLVVKLLPPQPSKTTATHPGSTAGTGGVPRVTLKPPAAPAPRLPSQLRPLSGHPGTAGGARPVPVLHVALPAGTD…	66.988	4864097	-	-	-	-	-	-	-	-	-	-	-	-	-	-	-	77441	78766	1
3300014199-10-C1	3300014199-10	3300014199-10-C1-cds71	3300014199-10-C1-cds71|3300014199-10-C1	LolA Outer membrane lipoprotein-sorting protein	MFRKLLCACVGLGLLGGAENGELPAWWSGFRATGRLESSFVQQSDSAVFGKLRRQGQLKLAKGGRLRVEYRQGLLLVGDGRNLTQYDPEARTARRTTLLSAAADTPLLNILLNPDALAGFYEAKAGPAQSVALEPRRPGLPRVVLEGRGGLLRRIQWTDATGASQEIELQDPRVPASFPPATFTFAAPAGTRWLR	66.988	4864097	COG2834	COG2834: COG2834 ,COGFAMS2, COG2834,M Outer membrane lipoprotein-sorting protein	grade1	-	-	-	K03634	lolA outer membrane lipoprotein carrier protein	grade1	1	1	PF03548.15	PF03548	LolA	Outer membrane lipoprotein carrier protein LolA	78768	79355	1
3300014199-10-C1	3300014199-10	3300014199-10-C1-cds72	3300014199-10-C1-cds72|3300014199-10-C1	Sbm Methylmalonyl-CoA mutase, C-terminal domain/subunit (cobalamin-binding)	MATSPIRVIIAKPGLDGHDRGAKVVARALRDAGMEVIYTGLRQTAAQIVAAVVQEDAQVLGLSILSGAHNQIFPEVMRLLKEQGVNDVLVFAGGIIPDEDIPALKAIGIKAVFQPGTNTDDVVAFIKQDLALV	66.988	4864097	-	-	-	TIGR00640	TIGR00640: acid_CoA_mut_C: methylmalonyl-CoA mutase C-terminal domain	grade1	K01849	E5.4.99.2B mcmA2 methylmalonyl-CoA mutase C-terminal domain [EC:5.4.99.2]	grade1	1	1	PF02310.19	PF02310	B12-binding	B12 binding domain	79356	79757	-1
3300014199-10-C1	3300014199-10	3300014199-10-C1-cds73	3300014199-10-C1-cds73|3300014199-10-C1	putative carbohydrate kinase	MIPLLTATEMRSLEQEAIATWGIASLVLQEHAAMGALALLPAGVPLQVLAGPGNNGGDALALARLARLQGRPVQVWALGPGPSWRGDAAIQARLWEGLGGTYRYAGDPREAVAGFHGWVVDGLFGLGTRLPLEGAAAAWVQALSEAAGPSAPFRILALDLPSGLDPSSPEAPASVPADRTACFGHLKLCHGLRPARERCGAISVIPIPLPKGPGAGIRLLERPEPGPARWDTHKNDFGHVGIRAGSKGMSGAAVMAAQGALRMGAGLVTILPDAEVRAEVAAQVPEAMVQAWDGRVPEGIEVLLAGPGGISEVPQWQGPLVLDASALGAGCGERWMARPGTVLTPHPGEFARLFPGPVPRGTTERLDRAAAAAGGPGILVLKGAQSIVAGAGAERWVNP…	66.988	4864097	COG0062	COG0062: COG0062 ,COGFAMS2, COG0062,F NAD(P)H-hydrate repair enzyme Nnr, NAD(P)H-hydrate epimerase domain	grade1	-	-	-	K17759	AIBP nnrE NAD(P)H-hydrate epimerase [EC:5.1.99.6]	grade1	2	2	PF03853.15~PF01256.17	PF03853~PF01256	YjeF_N~Carb_kinase	YjeF-related protein N-terminus @ Carbohydrate kinase	79879	81309	1
3300014199-10-C1	3300014199-10	3300014199-10-C1-cds74	3300014199-10-C1-cds74|3300014199-10-C1	COG0802 Predicted ATPase or kinase	MAERILDFEAATEALGAELAALTPPGGTWLLRGELGAGKTTFTRGFLAGLGGDPDQVASPTYAVLHRYRCRTGWLYHLDLYRLGASGAWSLGLEETVQPEDYLVVEWAGGSGPWPTDWVAELTLEGDGDQRLARWLLPHERA	66.988	4864097	COG0802	COG0802: COG0802 ,COGFAMS2, COG0802,J tRNA A37 threonylcarbamoyladenosine biosynthesis protein TsaE	grade1	TIGR00150	TIGR00150: HI0065_YjeE: ATPase, YjeE family	grade2	K06925	tsaE tRNA threonylcarbamoyladenosine biosynthesis protein TsaE	grade2	1	1	PF02367.17	PF02367	TsaE	Threonylcarbamoyl adenosine biosynthesis protein TsaE	81302	81730	1
3300014199-10-C1	3300014199-10	3300014199-10-C1-cds75	3300014199-10-C1-cds75|3300014199-10-C1	HNH nuclease	MSGTMERPTVASVIAVDRNYVPMMEVARRKAIRAVATGRAMVLNPANLDRHLDLHGVISLIIFPYAKACPESKLLMGRLDRRVMKRDHYICQYEGCHNRADTIDHIIPVCQGGRTTWQNLVACCLECNQTKGGRTPEQAGMLLKRVPLGPRAHLFKRLEEILKEGSAA	66.988	4864097	COG1403	COG1403: COG1403 ,COGFAMS2, COG1403,V 5-methylcytosine-specific restriction endonuclease McrA	grade2	-	-	-	-	-	-	1	1	PF14279.6	PF14279	HNH_5	HNH endonuclease	81827	82333	1
3300014199-10-C1	3300014199-10	3300014199-10-C1-cds76	3300014199-10-C1-cds76|3300014199-10-C1	CDA1 Predicted xylanase/chitin deacetylase	MKTISLRVDVDTLSGSLAGIPALLRMLDRQQMQASFYFCFGPDNSGKAIRRIFRKGFLDKMRRTGATRLYGFKTMMYGVLLPAPIIWKQAAEQMRSAREAGHEVAIHGWDHVQYHDLLDRKSREWLADWYLQAHLAFAEVFGEPAKGAVSPAWRCNDTTLELQEAYELDYAGDCRGFEPFYPVVKGKPMATLQVPTTLPTLDELLGLEGLTPDQVNQQVWGLIREDALNVYALHTEVEGGALAETFEAFLQGLKDRDVRIRTHADWVPEFKAGNPPSKVITRREIPGRAGWVSFG	66.988	4864097	COG0726	COG0726: COG0726 ,COGFAMS2, COG0726,GM Peptidoglycan/xylan/chitin deacetylase, PgdA/CDA1 family	grade2	-	-	-	K13014	arnD undecaprenyl phosphate-alpha-L-ara4FN deformylase [EC:3.5.1.-]	grade1	1	1	PF01522.21	PF01522	Polysacc_deac_1	Polysaccharide deacetylase	82349	83236	1
3300014199-10-C1	3300014199-10	3300014199-10-C1-cds77	3300014199-10-C1-cds77|3300014199-10-C1	COG1042 Acyl-CoA synthetase (NDP forming)	MSSTFINEVDAYELLKQAGLGERRMGLIRSEGDLASLPFKAGDKVVVKGVAQDVWHKSDLGLVQFETFDPQRIWALAQEMERTGSAHGAWVGTLVMDLLDFRQAPGLPTEALVALRKTVDAGWTLVLGIGGLHTNAWGEQIKPLLWPISLVTPEQALADFKAHYLGKIWLGDMRQGKPLTDQVQMLAYLRGLWKLVDLLDATGAELFEMNPVVVGMDGCPVALDGVGSLAPTPRVPIGPAIAPADLLNLLVRPRSIALAGISARPGTPGRMILDNLLTSSLDRSMIRPIKPNVAEIDGLPCMQGMGDLLANPVDMLILCLPAAQTVEAIEQLCAQGGGAQLIYLVPGGVGDGADTEGRGKAVVGLLQRLRAQGRWTPALVGPNGLGFLSSDGAVNTLFI…	66.988	4864097	COG1042	COG1042: COG1042 ,COGFAMS2, COG1042,C Acyl-CoA synthetase (NDP forming)	grade3	TIGR02717	TIGR02717: AcCoA-syn-alpha: acetyl coenzyme A synthetase (ADP forming), alpha domain	grade1	-	-	-	3	3	PF13549.6~PF13380.6~PF13607.6	PF13549~PF13380~PF13607	ATP-grasp_5~CoA_binding_2~Succ_CoA_lig	ATP-grasp domain @ CoA binding domain @ Succinyl-CoA ligase like flavodoxin domain	83308	85458	1
3300014199-10-C1	3300014199-10	3300014199-10-C1-cds78	3300014199-10-C1-cds78|3300014199-10-C1	TnaA Tryptophanase	MPKTMIEPFRIKSVEPIRMTTREDRVKLLEAAKLNVFKLRAEDVILDFLTDSGTGAMSARQWGAIMEGDESYAGAKSFFRLQSVLQKLTGYEHIIPTHQGRASERIFFGVAAKRGDIVPNNTHFDTTRANLEFGGVEALDLVIPEGTQPATLHPFKGNIDLTKVEDLLKREADRVPFGMITVTNNSGGGQPVSMANIRAYAQLLKKYGKPLILDVCRFAENAMFIKLREPGMQDRTPESIAQEMFRLADGCLMSAKKDGMVNIGGFIALKDERWVEGCRNMLILTEGFSTYGGLAGRDLEAMAVGLEEVLHEDYLRYRLRTAEYMGEKLLAGGVGIVQPTGGHAVYIDAKTFLPHLKPQDYPAWSLANALYLEGGIRGVEIGSVMFGRREDDGTETYSN…	66.988	4864097	COG3033	COG3033: COG3033 ,COGFAMS2, COG3033,E Tryptophanase	grade1	TIGR02618	TIGR02618: tyr_phenol_ly: tyrosine phenol-lyase	grade1	K01667	tnaA tryptophanase [EC:4.1.99.1]	grade1	1	1	PF01212.21	PF01212	Beta_elim_lyase	Beta-eliminating lyase	85608	86978	1
3300014199-10-C1	3300014199-10	3300014199-10-C1-cds79	3300014199-10-C1-cds79|3300014199-10-C1	hypothetical protein	MRLIPAIALALTLLPAGAAETRSVWRVSTYTWIKRVRAEPGAPANGQPVRVQPTALVRILGAVELGLDGEPLFTKEELVRLAKPLAEALALATPGEDLEVLSTWKHGTQVFSSATGVTARVFARDGKLNLIVHDARLDFIAENVATDNLPVFQFGSRAAAGGVVLSGPGVALPRPDWAQLTLEAPPAVIAPPTLPAASVPPPPPPVASAPPQPPPPPPGLLDRLRLLKQSREEDLITEAEYVQRKQEILQQF	66.988	4864097	-	-	-	-	-	-	-	-	-	-	-	-	-	-	-	87022	87780	-1
3300014199-10-C1	3300014199-10	3300014199-10-C1-cds80	3300014199-10-C1-cds80|3300014199-10-C1	antibiot_sagB, SagB-type dehydrogenase domain	MQLTRPALALFATWFLGAQEALPLKLPAAVSGGASLAETLAGRKTVRSLGGPGLTLAEAGQLLYAAQGENRPGKRTVPSAHAKYPLELYLLTSGSDTLPGGFYHYLPVGHQLKKLGEGSPQGTLGKLKSMQPWIASAPAVFVVAGVPTRIDPTGKNPSLTYYEGGAAAQCLLLQAVALGLDAGTAAGLDMDAVSQALKLPAGTQIQTVLPVGREKNPNS	66.988	4864097	COG0778	COG0778: COG0778 ,COGFAMS2, COG0778,C Nitroreductase	grade1	TIGR03605	TIGR03605: antibiot_sagB: SagB-type dehydrogenase domain	grade1	-	-	-	1	1	PF00881.24	PF00881	Nitroreductase	Nitroreductase family	87805	88464	-1
3300014199-10-C1	3300014199-10	3300014199-10-C1-cds81	3300014199-10-C1-cds81|3300014199-10-C1	PfkA 6-phosphofructokinase	MHHLKGKAVVAQGGGPTAVINQSLVGLVMEARKWPFITHVYGARFGVRGILKEDFLDLTLATTHNLEMVAATPSSALGSTRDKPDEEYCARMVAVFQKHGVRYFFYIGGNDSAETCRIVASYAQQVGYDLRVIHIPKTIDNDLRVTDHCPGYGSAARFVTSAFACLDMDNFAIPGVFIGVVMGRNAGWLTASSVMARRDPKDGPHLIYVPERVFDTDRFLDDVERVYSQNGRCVIALSEGIVSADGMPVLMSLQGEHELDPFGNMQLSGRGTLGDALSDQIKQRLKIKRVRCDTFGYLQRSFLGVTSEVDISEARDVGETAVHFASSRGQDGSVAIRRTGDYSVDYFLTPLDTVARDTKSLPPEYLKGEHDIAECFRDYARPLIGTIPHFDRIIAPPVE…	66.988	4864097	COG0205	COG0205: COG0205 ,COGFAMS2, COG0205,G 6-phosphofructokinase	grade1	TIGR02483	TIGR02483: PFK_mixed: phosphofructokinase	grade1	K00850	pfkA PFK 6-phosphofructokinase 1 [EC:2.7.1.11]	grade1	1	1	PF00365.20	PF00365	PFK	Phosphofructokinase	88508	89716	-1
3300014199-10-C1	3300014199-10	3300014199-10-C1-cds82	3300014199-10-C1-cds82|3300014199-10-C1	hypothetical protein	MASSLFPPDMPKGFFHDLQVEPEEARSILRPQRDARYGFGFALSPYRGCGHVM	66.988	4864097	-	-	-	-	-	-	-	-	-	-	-	-	-	-	-	89858	90019	1
3300014199-10-C1	3300014199-10	3300014199-10-C1-cds83	3300014199-10-C1-cds83|3300014199-10-C1	Peptidase S26A, signal peptidase I	MHHTETAPPAQANPWVAALLSLVVPGLGQLYLGRWVTALVLHLGWLGIMAVWVFWAMGSFPATLATAGVAVAWLLVATVSAAALGRQRPMRPTYPWLGRWPALLGLVLLANGVTELTLLRLLPSRYDLLTMSAASMVPTLLPGELFVGDMRAFHDHLPARRDLVLIGSPKDTQVIWILRCVGIPGDVVEVRDRQLLVNGEPQVGAHLPRTPSVGRLDDPYHLDRAGPVLLQEGQLFCLGDNWDNSLDSRYFGPMPVTALRGKPLYRLMPDQRSRLGQPLADRCCPSQWVGSSPACTRSKSLRVSTWIQVEWAPAAVLTWPNWSGNGGTGSHRREPRASGGPTSGSGWRTYAGSSTTCGAVPPVADPGR	66.988	4864097	COG0681	COG0681: COG0681 ,COGFAMS2, COG0681,U Signal peptidase I	grade1	-	-	-	K03100	lepB TPP signal peptidase I [EC:3.4.21.89]	grade1	1	1	PF10502.9	PF10502	Peptidase_S26	Signal peptidase, peptidase S26	90661	91767	1
3300014199-10-C1	3300014199-10	3300014199-10-C1-cds84	3300014199-10-C1-cds84|3300014199-10-C1	Thiopeptide-type bacteriocin biosynthesis domain	MVEPAAQVPFVAFRTALEPLSTWTGWGHLPEGLTWDEQLEELRGRLRLLLDRPGIREALALASPDLDAAVPIWLREPASAKGRRVEHALVRYFSRLCGRPTPFGLFAGHSVGAIGASTRLALDGREFYRRHSRLDAEYLYALVRDLARDSAIQAGLAFVPNPSIYVIGGKLRFLATHQEKTGRQYHLMAAAATDYLMDTLEEARPCRTLAALAEPLVDSGATSEEAQSYLRELVERQLLVANLEPPITGQEPIHGLIRRLQDLPGAETAAQVLDQVRTALECHDRMPLGSAPPYGALAEQLQGLGTPIERARLFQVDLFKPAPGACMGEDVLGPVREGVDLLRRLFGQESPMDLAPFREAFLERFDQQEVPLLRLLDPDLGLPFGPSGTSQVDAGPLLA…	66.988	4864097	-	-	-	-	-	-	-	-	-	2	2	PF04738.13~PF14028.6	PF04738~PF14028	Lant_dehydr_N~Lant_dehydr_C	Lantibiotic dehydratase, N terminus @ Lantibiotic biosynthesis dehydratase C-term	91571	94747	-1
3300014199-10-C1	3300014199-10	3300014199-10-C1-cds85	3300014199-10-C1-cds85|3300014199-10-C1	Type I lantibiotic biosynthesis cyclase	MTASWCAWLQPETRAQARVCLDRIVARTPPTGPFPGGGCLAGGAAGLALFHAYLHRFDPGRDFRERAMAFLDMGLTSLAEEPMAPGLLGGVAGIAWAHSQVLDALDEPETEDCYEVIDRALVDYLTRGPSGIGFDLVDGLVGIGIYGIQRARQGRREILAAAVAALARQSIAVPSGRTWFTAPEAMPSHHRLEVPRGYFNLGLAHGTPAVPALLGQALALGVGGEPERRLYREAVAWLLAQRNPEGDAAVFGSWVAKDETDDQRQVRRQERLRVAWCYGDLSVGVALLGGARAMNDHETEAAALELCRKAARCPVAEAGMADACLCHGAAGDAHLFHRLYHCTCEPVFAAAAEAYLLQTMACQDSAQEGAGFRFWLPRHEDDPDPWRPDAGLLNGTTGV…	66.988	4864097	-	-	-	-	-	-	-	-	-	1	1	PF05147.13	PF05147	LANC_like	Lanthionine synthetase C-like protein	94751	96031	-1
3300014199-10-C1	3300014199-10	3300014199-10-C1-cds86	3300014199-10-C1-cds86|3300014199-10-C1	hypothetical protein	MFNCNAEYGTLRGHIRRIAEDLATPSEIRDVLGEHADLAAPAVRVEIALEKGPAMRSLALRSGMVLDCRFTLRRVPPITLFLDPLKRWLH	66.988	4864097	-	-	-	-	-	-	-	-	-	-	-	-	-	-	-	96316	96588	1
3300014199-10-C1	3300014199-10	3300014199-10-C1-cds87	3300014199-10-C1-cds87|3300014199-10-C1	SunT ABC-type bacteriocin/lantibiotic exporters, contain an N-terminal double-glycine peptidase domain	MAGRWRRFSRLRRVACIPQMEMTECGAASLAMILGYHGHHAPLAETRQACCVDRDGVSALAIQNVAATYGMEAATVKVEVKHLGELQLPAILHWDFDHFLVLERISRRRAILVDPILGRHRIALEDLCRHYTGVAIVMVPGDGFRHRRQRWFRLARYHDLFRASLPSLLLILGASLYLELVGLTFPLIGKFLVDHVITPVRETWLWGLAVGFGCALAVQAVLILVRSWIVMNLQRVLDRILLSGFLKHMLSLPVAFFLQRHPGDLMERLESVIEVRQAFSSQSVGLVLDMGLLFAFLGMMLFYNLQMGLIILALALVRLAYQGWLAARLEQAMTSELTTSSQEAAARVEALSSLETTKATGSERRMAGRWTNRMLRRCNLSLRRQEWENTGGQVMVVLQ…	66.988	4864097	COG2274	COG2274: COG2274 ,COGFAMS2, COG2274,V ABC-type bacteriocin/lantibiotic exporters, contain an N-terminal double-glycine peptidase domain	grade1	TIGR03796	TIGR03796: NHLM_micro_ABC1: NHLM bacteriocin system ABC transporter, peptidase/ATP-binding protein	grade1	K13409	raxB cvaB ATP-binding cassette subfamily B bacterial RaxB	grade1	3	3	PF03412.15~PF00664.23~PF00005.27	PF03412~PF00664~PF00005	Peptidase_C39~ABC_membrane~ABC_tran	Peptidase C39 family @ ABC transporter transmembrane region @ ABC transporter	96588	98750	1
3300014199-10-C1	3300014199-10	3300014199-10-C1-cds88	3300014199-10-C1-cds88|3300014199-10-C1	hypothetical protein	MPEPTPLDSRDALLRLLTLRGVGSAGQILGDRISPTAGAQDLTEALRWAGIPARVVEAGAVDLPRLDCPTLVQARSGGWFVLSSREGLA	66.988	4864097	-	-	-	-	-	-	-	-	-	-	-	-	-	-	-	98743	99012	1
3300014199-10-C1	3300014199-10	3300014199-10-C1-cds89	3300014199-10-C1-cds89|3300014199-10-C1	SunT ABC-type bacteriocin/lantibiotic exporters, contain an N-terminal double-glycine peptidase domain	MGGSALDLTPLLPDAKTFWGRIGLQLLAHRRSFMFLLRASLLSQILALAVPAGTLLAVDRALPDAAHSLLALTAAGIAAATLFQAWTGWLRQRAALHLETALEASAQRTLVEHILHLPYLVLSQASRADLLQAFYGLESARVLMTSSTLGAVMDGLFVITYPVCLALLFPAGAGLVVLATLLEAALTLLIGRLLVRVQHQEIEVAARQRDLLVETIQGVATLKGAGAERQGLDRWLAWLDRQLALGLTIERIGLWQGVILGLLHQGISLAVLVWGGFRVLDGTLSVGQLLAFAQLSGGFLEAVQGLVHAYLSLLQIRPSLAKGIAFMAMPGPQVPAPEGPDGGDGALALEDVWFRYGPDHPWVLKGFSLRLEPGEKRWLHAPSGGGKTTLLRLAAGLLE…	66.988	4864097	COG2274	COG2274: COG2274 ,COGFAMS2, COG2274,V ABC-type bacteriocin/lantibiotic exporters, contain an N-terminal double-glycine peptidase domain	grade2	TIGR03797	TIGR03797: NHLM_micro_ABC2: NHLM bacteriocin system ABC transporter, ATP-binding protein	grade2	K13409	raxB cvaB ATP-binding cassette subfamily B bacterial RaxB	grade2	2	2	PF00664.23~PF00005.27	PF00664~PF00005	ABC_membrane~ABC_tran	ABC transporter transmembrane region @ ABC transporter	99056	100708	1
3300014199-10-C1	3300014199-10	3300014199-10-C1-cds90	3300014199-10-C1-cds90|3300014199-10-C1	SplB DNA repair photolyase	MAFPLLQLEHSRLLFGDLQVEPEEARSILRPQRDARYGFGFALSPYRGCGHGCRYCYVRDYPQPVAGGAPGELHDPAQWGRWAAPKLNAPELLWAQRHRLHRQSVFLASATDPYQPLEREFRLTRGCLEVLLQCPTTRVLLHTRSPLVLQDLELLKAFGSRLTVGFSIPTDDDTVRQVVEPHAPPIPSRWAAMERLAGGGIEVNLAACPLMPVRDLEAFARRAKESGASGAWVGSLRLLKDDPFYGVLARNDWLFILDSDYQERVAAVLQGTFPQARRRREPKATLAPPVQRPSFPAQRSLFESLG	66.988	4864097	COG1533	COG1533: COG1533 ,COGFAMS2, COG1533,L DNA repair photolyase	grade2	-	-	-	-	-	-	1	1	PF04055.21	PF04055	Radical_SAM	Radical SAM superfamily	100798	101718	1
3300014199-10-C1	3300014199-10	3300014199-10-C1-cds91	3300014199-10-C1-cds91|3300014199-10-C1	PAS domain	MARILVVDDRPLNRDLLKTILGYANHEVVEAEDGADALDLVRTRPFDLIISDIVMPTMDGVAFVQAIRADPRFDHINVIFYTATYRLHDARKMAESCGVLRVLPKPCEPEVIIATVNECLGVTAVCQSPLPIEDFPAVPADHNLVSYLKDLHQLNARITTIVAQGNELVGQGGLIERAAGAITGTLGNLERMTLRLSAILEASMDLDLERDPQALMALFCRQIRGVVTSRFAVLGIGENPEAPLTGLEVYGLPREQWQPFPDHPGFFRRLMREGKAQRASGPGWAPSQWDLPAGHPACGSLLAIPVSSPRCTYGWAYLADRIGADSFSEEDEKLASTLASHFAVAYENLRLMEDLQGQIRERIHAEEAGLRLNEIVESSPAAIISVGLDRRITNWSKGA…	66.988	4864097	COG2202	COG2202: COG2202 ,COGFAMS2, COG2202,T PAS domain	grade2	-	-	-	K02668	pilS pehS two-component system NtrC family sensor histidine kinase PilS [EC:2.7.13.3]	grade2	6	6	PF00072.24~PF13185.6~PF00989.25~PF08447.12~PF00512.25~PF02518.26	PF00072~PF13185~PF00989~PF08447~PF00512~PF02518	Response_reg~GAF_2~PAS~PAS_3~HisKA~HATPase_c	Response regulator receiver domain @ GAF domain @ PAS fold @ PAS fold @ His Kinase A (phospho-acceptor) domain @ Histidine kinase-, DNA gyrase B-, and HSP90-like ATPase	101770	104316	-1
3300014199-10-C1	3300014199-10	3300014199-10-C1-cds92	3300014199-10-C1-cds92|3300014199-10-C1	CheY FOG, CheY-like receiver	MCSRILIIEDNPANLEMMGYLLKYFGHEVFAATDGEAGLELAQRIGPEIIICDIQMPTMDGFEVARRLKADARLRHIPLLAITALAMVGDRERVLACGFDGYISKPVEPQAFAGQLAAFLPSSPPAAPDLPGKHGGH	66.988	4864097	COG0745	COG0745: COG0745 ,COGFAMS2, COG0745,TK DNA-binding response regulator, OmpR family, contains REC and winged-helix (wHTH) domain	grade3	TIGR02154	TIGR02154: PhoB: phosphate regulon transcriptional regulatory protein PhoB	grade3	K11443	divK two-component system cell cycle response regulator DivK	grade1	1	1	PF00072.24	PF00072	Response_reg	Response regulator receiver domain	104316	104729	-1
3300014199-10-C1	3300014199-10	3300014199-10-C1-cds93	3300014199-10-C1-cds93|3300014199-10-C1	BaeS Signal transduction histidine kinase	MFDRRLAKSKTLSDAAMTGQAAHLPDATPEGPQDTLLRAGALQMAIFNSANFSSIATDAKGVIQIFNVGAERMLGYLAAEVMNKITPAEISDPRELIARAAALSVELGTRITPGFDALVFKASRGIEDIYELTYIRKDGSRFPAVVSVTALRDAQDIIIGYLLIGTDNTARKQVEEERMKLDQRLRDQQFYTRSLIESNIDAIMTTDPQGIITDVNKQMGALTGCTRDELIGAPFKKYFTDQDLAEAGIKQVLAEGTVTNYELTVRSRDGKEVVVSYNATTFYDRDRILQGVFAAARDVTERKRLDQVLQEKNLELEKANQAKDSFLASMSHELRTPLNAIIGFTGILLMKLPGPLTVDQDTQLKTVQGSARHLLSLINDLLDLAKIESGKVTLSPESI…	66.988	4864097	COG2202	COG2202: COG2202 ,COGFAMS2, COG2202,T PAS domain	grade3	TIGR02966	TIGR02966: phoR_proteo: phosphate regulon sensor kinase PhoR	grade1	-	-	-	4	4	PF00989.25~PF08448.10~PF00512.25~PF02518.26	PF00989~PF08448~PF00512~PF02518	PAS~PAS_4~HisKA~HATPase_c	PAS fold @ PAS fold @ His Kinase A (phospho-acceptor) domain @ Histidine kinase-, DNA gyrase B-, and HSP90-like ATPase	104732	106381	-1
3300014199-10-C1	3300014199-10	3300014199-10-C1-cds94	3300014199-10-C1-cds94|3300014199-10-C1	DnaX DNA polymerase III, gamma/tau subunits	MTTLALKYRPRLLSDLVGQEASVKALTNALLRAKATGAIHHQAFLFAGVRGTGKTSTARILARALNCKEGPTPTPCGVCDACLAAELPDQNLDIMEIDAASRSSVEDARALREQVQTRPAFCRYRVYIIDEVHMMSRSAFDALLKILEEPPAHAVFVLATTELQDVPDTIKSRVQIFPFRLIPVPVIEARLKHVCEQEGVSWDEGSLRLLAEAGQGSMRDALTTLDRVISAGAGRVAEDLVREQLGIVPAVSVQGILEALLQGDTVGILDHCATLAGLGADWISFWRELMLAFRSRMEADLRRGAAPHEILRWARMLQLLLARERDLRDTSLPDVVVELALITAAQLPHLAPLDALLKAGPAAPAAAPRPSSPAPAFQPAPIAPPAPVEPPARPVLRPI…	66.988	4864097	COG2812	COG2812: COG2812 ,COGFAMS2, COG2812,L DNA polymerase III, gamma/tau subunits	grade2	TIGR02397	TIGR02397: dnaX_nterm: DNA polymerase III, subunit gamma and tau	grade1	K02343	DPO3G dnaX DNA polymerase III subunit gamma/tau [EC:2.7.7.7]	grade1	1	1	PF13177.6	PF13177	DNA_pol3_delta2	DNA polymerase III, delta subunit	106682	108250	1
3300014199-10-C1	3300014199-10	3300014199-10-C1-cds95	3300014199-10-C1-cds95|3300014199-10-C1	GloB Zn-dependent hydrolases, including glyoxylases	MAQRSKSQPDNVPGSFFVDSSCIDCGTCYEYLPWVFKEAAGHSRVFRQPEGPSDRLHALKALLACPTGSIGSDSTEGIKEAQGGFPDPIEEEVAFCGFTSEKSFGAWSYFIQRPAGNVLMDSPRAVPALLNRLEQLGGVDLMVLSHKDDVADHARFHERFHCPRVLHAADLGESTAGVERPMAGDAPVRLAPDLLFIPTPGHTAGSACLLYRDKFLFSGDHLWWNPQRGMLSASRSYCWHDWATQLASLERLLAYDFTWVLPGHGATHRAGSPDAMRSDLAEAIAWLKRT	66.988	4864097	COG0491	COG0491: COG0491 ,COGFAMS2, COG0491,R Glyoxylase or a related metal-dependent hydrolase, beta-lactamase superfamily II	grade2	-	-	-	-	-	-	1	1	PF13370.6	PF13370	Fer4_13	4Fe-4S single cluster domain of Ferredoxin I	108251	109123	-1
3300014199-10-C1	3300014199-10	3300014199-10-C1-cds96	3300014199-10-C1-cds96|3300014199-10-C1	COG1814 Uncharacterized membrane protein	MTKSRPASLRSHHEPHATGREGWLRAAVLGADDGLVSTSSLMIGVAASAASLHTILIAGVAGLVAGALSMAAGEYVSVSSQRDTEEANIAQERRELAANPKDELRELALIYEKRGLEPVLAQEVARQLSGHDVLEAHLRDELGLNEANRAQPLQAAVVSAGSFTLAALLPIIAMLLTPADLRIPVSAVAALAGLGLLGLAGGHLARARKSRAALRVLLGGGLAMGVSALIGRLLGAVGI	66.988	4864097	COG1814	COG1814: COG1814 ,COGFAMS2, COG1814,P Predicted Fe2+/Mn2+ transporter, VIT1/CCC1 family	grade1	-	-	-	-	-	-	1	1	PF01988.19	PF01988	VIT1	VIT family	109237	109956	1
3300014199-10-C1	3300014199-10	3300014199-10-C1-cds97	3300014199-10-C1-cds97|3300014199-10-C1	Outer membrane protein beta-barrel domain 2	MEKRISLAILALAVSVAPAAGAQDFWLGLHGGIGIPNLSGGGNPISRGYESIVTPNVGLVAEYGLTSHFSLKADLDYTGQGGQRKGVQPITQAPGQLPPVPPGQYLYGDFKNKSVLNYLELPVMAKYGWGHSGHWQVFVEGGPYFGYLLNASDKTSGTSGIYTDANGTPLSVDGYPVPAQSFDAETNVKSSLREFNWGVTAGLGAEYLIARKHALFVEVRGEYGLRTVQNDSSNGSSNTGCALFTIGYLYRFSR	66.988	4864097	COG3637	COG3637: COG3637 ,COGFAMS2, COG3637,M Opacity protein and related surface antigens	grade1	-	-	-	-	-	-	1	1	PF13568.6	PF13568	OMP_b-brl_2	Outer membrane protein beta-barrel domain	110144	110908	1
3300014199-10-C1	3300014199-10	3300014199-10-C1-cds98	3300014199-10-C1-cds98|3300014199-10-C1	hypothetical protein	MAAMGNSPEEIRLRYLYRRIVLSGKVRLPLEAARRLVGPDCAYHLYATVQDQGGETPTGDAARSDVPGA	66.988	4864097	-	-	-	-	-	-	-	-	-	-	-	-	-	-	-	110978	111187	1
3300014199-10-C1	3300014199-10	3300014199-10-C1-cds99	3300014199-10-C1-cds99|3300014199-10-C1	GlyS Glycyl-tRNA synthetase, beta subunit	MSETRSLLLEIHCEEIPARFLAPLAVEFTEGILAFIREQLQVELSAETFYSPRKLAWRVKGLPAAQADQRETQVGPPRRMCVDAEGRPAQTGLKFAEKWGVGFDQVRFEQPAGKKEPCAVVTLVRTGRPTLDLLAEALPRLITSLHVPKAMRWGSSEFLFVRPIRNLLCLFGGDVVPFALDGVSAGSTTWGHRLYHMDHPQPVAVPGPEAYEKTLEGAGVVVSCPERRQRLEQQLTALAGAAGGRVVADEHLLDTLAEIVEYPTIILGAFPEAFLTLPKEVLVTSLAEHQKAFCVEGPDGALLPAFLTAANRPDDPEGFLKSGNEWVLRARLYDARFFFDEDRKQPLLERLEKLKQLTFQRELGSYYDKTQRIAALSGAMASSLGLDGTDGRLVAQACK…	66.988	4864097	COG0751	COG0751: COG0751 ,COGFAMS2, COG0751,J Glycyl-tRNA synthetase, beta subunit	grade1	TIGR00211	TIGR00211: glyS: glycine--tRNA ligase, beta subunit	grade1	K01879	glyS glycyl-tRNA synthetase beta chain [EC:6.1.1.14]	grade1	2	2	PF02092.17~PF05746.15	PF02092~PF05746	tRNA_synt_2f~DALR_1	Glycyl-tRNA synthetase beta subunit @ DALR anticodon binding domain	111243	113306	-1
3300014199-10-C1	3300014199-10	3300014199-10-C1-cds100	3300014199-10-C1-cds100|3300014199-10-C1	GlyQ Glycyl-tRNA synthetase, alpha subunit	MHIQELILRLQRFWADRGCLIGQPYDLEKGAGTMNPLTFFGALGPRPWNVAYVEPSRRPADGRYGENPFRVYKHLQMQVILKPSPAKVQDLYIESLEAMGVDLRKHDLRFEEDNWEAPTLGAWGVGWQVMLDGMEISQFTYFQQVGGMDCRPVSAEITYGIERICMFLTGIDNIFDLTWGEVKTDDGVFPVSYRTVRQREEFELSAYSFEHADLDLHWRMFEAFEKEGWRLLKDHGHFLSGYEQALKMSHTFNVLDARGAVSTTERPGIIKRVRDLTCACARAHVDREQAMLEAAKGEGVPA	66.988	4864097	COG0752	COG0752: COG0752 ,COGFAMS2, COG0752,J Glycyl-tRNA synthetase, alpha subunit	grade1	TIGR00388	TIGR00388: glyQ: glycine--tRNA ligase, alpha subunit	grade1	K01878	glyQ glycyl-tRNA synthetase alpha chain [EC:6.1.1.14]	grade1	1	1	PF02091.15	PF02091	tRNA-synt_2e	Glycyl-tRNA synthetase alpha subunit	113303	114211	-1
3300014199-10-C1	3300014199-10	3300014199-10-C1-cds101	3300014199-10-C1-cds101|3300014199-10-C1	Tas Predicted oxidoreductases (related to aryl-alcohol dehydrogenases)	MRYNQLGRTGLFVSEICLGTMTFGGNADAGMWKAIGGLGQAEVDAIVGRALAAGVNFIDTADVYSYGQSERLLGQTLKNLGVARKDVVVATKVFGEMGPLPNDRGASRGHIMDSVHGSLKRLQTEYLDLYQIHGHDSVTPIDETLRALDDLICQGLVRYVGVSNWAAWRIAKALGISAARGYARFETLQAYYSIAGRDLERELVPMLTEEKLGLMVWSPLAGGLLSGKFGPGAPTPEGARRSNFDFPPVDTERGWACVAAMREIGAAHGVSVARVALAWLLAQRHVMSIIIGAKSLEQLDDNLAATGLVLTADELARLDQVSGLPAEYPGWMLERQGGSRVPKPKA	66.988	4864097	COG0667	COG0667: COG0667 ,COGFAMS2, COG0667,R Predicted oxidoreductase (related to aryl-alcohol dehydrogenase)	grade1	TIGR01293	TIGR01293: Kv_beta: voltage-dependent potassium channel beta subunit	grade1	K05882	E1.1.1.91 aryl-alcohol dehydrogenase (NADP+) [EC:1.1.1.91]	grade1	1	1	PF00248.21	PF00248	Aldo_ket_red	Aldo/keto reductase family	114262	115302	1
3300014199-10-C1	3300014199-10	3300014199-10-C1-cds102	3300014199-10-C1-cds102|3300014199-10-C1	UspA Universal stress protein UspA and related nucleotide-binding proteins	MYNNLLLVADNLNHALPAARMVGETARRMGSADLCIAVAYAPVADCLGSPYTEQATARRQAKAEALAQRLLREVGSIPGKVQTELLAGTMAEVTRTIAQTHGSDLIVMGSEEPGPLRRLWARRHDREVVDLALCPVLIVG	66.988	4864097	-	-	-	-	-	-	-	-	-	1	1	PF00582.26	PF00582	Usp	Universal stress protein family	115304	115726	-1
3300014199-10-C1	3300014199-10	3300014199-10-C1-cds103	3300014199-10-C1-cds103|3300014199-10-C1	LysR Transcriptional regulator	MDLSASTIIQLRAFEAVGRQGSFKRAAEELFVTQAALSHHVRHLEQDLGVQLVRRLHRRIELTAEGAQLLADSARALGALSAALGNIRRAVKEDSLMVAVPPYFSLRWLTPRLGNLWLRHPGINLLLHHSYQTVDFARDRVDAEIAWGHGKWPEVESTLVMRTRLTPICTPEYRSRLADDLQPRDLLAHRLFYEADKAHWQQWFAAAGVEDAAGFDAMRIDDPHALRQVVLDGHGFGLFYVEMIMEDVRAGILVQPFDVRIDPGCAYYLNRPRDVPVSAKLQAFTSWVLEEVAKSS	66.988	4864097	COG0583	COG0583: COG0583 ,COGFAMS2, COG0583,K DNA-binding transcriptional regulator, LysR family	grade1	TIGR03418	TIGR03418: chol_sulf_TF: putative choline sulfate-utilization transcription factor	grade1	K03566	gcvA LysR family transcriptional regulator glycine cleavage system transcriptional activator	grade1	2	2	PF00126.27~PF03466.20	PF00126~PF03466	HTH_1~LysR_substrate	Bacterial regulatory helix-turn-helix protein, lysR family @ LysR substrate binding domain	115988	116878	1
3300014199-10-C1	3300014199-10	3300014199-10-C1-cds104	3300014199-10-C1-cds104|3300014199-10-C1	FabG Dehydrogenases with different specificities (related to short-chain alcohol dehydrogenases)	MRGLKGKRVVITGGASGIGEAATRRFVEEGAQVCVFDRDVPGGEKLRQALPGLAGFIPCDVSQVERIPAAFAQAAEIMGGVDVLINNAGISIRHASCLEITPEEWNKVIGVNLTGAFFVAREAARLMAAQGAGVIINMASTNGMRGFRYYTDYNATKAGIIELTKSMAIELAPRIRVVAVAPGYVMTPMQRAEYTDEMFEELNQKLPLKRHAQPEEVASLFAFLASDEAAYLTGHVYVIDGGEIAGGLASR	66.988	4864097	COG1028	COG1028: COG1028 ,COGFAMS2, COG1028,IQR NAD(P)-dependent dehydrogenase, short-chain alcohol dehydrogenase family	grade1	TIGR01830	TIGR01830: 3oxo_ACP_reduc: 3-oxoacyl-acyl-carrier-protein reductase	grade1	K00059	fabG 3-oxoacyl-[acyl-carrier protein] reductase [EC:1.1.1.100]	grade1	1	1	PF13561.6	PF13561	adh_short_C2	Enoyl-(Acyl carrier protein) reductase	116875	117630	-1
3300014199-10-C1	3300014199-10	3300014199-10-C1-cds105	3300014199-10-C1-cds105|3300014199-10-C1	ProC Pyrroline-5-carboxylate reductase	MNPPKQRIRPVPSPAKSPRVPASAGPGGSDRIGRVGIIGAGHLAGYLLEGLNNCNLERRILVSDCEPGRAAALAQPWGAQAVEDNQILVDQSDLVVLAVRPADAIAACRRLRFRPGQVLASVAAGVPLAQLEPAVAPARAVRVMPISSAAINRSPTLVHPAQAAVQELFALLGHVHVLPDEDGFRAASVISAYYGWIYALAELAVDWCVRQGVPGEVAHPLVLETIRSTADMALAKPQSIRELLDLLATPGGITRHGLGILQQHKGLEAWTLALDGVLERMRQPPA	66.988	4864097	COG0345	COG0345: COG0345 ,COGFAMS2, COG0345,E Pyrroline-5-carboxylate reductase	grade1	TIGR00112	TIGR00112: proC: pyrroline-5-carboxylate reductase	grade1	K00286	proC pyrroline-5-carboxylate reductase [EC:1.5.1.2]	grade1	2	2	PF03807.17~PF14748.6	PF03807~PF14748	F420_oxidored~P5CR_dimer	NADP oxidoreductase coenzyme F420-dependent @ Pyrroline-5-carboxylate reductase dimerisation	117669	118529	-1
3300014199-10-C1	3300014199-10	3300014199-10-C1-cds106	3300014199-10-C1-cds106|3300014199-10-C1	Cobalamin (vitamin B12)-binding domain containing protein	MEKLQRKRIFPEPHLPASSELLAEGRQKAGTIRVGSCAFLKEYGVQSESEYKRRRMREKVVMLHAQVGYRDPGKTRRACAEIHDKVAGAGHRVDRYGICLDWSMGYPQAQRDRMPRGTGLILQGPEDFAALTCCAPVAPHFGDFVMGTPAAFENTAAALLAGSTAIGNLGQYFTFRMPGWSEDIETTAATIRAMALCAAQPVEVLIHSNLDDGYAALFCDLACGIGMALLERYIVDELIGGRVSHCFGHVFSDPLTRMAFQRALGRVCPTPGSMVYGNTTIYVAGAVENYANLASYLLTDILAQRAMPTGHGLNPVPVTEAMRIPEIDEIIDAQLFANRLIQRADGYLPMLDWPRVDAIADRLVAGGQAFKERILQGLAEAGIDTSDPFELLLALRRLG…	66.988	4864097	-	-	-	-	-	-	-	-	-	1	1	PF02310.19	PF02310	B12-binding	B12 binding domain	118558	120327	-1
3300014199-10-C1	3300014199-10	3300014199-10-C1-cds107	3300014199-10-C1-cds107|3300014199-10-C1	csdA Selenocysteine lyase/Cysteine desulfurase	MPQSATQTFPIEWVRQQFPSMQRTYKNKPAAYFDGPGGTQVVGSCIEAIAGYMRQGCANLHGLFPSSVETEERIMEARKAVGDLLHVAPREVAFGANTTSLALAASRAVGRAWKPGDEVVVTELDHRANVDPWILQAQDKGATVRWIEVDTGTCTLDLSNLDRVINRKTRFVAVGLASNGVGTVNDVARVAARAREVGALVAVDAVQAVPHIPVDRDALGADLLMCSAYKFFGPHVGVITVRPDLMERLPVYKLAPAPACIPDRFETGCQNHEAIAGIPAAVDFMASLGSGATRRERLLSAYEQIEAHETRLTDRIRKALTALPGIKLYQAPESSRRTPTVSFTVKGIAPEEVCRKLIEDYSVFIANGDFYAMTLADKLGINPAGWVRAGLSPYNCDEE…	66.988	4864097	COG0520	COG0520: COG0520 ,COGFAMS2, COG0520,E Selenocysteine lyase/Cysteine desulfurase	grade1	TIGR01976	TIGR01976: am_tr_V_VC1184: cysteine desulfurase family protein	grade1	K11717	sufS cysteine desulfurase / selenocysteine lyase [EC:2.8.1.7 4.4.1.16]	grade1	1	1	PF00266.19	PF00266	Aminotran_5	Aminotransferase class-V	120334	121578	-1
3300014199-10-C1	3300014199-10	3300014199-10-C1-cds108	3300014199-10-C1-cds108|3300014199-10-C1	LivF ABC-type branched-chain amino acid transport systems, ATPase component	MGDGGGGFLEVRDLDVFYGGIRALDGVSLHVEKGEIVSVIGANGAGKSTLLRAIASAKKVSKGQVTFQGQPMSVDSYKVVQSGITLVPEGRRVFSPLTVRENLMAGAFTRRNKAEIEQNLETVFSLFPRLKERLSQRAGTLSGGEQQMLAVGRALMSHPQLLMLDEPSLGLAPIIYDAMFDVFLRLNEELGMTILLVEQNAILALEMSDRAYVLATGRISLEGRGEELLEDPRVQASYLGITH	66.988	4864097	COG0410	COG0410: COG0410 ,COGFAMS2, COG0410,E ABC-type branched-chain amino acid transport system, ATPase component	grade1	TIGR03410	TIGR03410: urea_trans_UrtE: urea ABC transporter, ATP-binding protein UrtE	grade1	K01996	livF branched-chain amino acid transport system ATP-binding protein	grade1	1	1	PF00005.27	PF00005	ABC_tran	ABC transporter	121675	122406	-1
3300014199-10-C1	3300014199-10	3300014199-10-C1-cds109	3300014199-10-C1-cds109|3300014199-10-C1	LivG ABC-type branched-chain amino acid transport systems, ATPase component	MGSQAPTSDQLLELRNLTVDFGGVRAVNDLSLAIAPGELIGLIGPNGAGKTTVFNLITNDYQATSGEILLNGQSIRGLKPDRINRLGIGRTFQNIRLFPHMSAYENVELGLNSHPHYTMFEAFVRSPRAFRAEREARRRAHELLELVNLQDYANDRAGSLPYGLQRRLEIARALASDPKILLLDEPAAGTNEEESLALVQLIRQIHQTTGFAILIIEHHMAVVMDLCRDSRIYVLNLGSLLTFGSPAEIQSNPQVIKAYLGEKKDGRRRRRLS	66.988	4864097	COG0411	COG0411: COG0411 ,COGFAMS2, COG0411,E ABC-type branched-chain amino acid transport system, ATPase component	grade1	TIGR03411	TIGR03411: urea_trans_UrtD: urea ABC transporter, ATP-binding protein UrtD	grade1	K01995	livG branched-chain amino acid transport system ATP-binding protein	grade1	2	2	PF00005.27~PF12399.8	PF00005~PF12399	ABC_tran~BCA_ABC_TP_C	ABC transporter @ Branched-chain amino acid ATP-binding cassette transporter	122378	123199	-1
3300014199-10-C1	3300014199-10	3300014199-10-C1-cds110	3300014199-10-C1-cds110|3300014199-10-C1	LivM ABC-type branched-chain amino acid transport system, permease component	MKPANKLRKTVIGLVTAAAVAAGLGILVKIMGAGYFQNILILVGITLIATLGVAVLTGYTGLFTIGHAGFMAVGGYMAALLAKEAQVPFFYAVLGGGVFAGLTSFIIGYPAFRSRLRGDYFAIATLGFAEAIRLILNNVRQIGSITLGGAYGYMDLPTLDGSIWSWLPKGGWGPVIVVMAFALVIFFLTHAFVVSQWGKTCIAVGQDEVAAQMMGVNLMTTKMMALFISALYAGLAGGLMAFYYGYLTPGFFMITRSSDLLAGVVFGGMQSVIGPTITSAVLVAVPEGLRTFAEYRLIVYGLFFVVMMVFRPQGLMGYYRMDFSILGRLWRRREPAKAGGR	66.988	4864097	COG4177	COG4177: COG4177 ,COGFAMS2, COG4177,E ABC-type branched-chain amino acid transport system, permease component	grade1	TIGR03408	TIGR03408: urea_trans_UrtC: urea ABC transporter, permease protein UrtC	grade2	K01998	livM branched-chain amino acid transport system permease protein	grade1	1	1	PF02653.16	PF02653	BPD_transp_2	Branched-chain amino acid transport system / permease component	123207	124232	-1
3300014199-10-C1	3300014199-10	3300014199-10-C1-cds111	3300014199-10-C1-cds111|3300014199-10-C1	LivH Branched-chain amino acid ABC-type transport system, permease components	MMLVLLQQVINGVSIGAIYSLLAVGYALVYSVYNFTNWAFDGFMAFGAFMGFAAIGSLAMPFWLAMIFSMILTAILSILSEKLAYAPLRVRQAPRLFMMISAMGVNLAVVNTLNKTFSGVMRRFPIPDEWITTYDFGEISIGRMDILAAIIAFVCLALLWWFLFRTRWGLGVRVSSIDIDTAALMGVSNNKVAFIIFFATGVLSSVAGVFFGIKYAVYPLMGGAVTIKAMIASIVGGLGSLPGAVLGSLLLGVLETMVSGYVSSAYRDVFAFALLIILLLFFPNGLMGREKGEKL	66.988	4864097	COG0559	COG0559: COG0559 ,COGFAMS2, COG0559,E Branched-chain amino acid ABC-type transport system, permease component	grade1	TIGR03409	TIGR03409: urea_trans_UrtB: urea ABC transporter, permease protein UrtB	grade1	K01997	livH branched-chain amino acid transport system permease protein	grade1	1	1	PF02653.16	PF02653	BPD_transp_2	Branched-chain amino acid transport system / permease component	124248	125135	-1
3300014199-10-C1	3300014199-10	3300014199-10-C1-cds112	3300014199-10-C1-cds112|3300014199-10-C1	LivK ABC-type branched-chain amino acid transport systems, periplasmic component	MAGTLSNLSLRLAGCSLLVMLSYSGLAAQEKVLKIGNLSAETGTEAYIGQSAEPALNDYIEALNAKGGINGYKIKLINYDGRQDVAENVSCAKRLISQDNCIAVLGPTFSGAGIPCAKIADDAKVPFVSNCATNKNVTVDEHGKVHPYMFRVCFIDPYQGYALADFAYKKLGKRKAAFLTDISSPYTVGVHQYFEDHFKQLGGQIVDKEAYNQGDTEFRAQLTNIKTHNPDMVLMASATYKDPGLAGQQAHAIGLKSNFIMGDGCFVDDLLPMAGKLLEGSYLSAGAYTDAPQFAKFNQDFKAKHGINASQYSYFTLDAFMFVEYGIRESMKKTHGAPTKEGIREALEKAKGVKVFTSVLNMEPDTHNPKNKPVYMLEIKDSKWHLAETFAPS	66.988	4864097	COG0683	COG0683: COG0683 ,COGFAMS2, COG0683,E ABC-type branched-chain amino acid transport system, periplasmic component	grade1	TIGR03669	TIGR03669: urea_ABC_arch: urea ABC transporter, substrate-binding protein	grade3	K01999	livK branched-chain amino acid transport system substrate-binding protein	grade1	1	1	PF13458.6	PF13458	Peripla_BP_6	Periplasmic binding protein	125234	126415	-1
3300014199-10-C1	3300014199-10	3300014199-10-C1-cds113	3300014199-10-C1-cds113|3300014199-10-C1	IclR Transcriptional regulator	MESAPLVSAAVRVLAVLDRLSRQRAMGLEDLSRALKLAKPTIYRFLLTLQELGYVRRADEDRWAITFKLFNIGSRILDHLDLYSAARPVAEELADDLGETVHLGIQEENSAVYVMKIESRYTIRMYSRVGRRVPLYCTALGKVLLAYANEHEREASLKGVRMLAFTKNTIKTRAALYEELNRIQEQGFAMDAGEHEEEIHCIGAPVFDQSGAAIAALSISWPMFRYDLTEEHENIEKVKAAAARISDLLGYRHDQGE	66.988	4864097	COG1414	COG1414: COG1414 ,COGFAMS2, COG1414,K DNA-binding transcriptional regulator, IclR family	grade1	TIGR02431	TIGR02431: pcaR_pcaU: beta-ketoadipate pathway transcriptional regulators, PcaR/PcaU/PobR family	grade1	K19333	kdgR IclR family transcriptional regulator KDG regulon repressor	grade1	2	2	PF09339.10~PF01614.18	PF09339~PF01614	HTH_IclR~IclR	IclR helix-turn-helix domain @ Bacterial transcriptional regulator	126719	127492	1
3300014199-10-C1	3300014199-10	3300014199-10-C1-cds114	3300014199-10-C1-cds114|3300014199-10-C1	Eda 2-keto-3-deoxy-6-phosphogluconate aldolase	MDSVLRRMGEVGLVPVIRLESERTAVDLGRTLIRGGIPVAEVTFRSAAAPSAIRAMAAEVPDLLVGAGTVLTVAQAEQALAAGARFIVSPCYPEPVVDFCLGQGIPVLPAVNHPDGVARGLAQGLEALKFFPAGASGGLGMLDALAGPFGAMRFVPTGGINAANLGEYARRPQVLAVGGSWMVPPALVDAGDWPAVERLCRDAVQALHGFSFAHLGINAGDEETCRSVAGALTGLFGLPAREGNSSIFAGDRIEVTRRPGPGERGHIAIRCNQVERAVAHFAAAGVTARRDTARSAKGRCTSIYLDLEIGGFALHLLQA	66.988	4864097	COG0800	COG0800: COG0800 ,COGFAMS2, COG0800,G 2-keto-3-deoxy-6-phosphogluconate aldolase	grade1	TIGR01182	TIGR01182: eda: 2-dehydro-3-deoxyphosphogluconate aldolase/4-hydroxy-2-oxoglutarate aldolase	grade1	K01625	eda 2-dehydro-3-deoxyphosphogluconate aldolase / (4S)-4-hydroxy-2-oxoglutarate aldolase [EC:4.1.2.14 4.1.3.42]	grade1	1	1	PF01081.19	PF01081	Aldolase	KDPG and KHG aldolase	127523	128482	-1
3300014199-10-C1	3300014199-10	3300014199-10-C1-cds115	3300014199-10-C1-cds115|3300014199-10-C1	RbsK Sugar kinases, ribokinase family	MKKIVTFGEIMLRLRSPEHERLFQSPRLEVCFGGGEANVAVSLANFGAQPVFVTALSRDGVGQGAVRALRGLGVDVSRIRRTDARTGIYFLETGADQRPSRVIYDRAGSAASLMAPGDFPWDEIFRDADWFHFTGITPALSSSTAAACREAAGAARAAGVKVSIDLNYRKKLWNDGVKAVDVMGGLAALADVLIANEEDLQLSLGIRAEADPAAGRLESSAYRELAARTRARFPNLEAVAITMRESLSADRNGWSAVLDGRTGFRRSRRYALEDIVDRVGGGDAFAAGLIFGLLEYGDEARALEFAVAASVLKHTIPGDFNLASRDEVERLEAGDCSGRVQR	66.988	4864097	COG0524	COG0524: COG0524 ,COGFAMS2, COG0524,G Sugar or nucleoside kinase, ribokinase family	grade1	-	-	-	K00874	kdgK 2-dehydro-3-deoxygluconokinase [EC:2.7.1.45]	grade1	1	1	PF00294.24	PF00294	PfkB	pfkB family carbohydrate kinase	128612	129640	1
3300014199-10-C1	3300014199-10	3300014199-10-C1-cds116	3300014199-10-C1-cds116|3300014199-10-C1	COG1721 Uncharacterized conserved protein (some members contain a von Willebrand factor type A (vWA) domain)	MRPATRLLLLLGAWLALALPACLWPAPWLATWKAAGLGLAALALGDAWMGWRLPAPGVERVLPGVLPIGAWTQVQLRLTPARAMRVRVFDGVPQTLDQRHLPRELALAGPVTLHYAVSPRRRGAVRFDRASLLLASPLGLWWSSRTAGAAQAVKVYPNFAPVKKYAVLASSHRLQQLGIHHRRRRGEGSEFHQLRDYRTGDSLRQLDWKATARMRRLISRDYQDEQDQQVVCLLDCGRRMRSLDGRLSQFDHTLTALLLLAFVALREGDAVGLLTFAGPTRWLAPRRTRGALDRLMAAVHDLEPGLQATDYLEAAQAALTRLKKRSLVVLITNLRDEDDETLGPALQLLRRRHRVILASLREPDLDRALEAPIKRFDQALRAGAIADYLIQRKQAFARM…	66.988	4864097	-	-	-	-	-	-	-	-	-	1	1	PF01882.18	PF01882	DUF58	Protein of unknown function DUF58	129884	131179	-1
3300014199-10-C1	3300014199-10	3300014199-10-C1-cds117	3300014199-10-C1-cds117|3300014199-10-C1	COG0714 MoxR-like ATPases	MTDTTLTHDRLLWARDLTGRIRDEIHKVLVGQEDTVDQVLVALLAAGHILLEGNPGLGKTLLVRALARAVRGDSARIQFTPDLMPSDVMGHAVYDPKTESFRIRKGPVFTNLLLADEINRAPAKTQSALLEVMQEQQVTIEGRSFPAGAPFMVLATQNPLEQEGTYPLPEAQLDRFLLKVAMDFPQETEERDLVRLVTSGSSGDLLQVDSVTQVAGTEDVLELQRATAQVRVDDQVLAYAVRITRATRGWAGFSVGASPRGSIALVRAARARAILAGRDFATPDDVKDLALPALRHRVAPAPESELEGTTCDQLLSAMLERVEAPRD	66.988	4864097	COG0714	COG0714: COG0714 ,COGFAMS2, COG0714,R MoxR-like ATPase	grade1	TIGR02030	TIGR02030: BchI-ChlI: magnesium chelatase ATPase subunit I	grade3	K03924	moxR MoxR-like ATPase [EC:3.6.3.-]	grade1	2	2	PF07726.11~PF17863.1	PF07726~PF17863	AAA_3~AAA_lid_2	ATPase family associated with various cellular activities (AAA) @ AAA lid domain	131179	132162	-1
3300014199-10-C1	3300014199-10	3300014199-10-C1-cds118	3300014199-10-C1-cds118|3300014199-10-C1	hypothetical protein	MKARGVVLILVLALAAMLGWLLHTRFYWAREETWVGYQGEALDNDFLAAQRLLQRTGHAAACLHGLPAQLPPPGDVLILPRRSALAKAEAARIADWVAGGGLLLAAAAEPPDSLFARFGARLDPVPASGATRFSLDGKDLELELGGMVQRDLGQGGAVLCTDLDCLRNDRIQAHDHADFLCAVAARRPRGGVWIITRDAAGSAWGWLWQRAWPALVALAALCLGALWAAAPRFGPRLADPDPARRSFLEHLDACGRYQWREAQGRPLLAAARASFLQRLGQRHPAWADLPPGQLCLRLAQRSGLPQGRIERALHQPAAHAAGFLEAIQTLHLLGRHL	66.988	4864097	-	-	-	-	-	-	-	-	-	-	-	-	-	-	-	132159	133172	-1
3300014199-10-C1	3300014199-10	3300014199-10-C1-cds119	3300014199-10-C1-cds119|3300014199-10-C1	Domain of unknown function DUF4129	MFEGLRVAVRPRTAWEAADLGLALLRAQAGPVYRVWLAVLLPLALLLALACRHSPWMAPLLLWWLKPVLDRPVLHVLAKATFGRAPGLAETLRGGPGYCRRGVAATLLWRRFSQERSLLLPVWQLEEPGPAAFRKRRKVLFRRGRAQARLLTWTCLLFTLVLVCGVLAGLAYFMPGQGGPQLLAAVFAGPGHRLAWLDILLAALPTLATAALEPVYVAAGFGLYLNRRVQLEGWDLEQAFRQLGQRARHRAAQALLLVLLAWAGLGLRAQEPPRPAPSAAKAALAEVMKTPEFATTRATWRLHPRRASAPDLPVPAPAWIGRALELLAVLLKWLIPAGLVLWLGLALWRHRHGLAEAAGRTPEAPEAILGLDIRPSQLPPDLPEAAARLWDQGDPRAAL…	66.988	4864097	-	-	-	-	-	-	-	-	-	1	1	PF13559.6	PF13559	DUF4129	Domain of unknown function (DUF4129)	133169	134620	-1
3300014199-10-C1	3300014199-10	3300014199-10-C1-cds120	3300014199-10-C1-cds120|3300014199-10-C1	SpoIIM Uncharacterized membrane protein	MRQERFERAHREEWDAFEAMLAPGQSAERLPQTYRRICQHLALARDRCYTAGLVQRLNGLVLAGHQALYGSTLGLGPQWARFLAGGLARRVRALAWPVLLAALLFGLPFAALPPAIARNPQLAYLVEEPQSLARMESMYRPGAGRFGRANQAQTDVAMFGYYIWNNVRITFQTFAGGILLGLGSAFFLLYNGLHGGAVAGHLAHAGLGPQFWPFVATHSALELPALVLAGAAGLHLGWALLAPGRRSRARALLEAAREAMPLVYGAALMDGLAACIEAFWSASALVPAALKLTVAALLWTAMAGYFLLAGRHHV	66.988	4864097	COG1300	COG1300: COG1300 ,COGFAMS2, COG1300,D Uncharacterized membrane protein SpoIIM, required for sporulation	grade1	-	-	-	-	-	-	1	1	PF01944.17	PF01944	SpoIIM	Stage II sporulation protein M	134613	135557	-1
3300014199-10-C1	3300014199-10	3300014199-10-C1-cds121	3300014199-10-C1-cds121|3300014199-10-C1	COG1714 Predicted membrane protein/domain	MIDTLCAVETPEGVELEFSPAGPVPRALAWVVDAGIRCAIYLALASALHGLGRVGLGLTLLVLFLLEWFYPVGFEVLAGGQTPGKKLLGLRVLRADGAPVGWSRSTVRSLLAFADFLPFGFAAGLTAMFLGPRCQRLGDLAAGTLVVHLEPLQAFPPAPAGAETLPPPFPLTLQEQQAIMGFAERAPGLTLERARELADLLEPLTGARGDEGVRRLHAMARALRGLA	66.988	4864097	COG1714	COG1714: COG1714 ,COGFAMS2, COG1714,S Uncharacterized membrane protein YckC, RDD family	grade1	-	-	-	-	-	-	1	1	PF06271.12	PF06271	RDD	RDD family	135554	136237	-1
3300014199-10-C1	3300014199-10	3300014199-10-C1-cds122	3300014199-10-C1-cds122|3300014199-10-C1	COG1714 Predicted membrane protein/domain	MNEYQGFRPPEAPLTDAPAAPLELAERGARLGAKCLDGLAVLGVMLGAGIVAAIGITVVVALRGSGLDRRFGFPVAALMAGLLAFLAMAGLVVLNCVWLRHYGQTVGKRVMHIRIVRSDGSRASLGRIFALRYLPLILLGSIPYLGLLITLADYLLIFRDNRKCLHDQFADTIVVKSE	66.988	4864097	COG1714	COG1714: COG1714 ,COGFAMS2, COG1714,S Uncharacterized membrane protein YckC, RDD family	grade1	-	-	-	-	-	-	1	1	PF06271.12	PF06271	RDD	RDD family	136234	136770	-1
3300014199-10-C1	3300014199-10	3300014199-10-C1-cds123	3300014199-10-C1-cds123|3300014199-10-C1	ArcC Carbamate kinase	MVKKIALIAIGGNALLQETQRGLQEEQLENARQTAEMFGNVIQGGYSLCVVHGNGPQVGNILIQQETASNRIPPYTLDVCDAMTQGSMGYMLERMLINRLAFLKLPVPVSTILTEVVVDQDDPGFEHPAKPVGPFYNRFRAEELQKQKRWAMREDAGRGYRKVVPSPKPLEIVQLEAIKLLLEAGHCVIAGGGGGIPVIRDASGFLVGVEAVIDKDRLSSLLAEQLGADTYVILTGVPKIALDFGKPTQRWVDRLTATEAARHLAEGQFPAGSMGPKVESALAFIRSGGREVLITSPAALEKDSVDNVGTRIVQD	66.988	4864097	COG0549	COG0549: COG0549 ,COGFAMS2, COG0549,E Carbamate kinase	grade1	TIGR00746	TIGR00746: arcC: carbamate kinase	grade1	K00926	arcC carbamate kinase [EC:2.7.2.2]	grade1	1	1	PF00696.28	PF00696	AA_kinase	Amino acid kinase family	136897	137844	1
3300014199-10-C1	3300014199-10	3300014199-10-C1-cds124	3300014199-10-C1-cds124|3300014199-10-C1	YCII-related	MYALAILRYRKPLEEVVKHVDAHRAYLGVLKAKGLLLASGPLDPRSGGVLLLRVPDDAVAATLDGIRDGDPFMKAGVAQYELLPWTPVLGQDGLDKL	66.988	4864097	COG2350	COG2350: COG2350 ,COGFAMS2, COG2350,R Uncharacterized conserved protein YciI, contains a putative active-site phosphohistidine	grade1	-	-	-	K09780	K09780 uncharacterized protein	grade1	1	1	PF03795.14	PF03795	YCII	YCII-related domain	137867	138160	1
3300014199-10-C1	3300014199-10	3300014199-10-C1-cds125	3300014199-10-C1-cds125|3300014199-10-C1	hypothetical protein	MRKACYLFPVLLMAGAIHAQTPPAAVPATASAPALKAQYQWGYAGADGQGKGDLAVQLDPASGQAILELQGLGERLMLLKGDTATGYRVQIPRQKIDASAPTLAAVPLPFFPQVGSVDALYQLLTEGAGAGVKVTRRDKLGPVKMTYKGNDDKGREIMVWLTRTRWEQPAK	66.988	4864097	-	-	-	-	-	-	-	-	-	-	-	-	-	-	-	138165	138680	-1
3300014199-10-C1	3300014199-10	3300014199-10-C1-cds126	3300014199-10-C1-cds126|3300014199-10-C1	NrfG FOG, TPR repeat	MIKKLLPALAATIILGAGTPPGADVDPRALMLQARTMQRDGGGNNPQAAAALYRKVIALVPNSSQAYLRLSESLLEAGNLAASVEPAVKATELDPRSGEAWAHLGLLYYIQSQTHESSRPAAVAALRRAVRLLPADPELWTRLAETLDSLKDNQAAMDAWLSVGRLRPSATYRGRVLSDFAWERAMELAILLKSYDARREAVLALCDRTYPDQRYLKFLEDLARDQVESGFLGHAEESFVILGQYIPQEPAVWENIGIIQLRTGRYEEALATFGKAESMRKSPRTAFDIGLCLMKLGSFPEAEERWKALLPTLDSSEEDASLAPGAKELYATCLLLSGRPRQMLDLSAPWPEAASHPELCSLRAQAFIQLEDWKQARTALKDGMARFPEQDLFQRAAEI…	66.988	4864097	COG0457	COG0457: COG0457 ,COGFAMS2, COG0457,R Tetratricopeptide (TPR) repeat	grade1	-	-	-	-	-	-	4	2	PF13432.6~PF13181.6~PF13432.6~PF13432.6	PF13432~PF13181~PF13432~PF13432	TPR_16~TPR_8~TPR_16~TPR_16	Tetratricopeptide repeat @ Tetratricopeptide repeat @ Tetratricopeptide repeat @ Tetratricopeptide repeat	138680	140590	-1
3300014199-10-C1	3300014199-10	3300014199-10-C1-cds127	3300014199-10-C1-cds127|3300014199-10-C1	AroB 3-dehydroquinate synthetase	MELQLPAGFPTRVWVEEQLTAALLPATPWTLVGDAAVRPAWIGAGLPEPPGTLWLTVSEAGKRLATILPWLESWARIPLRRDATIVAVGGGVLTDMAGLASGLYMRGIRWQAWPTTLLAQADAGLGGKTGVDLEAGKNLAGMFHPPVALVVCRAFLETLPPRQLAAGRWEIFKMALVEGDQAWAETLLEDGLPGPETLLRALCAKAGVVARDPHEAGERRLLNLGHTLGHALEAASGYRLLHGEAVGLGTLAACCLAAEQGLPAFPEAFLERAAARLRPLAPLVAPWEACLDWLARDKKSAPDRQNPARTAIHCILPCPRALAEQRLLPPEAWGSAHRRLLALLA	66.988	4864097	COG0337	COG0337: COG0337 ,COGFAMS2, COG0337,E 3-dehydroquinate synthetase	grade2	TIGR01357	TIGR01357: aroB: 3-dehydroquinate synthase	grade2	K01735	aroB 3-dehydroquinate synthase [EC:4.2.3.4]	grade2	1	1	PF01761.20	PF01761	DHQ_synthase	3-dehydroquinate synthase	140606	141643	-1
3300014199-10-C1	3300014199-10	3300014199-10-C1-cds128	3300014199-10-C1-cds128|3300014199-10-C1	COG1432 Uncharacterized conserved protein	MMRCAVFIDGNNIFHSARQLGFEVDYSRLLALLVGRDRELLRAFFYTGVDETADRQRGFLHWMRRNGFRVVQKPVKLERDGTRRARLEVEITTDMMNYADKVDLIILVSGDEDFAYPLAALAQNGVRVEVAGFRSAMANKVMDTADRYIELDLLSDRFRKEAGGDDDADEYREKL	66.988	4864097	COG1432	COG1432: COG1432 ,COGFAMS2, COG1432,S Uncharacterized conserved protein, LabA/DUF88 family	grade1	-	-	-	-	-	-	1	1	PF01936.18	PF01936	NYN	NYN domain	141643	142170	-1
3300014199-10-C1	3300014199-10	3300014199-10-C1-cds129	3300014199-10-C1-cds129|3300014199-10-C1	ABC_6TM_TmrA_like domain containing protein	MAEPSSTFFQSDQVDEQPHRHTLLVRLVGYLKPYWPGLVALLLLMVAGAVLDVLPSEFTLRLIDRYLANGSMHGAGPLVAAFLGFVLLGFVVQTARFGLLAWVGQRAMLDLRLQLFAHLMKRSTHFFHRNPVGRLMTRVISDVQNLNEMFSSGFVAIVGDALSLTAIVVWMFSKHRGLALVAVGIMPLLLLATEVFRRYASAAYRETQGRYAAIQAFLQEQLSGLALVQMNAREVQSRRLFRDFNQKYLDAFLR	66.988	4864097	-	-	-	-	-	-	-	-	-	1	1	PF00664.23	PF00664	ABC_membrane	ABC transporter transmembrane region	142271	143032	1
3300014199-10-C2	3300014199-10	3300014199-10-C2-cds1	3300014199-10-C2-cds1|3300014199-10-C2	ProP Permeases of the major facilitator superfamily	MIPGALIWGKVADRLGRRRSMMLGFILYGVFSMASAFSVNYPMLWTMRFCAGLGLSGVLVTAFPYFIELLPVQARGKATVYLASGWPIGFLIAIGVTYLFTALGWRWSVGVSSLAGLWSLAILCLPESPYWLCGQGRQDEAKQVINYLSGQHFTQELATRPLQVDAFKQGSYLETVKGIFLKITLVQILINFAFSWGYWGLTSWMPILLGKRGLSSPQGLKFMAISAVFMFPGYIASSYLTGKFGRKRVMFWFVLMSAVAGFGFACSRSLAQMYLFNFALSFFSLGAWGVWDTWMAELYPTEIRGVSYSLGLCAQRLANTLAPITIGAMLAANTSFPVTVSFISVFLVITFISSLFLPETEGQILT	66.988	4864097	COG2271	COG2271: COG2271 ,COGFAMS2, COG2271,G Sugar phosphate permease	grade1	TIGR00895	TIGR00895: 2A0115: MFS transporter, aromatic acid:H+ symporter (AAHS) family	grade1	K08369	ydjE MFS transporter putative metabolite:H+ symporter	grade1	1	1	PF00083.24	PF00083	Sugar_tr	Sugar (and other) transporter	9	1109	-1
3300014199-10-C2	3300014199-10	3300014199-10-C2-cds2	3300014199-10-C2-cds2|3300014199-10-C2	hypothetical protein	MTKHGFSGIPKYWKVLGIAALCGPSALMADVFIGNGMEGKPGSWAAEAWPAYSHTTPSTNDASMFLNPAYFTETGVTGTHRDQSARCSWP	66.988	4864097	-	-	-	-	-	-	-	-	-	-	-	-	-	-	-	1106	1378	-1
3300014199-10-C2	3300014199-10	3300014199-10-C2-cds3	3300014199-10-C2-cds3|3300014199-10-C2	HyuB N-methylhydantoinase B/acetone carboxylase, alpha subunit	MSSNDIFTLEIIQSALQAIADEMFAALRKTAMSPIIYEVLDMGTGITDAAGNIASSGAGIPAFVGVLDKSVKNILKVHNQPGDIEPGDIFITNDPHNGGVTHLNDVVLAMPVFAEGGIVAWTANIAHWNDVGGMVPGSLSTEATEIFQEGLRLAAVKLISRGEPIRPVMQILRLNSRMPDFLEGDMWAGIAGARSGAARIVELTGKYGKELFLAAMADYMDFGEKVSLRMLAEAPVGRYSLAEEQDDGQIFHTTVELTGSEMIIDLQDNPAQASGSTNLSRDCTIIAAQMAFKAFTAPDSATNAGTFRPLKVLTRPGTLFDASSPAAEGFYFENLIRVQDLILRCLANIFPGRIPAGNFASVCGTFIGGIHPDTGRRFLLVEPEVGGWGGETGRDGNNA…	66.988	4864097	COG0146	COG0146: COG0146 ,COGFAMS2, COG0146,EQ N-methylhydantoinase B/oxoprolinase/acetone carboxylase, alpha subunit	grade1	-	-	-	K01474	hyuB N-methylhydantoinase B [EC:3.5.2.14]	grade1	1	1	PF02538.14	PF02538	Hydantoinase_B	Hydantoinase B/oxoprolinase	1652	3313	-1
3300014199-10-C2	3300014199-10	3300014199-10-C2-cds4	3300014199-10-C2-cds4|3300014199-10-C2	HyuA N-methylhydantoinase A/acetone carboxylase, beta subunit	MASQSKTVRVATDVGGTFTDLVYFETDPATGGQSIRTAKTHTTPPDYERAILQVLRKADIPLADIDFLVHGTTVVINALTERQGVRTALLTTAGFRDILEIARANRPDFFNLRWVKPAPFVPRFLRRELPGRLDSNGQELAALDLAELPQILQEFRREGVQAIGICLLHSYANPSHEEAVLARVRELWPEVSAVASHQITREWREYERTSTTVLSAYVQPIAARYLQSLEDGLRTNGYRSPLYVMQSNCGVDTVAHAREIPITMVESGPASGFWGAAELGRLIGEPNVLALDIGGTTAKCSLIRNSEITLKTDYWIERNRTNAGYPIMIPVVDLVEIGNGGGSIAWADEYGKLHVGPQSAGALPGPAAYGLGGTQATTTDANLMLGRINREYFCGGELD…	66.988	4864097	COG0145	COG0145: COG0145 ,COGFAMS2, COG0145,EQ N-methylhydantoinase A/oxoprolinase/acetone carboxylase, beta subunit	grade1	-	-	-	K01473	hyuA N-methylhydantoinase A [EC:3.5.2.14]	grade1	2	2	PF05378.13~PF01968.18	PF05378~PF01968	Hydant_A_N~Hydantoinase_A	Hydantoinase/oxoprolinase N-terminal region @ Hydantoinase/oxoprolinase	3332	5410	-1
3300014199-10-C2	3300014199-10	3300014199-10-C2-cds5	3300014199-10-C2-cds5|3300014199-10-C2	hypothetical protein	MHTQNESVAESLQELAEAMADRNSVAAVLDQLSAIFQRQIGYKIFTLSILDTENELTAKRIWTSHPREYPVNGQKSKIAPEWYEQVIKNKASFICENKDDVRRVLYDHKVIFSLGCGSALNIPLRLLGKVIGTINILHDENWFSPARVEKAERLAALAYAPMLLARCADSAS	66.988	4864097	-	-	-	-	-	-	-	-	-	-	-	-	-	-	-	5441	5959	-1
3300014199-10-C2	3300014199-10	3300014199-10-C2-cds6	3300014199-10-C2-cds6|3300014199-10-C2	DNA-binding transcriptional repressor PuuR	MVHLGKGIRERRRELKKTLKDIADATGFSIGFLSQVERNLTAPSLTSLAKIARELGVSIGELTGPAEEPHSVTYHDQRVPFTLQNGIAKYERLSSVFPGSLIHALKCIWPVGYHSEVNSHEGEDLFLVLHGTVCFTVAENKYVLAVGDSIHIDANVIHSVMVMPESNGAAEVLWCGTIDLFNQSKS	66.988	4864097	COG1396	COG1396: COG1396 ,COGFAMS2, COG1396,K Transcriptional regulator, contains XRE-family HTH domain	grade1	-	-	-	K14056	puuR HTH-type transcriptional regulator repressor for puuD	grade1	2	2	PF01381.22~PF07883.11	PF01381~PF07883	HTH_3~Cupin_2	Helix-turn-helix @ Cupin domain	6195	6755	-1
3300014199-10-C2	3300014199-10	3300014199-10-C2-cds7	3300014199-10-C2-cds7|3300014199-10-C2	hypothetical protein	MRPISPALAAPVGHPGRPQNGQTALMEYNPEKPMNQPRNRQMLGFLTGAGPAAAWPCSWWSWQ	66.988	4864097	-	-	-	-	-	-	-	-	-	-	-	-	-	-	-	7210	7401	1
3300014199-10-C2	3300014199-10	3300014199-10-C2-cds8	3300014199-10-C2-cds8|3300014199-10-C2	histidine kinase	MGKDVQELTRMTRALSRSRQAMARARDEAGYLAEVCRIVAEDCGYFLVWIGQKEDDPGRSVRPIAWSGFEDGYLNTLRLTWADQERGQGPSGTAIRTGLPSLCRNVETDPRFAPWREDARARGYASTLGLPLLDEGEAFGAITVYAPEPDAFSDAEVRVLGELADDLAYTIRTLRLRESEHRAQQALRETTLNLQRLNEELEQRVRDRTAELVQANEALTMRLLDRDKALEALRQSEEQLRHAQKMEAVGTLAGGVAHDFNNLLQVIDGYAELALADLGQVHPLRESLEAIRRAGQKGAALTRQLLAFSRRQVLAEEIVDLNALVREMEKFCRRVVEADIRLVLVLAPDLGPVKADPNQMEQVIMNLVVNARDAMPQGGTLTLETRNRGPWVTFSVTDT…	66.988	4864097	COG0784	COG0784: COG0784 ,COGFAMS2, COG0784,T CheY chemotaxis protein or a CheY-like REC (receiver) domain	grade2	-	-	-	-	-	-	3	3	PF13185.6~PF02518.26~PF00072.24	PF13185~PF02518~PF00072	GAF_2~HATPase_c~Response_reg	GAF domain @ Histidine kinase-, DNA gyrase B-, and HSP90-like ATPase @ Response regulator receiver domain	7532	9358	1
3300014199-10-C2	3300014199-10	3300014199-10-C2-cds9	3300014199-10-C2-cds9|3300014199-10-C2	COG1600 Uncharacterized Fe-S protein	MSLTGEIKDYALDLGYSLVGITTADDFTGHIQEVESRGATYDFFVGSPRQFMKGARPRVAMPGARSIIVLVWDYAQKAFPESLVDKIGRIYLARCYHAAPDRINGARLRLMADFLKARGCAVGAELMVPERPAAARAGVAQFGRNNFAYARGIGSFNVISALVVDQELEYAAPAEEGLCPKDCTRCMDACPTRAILAPFRLDPRRCLGFNHWWTQEGRPGVSSSIPPEIRAATGTRVHGCDLCQEACPRNAAKVKGGFAPDPFLEALAGRFSLPALLELSDAFYAETVQPIMYNYIKEKKYFQRNAAVALGNTRDPEHVPALDRAMDGPEALVRGHAAWALGRIGGRAARKVLERRLGSEPAAPVRAEIEAALD	66.988	4864097	COG1600	COG1600: COG1600 ,COGFAMS2, COG1600,J Epoxyqueuosine reductase QueG (queuosine biosynthesis)	grade1	-	-	-	K18979	queG epoxyqueuosine reductase [EC:1.17.99.6]	grade1	2	2	PF13484.6~PF13646.6	PF13484~PF13646	Fer4_16~HEAT_2	4Fe-4S double cluster binding domain @ HEAT repeats	9403	10527	1
3300014199-10-C2	3300014199-10	3300014199-10-C2-cds10	3300014199-10-C2-cds10|3300014199-10-C2	Acd 1-aminocyclopropane-1-carboxylate deaminase	MTTWTDQLDSLPSLGLIAGPTPLAPARRLSAALGGPLLWLKRDDLLPVAFGGNKVRALDLIVADAFRQSADTLITGAGPLSNHVRASACVAAMSGLHCVAVYWGAPPERAQGNLSLTRMLGAEIRFTGEQDRDSTDRGMASAAAEAIAHGRRPYCVPRGGACALAVLAHVLAVRETLAQCEALGIQPRVVVMAVGGAATLAGWVLGSVLFDASWRIEGVAVSRPAKEAWSRAVGFAQEAAALIGYPLDPGRLAGTIHDGFLGAGYGIPSREGQNAIATMARFEGVFLDPSYTGKAMACHLRLRSEGRYLANESVIFLHTGGTPGLF	66.988	4864097	COG2515	COG2515: COG2515 ,COGFAMS2, COG2515,E 1-aminocyclopropane-1-carboxylate deaminase/D-cysteine desulfhydrase, PLP-dependent ACC family	grade1	TIGR01275	TIGR01275: ACC_deam_rel: pyridoxal phosphate-dependent enzymes, D-cysteine desulfhydrase family	grade1	K05396	dcyD D-cysteine desulfhydrase [EC:4.4.1.15]	grade1	1	1	PF00291.25	PF00291	PALP	Pyridoxal-phosphate dependent enzyme	10524	11504	-1
3300014199-10-C2	3300014199-10	3300014199-10-C2-cds11	3300014199-10-C2-cds11|3300014199-10-C2	PurB Adenylosuccinate lyase	MTDWSFSSDVYGGAWATPEMRALFADGPRTRCWLDLLALLAEVQAEFEVIPAEAARGIGDTCRSIDPDDGFLAECKAGYEATWHSTAGLIAAVARRCPGSSGEWFYYGATVQDLTDTWLMLTLRKARVLLTADLGRAIAWVEQLCQRHRDTVMIGRTHGQHGTPITFGFKAAGWLAELLRHRQRFCEIAPRMDIGQLSGGVGSLSALGEQGLALQKRFLDRIGLGQPDMSWTSSRDNLAEWGHLLVLATATCDRIGHEVYNLQRDEIGELREGALPGGIGSITMPHKRNPEMAEHLGTLSRLVRANAGLLAEGLVHDHERDGRSWKTEWHAVPELTMAAGKAQALLVSLLAGLEVDGERMRTNLDASGKLALSEGLMLALARRVGKESAYRIIHALSAA…	66.988	4864097	COG0015	COG0015: COG0015 ,COGFAMS2, COG0015,F Adenylosuccinate lyase	grade1	TIGR00928	TIGR00928: purB: adenylosuccinate lyase	grade1	K01857	pcaB 3-carboxy-cis cis-muconate cycloisomerase [EC:5.5.1.2]	grade1	2	2	PF00206.20~PF10397.9	PF00206~PF10397	Lyase_1~ADSL_C	Lyase @ Adenylosuccinate lyase C-terminus	11501	12862	-1
3300014199-10-C2	3300014199-10	3300014199-10-C2-cds12	3300014199-10-C2-cds12|3300014199-10-C2	ArgH Argininosuccinate lyase	MTRPMGEGRADSALEIGECLAEPPSRQLIQSAFDRELHSQLCLARAVNWADLAHTLVLADRGVIPESSARALLAALLELEAAPPSFAPSAEFGDLYTNREAWLAERTEAAGWLGVARARREALTTAWHLVVCEELLNLGEALAAMARSLIAASLKHRDTLVPDYTYLQAAEPTTFGHYLQSFAWPILRDFDRIAALHGRVDRCPAGIGSANGSVTMQDRRAQASMLGFREPVRHARDAMWQPDLAMESVNVAVMATVNLDRLAEDLLVFASAEFGFIHLADRHARASKIMPQKKNPFALAFLRATANRLIGLQAGTAAASRTLSGQVDNRIFTYGDVPDALRSAAEAVSLLAECLDGLSVDTARAAALLDDRSTCAADLAERLMAEAPISYRDAHGVVG…	66.988	4864097	COG0165	COG0165: COG0165 ,COGFAMS2, COG0165,E Argininosuccinate lyase	grade1	TIGR00838	TIGR00838: argH: argininosuccinate lyase	grade1	K01755	argH ASL argininosuccinate lyase [EC:4.3.2.1]	grade1	2	2	PF00206.20~PF14698.6	PF00206~PF14698	Lyase_1~ASL_C2	Lyase @ Argininosuccinate lyase C-terminal	12859	14382	-1
3300014199-10-C2	3300014199-10	3300014199-10-C2-cds13	3300014199-10-C2-cds13|3300014199-10-C2	COG1809 (2R)-phospho-3-sulfolactate synthase (PSL synthase, CoM biosynthesis)	MAATETRSPWQDIWSLDQLIDRRLRKPRIQGVTMVIDVGLGVSGLRDLLCLAGPHIDHWKFGFGTSALMPLPVLEQKLELLREHHILTYPGGTLLEAAIVQQHCRPYLTRAKELGFTAVEVSDGTIEMPGERRRRVIESARNLGLTAITEVGRKSPDRQPAAADLAIQALQDLEWGASWVIVEARESGRGIGIYDRAGEICTSLFDEIIRLLGGAAAQIIWEAPQRSQQADLIQRLGPNVSLGNIEPSQGLALEALRCGLRYETLAKVAEHWRATGIWNPAQVEMAPCGVSAERP	66.988	4864097	COG1809	COG1809: COG1809 ,COGFAMS2, COG1809,H Phosphosulfolactate synthase, CoM biosynthesis protein A	grade1	TIGR03849	TIGR03849: arch_ComA: phosphosulfolactate synthase	grade1	K08097	comA phosphosulfolactate synthase [EC:4.4.1.19]	grade1	1	1	PF02679.15	PF02679	ComA	(2R)-phospho-3-sulfolactate synthase (ComA)	14379	15266	-1
3300014199-10-C2	3300014199-10	3300014199-10-C2-cds14	3300014199-10-C2-cds14|3300014199-10-C2	hypothetical protein	MTEPVKPGPAGTRLKDQCNLVPLPYRGTSVQPYDGPMTEAGIVGRFRGRETYRRTEFVVLRAGAAGDAIIAVRAADREPLFAPIEQVEVLALPGECVYVRDPETDVGNRSALAALARRHGVGKDRTLICEGKFDHVNFIHHPDPLELTVVEVTPPEPPKLFALIKHVLSYADLPPILPILERIDLKELVKGLSPSSFLVPCRSGGLDGLGAPVHYLDERPPERLDWVLIGCERSLQFHRHYYGNEPPRIEMCPKVIAGPRSRPTILKCCLEEFDFKREGQVVIVPWGSDLPMIERALKEVCHGSH	66.988	4864097	-	-	-	-	-	-	-	-	-	-	-	-	-	-	-	15253	16170	-1
3300014199-10-C2	3300014199-10	3300014199-10-C2-cds15	3300014199-10-C2-cds15|3300014199-10-C2	biosn_Pnap_2097, probable biosynthetic protein, Pnap_2097 family	MFDLYASCNGALAESGGDSAIVPSPRQDGPRRAEPPAVVLGMPHLCMGGLSETWLLKELGHRHWSMLAGGSGRSVPDFRDAAGEPVYPAFTSIAIRDAAFNTLHQHDELAFSSQGFRISRSQFTTVHRLSVKGRSVGMLELTSIFVKRLEKGRNRSVVRLTIDGLPPFSPSAGLGTFAATAADIRSDRWHEHFGFSKEDRRESGRLVIDPCPSQDFNGVDFLYFAAYQAFIDRAEWAFFRPLGPRWSTVRRDLVYRGNIEPGERIVVTLLGARRDKATLSHWCRIEREEDGPPLADVFTLRTGLQP	66.988	4864097	-	-	-	TIGR04099	TIGR04099: biosn_Pnap_2097: probable biosynthetic protein, Pnap_2097 family	grade1	-	-	-	-	-	-	-	-	-	16167	17087	-1
3300014199-10-C2	3300014199-10	3300014199-10-C2-cds16	3300014199-10-C2-cds16|3300014199-10-C2	hypothetical protein	MDEKLDDPQHEADEPAASLEELEAALLNSLLGSSRSAAQGLDREHDRAGLARQYNNIVPRLALLEENVARMCNALGRLEQSFAAFQSTLEKK	66.988	4864097	-	-	-	-	-	-	-	-	-	-	-	-	-	-	-	17289	17567	-1
3300014199-10-C2	3300014199-10	3300014199-10-C2-cds17	3300014199-10-C2-cds17|3300014199-10-C2	COG0412 Dienelactone hydrolase and related enzymes	MEQGSAEATIHYLRIKAGNLHGELYQPRDGAGIHPAIVIMNSSAGVCDTRERFYARFLAEHGFAALVVDSFQVRGIPETTTDQSRIRDQEMEQDAYEAFGFLASDPRIDARRIGIMGVSRGGLAALNTALLARRRWFGRPDQDFAARVAIVPPAHLQQRDARTDGKPLLFLLAGRDDYTGVEAARDYAARIASAGNTGTRVLVYPEAHHAWERTGPAIFLAEAENYSRCRMWIEDDATLTERPAGRNMTMEAFFAGRDRYRVLGGHAGGGTEAFKLRAAEGVLDFFASKTSGPTHP	66.988	4864097	COG0412	COG0412: COG0412 ,COGFAMS2, COG0412,Q Dienelactone hydrolase	grade1	-	-	-	K01061	E3.1.1.45 carboxymethylenebutenolidase [EC:3.1.1.45]	grade2	1	1	PF01738.18	PF01738	DLH	Dienelactone hydrolase family	17587	18477	-1
3300014199-10-C2	3300014199-10	3300014199-10-C2-cds18	3300014199-10-C2-cds18|3300014199-10-C2	MSMEG_0572_fam, MSMEG_0572 family protein	METSVPIKPGDAIVEYTGPKIYEDIKANKGEKALICMHTVPFEGSVGLINMLTATRLIRKGYDVTFLLYGPGVLMAAGNRGFPKVGDEGFAGNLALNKQLQTIMKEGGKVVACRFAMGALYGMRESDLIEGVVAIHPLDILDCILTHQRAGALILSTWTV	66.988	4864097	COG2044	COG2044: COG2044 ,COGFAMS2, COG2044,R Predicted peroxiredoxin	grade1	TIGR04044	TIGR04044: MSMEG_0572_fam: MSMEG_0572 family protein	grade1	-	-	-	-	-	-	-	-	-	18742	19224	1
3300014199-10-C2	3300014199-10	3300014199-10-C2-cds19	3300014199-10-C2-cds19|3300014199-10-C2	COG2159 Predicted metal-dependent hydrolase of the TIM-barrel fold	MQRYAPGEKTKRKVFDVHNHIGFMEGYKYYGLPEPVNPTVYTDNDRRTKIGIMDLLGVDRAIVMSNYGIPDAAQPFGLNPVVLDACAKPDKRILGGVWFSPLLKMKEANEASMKLAGEANVKVLKATCLLGGTWNPDDWDPETKVMWEGIIDVCEKYDHVFHIHTSPGGGSDVANAIKFVRAYGKRVKVHVVHCGGGVSGHIKFIPEFLKLIREGYKVYTDTSWSIGFCNRYLFDEIEKAGLGDDRVLFSSDEPWSDFWGEYYKFEGLGISEELKKKIFWENAEKLYGI	66.988	4864097	COG2159	COG2159: COG2159 ,COGFAMS2, COG2159,R Predicted metal-dependent hydrolase, TIM-barrel fold	grade1	-	-	-	K07045	K07045 uncharacterized protein	grade1	1	1	PF04909.14	PF04909	Amidohydro_2	Amidohydrolase	19270	20139	1
3300014199-10-C2	3300014199-10	3300014199-10-C2-cds20	3300014199-10-C2-cds20|3300014199-10-C2	rSAM_MSMEG_0568, radical SAM protein, MSMEG_0568 family	MTTQLQKYLALQSQGAKADGIEADRKGGAGPSDAKTLLIEGHPLTIPILEPSATDSPYTLTAGNGDWLLEKQGHALCRAQSLPAPRFYQGQTGDGIPYHHIARRHGADTLASTVVQECFRYNDPRTRCRFCAIGASLDRGTTIHTKTPEQLAEVALAAQALDGIRHVTLTSGTTEDFDSGALYLGRCAEAVKQATGLPVEIQFEPLRDKTIYARLKAMGVDDVGIHIESFDPEVRRRMTPGKAATSVEAYFQAFTEAVAVFGRNKVSTYVILGLGEDEALTLECCEAAAALGVYPFVVPLRPLPDSYLANTAAPDPAYLFRMVTAVGKMLDAHGLSSSASTAGCVRCRACSPLQFIEGESIAPAPAPHEVELSIAGTAEQLAEYYQVRREIFVLEQGVF…	66.988	4864097	COG2516	COG2516: COG2516 ,COGFAMS2, COG2516,R Biotin synthase-related protein, radical SAM superfamily	grade1	TIGR04043	TIGR04043: rSAM_MSMEG_0568: radical SAM protein, MSMEG_0568 family	grade1	-	-	-	2	2	PF04055.21~PF00583.25	PF04055~PF00583	Radical_SAM~Acetyltransf_1	Radical SAM superfamily @ Acetyltransferase (GNAT) family	20339	21892	1
3300014199-10-C2	3300014199-10	3300014199-10-C2-cds21	3300014199-10-C2-cds21|3300014199-10-C2	COG1765 Predicted redox protein, regulator of disulfide bond formation	MIVRATHLEGWQFALQSGGHHLVSDQSPQYGGGGLGPRPTELLLWAVAACFGQAVRFVASRMRKTVDNLALEVEGIRDQQAHRFAGIRIAVSADCPAETLRDIATRAQKHCYVTNSLLPGISIVMDVRVGREQRQQTI	66.988	4864097	COG1765	COG1765: COG1765 ,COGFAMS2, COG1765,R Uncharacterized OsmC-related protein	grade1	-	-	-	K07397	yhfA putative redox protein	grade1	1	1	PF02566.19	PF02566	OsmC	OsmC-like protein	21889	22305	1
3300014199-10-C2	3300014199-10	3300014199-10-C2-cds22	3300014199-10-C2-cds22|3300014199-10-C2	Protein of unknown function DUF1116	MADLNQRLSVINLGLEMFHDEFKDQGVPTVQVDWRPPADGDVGLIEGLCRLQCPEVEEANARTLQRMMASRPVWIDVQPAIFAIPGFEPFQLLHSGPPIDFGDMCDPQQRAVEAAAVFEGWVADRDGLITQLKRGQIKLRPNYELGSVGPMCGILSPSMPVIVTENQTYGNRSWATFNEGKGNVMWMGTYDQGTIDRLRWMRDVLAPNLRAALHTRKDFIDIFKLIAEGTLMGDEVHARSAATTLLLLRQLVPMLLATDADKATIARIVEFISQNNHSFLSLTMTACKVAADAAHGIPHSTVVTAMTRNGVDFALRVGGIDDWFITKTAPMDEAIYYSGYGPEDAAGDIGDSAIVETLGLGGMIIGAAPSISSFVGGTMQHSRQAMATMRSICAGANPA…	66.988	4864097	-	-	-	-	-	-	-	-	-	1	1	PF06545.11	PF06545	DUF1116	Protein of unknown function (DUF1116)	22326	23765	1
3300014199-10-C2	3300014199-10	3300014199-10-C2-cds23	3300014199-10-C2-cds23|3300014199-10-C2	ArcC Carbamate kinase	MQTAFSPGDVNVAKPIAVLAFGGNAILEAGDDGTFATQLEKAKAACRQMLTVLKMGYGLVMVHGNGPQVGNLLIQFDRAKDRIPVPPLDVAGAASQGLLGYMLEISMRAVLAESRMESDVATILTQVLVDPDDPAFSNPTKPIGPFYSREVAEHHRTAEGWSIVEDSGRGWRRVVCSPQPREVLELGTIKRLAEAGTVVIACGGGGIPVHRLGDQLVGIEGVIDKDSTAALLAQNIGAELFMILTAVDRVYVDFGRPTQRAVDVMTVGEAQKWLAEGQFPPGSMGPKIRSAIEYVENGGLEAIITSQNNITAALQSSTCTRIVKQNNPVEALS	66.988	4864097	COG0549	COG0549: COG0549 ,COGFAMS2, COG0549,E Carbamate kinase	grade1	TIGR00746	TIGR00746: arcC: carbamate kinase	grade1	K00926	arcC carbamate kinase [EC:2.7.2.2]	grade1	1	1	PF00696.28	PF00696	AA_kinase	Amino acid kinase family	23735	24736	1
3300014199-10-C2	3300014199-10	3300014199-10-C2-cds24	3300014199-10-C2-cds24|3300014199-10-C2	SucD Succinyl-CoA synthetase, alpha subunit	MIFQQAIVRKNQYQDSVRLMSVSRKAGGLPGVLKVMAILGTDSNKKVLADLGLMSATVSAATPNDLVICVEAETSGAVDAAVAEVDALLKTVATGQAQAEKPKSIDDAMDKLPGANFALISLPGRLAKLDVTTALARGLNVMLFSDNISIADEIEFKRLAVANGVLCMGPDCGTAIVNGVPLAFANVVRRGSIGLAAASGTGIQEVTCLIDRFGGGVSHAIGVGGRDLKKEVGGLMMCQAIRSLAQDPNTRSLIILSKPGDPAVLRKVLDEAKATGLKVVACLLGADRDTASSYPDVTLVSTLEAAAFEALGQPIPEMVFPEALKKRINGLDPRRRYLRGLYSGGTLCYETLFILKDHLDVQSNVPIRPDLNLHYPAKGTAHCCVDLGEDDFTQGVPHP…	66.988	4864097	-	-	-	-	-	-	K02381	fdrA FdrA protein	grade1	2	2	PF02629.19~PF00549.19	PF02629~PF00549	CoA_binding~Ligase_CoA	CoA binding domain @ CoA-ligase	24733	26241	1
3300014199-10-C2	3300014199-10	3300014199-10-C2-cds25	3300014199-10-C2-cds25|3300014199-10-C2	GlcD FAD/FMN-containing dehydrogenases	MKTPEKELREALGTAVTFDPQILRTYDHDLGEMPGPLMAMIKHVPEVVVAARSVQDVTRAMAIAGSLRIPVTPRAQATSGYGGAIPCKGGMVLDVSGLDRVLAINAKEAIVDVEPGVVWEALSRTLAKAGLDNRVCPTSAPSSTVGGWFAMGGVGIGSLRYGSIRDNVIEIDVAGLDGRVTTYAGEQIEPFHQTCGTLGVITRLRLACRKAEAMRPASVWLPGADQVARFLAQAEAQLPVYSACLQSSGYCALRAEADGHAPAIAAGFLITLAAPEATLDEAELASLAQAHGGRVLGQAVASREWAERFYPMRIKKIGPSVLVGEFYIPLSGFAACIKAVQAALPRDVLGLEAFAVRNGSLAVLVYMLDDAGALLYPLRMGKAMIPLRLAQRHGGRVYA…	66.988	4864097	COG0277	COG0277: COG0277 ,COGFAMS2, COG0277,C FAD/FMN-containing dehydrogenase	grade1	-	-	-	K00104	glcD glycolate oxidase [EC:1.1.3.15]	grade1	2	2	PF01565.23~PF02913.19	PF01565~PF02913	FAD_binding_4~FAD-oxidase_C	FAD binding domain @ FAD linked oxidases, C-terminal domain	26256	27689	1
3300014199-10-C2	3300014199-10	3300014199-10-C2-cds26	3300014199-10-C2-cds26|3300014199-10-C2	GlpC Fe-S oxidoreductase	MTNKIGASATSNAEELAHAMDTCARCGFCKSVCPTYPFGGGFEASSPRAKVHFLKENQEGRAELTPEWVDRLYRCTTCERCQAVCQTGIPLVHLWEKARAGMVEKGLGPMPAHKKLRAAAAEFGNPYGEPSSRQSQWLLPEHAPVERAEILIFGGCTASYRMPAMLQSGVTILTRLGIPYAYAGGEECCCASPLLRTGQLEAAQELISRNLDLFARKGATRIVTPCGGCSKTLKFDYPAWARKLGKPFDVEVLHFSEVYVSLIREGRLKPRTRVDRTVTFHDPCHVGRSQGLFDEPREILAAIPGVRLVEMAHCREESRCCGAGGGVKANYPEMAAQIARDRVSEAIETGADTLVTMCPFCQTSFSQAIGELQGTIQLMGLEQLLLESVGP	66.988	4864097	COG0247	COG0247: COG0247 ,COGFAMS2, COG0247,C Fe-S oxidoreductase	grade1	TIGR03379	TIGR03379: glycerol3P_GlpC: glycerol-3-phosphate dehydrogenase, anaerobic, C subunit	grade3	K08264	hdrD heterodisulfide reductase subunit D [EC:1.8.98.1]	grade1	3	2	PF13183.6~PF02754.16~PF02754.16	PF13183~PF02754~PF02754	Fer4_8~CCG~CCG	4Fe-4S dicluster domain @ Cysteine-rich domain @ Cysteine-rich domain	27708	28883	1
3300014199-10-C2	3300014199-10	3300014199-10-C2-cds27	3300014199-10-C2-cds27|3300014199-10-C2	Protein of unknown function DUF2877	MTGVAGTVGCEVPRPGRQAWHGQVRAVFARSAHLWGDGIFLTLGRPGLAAHPYSVLWPGFPDALVVGQAMTVTSEGLYSHGGVVAEFRGMEVFSPLLAARPMAGKDRIALALSASLARAVTLPSRGGFHEVLIRHGHPRPKESPSRLQRHFAMAGARHGSALCQAMAARDEEGLFRAAAGLAGMGVGLTPAGDDLLAGVLAALRFYARSSGEAVFPEDRLEQVAGEAGKLTSPFSAFLLAAAARGLVAEPLADWLDAVHRGLAELAAGKVPEIAALGHSSGLDTLSGMFLALQTIIGERPWMN	66.988	4864097	-	-	-	-	-	-	-	-	-	1	1	PF11392.8	PF11392	DUF2877	Protein of unknown function (DUF2877)	28880	29791	1
3300014199-10-C2	3300014199-10	3300014199-10-C2-cds28	3300014199-10-C2-cds28|3300014199-10-C2	COG2144 Selenophosphate synthetase-related proteins	MDELSLPELAQALGESAAFRNKCHIKPAIEAFADLGAAFGIQNGDDAAAIPDGDGFLLLAAEGIIPSMLHENPHMAGLCAVLANVNDIYAMGGRPLAMVDVIGTPDEAGAREICRGLSHNAARFRVPVVGGHVLRTQSDVSLSVAILGKARKLITSFAARPGDRLVLISNAKGQWLSQGFWNCTLECNNADLVANLEMLPQVAELGLVRAGKDVSMAGIAGTTVMLAESSGLGACIDLDRISPPQGVALVPWLLAFMSYGFVLAVDPAQVDALVGLFRRQGLDGTDIGSFHEEGRVLLARGSERAVLWDFGRSGFAGGADS	66.988	4864097	COG2144	COG2144: COG2144 ,COGFAMS2, COG2144,R Selenophosphate synthetase-related protein	grade1	TIGR04049	TIGR04049: AIR_rel_sll0787: AIR synthase-related protein, sll0787 family	grade1	K07123	K07123 uncharacterized protein	grade1	2	2	PF00586.24~PF02769.22	PF00586~PF02769	AIRS~AIRS_C	AIR synthase related protein, N-terminal domain @ AIR synthase related protein, C-terminal domain	29779	30744	1
3300014199-10-C2	3300014199-10	3300014199-10-C2-cds29	3300014199-10-C2-cds29|3300014199-10-C2	hypothetical protein	MIPAAPSWGLNSRFYLPNEDAAVVCTALRLLDRPVRRPVFVGGSGMLLLEAAVALPALERATFVDIAPFQTEYFQRLVRAIEGAESTDALRAWFCLSVCPELKNHYRRRGRRYNLGNILAALTEHFGLSFFFDEDAFHRVQRALASIDTVQDDIGSYLLGTGVRHDFIYLSNVPDYLPRKDMETLFEACRAQKAPVYLLLTEACRDQEAVRQAWAMAGYVPHPAIHELNRHNRGLGSATNGKHWNRPGFIWLLLPGEN	66.988	4864097	-	-	-	-	-	-	-	-	-	-	-	-	-	-	-	30741	31517	1
3300014199-10-C2	3300014199-10	3300014199-10-C2-cds30	3300014199-10-C2-cds30|3300014199-10-C2	FhlA Transcriptional regulator containing GAF, AAA-type ATPase, and DNA binding domains	MAPSVFQFENVQRLLLDMAKRKTVDAVLDLAVKTLHVYPEVALARVWLIQSPAGGCAVCKFTTQCEDKSLCLRLLASTGESIVDGATWTHIDGTHSRFPIGKGKVGVIAQEGVPTEVLAVDPDASWVSDPDWMKREQIASFVGQPLICQDELLGVLAVFTRVTIGEGALGMLRMVADHLAYAISNARAFETIARLKQQVETENAFLREEIKEAHDFKGIIGESPDIAQILHSIAMVAPTDANVLIYGESGTGKEMIAREIHNSSGRRNKPMIKINCSAIPTELFESEFFGHARGAFTGAVQARIGYFQAAEGGTLFLDEVGELPVHLQSKLLRVIQEGEYRRVGEDLVRTADVRIISATNTDLRAAIKSGRFREDLYYRLQVFPIEVLPLRERKCDIRL…	66.988	4864097	COG3604	COG3604: COG3604 ,COGFAMS2, COG3604,KT Transcriptional regulator containing GAF, AAA-type ATPase, and DNA-binding Fis domains	grade1	TIGR01817	TIGR01817: nifA: Nif-specific regulatory protein	grade2	-	-	-	2	2	PF13185.6~PF00158.26	PF13185~PF00158	GAF_2~Sigma54_activat	GAF domain @ Sigma-54 interaction domain	31517	33133	1
3300014199-10-C2	3300014199-10	3300014199-10-C2-cds31	3300014199-10-C2-cds31|3300014199-10-C2	hypothetical protein	MPFRLSSALLAVLLTSPGHALPPRVKNRTGKPIWLRPMAEHPGNSTAGRFEFKLYDSQDAGGQESQKQTGPDLRYFLDGVPGKPLAIELPLPKPGPEPVSSPSEAADQGDAWKEYVDWIRVSGVFIPPGFELEITELTGKAKFDYAFEFRESFKAPLLPKGCGIIGFHRKAPEGAEPGIKLSCAYIEASPEDRIRPRTDAQGSLILGLKMGAARPIGEGKAE	66.988	4864097	-	-	-	-	-	-	-	-	-	-	-	-	-	-	-	33166	33834	-1
3300014199-10-C2	3300014199-10	3300014199-10-C2-cds32	3300014199-10-C2-cds32|3300014199-10-C2	hypothetical protein	MRPSLRNQLLATGLLVPAFPVLASGIMVPPAAFQADEEALAFRPPREAPATEAKVPGETTGRKAAFDAFFSSSGAMGDLLEIQTPPDLGLPRRVRAVDGGIGWISAPLDPIAHLGPRGMLTVFPRKPVLVFGFLLGKGTMWFTSQDGKATGTEPGGPRPSGWWWSCPRRETASSRPTRWERSDRGLAPGGDQQTVFFKWTCREMVAAVFTLR	66.988	4864097	-	-	-	-	-	-	-	-	-	-	-	-	-	-	-	34013	34651	1
3300014199-10-C2	3300014199-10	3300014199-10-C2-cds33	3300014199-10-C2-cds33|3300014199-10-C2	CaiD Enoyl-CoA hydratase/carnithine racemase	MNDSPYLRRTDDGGVTTLTLDRPQSRNSLSLGMLRALRGALAELVLDEAVRVVILAGNGPAFCAGHDLKELRESGYDPGFIEALFAECAEVMLAIVHLPQPVIARVHGVATAAGAQLVASADLAFAADDARFATPGVNIGLFCSTPMVALSRNVAPKHAMQMLLTGELIDAATALRFGLVNELAPLGELEARTLAFARRLAAKSKLTLAIGKEAFYRQAELPLAEAYRYAGTVMAANLRAQDAREGIAAFLDKRPPVWCGR	66.988	4864097	COG1024	COG1024: COG1024 ,COGFAMS2, COG1024,I Enoyl-CoA hydratase/carnithine racemase	grade1	TIGR02280	TIGR02280: PaaB1: phenylacetate degradation probable enoyl-CoA hydratase PaaB	grade1	K01692	paaF echA enoyl-CoA hydratase [EC:4.2.1.17]	grade1	1	1	PF00378.20	PF00378	ECH_1	Enoyl-CoA hydratase/isomerase	34673	35458	1
3300014199-10-C2	3300014199-10	3300014199-10-C2-cds34	3300014199-10-C2-cds34|3300014199-10-C2	AdhP Zn-dependent alcohol dehydrogenases	MEAMVLEAPGTPLSREERPIPSPGADQVLIKVGACGVCRTDLHILDGELDRPALPLVPGHEIVGRIAALGAGVTGLVPGQRVGVPWLAGTCQSCAPCRSGRENLCDRAVFTGYDLDGGYAEYTVANAQFTLPMPERDTDAADAPFLCAGLIGHRAYRMAGDARALGIYGFGAAAHIITQVALRQGRKVFAFTRPGDAESQAFALGLGAAWAGDATRPAPEPLDAALIFAPAGGLVPAALAAVAKGGTVVCAGIHMSDIPAFPYALLWGERVLRSVANLTRQDGLDFFRTIQGMDIHTTVTAFPLREANLALARLRAGALQGAAVLVP	66.988	4864097	COG1064	COG1064: COG1064 ,COGFAMS2, COG1064,G D-arabinose 1-dehydrogenase, Zn-dependent alcohol dehydrogenase family	grade1	TIGR02822	TIGR02822: adh_fam_2: zinc-binding alcohol dehydrogenase family protein	grade1	K13953	adhP alcohol dehydrogenase propanol-preferring [EC:1.1.1.1]	grade1	1	1	PF08240.12	PF08240	ADH_N	Alcohol dehydrogenase GroES-like domain	35460	36443	-1
3300014199-10-C2	3300014199-10	3300014199-10-C2-cds35	3300014199-10-C2-cds35|3300014199-10-C2	HdeD Uncharacterized conserved protein	MSQIEALHQSCSLESNWWIFSIRGILALMFGSLALLMPVAAVLTLTLAFGAYATIDGAFHLVSGISLARKGRRWAGLVVGGSLGILAGLVTLIAPQLASFGLTAFLWTMVSLWAIATGVMAIASAMRLRRESQGGGFLALSGGLSVLLGAAMQVLFWLNPAAAMPLLGLVIAFNSLVSGVMLLMLAFRLVKLEKPATSG	66.988	4864097	COG3247	COG3247: COG3247 ,COGFAMS2, COG3247,S Uncharacterized membrane protein HdeD, DUF308 family	grade1	-	-	-	-	-	-	2	1	PF03729.13~PF03729.13	PF03729~PF03729	DUF308~DUF308	Short repeat of unknown function (DUF308) @ Short repeat of unknown function (DUF308)	36534	37133	-1
3300014199-10-C2	3300014199-10	3300014199-10-C2-cds36	3300014199-10-C2-cds36|3300014199-10-C2	Potassium-transporting ATPase C chain	MLRMLTKSTLLLLASVAICCVMYPLVLWAIGQAAFPFQANGSLLKGPDGAVVGSRLIAQPFTKDEYFQPRPSAASYDASSSGSSALSASNYALRDRVARTLGPIVKYRDGKPVAPDVEQWFQKDVFQGNPGIVAQWADLHNSLAQAWVAADPKNAAYVDDWTKAHPALVAQFIKDNPATPAPKAADLAVVFFKDFAKANPARFPSAVTKNGADGKPVTAIEPVKDGSDIQSIFFDMWRQDHAQAELQDVPGDLVTTSASGLDPHITLQNAEFQLERVAPKWAADLKRDPAAVRGEIESLLQRHTLAPWNGLIGEKLVNVLEVNLELRKQYGAP	66.988	4864097	-	-	-	-	-	-	K01548	kdpC K+-transporting ATPase ATPase C chain [EC:3.6.3.12]	grade1	2	1	PF02669.15~PF02669.15	PF02669~PF02669	KdpC~KdpC	K+-transporting ATPase, c chain @ K+-transporting ATPase, c chain	37186	38187	-1
3300014199-10-C2	3300014199-10	3300014199-10-C2-cds37	3300014199-10-C2-cds37|3300014199-10-C2	KdpB High-affinity K+ transport system, ATPase chain B	MNTTLTIKQTGKSRPSKPGQPESARRVRQRNLLERETALPALRQAVVMLRPDLQWKNPVMFVVEVGAFLTLAYILRGAFGGPVSQVPMTYFIALDAWLFLTVLFANFATALAEARGKAQADSLRKTRHEMVAYRLTRGGSFEQVASTMLRQGDRVAVAAGQMIPGDGEIVEGVASVNESAITGESAPVIREAGGDRSGVTGGTTVLSDRIVVEITSAPGNSFLDRMIALVEGAIRQRTPNEIALTLVLSAFTLVFLIVVVPLWPMAWNAEQYMMGYLGLSEPLKSLGTDIPTLIALVVCLIPTTIGALLAAIGIAGMDRAMQANILAKSGKAVELCGDIDVILLDKTGTITMGNRHATRFIPVGAATVKEVGKLAALASTADDTPEGKSVVALYEEDQR…	66.988	4864097	COG2216	COG2216: COG2216 ,COGFAMS2, COG2216,P High-affinity K+ transport system, ATPase chain B	grade1	TIGR01497	TIGR01497: kdpB: K+-transporting ATPase, B subunit	grade1	K01547	kdpB K+-transporting ATPase ATPase B chain [EC:3.6.3.12]	grade1	2	2	PF00122.20~PF00702.26	PF00122~PF00702	E1-E2_ATPase~Hydrolase	E1-E2 ATPase @ haloacid dehalogenase-like hydrolase	38215	40377	-1
3300014199-10-C2	3300014199-10	3300014199-10-C2-cds38	3300014199-10-C2-cds38|3300014199-10-C2	KdpA K+-transporting ATPase, A chain	MLMQTWLLPVALLVVATVIAYPLSRYLAWVMDGKYRPMPVLGWFERLLDSGDQTWKQYTAALLIFNTLLFVFGFLVLFLQPWLPLNPDAKGMLAPSTIFNSVVSFMTNTNLQHYTGEVHLSNFSQIFFCIANMFLSASIGFCALVAIIRAFRGESRLGNFFVDMWRVVVYMFVPAALVFGLIFMAEGSPMTLKGATQVATLEPAAMGTTDKGEAKKQTIVVGPVAALESIKMLGTNGGGFYGMNSAHPFENPTGLSNFFNTLAMMVFPFALVFMYGRMLKRMRHSVVIFSVMFLLMAGTVAWSVGFDTLKPNPGLTGQAVARTYEVPSASAPGGKRSIVLPAVASLPVDQHLGNLEGKELRFGTSAGATFDAMTTDVTCGAVNAEEDSMNPMASLSPMV…	66.988	4864097	COG2060	COG2060: COG2060 ,COGFAMS2, COG2060,P K+-transporting ATPase, A chain	grade1	TIGR00680	TIGR00680: kdpA: K+-transporting ATPase, A subunit	grade1	K01546	kdpA K+-transporting ATPase ATPase A chain [EC:3.6.3.12]	grade1	1	1	PF03814.15	PF03814	KdpA	Potassium-transporting ATPase A subunit	40423	42252	-1
3300014199-10-C2	3300014199-10	3300014199-10-C2-cds39	3300014199-10-C2-cds39|3300014199-10-C2	hypothetical protein	MNLAVWMVAMFLLGIAAMAVCFLFLEGCEKI	66.988	4864097	-	-	-	-	-	-	-	-	-	-	-	-	-	-	-	42368	42463	-1
3300014199-10-C2	3300014199-10	3300014199-10-C2-cds40	3300014199-10-C2-cds40|3300014199-10-C2	WxcM-like, C-terminal	MGRIADCHLLEFPKIKDHRGNLTFVEGGRHVGFEIKRVYYLYDVPGGESRAGHAHRTLASVIIAINGSFDVRLDDGNEKRTQKLSRANEGLYLCPGIWRELDNFTSGSVCLVLASEFYDESDYYRDYEEFKQAVENGVFSA	66.988	4864097	-	-	-	-	-	-	-	-	-	1	1	PF05523.11	PF05523	FdtA	WxcM-like, C-terminal	42878	43303	1
3300014199-10-C2	3300014199-10	3300014199-10-C2-cds41	3300014199-10-C2-cds41|3300014199-10-C2	WecE Predicted pyridoxal phosphate-dependent enzyme apparently involved in regulation of cell wall biogenesis	MTPGSDLSIPFLDVKASYLELKQEIDDAIARVMDSGWYLLGKEIEAFESEYADYSEARHCVGLANGLEALVLALKALGVGPGDEVIVPANTYIATWLAVSYAGAVPVPVEPVPGVWNIDPDRIEAALTSRTKVILPVHLYGQPADLEPILAIAARHGLRVLEDAAQAHGARYGGRRIGACGDITAWSFYPGKNLGCFGDGGAVTTNDPELADRIRVLRNYGSRVKYRNEIKGHNSRLDEIQAAVLRVKLKHLDDWNGRRSVLARGYLHGLAALPGVGLPKVIAKADPVWHVFVVDVPGRDQVQAKLREEGVESLIHYPVPPHLSEAYAADQAWGSYPVTERAARTHLSLPMGPHLSIEQQGRIIDAVVRTLRRLCGPEE	66.988	4864097	COG0399	COG0399: COG0399 ,COGFAMS2, COG0399,M dTDP-4-amino-4,6-dideoxygalactose transaminase	grade1	TIGR03588	TIGR03588: PseC: UDP-4-keto-6-deoxy-N-acetylglucosamine 4-aminotransferase	grade1	K13017	wbpE wlbC UDP-2-acetamido-2-deoxy-ribo-hexuluronate aminotransferase [EC:2.6.1.98]	grade1	1	1	PF01041.17	PF01041	DegT_DnrJ_EryC1	DegT/DnrJ/EryC1/StrS aminotransferase family	43300	44439	1
3300014199-10-C2	3300014199-10	3300014199-10-C2-cds42	3300014199-10-C2-cds42|3300014199-10-C2	hypothetical protein	MGEPTFMHDRLLAACRLQVPIQGMDIQGRLAYHWQRMFGGESAAR	66.988	4864097	-	-	-	-	-	-	-	-	-	-	-	-	-	-	-	44446	44583	1
3300014199-10-C2	3300014199-10	3300014199-10-C2-cds43	3300014199-10-C2-cds43|3300014199-10-C2	FkbH Predicted enzyme involved in methoxymalonyl-ACP biosynthesis	MTDLLGYDIHRYKAQATLFATRPARIGLMNLELTGPRPQVIQINIWRNHSFEPIETLIGPYAAFGRWQGNFKYSDYDDSLAFSNRLPAQIEILWLDFSRYHHSTSFEPWLEWLTGRVKCLRGATSAPILLVSWTDSPVHSAAVQAALAAITAAFFCDLGELCAEAGVNLLDPRVSQVTGSPVGPSAQAVIARKLACHWIPAAVLPPIKAIALDLDNTLHAGVLGEDGVDGVLLGPGHRDLQNFLVGLRQRGIFLALVSRNNYADVENLFTCRGDYPLRWADFSATEISWGEKADALRRVAEALRIATDAIVFVDDNPGELASVAAQLPHLHTVFAGDDPGVTLRALEYYPGCWRWKIEAADGLRIADLEVNAEREKLLAEHSDLTAYYRSLNVTLNLRF…	66.988	4864097	COG3882	COG3882: COG3882 ,COGFAMS2, COG3882,I Predicted enzyme involved in methoxymalonyl-ACP biosynthesis	grade1	TIGR01686	TIGR01686: FkbH: FkbH domain	grade1	-	-	-	-	-	-	-	-	-	44635	46317	1
3300014199-10-C2	3300014199-10	3300014199-10-C2-cds44	3300014199-10-C2-cds44|3300014199-10-C2	AcpP Acyl carrier protein	MNQLELEAKVLSVLNSVLHLDLQSGCRPSRQDLPNWDSLKHIEIIFGLEEELGLEFTEDELAGMDSLEKIMAAAQGKYAA	66.988	4864097	COG0236	COG0236: COG0236 ,COGFAMS2, COG0236,IQ Acyl carrier protein	grade1	-	-	-	K02078	acpP acyl carrier protein	grade1	-	-	-	-	-	-	46314	46556	1
3300014199-10-C2	3300014199-10	3300014199-10-C2-cds45	3300014199-10-C2-cds45|3300014199-10-C2	PseH, pseudaminic acid biosynthesis N-acetyl transferase	MRHSISVEGFAFRLRPIADDDAAFVLQLRSDSNLNEFLHPSSGRLADQLDWFQAYYQRPGDYYFVLERQSTSEREGLVAIYDIDEHQGIGEWGRWILRPGSLGAVECAWLIYTAAFGEIGLTELYCRTVADNRSVVSFHESCGLGAGKRLKGHFTLGSRVFDAIEHRIDRALWAERSPRLKKLAQITARKIRG	66.988	4864097	COG1670	COG1670: COG1670 ,COGFAMS2, COG1670,JO Protein N-acetyltransferase, RimJ/RimL family	grade1	TIGR03585	TIGR03585: PseH: pseudaminic acid biosynthesis N-acetyl transferase	grade1	K00657	speG diamine N-acetyltransferase [EC:2.3.1.57]	grade1	1	1	PF13302.7	PF13302	Acetyltransf_3	Acetyltransferase (GNAT) domain	46546	47127	1
3300014199-10-C2	3300014199-10	3300014199-10-C2-cds46	3300014199-10-C2-cds46|3300014199-10-C2	hypothetical protein	MELLEPMPGSETLTPFLSAGIKMYHLGYQVKNIELALDWVKSNKGKVIVNPVPAIAFGCHRISFVMFRNGLLIELIEG	66.988	4864097	-	-	-	-	-	-	-	-	-	-	-	-	-	-	-	47300	47536	1
3300014199-10-C2	3300014199-10	3300014199-10-C2-cds47	3300014199-10-C2-cds47|3300014199-10-C2	FabG Dehydrogenases with different specificities (related to short-chain alcohol dehydrogenases)	MMPEAPGTTLITGGTRGLGRALSLRAARAGMEVLALYRSDEEAARALLREAAGLPGTVRCVRHDVTQPGFPEPPEGGRLVFIHAAAVPFRPAPLHLLKDEDFHDQWRVAVLGFLNGLRVVLRPMVRSGGGTVVAVLTSALAGAPPRGFGAYAAAKAALQEITGSVGTEYGPRGVRALCVSPGFMATDFSASWDERIRAAVCGSQVGGALAPDAVAEGIWRLVDPPD	66.988	4864097	COG4221	COG4221: COG4221 ,COGFAMS2, COG4221,C NADP-dependent 3-hydroxy acid dehydrogenase YdfG	grade1	TIGR01831	TIGR01831: fabG_rel: putative 3-oxoacyl-(acyl-carrier-protein) reductase	grade1	K00059	fabG 3-oxoacyl-[acyl-carrier protein] reductase [EC:1.1.1.100]	grade1	1	1	PF13561.6	PF13561	adh_short_C2	Enoyl-(Acyl carrier protein) reductase	47572	48252	-1
3300014199-10-C2	3300014199-10	3300014199-10-C2-cds48	3300014199-10-C2-cds48|3300014199-10-C2	MaoC Acyl dehydratase	MIQDDGAAEHSFETIQEGREEHRDYCISPEILAGFLATFGDRSPLHVDAEYARAAGFPGPVTHGTLLNGFLSHFVGMVFPGRRAMLLSVDLRYLSPGFLGDEIRLDARVAQKQETSRALVLHVRFTRLRDEMLLAAGKALVMVHDA	66.988	4864097	COG2030	COG2030: COG2030 ,COGFAMS2, COG2030,I Acyl dehydratase	grade1	-	-	-	K17865	croR 3-hydroxybutyryl-CoA dehydratase [EC:4.2.1.55]	grade1	1	1	PF01575.19	PF01575	MaoC_dehydratas	MaoC like domain	48242	48682	-1
3300014199-10-C2	3300014199-10	3300014199-10-C2-cds49	3300014199-10-C2-cds49|3300014199-10-C2	DltB Predicted membrane protein involved in D-alanine export	MPRTLVIVIILFPLWVHLARVLLPRVPKAGVLALGSLAGLFLLTSAAFQPLTGSRASAQHLAEACLVAYLGLAVVHWGLLRRWAQRGGWRTLASFLFPILVLVLVKYLPLAGLFMSRAGFKGGAGTDLLLGISYMAFRLSYLTLEVRNGTVPPPGIVAYLAFAFFLPTLSVGPINTYANHCTPGEGRSGAFGHALRVLLGAVKYLFLAVLVNQLTYTGLFLDGHPHAWVDLPIAMASYYVYLYLNFSGYCDMAIGTAGLVGIRCAENFDNPFAARNVKEFWNRWHITLSTYMRDVVFSPLSKWLVRRVGATRANHATAACIMVVFLIVGVWHGVGWNFLLFGLAHGLAVVANHYYTLFLKKRLGRERFLAYGKNPLVRWIAVGSTFAYISASLFLFAND…	66.988	4864097	COG1696	COG1696: COG1696 ,COGFAMS2, COG1696,M D-alanyl-lipoteichoic acid acyltransferase DltB, MBOAT superfamily	grade2	TIGR04091	TIGR04091: LTA_dltB: D-alanyl-lipoteichoic acid biosynthesis protein DltB	grade1	K03739	dltB membrane protein involved in D-alanine export	grade1	1	1	PF03062.19	PF03062	MBOAT	MBOAT, membrane-bound O-acyltransferase family	48692	49927	-1
3300014199-10-C2	3300014199-10	3300014199-10-C2-cds50	3300014199-10-C2-cds50|3300014199-10-C2	hypothetical protein	MPEPESNPWSRSRAAGVCSLLSACLLLPVLVAWGAKPGREGMYRTLPVNMGPYVAIERQIYQEQGDIDVLFLGDSFLWQAVDIPRVRDALTGDLGRPARVFSFSTNWAGLDRQYVLLRDLLARRRVGMVVLDLPAPDIPMEDKPHNLSYYWLRMGDDPELFRGLSSKDRATVYSVMVLGAPRFLLARLRSSPIDPKQADPALLSLVENRLGYLGAPFQEEPVRESPGTVIRFSPKSQGDFRFTGPALGPLQRHFAVLIAGLLGRYGVRGVILHVPRYSERHGTMVDERECWPKALDGRLELMGIPPARLFQGLSEDQIQHHFYNEHFNANGKRLFTQFLLPALRTLHAETPPESLPLAGNPADVGLP	66.988	4864097	-	-	-	-	-	-	-	-	-	-	-	-	-	-	-	49991	51094	-1
3300014199-10-C2	3300014199-10	3300014199-10-C2-cds51	3300014199-10-C2-cds51|3300014199-10-C2	AcpP Acyl carrier protein	MDPNSVIKEMQVLFDEIFLDQVVLTPELSAKQVPEWDSLMHINILVAVEEHFHIRFRVGEVEATRNVGEFAELVGRRILEGN	66.988	4864097	COG0236	COG0236: COG0236 ,COGFAMS2, COG0236,IQ Acyl carrier protein	grade1	-	-	-	K02078	acpP acyl carrier protein	grade1	-	-	-	-	-	-	51098	51346	-1
3300014199-10-C2	3300014199-10	3300014199-10-C2-cds52	3300014199-10-C2-cds52|3300014199-10-C2	FkbH Predicted enzyme involved in methoxymalonyl-ACP biosynthesis	MNQDLADCLRTMDPRFINDMAIHTKEAQSFTEVIRLSTLRRRAMRAGLWPKPEEGEDLRVAVLGGCTLYPFTELLEHHLEASGTRCRLFVGDYDNYTAEILEESSPLRAFRPEVTILIPSARRCVSSGLLADPPQVHRACAQAQVENLLGLCGVLHAVTGSEVILANFLLPSRMDPGSYRTRTLGSPWSFRKQVNLELGLQAPAFVQICDVEQMGCRFGNLNAADDRTWFESKQAFTPDMTERVAREAAHQIRSLRQSTKKVLVMDLDNTLWGGVIGDDGLAGIELGDTSPRGEAFKAFQAYAKALTQRGILLAVCSKNDEAVAKEPFGHHPEMVLRLDDIVAFRANWNPKSENLVEIAAQLNLGLDSLVFVDDNPSEIDIVRQFVPEVEAILLGPDPS…	66.988	4864097	COG3882	COG3882: COG3882 ,COGFAMS2, COG3882,I Predicted enzyme involved in methoxymalonyl-ACP biosynthesis	grade1	TIGR01686	TIGR01686: FkbH: FkbH domain	grade1	K16027	asm16 methoxymalonate biosynthesis protein	grade1	-	-	-	-	-	-	51333	53207	-1
3300014199-10-C2	3300014199-10	3300014199-10-C2-cds53	3300014199-10-C2-cds53|3300014199-10-C2	WbbJ Acetyltransferase (isoleucine patch superfamily)	MELLIILLKSRDNLGDTVRGWWARVWWPSLIHAGGRFRLRAMPRFRAYFGKAVFGRRCRVFGTMTFVLGDRKQPGTIIVGDQMVAEAGCTLAPRGGAIEIGRDCFLGNDVILQAYQGSTIRIGDHVMIAKGCCLYASNHVHSATTRPMKEQGETGKGIVIEDDVWFGANVIVLDGVKVCKGAILGAGSVVTRDVPPLAIVGGVPAVQIMARG	66.988	4864097	COG0110	COG0110: COG0110 ,COGFAMS2, COG0110,R Acetyltransferase (isoleucine patch superfamily)	grade2	TIGR03532	TIGR03532: DapD_Ac: 2,3,4,5-tetrahydropyridine-2,6-dicarboxylate N-acetyltransferase	grade3	K00661	maa maltose O-acetyltransferase [EC:2.3.1.79]	grade2	2	2	PF14602.6~PF00132.24	PF14602~PF00132	Hexapep_2~Hexapep	Hexapeptide repeat of succinyl-transferase @ Bacterial transferase hexapeptide (six repeats)	53324	53962	-1
3300014199-10-C2	3300014199-10	3300014199-10-C2-cds54	3300014199-10-C2-cds54|3300014199-10-C2	Glycosyltransferase 2-like	MCEESPLVSFIIPAFNHENFITLCLESIKADPYPRKELIVLDDGSRDRTFAVAKEWCEQNQEAFERTEADSRPNRGVCRTLNELVARTKGEFIIPIASDDEVVPGTVRERVDFLLRKPKVLAVYGDSWLIDEAGATMGASLILDLGGNKKALANPSLIAMEVILRWSGCGPGFMARRACYDPIRGVGLYDESLFLEDREYFLRMVAKGILRFLDIRVAKYRVRGSSMSRSKENALKMEAGMLLSELKNRIRFRGILRLALEGVIIHRRLRLKGGFWKNLKVLPRTLVLLPLKLALDLRSRHGAKHGTPDHSA	66.988	4864097	COG1215	COG1215: COG1215 ,COGFAMS2, COG1215,N Glycosyltransferase, catalytic subunit of cellulose synthase and poly-beta-1,6-N-acetylglucosamine synthase	grade2	-	-	-	K12988	wapR alpha-1 3-rhamnosyltransferase [EC:2.4.1.-]	grade2	1	1	PF00535.26	PF00535	Glycos_transf_2	Glycosyl transferase family 2	53937	54875	-1
3300014199-10-C2	3300014199-10	3300014199-10-C2-cds55	3300014199-10-C2-cds55|3300014199-10-C2	RfbB dTDP-D-glucose 4,6-dehydratase	MSESILVTGGAGFIGSNFVHQWRQGHPADPILVLDKLTYAADPAQLQGLEGVELVQGDIQDRELVIQLLERGAVRRLVHFAAESHVDNSISGPAAFVQTNLVGTFTLLEAARQVWAGDAGCRFLHVSTDEVYGALGATGKFNETMAYAPNSPYSATKAGSDHLVRSYFHTFGLPVVTTNCSNNYGPRQHREKLIPLAITRMAGNQPIPVYGDGQQVRDWLYVADHCAAIETAIARGVPGATYCIGGDNEWKNLDLLNLLCDLVDRALDRPQGTSRALQTFVQDRAGHDRRYAIDASKIKADLGWAPREDFRSGLEKTVRWYLGKDGGA	66.988	4864097	COG1088	COG1088: COG1088 ,COGFAMS2, COG1088,M dTDP-D-glucose 4,6-dehydratase	grade1	TIGR01181	TIGR01181: dTDP_gluc_dehyt: dTDP-glucose 4,6-dehydratase	grade1	K01710	E4.2.1.46 rfbB rffG dTDP-glucose 4 6-dehydratase [EC:4.2.1.46]	grade1	1	1	PF16363.5	PF16363	GDP_Man_Dehyd	GDP-mannose 4,6 dehydratase	54956	55942	-1
3300014199-10-C2	3300014199-10	3300014199-10-C2-cds56	3300014199-10-C2-cds56|3300014199-10-C2	RfbD dTDP-4-dehydrorhamnose reductase	MRILVTGGSGQLARAVRAAWTDHELVVPDEASLDLADPQAIRAAVAAVRPQVLLNLGAFTQVDACETDPDRAMLINATAVGWLAEACRAQEALLVQISTDYVFDGLGRRPYREEDPTGPRSVYGRTKLAGEVQARLAPEHLIVRTAWLYDAQGRNFYRTMLDAAAQGRALRVVDDQRGTPTSCRALARQLHRALAEGWRGLVHATCSGETTWHGFAAEIFRQRGIRASLSPCATADYPRPAPRPAYSVLSGQRRARLGTDLMPAWEAALADVVAADSAPPSPVRQA	66.988	4864097	COG1091	COG1091: COG1091 ,COGFAMS2, COG1091,M dTDP-4-dehydrorhamnose reductase	grade1	TIGR01214	TIGR01214: rmlD: dTDP-4-dehydrorhamnose reductase	grade1	K00067	rfbD rmlD dTDP-4-dehydrorhamnose reductase [EC:1.1.1.133]	grade1	1	1	PF04321.17	PF04321	RmlD_sub_bind	RmlD substrate binding domain	55939	56799	-1
3300014199-10-C2	3300014199-10	3300014199-10-C2-cds57	3300014199-10-C2-cds57|3300014199-10-C2	RfbC dTDP-4-dehydrorhamnose 3,5-epimerase and related enzymes	MAFKDGPIEGVRVAPFRKYQDDRGWLMEVFRHDELAAEFHPAMAYLSLTLPGVLRGPHEHVDQADLFVWAGPGDFLATLWDNRPASPTFGNRMEVRMGALNPGSVLVPKGVVHCYRCVSPEPGLVLNCPNRLFMGEAKAEPVDEIRHEDDPGNPFVLDELARRAGPR	66.988	4864097	COG1898	COG1898: COG1898 ,COGFAMS2, COG1898,M dTDP-4-dehydrorhamnose 3,5-epimerase or related enzyme	grade2	TIGR01221	TIGR01221: rmlC: dTDP-4-dehydrorhamnose 3,5-epimerase	grade2	K01790	rfbC rmlC dTDP-4-dehydrorhamnose 3 5-epimerase [EC:5.1.3.13]	grade1	1	1	PF00908.17	PF00908	dTDP_sugar_isom	dTDP-4-dehydrorhamnose 3,5-epimerase	56796	57299	-1
3300014199-10-C2	3300014199-10	3300014199-10-C2-cds58	3300014199-10-C2-cds58|3300014199-10-C2	RfbA dTDP-glucose pyrophosphorylase	MRLKGIVLAGGTGSRLFPLTKVTNKHLLPVGQAPMIWHPVWKLKQGGIDEILIVTGTEHMGAVVGCLGSGKDFGCRFTYKVQDEPGGIAQALALAENFAGGEPVCVILGDNIFQDGLDAQVATYAAQGKGARILLKAVNDPQRFGVAEVQGDRVAGIEEKPKSPKSNLAVTGIYFYDRTVFDIIRTVRPSGRGEMEITDVNNAYIERGEMSFGTFQGWWSDAGTFPSLAHAGELAMKEPVPFPDIPRKD	66.988	4864097	COG1209	COG1209: COG1209 ,COGFAMS2, COG1209,M dTDP-glucose pyrophosphorylase	grade1	TIGR01207	TIGR01207: rmlA: glucose-1-phosphate thymidylyltransferase	grade1	K00973	E2.7.7.24 rfbA rffH glucose-1-phosphate thymidylyltransferase [EC:2.7.7.24]	grade1	1	1	PF00483.23	PF00483	NTP_transferase	Nucleotidyl transferase	57304	58053	-1
3300014199-10-C2	3300014199-10	3300014199-10-C2-cds59	3300014199-10-C2-cds59|3300014199-10-C2	COG1216 Predicted glycosyltransferases	MITEARCLPPAPGTTPAGLPTVVLVHYGEPELTRRCILSLAAMESEPHRVLVVDHGSDQRLEAALAGAHPALTLLANPANPGFAAGCNQGASHAFREGAEAVWFLNNDATLEGPTLVRLMALARKAPWIALWGTQQRDGTRVLGTDVQAPWFASGLNVRHADVPPGCRQLEGQETLSGASILVTREQWNRLGGWPEEMFLYFEDAAWCFRAHAMGLPMALVDLAVTHPRSSTIGRRSPLATFYGVRNQLNLHRQIHPEAGAARVGMAFNMLQKRFFQGRWRLLPHTLRGILAHEQGQEGRDPRY	66.988	4864097	COG1216	COG1216: COG1216 ,COGFAMS2, COG1216,G Glycosyltransferase, GT2 family	grade1	TIGR01556	TIGR01556: rhamnosyltran: rhamnosyltransferase	grade1	K07011	K07011 uncharacterized protein	grade1	1	1	PF13641.6	PF13641	Glyco_tranf_2_3	Glycosyltransferase like family 2	58127	59041	1
3300014199-10-C2	3300014199-10	3300014199-10-C2-cds60	3300014199-10-C2-cds60|3300014199-10-C2	hypothetical protein	MFTLALVLALTQTQAPPAWSPTTLEAAASEANKQVLAAAKPLTITGEVVDVSCYTQMGKRGEAHKACGAKCVLAGAPVGIVTQDNVLYILMPEPHHPRRDGQVSIAKEYSEKMASTVTVSGMASEYGGVHTLFIAAGPAAK	66.988	4864097	-	-	-	-	-	-	-	-	-	-	-	-	-	-	-	59090	59515	-1
3300014199-10-C2	3300014199-10	3300014199-10-C2-cds61	3300014199-10-C2-cds61|3300014199-10-C2	Nitro_FMN_reductase domain containing protein	MDMKELVCQSRSYRRFQESRSIAMEVLEGLVDLARLSPSGRNLQPLKFMVSNDREWNARIFPELAWAGYLSEWPGPVEGERPSAYIVVLGDQSLSREFGCDPGIACQSILLGAASQGLGGCIIGSVKREPLRRILAIPAHLEILLVIALGKPVEEVRIEPLGPDGDVKYWRDAAGVHHVPKRALGEILLPLGGAGMAKIR	66.988	4864097	COG0778	COG0778: COG0778 ,COGFAMS2, COG0778,C Nitroreductase	grade1	-	-	-	-	-	-	2	1	PF00881.24~PF00881.24	PF00881~PF00881	Nitroreductase~Nitroreductase	Nitroreductase family @ Nitroreductase family	59585	60187	-1
3300014199-10-C2	3300014199-10	3300014199-10-C2-cds62	3300014199-10-C2-cds62|3300014199-10-C2	Tar Methyl-accepting chemotaxis protein	MLNLTAFLKRWSIARRLLLGFGLTGLAMAGASLLVLQSYSDLDQAMQKAAVQTRNASLIQSAHANLLKTVVYLASATASDPKTLVYQSYIDKIAMYRANYISDVDELKVSLDPVGKATLDETEALITMARGTNSQVAALAKAGKQSESIKLFQSESVSRMEAWSSSLAKLDQHGRAEMAQAIHEVKAQIAFNEKAISLMVLLGLAGVAVLAILIGRSIVGPIKGFVQLLGKVAEGNLTVTAEVDSADEIGQLGTSLNHALGQIRHSIQEVAQASATVASGATELSASAEQMMATTSEMAKGGETLHTVTDSVASAVTQFLASVEQVAGNVRLSVEQAGKAVAATAAGAKGGKATGQRMERVKGATQNISKAILVIQEIAQQTNLLSLNAAIEAAKAGEK…	66.988	4864097	COG0840	COG0840: COG0840 ,COGFAMS2, COG0840,NT Methyl-accepting chemotaxis protein	grade1	-	-	-	K03406	mcp methyl-accepting chemotaxis protein	grade1	2	2	PF00672.25~PF00015.21	PF00672~PF00015	HAMP~MCPsignal	HAMP domain @ Methyl-accepting chemotaxis protein (MCP) signalling domain	60433	62028	1
3300014199-10-C2	3300014199-10	3300014199-10-C2-cds63	3300014199-10-C2-cds63|3300014199-10-C2	PAS domain	MGHTNFNPSSPSRILPEAPAPAVVAIDDDPMVLFMIARALRAEGMACLTATDGAEGLRLIREHPPDLVLLDIVMSGGDGFSVCREIRQTWSAEQLPVVMVTGLEDLASIQAAYQAGANDFLTKPLHWKHLPFRIRHVLQANQAFRALQDNSKTLTSLFSVHPDSIFSVAADGTVTLVHSSYHHPAQGWDAPLGKLETLLPGPLAAQVQDRCRAALAAPAQVFSLESALPLGDDLRYWEGRFIASTENQVLVMVRDMTERRRSEQALHDSEERYQRITEAITDYIYTVRLDRDSAGQTVHGPGCFAVTGYSPDELARDPFLWIRMVADEDRPAVLEQVRRILAGEDPPPIEHRLRHKNGTVRWVRNTFVPHRDARGELAAYDGLVQDITERKRVEEALRE…	66.988	4864097	COG0784	COG0784: COG0784 ,COGFAMS2, COG0784,T CheY chemotaxis protein or a CheY-like REC (receiver) domain	grade2	-	-	-	K13587	cckA two-component system cell cycle sensor histidine kinase and response regulator CckA [EC:2.7.13.3]	grade2	7	5	PF00072.24~PF08448.10~PF08447.12~PF08447.12~PF00512.25~PF02518.26~PF00072.24	PF00072~PF08448~PF08447~PF08447~PF00512~PF02518~PF00072	Response_reg~PAS_4~PAS_3~PAS_3~HisKA~HATPase_c~Response_reg	Response regulator receiver domain @ PAS fold @ PAS fold @ PAS fold @ His Kinase A (phospho-acceptor) domain @ Histidine kinase-, DNA gyrase B-, and HSP90-like ATPase @ Response regulator receiver domain	62047	64749	-1
3300014199-10-C2	3300014199-10	3300014199-10-C2-cds64	3300014199-10-C2-cds64|3300014199-10-C2	PfkA 6-phosphofructokinase	MRIGVLTGGGDVPGLNPCIKMLVARATEEGFEVLGIRRGWAGLLEYDLDDPGTHAKCITPLDKLNTRTVDRSGGTFLHTSRTHPGKVRLRSVPAFLKGQVKEGEEGPFDFTPHVLEVIERLGIDMLIPIGGDDTLSYGEHLAREGVLIVAIPKTMDNDIFGTDYCIGFSTAVTRSVEFIHQLRTSAGSHERIAIVELFGRNSGETSLLASYLSGVDRALISEVPFDPLRLAEKIMQDKRDNPSNYAMITVSEGAHMTGGTPVEFGEEDAYGHKKLGGIGHILGDALKRLTSEDVLNQQVSYLMRSGTPDSLDLMVAVNFANVAINIIKSGERNRLVALRNGTYTSVPVTIITQGQKRVDVEELYDKENYRPKIRHVEGKPMFLY	66.988	4864097	COG0205	COG0205: COG0205 ,COGFAMS2, COG0205,G 6-phosphofructokinase	grade1	TIGR02483	TIGR02483: PFK_mixed: phosphofructokinase	grade1	K00850	pfkA PFK 6-phosphofructokinase 1 [EC:2.7.1.11]	grade1	1	1	PF00365.20	PF00365	PFK	Phosphofructokinase	64947	66101	1
3300014199-10-C2	3300014199-10	3300014199-10-C2-cds65	3300014199-10-C2-cds65|3300014199-10-C2	Methyl-accepting chemotaxis protein (MCP) signalling domain containing protein	MNPVIANKIIDFIFAETGLYTIVCDDKAVIVAAKVASRVGSVHTGAQRLLQEKLPQIVVTKEEEERSGGVVRMGVSLPIIHRGEWIGTFGVTGDTQFTVPIAKIIAGIIAKELQEAEAEEQLLEQARQMDRAIAAIAATAADLNGSQAKLATAMREAATLLGRSAEDVENTGQVIETIQAIATQTNMLGLNAAIEAAHARELGAGFAIVAEAVRKLSEQSGRSAEEIKASHTQLHASMAQVIAFSERATALTQDQVRAAGTIAGMVQDLKGISEHLLAMARHEG	66.988	4864097	-	-	-	-	-	-	-	-	-	2	2	PF05651.13~PF00015.21	PF05651~PF00015	Diacid_rec~MCPsignal	Putative sugar diacid recognition @ Methyl-accepting chemotaxis protein (MCP) signalling domain	66125	66979	-1
3300014199-10-C2	3300014199-10	3300014199-10-C2-cds66	3300014199-10-C2-cds66|3300014199-10-C2	hypothetical protein	MKGSVVLSLSLDVVAIGILLIPDEKFLPLTRNPKWIRNGKRLCFLVLLLAGFLIDRYISHPG	66.988	4864097	-	-	-	-	-	-	-	-	-	-	-	-	-	-	-	67094	67282	-1
3300014199-10-C2	3300014199-10	3300014199-10-C2-cds67	3300014199-10-C2-cds67|3300014199-10-C2	HAMP domain	MRIASLRGRSALVLLLINLLVGALTVAAFLVTARGVANAFARRFAEKSALLDKARVLAPIEREVALARKLADSDVMRAWCRAEDDPAARTAALAELASFRRAFADHSYFFVPATSRHYYFNNAADEFRGRELSYTLEPGDPDNTWYFDTMATVPEFALHVDSSQHLGLLKVWINVVVQDHGRKVGLAGTGVDLSAFMRETTQGGDRAVTTVLVDRKGVLQAYPNAQYMDYNARMKDEPRRMTLAQLLGSDADRALLAARIARLASGQSAVEVFPLVVEGRHCLVAATFMGEIGWVNLALVDPSQVMGLRPFTPILGFMLLSLVLTVALVSLLLNRMVLQPLERLTASSQRIAEGQYDTRLPVDRQDEIGRLTGTFNHMAATIRDHTANLERKVEERTEA…	66.988	4864097	COG2208	COG2208: COG2208 ,COGFAMS2, COG2208,TK Serine phosphatase RsbU, regulator of sigma subunit	grade1	-	-	-	-	-	-	2	2	PF00672.25~PF07228.12	PF00672~PF07228	HAMP~SpoIIE	HAMP domain @ Stage II sporulation protein E (SpoIIE)	67408	69432	1
3300014199-10-C2	3300014199-10	3300014199-10-C2-cds68	3300014199-10-C2-cds68|3300014199-10-C2	hypothetical protein	MPNLHDLRGTLSSQGALICFNGPFTHGIIEELGKAVRKYLEIEEVQKSALMDVFSVYIEATQNVSNYVTRDQWTADERLRLNAGIIVIGHEGDHYVVQSGNPVQAPDAELLRQRLDRLGALDKPGLKALYKEQMRSKRGPDGGAGLGLIEMARKASAPLEYSLVPDQAGLTFFSLKVIV	66.988	4864097	-	-	-	-	-	-	-	-	-	-	-	-	-	-	-	69437	69976	1
3300014199-10-C2	3300014199-10	3300014199-10-C2-cds69	3300014199-10-C2-cds69|3300014199-10-C2	Domain of unknown function DUF1987	MTEPSLDIMDIPATVSSPQVRADPGQGLICLAGESYPENTFEFYRPITEWLAAFLQRDERPLTLEIRLTYLNTSSVKCLIDLLDELEEAHHAGRRVALNWYYDLEDDRAMELAEEFKEDLTLPFAIIPLQRQG	66.988	4864097	-	-	-	-	-	-	-	-	-	1	1	PF09345.10	PF09345	DUF1987	Domain of unknown function (DUF1987)	69973	70374	1
3300014199-10-C2	3300014199-10	3300014199-10-C2-cds70	3300014199-10-C2-cds70|3300014199-10-C2	COG2199 c-di-GMP synthetase (diguanylate cyclase, GGDEF domain)	MEEARVIMMLTGALAQLAPEDALRPVLEALLREHRKQDAQLRKLTRISDRYQKQLKEANLALAQASFTDLLTGLPNRRAMVERVNGELGRSDRNHASPALLMVDVDHFKQVNDSYGHETGDQVLQSLANTLRSTVRAYDTCARWGGEEFLVLLPETAMADAVGVGEKLRRAAQQRPEGEPLPGITLSIGVAVHRQGETPAAVLRRADDAMYEAKRQGRNRVVAAE	66.988	4864097	COG3706	COG3706: COG3706 ,COGFAMS2, COG3706,TK Two-component response regulator, PleD family, consists of two REC domains and a diguanylate cyclase (GGDEF) domain	grade3	TIGR00254	TIGR00254: GGDEF: diguanylate cyclase (GGDEF) domain	grade1	-	-	-	1	1	PF00990.21	PF00990	GGDEF	Diguanylate cyclase, GGDEF domain	70380	71057	1
3300014199-10-C2	3300014199-10	3300014199-10-C2-cds71	3300014199-10-C2-cds71|3300014199-10-C2	CysK Cysteine synthase	MPRPNRVNHAYELIGFTPVVRLNRIVPEGAATVYVKLESANPGGSVKDRIALSIIEDAEATGALKPGQVILEATSGNTGIGLAFVAAAKGYAITLVMPDTMTLERRSLLKAYGAELLLTPGSGGMKAAVEKAEELARTDPRYFLARQFDNPANPEIHRRTTALEVLEQVPELDAFVAGIGTGGTITGVGEVLAARKPGTLVVAVEPESSPLLTKGTAGPNKIQGIGANFIPTILNRDVYQRVEDVSYEDALAVARLLTRKEGLFSGISTGAIVHAAIKLAVELGRGKTVVAVLCDTGERYLSHPLYAEIDGPGL	66.988	4864097	COG0031	COG0031: COG0031 ,COGFAMS2, COG0031,E Cysteine synthase	grade1	TIGR01139	TIGR01139: cysK: cysteine synthase A	grade1	K01738	cysK cysteine synthase A [EC:2.5.1.47]	grade1	1	1	PF00291.25	PF00291	PALP	Pyridoxal-phosphate dependent enzyme	71142	72086	1
3300014199-10-C2	3300014199-10	3300014199-10-C2-cds72	3300014199-10-C2-cds72|3300014199-10-C2	AdhP Zn-dependent alcohol dehydrogenases	MIHTKAYAAPAAAQPLGPFEFDRREVGPQDVLIEIAFCGICHSDLHQVRDEWGGAVFPMVPGHEIVGRVAEVGAQVKGFKVGDLAGVGCMVDSCRVCPSCRRNLEQFCDKGAAFTYNSTEMDRATRTYGGYSARIVVAEAFALHVSPKLDLAAVAPLLCAGITTYSPLRHWNTRKGDKVGVVGLGGLGHMAVKLASAMGAEVTMLSTSAGKEADARRLGAAGFGLTSDPATFKRLAGHFDLIIDTISAPHDYNQYLGMVRLEGAMVLLGVPPAPTLIAATSLIFGRKTLSGSLIGGIKETQEMLDFCAEHNVTSDIELIPFEKINEAYGRMIKGDVRYRFVLDTNTL	66.988	4864097	COG1064	COG1064: COG1064 ,COGFAMS2, COG1064,G D-arabinose 1-dehydrogenase, Zn-dependent alcohol dehydrogenase family	grade1	TIGR02822	TIGR02822: adh_fam_2: zinc-binding alcohol dehydrogenase family protein	grade1	K13979	yahK uncharacterized zinc-type alcohol dehydrogenase-like protein [EC:1.-.-.-]	grade1	2	2	PF08240.12~PF00107.26	PF08240~PF00107	ADH_N~ADH_zinc_N	Alcohol dehydrogenase GroES-like domain @ Zinc-binding dehydrogenase	72105	73148	-1
3300014199-10-C2	3300014199-10	3300014199-10-C2-cds73	3300014199-10-C2-cds73|3300014199-10-C2	PflA Pyruvate-formate lyase-activating enzyme	MIEGCIFEIQRWSTDDGPGIRSTIFFRGCPLRCAWCCNPEAWARSGAPMSAEAILAAVERDRVFYRRSGGGVSFSGGEATGQPELLAHLAERLHGSGIHLTLETCGHFPWAPLEATLARMDLVYFDLKHMDSAAHARLTGQPNGLILANAARLAERGIPMILRLPLIPGRNDDPGNLAATGAFAAALGAPVELMPYHTLGVGKFRDLGLAYGLDGLAPPSAQALEQARLVLAGCGAKRV	66.988	4864097	COG1180	COG1180: COG1180 ,COGFAMS2, COG1180,O Pyruvate-formate lyase-activating enzyme	grade1	TIGR02494	TIGR02494: PFLE_PFLC: glycyl-radical enzyme activating protein family	grade3	K04069	pflA pflC pflE pyruvate formate lyase activating enzyme [EC:1.97.1.4]	grade1	2	2	PF13353.6~PF04055.21	PF13353~PF04055	Fer4_12~Radical_SAM	4Fe-4S single cluster domain @ Radical SAM superfamily	73187	73906	-1
3300014199-10-C2	3300014199-10	3300014199-10-C2-cds74	3300014199-10-C2-cds74|3300014199-10-C2	PflD Pyruvate-formate lyase	MVQEESIPSERIRRLKAAFNEAQPSLCVARAALYTQAQREHAGASPAVRSAQGFMAICAGLPVTIFPFELIVGCPGASRRAGSIDPELSWRWIEAELDAFESRSQDPYRVTGEQKALLRQEIFPYWRGRSLEEAYLARLPEETARVTVDTGVVDNDSKWRAYVGEHTPDFQDIIFAKGFQGLRDEAREHLAGLEPTGPESLERIEYYKAARLSCEAIIRLGERYAAAAAGLAQSEDGPRRAELETIAETCRRVPALPPRSFREAVQMVWFVQVGRILSENSVALNLGRLDQSLAPYYQADLERGAISPEAAQELMDCLWIKLSEWVWAVSSNTARFFAGYSAFQNLTIGGRRPDGGDATTAVSTMCLQAARHVRTHQPNLSVRIHADCPEPFLLEVCRL…	66.988	4864097	COG1882	COG1882: COG1882 ,COGFAMS2, COG1882,C Pyruvate-formate lyase	grade1	TIGR01774	TIGR01774: PFL2-3: glycyl radical enzyme, PFL2/glycerol dehydratase family	grade1	K00656	E2.3.1.54 pflD formate C-acetyltransferase [EC:2.3.1.54]	grade1	2	2	PF02901.15~PF01228.21	PF02901~PF01228	PFL-like~Gly_radical	Pyruvate formate lyase-like @ Glycine radical	73903	76284	-1
3300014199-10-C2	3300014199-10	3300014199-10-C2-cds75	3300014199-10-C2-cds75|3300014199-10-C2	PrkA Putative Ser protein kinase	MSVFDRCLNRYSNTRDEEMTVQEYLELCKRDSSAYASVAERMLMAIGEPEVVDTHLTDRNSRIFANKMIRIYPAFRGFYGMEEVIEAIVAYFRHAAQGLEEKKQILYLLGPVGGGKSSLAEELKSLMEKVPFYAIKGSPVNESPLGLFNPVEDARILEDDYGIPRRYLGSIMSPWAVKRLHEFGGDITKFRVVKQRPSILSQVALAKTEPGDENNQDISSLVGKIDIRKLETYSQNDPDAYSYSGGLCLGNRGMLEFVEMFKAPIKVLHPLLTATQEGNYKGTEGFGAIPFDGLILAHSNEAEWLTFKNNRNNEAFLDRIYIVKVPYSLRVSDEVNIYQKLLDNSSLTQAPCAPDTLRMLAQFSVLSRLKEPENSSIYSKMRIYDGENLKDIDPKAKSY…	66.988	4864097	COG2766	COG2766: COG2766 ,COGFAMS2, COG2766,T Predicted Ser/Thr protein kinase	grade1	-	-	-	K07180	prkA serine protein kinase	grade1	2	2	PF08298.11~PF06798.12	PF08298~PF06798	AAA_PrkA~PrkA	PrkA AAA domain @ PrkA serine protein kinase C-terminal domain	76628	78550	1
3300014199-10-C2	3300014199-10	3300014199-10-C2-cds76	3300014199-10-C2-cds76|3300014199-10-C2	COG2718 Uncharacterized conserved protein	MIRIVDRRFDSKNKSSVNRSRFIRRFKNQIKKAVSDTIDKSGIRDLAEGKRIGIPGRDIAEPQFSTGQGGVREQVLPGNDRFTSGETFDRPQSQEGGRGSKASPDGEGMDDFVFTLTRDEFMDIFFEELALPNLVKRHLASITEFKRVRAGYSQTGVPTNINLIRTMRGAAGRRIAVGGPFQARLRELQEELDRLLLADGEGDAEVKRVRLEIQKLRARMENVPFIDSFDLRYNNHVRIAQPTTQAVMFCLMDISGSMDEEKKNIAKRFFTLLYLFLTRTYEHIDVVFIRHHTVAEEVDEENFFHSRETGGTVVSSALKLMRKVIETRYASGLWNIYGAQASDGDNWLEDSVLCYDLLNEQIVGLTQFYAYIEIAEDNPQNLWEEYEKVQASHPGVFAM…	66.988	4864097	COG2718	COG2718: COG2718 ,COGFAMS2, COG2718,R Uncharacterized conserved protein YeaH/YhbH, required for sporulation, DUF444 family	grade1	TIGR02877	TIGR02877: spore_yhbH: sporulation protein YhbH	grade1	K09786	K09786 uncharacterized protein	grade1	1	1	PF04285.12	PF04285	DUF444	Protein of unknown function (DUF444)	78571	79833	1
3300014199-10-C2	3300014199-10	3300014199-10-C2-cds77	3300014199-10-C2-cds77|3300014199-10-C2	SpoVR Uncharacterized conserved protein	MARKKIQPLPGGSEWSFESIEAYDQAIGRIAQNYGLDCYPHLIEIISTEQMMDAYASIGMPVYYHHWSFGKSFLATESRYKRGQMGLAYEIVINSDPCIAYLMEENTLPMQALVIAHAAYGHNSFFKGNHLFKQWTSANAIIDYLVFARNFIADCEERHGQEAVERLLDSCHALMNLGVDRYKRAPKLSLLREQARQREREEYLQAHVNELWRTLPPQPGKDGQAEEKRFPVEPEENILYFIEKNAPLLEPWQREVIRIVRKIAQYFHPQRQTQVMNEGWATFWHYTLLNTLYDEGRVSDGFILEFLQSHTNVVYQPPYNSKWYSSINPYALGFNMWRDLRRICENPTDEDRQWFPEVAGSDWRTTFTFAMNNFKDESFIAQYLSPRLMREFRFFSVVD…	66.988	4864097	COG2719	COG2719: COG2719 ,COGFAMS2, COG2719,D Stage V sporulation protein SpoVR/YcgB, involved in spore cortex formation (function unknown)	grade1	-	-	-	K06415	spoVR stage V sporulation protein R	grade1	1	1	PF04293.13	PF04293	SpoVR	SpoVR like protein	79835	81334	1
3300014199-10-C2	3300014199-10	3300014199-10-C2-cds78	3300014199-10-C2-cds78|3300014199-10-C2	hypothetical protein	MSYRSMVLSGCLLLASSHCFAEIVINVLRTDIDYSFGYDTDLTNCFLLPPAHTPTEFVASSKDALLAEKPGTIGNNWFVLFQAHTEQPLNLTNKYDRTMRTIKWGTPYDNAVIAIQNGKSAHDKLALLRSWYMEKVRKFGTFICIPPRSKVRFWSGYAAPMKLSVKEPESEATIIKEERPGGGLQVRFYSIPKGAICLTIGMFDEKSGKSLKKEEKNIDLQAKFAECVKYYNQHPVGGIKLPENLANPRKFSEIWDDEQIIKFYMDPTTTRLKPYVRAR	66.988	4864097	-	-	-	-	-	-	-	-	-	-	-	-	-	-	-	81356	82195	-1
3300014199-10-C2	3300014199-10	3300014199-10-C2-cds79	3300014199-10-C2-cds79|3300014199-10-C2	NfnB Nitroreductase	MNCGSEQDGVDRMAPFSQPFRDELLRLFQLRRDVRRFRRDPLPEADLMALLEAAHTAPSVGLSQPWRFVRVQSPAARAAVIASFERANEAASKAYDDERSRLYRSLKLAGLREAPEHLLVCCQTDTAQGHGLGRATLPGTLRDSVLCAIQNLWLASRARGMAVGWISILDPEELREPLEIPPHWQWVAYLCMGWPEKEQDRPELEAVGWEQRRPLSEVLFTR	66.988	4864097	COG0778	COG0778: COG0778 ,COGFAMS2, COG0778,C Nitroreductase	grade1	TIGR02476	TIGR02476: BluB: 5,6-dimethylbenzimidazole synthase	grade1	K04719	bluB 5 6-dimethylbenzimidazole synthase [EC:1.13.11.79]	grade1	1	1	PF00881.24	PF00881	Nitroreductase	Nitroreductase family	82715	83383	-1
3300014199-10-C2	3300014199-10	3300014199-10-C2-cds80	3300014199-10-C2-cds80|3300014199-10-C2	RhaT Permeases of the drug/metabolite transporter (DMT) superfamily	MVFLFAVSLLWALSFGLIAQVSGLGATFVAAARTVLAALVFLPFIRVRGLRASQILALAGVGALQFGLMYVLYIESYRWLHPAEVALFTIFTPLFVTLFNGLLVRRLTWVFLATAALAVAGTGICLWTSLDRPGILWGFLLMQLSNACFALGQILYRRTAPRTGKADHELMGILYLGAVVIALAMALPSVHWDKVARMTSGQLGTLLYLGAIASGVGFFLFNAGARRTDIGTLAIFNNAKIPLAILASALVFHDRVDWLRLAAGGAVIALALGLNGWLVRLKALEA	66.988	4864097	COG0697	COG0697: COG0697 ,COGFAMS2, COG0697,GER Permease of the drug/metabolite transporter (DMT) superfamily	grade1	TIGR00950	TIGR00950: 2A78: carboxylate/amino acid/amine transporter	grade1	K15268	eamA O-acetylserine/cysteine efflux transporter	grade1	1	1	PF00892.20	PF00892	EamA	EamA-like transporter family	83483	84343	1
3300014199-10-C2	3300014199-10	3300014199-10-C2-cds81	3300014199-10-C2-cds81|3300014199-10-C2	hypothetical protein	MKMYGAGRPSGQALIACLLLGGMPPIWGAPPEPAKAMRTEAPALVEAFQKGPISLTAKVIRNLGGGEQAELPLFQVPVLKFKDSLELSFAGEAFDQRVSDADWSLIVVFLPRTVAPTDQGVVDFRLKRQDGRMVVPPILAPYDSVPMIFLIPDRNGRKKVLKDLNDHLQAFRTLCAKISDIATERAAADKFIQDLDAIDKNLSPVQYDNALSGFLHAYGDPVSADLQGFLATPSSNLDKCQFITQEFRNTNVLVPATGAAAPAAAQIAVVPGETRPASAYVSILFDLAQIINNLWPGHQFQYLPAVARDFHDSSADLYYSDWIRTTGDVRGALMCCPGKWEDLTPPAFDVELPPGESLLKKQALLAVRPKDKDRNPFSLFGHDWKLLVTGPKGDSLPPL…	66.988	4864097	-	-	-	-	-	-	-	-	-	-	-	-	-	-	-	84324	86861	-1
3300014199-10-C2	3300014199-10	3300014199-10-C2-cds82	3300014199-10-C2-cds82|3300014199-10-C2	hypothetical protein	MGALGVGRWLGVAAMVLGLGCWRGPGPAVEPPPATAQVLPAAATLTAGRTLAFTARVDDSPAEGVVWSVLEGGGGWVDAAGKYRAPATPGVYTVRATFKDGPGLTAASKVTVVAPPVGEIVAPKRVLPETPNLVARIAPVAGSQYHWTLTGATITAGTDTPSVSFKSGAGPKLVLACKVTNAAGDGLNSSLEVPVAAKVVLAIKPAEVTITAERSMKFGFDLVGGTSLGVVWKQLEPGAGRLEATGDYVAPAVPGLYTVRVDSVDDPTVSASATVKVVAKPPENLYAPDSFRPGAEGLRARVPELAGMSYAWEIEGGTITAGGASAAMLFEAGKGPTLTLRCRISNEAGDSFTASKVLKAI	66.988	4864097	-	-	-	-	-	-	-	-	-	-	-	-	-	-	-	87000	88085	1
3300014199-10-C2	3300014199-10	3300014199-10-C2-cds83	3300014199-10-C2-cds83|3300014199-10-C2	SsnA Cytosine deaminase and related metal-dependent hydrolases	MPLNEQRLLICRARFMLPLAGPDRSARIQDGYVLAQGEHLLEAGPYRPETGRRLLDTWGSRMEILHTRREIPSGDLIAMQDMLLLPAFVKAHGHDHEQPLIGIAKDEPLTDWLDHAVNPFTGFLNARRAELTARLGCTPQLATYRMARVADIHYGITASMVHHCNWNKFHLEDIAAANEAAGTTMIVAIGGQDRFYAPELLDPPGAAVARLEKALMIQAGCQRTRFAPGPDQCFSNSRAALVPQKAWAREHGTLFHIHSSEEPRTTRWFTEAIEPGLTPVQYFQEIGILDAGTVLAHQVNCGPRDVELIAASGAAVVHNPLANTILGSGMPPLMEMLAAGVPVAISTDGSGSADNQNILAAARLASQYQKALHQDATLLPSQDLLEMITVAPSRILRLN…	66.988	4864097	COG0402	COG0402: COG0402 ,COGFAMS2, COG0402,FR Cytosine/adenosine deaminase or related metal-dependent hydrolase	grade1	TIGR02967	TIGR02967: guan_deamin: guanine deaminase	grade1	K12960	mtaD 5-methylthioadenosine/S-adenosylhomocysteine deaminase [EC:3.5.4.31 3.5.4.28]	grade1	1	1	PF01979.20	PF01979	Amidohydro_1	Amidohydrolase family	88091	89587	-1
3300014199-10-C2	3300014199-10	3300014199-10-C2-cds84	3300014199-10-C2-cds84|3300014199-10-C2	COG3845 ABC-type uncharacterized transport systems, ATPase components	MTNETNVTPRLTIKGMRKVYPSVIANDGVDLTVMPGEIHAVVGENGAGKSTLMKAIYGVIRPDAGEICWEGERVTIPSPGAARELGIGMVFQHFSLFETLTVAQNVALALPGKFDLAGLSKRIIEVSERYGLPIDPRRLVYALSVGERQRVEIIRCLLQSPRLLILDEPTSVLTPQAVRKLFETLRQLAAEGVSILYISHKLDEIQELCHTATILRAGKVTGTCTPSRETPASMARMMIGEDLPVIHHGEPAEGGEVRLRIDGLSHATDDPFGVNLKNIHLEVRSGEIVGIAGVSGNGQQELLKAISGEEPLHDKQAVLMCGVPVGRLNPARRRSLGMCFVPEERLGRGAVPRLTLTENILLTAYRKGMLISGMIRFGAARRFAEECIAKFDVKCGGAS…	66.988	4864097	COG3845	COG3845: COG3845 ,COGFAMS2, COG3845,R ABC-type uncharacterized transport system, ATPase component	grade1	TIGR02633	TIGR02633: xylG: D-xylose ABC transporter, ATP-binding protein	grade1	K02056	ABC.SS.A simple sugar transport system ATP-binding protein [EC:3.6.3.17]	grade1	2	1	PF00005.27~PF00005.27	PF00005~PF00005	ABC_tran~ABC_tran	ABC transporter @ ABC transporter	90092	91645	1
3300014199-10-C2	3300014199-10	3300014199-10-C2-cds85	3300014199-10-C2-cds85|3300014199-10-C2	COG4603 ABC-type uncharacterized transport system, permease component	MWLKFEQRPEPSSLMRYLSPLIAVGMMLASGMLLFYVLGKSPIAGFKIFFINPLKDVYGISELFLKATPLMLCALGLSVGFRANVWNIGAEGQLLIGALAAGGVALAFPETHSPFLLPGMIAAGAIGGMLWAAIPAWLRTRFNANEILTSLMLVYVAQLVVSWLAHGPWKDPEGFNFPQTKMFQAHAMLPVLITGTRVNAALFLAIGALILGWVFMNRSFMGYQMKVAGQAENAGRYAGFSAKRAIWMGMLVGGGMAGIAGMSEVAGPIGQITEHISPGYGFAAMIVAFVGRLSPIGIFFASLLLALLYVGGEQVQQYLGLPSAISNVFQGMLLFFLLASDVFINFRLRRLARRQ	66.988	4864097	COG4603	COG4603: COG4603 ,COGFAMS2, COG4603,R ABC-type uncharacterized transport system, permease component	grade1	-	-	-	K02057	ABC.SS.P simple sugar transport system permease protein	grade1	1	1	PF02653.16	PF02653	BPD_transp_2	Branched-chain amino acid transport system / permease component	91635	92702	1
3300014199-10-C2	3300014199-10	3300014199-10-C2-cds86	3300014199-10-C2-cds86|3300014199-10-C2	COG1079 Uncharacterized ABC-type transport system, permease component	MRLELLTYIIYATVMAGTPLIIAGLGELVTEKAGVLNLGCEGMMSVGAVAAFAVAYFTHNYFLAILAGMAAGMVMSMLFAVAALTLMASQVACGLALSIFGVGLAAFVGKPLESMSLTAGKPVAIPLLDKIPVLGPALFQQQPLVYFSWALLAAVAWFLYRSKPGLVLRAVGEAPVSAHAIGYKVVRIRYLAVLFGGAMAGVAGAFMVVFYTPLWVEGMIAGRGWISIALVVFATWRPLRVLVGAYLFGGCMIAQMFVQASGIHLNVPAQFLSALPYLATVLVLVLISHNRSNIRLNSPASLGQPFLPDV	66.988	4864097	COG1079	COG1079: COG1079 ,COGFAMS2, COG1079,R ABC-type uncharacterized transport system, permease component	grade1	-	-	-	K02057	ABC.SS.P simple sugar transport system permease protein	grade1	1	1	PF02653.16	PF02653	BPD_transp_2	Branched-chain amino acid transport system / permease component	92712	93644	1
3300014199-10-C2	3300014199-10	3300014199-10-C2-cds87	3300014199-10-C2-cds87|3300014199-10-C2	Med Uncharacterized ABC-type transport system, periplasmic component/surface lipoprotein	MAMRNIALMLVSGTLLVAQAPVKVGFVYVSPIGDAGYTYQHDLGRKAMEAALKGKVTTQIVENVEEGADAERVIRSLATDGCKMIFTTSFGYMNPTAKVAAAFPNVSFFHATGYKSSKNMATYNGRFYEGRYLNGIIAGKMTKTHIAGFVGAFPIPEVMMAIDAFTQGMRSVDPKAEVHVVWVNSWFDPGKEREATMSLISQGADMITQHTDSTVVVQTVEEQHKAKNVWCFSYNSDMKKYAPTSQLSGDITDWSNYYTKTVENVLAGKGVGPNTWDGLKDGMIKIAPFNSAVPKDVRSYVDKVMAEMKAGKVHAFQGPVVAQDGTVKVPKGKVMSDSDLGGINYYVQGVVGNVPKG	66.988	4864097	COG1744	COG1744: COG1744 ,COGFAMS2, COG1744,M Basic membrane lipoprotein Med, periplasmic binding protein (PBP1-ABC) superfamily	grade1	-	-	-	K02058	ABC.SS.S simple sugar transport system substrate-binding protein	grade1	1	1	PF02608.14	PF02608	Bmp	ABC transporter substrate-binding protein PnrA-like	93712	94785	1
3300014199-10-C2	3300014199-10	3300014199-10-C2-cds88	3300014199-10-C2-cds88|3300014199-10-C2	hypothetical protein	MRAHALFGYPAGRLGAGRGPVPARVLPGAGVHLVTAKSDNEPACAAVNATLAHLVEGVANAELFDWKAAAADRPELFYSDQTHLRPVGARFYATALLNQIDLHMERIRASPR	66.988	4864097	-	-	-	-	-	-	-	-	-	-	-	-	-	-	-	94900	95238	1
3300014199-10-C2	3300014199-10	3300014199-10-C2-cds89	3300014199-10-C2-cds89|3300014199-10-C2	M14-like domain containing protein	MQSLPYLEQLARILDLGGRHFETRTLCEVDCGGRRLPVQAVLLGNPDPALPAVGFFGGFHGLERIGAEVALAFLHSLATRLKWDGSLHRELESVRLVFMPLVNPGGIWRGTRANPNGVDLMRNAPVESRERVPWLIGGQRISARLPWFRGPAGQAMEAENLAVCEVVARECLPRPFSLMVDCHSGFGVQDRIWFPYAHTRAPIEHLEEMHALKILLRETLCHTRYVFEPQSSQYLAHGDLWDHLYLQALRQGSIFLPLTLEMGSWAWVKKNPLQFFTRLGLFNPVLEHRQQRVLRRHLPLLEFFMRAASSYRWWLPVRAEREQLRQRALSNWYPELSTVPRP	66.988	4864097	-	-	-	-	-	-	-	-	-	1	1	PF00246.24	PF00246	Peptidase_M14	Zinc carboxypeptidase	95493	96521	1
3300014199-10-C2	3300014199-10	3300014199-10-C2-cds90	3300014199-10-C2-cds90|3300014199-10-C2	MhpC Predicted hydrolases or acyltransferases (alpha/beta hydrolase superfamily)	MTTWILLRGLARETGHWGGFTEAFAEAFPDARVLPLELPGNGALFGQRSPVSIQALAAHCRAAAARAGAAPPYHLLALSLGGMVATAWAERHPEEIAGCVLVSTSFGSFSPLHQRLRLRAWPLLLRIAFQRSARARERLVLELTSGRPEAHAPVLDAWTAIRRARPVSTANALRQLLAAACYRPPRAAPVATLVLAGAGDRLVDPRCSMAIARRWGCALALHPDAGHDLPLDDAAWVAREVRKGLPGSAGWPGPLS	66.988	4864097	COG2267	COG2267: COG2267 ,COGFAMS2, COG2267,I Lysophospholipase, alpha-beta hydrolase superfamily	grade1	-	-	-	K01055	pcaD 3-oxoadipate enol-lactonase [EC:3.1.1.24]	grade1	1	1	PF12146.8	PF12146	Hydrolase_4	Serine aminopeptidase, S33	96518	97288	1
3300014199-10-C2	3300014199-10	3300014199-10-C2-cds91	3300014199-10-C2-cds91|3300014199-10-C2	hypothetical protein	MEVCVKKAILLALVSMGIYAQDLPLNTQVKFLRIMMSSAGQYGIACPDAATKARLESVGINIGPTFKLGFATSEEEVKALKKAGKLVIVNNAVWLSSGASIAITSQDGKPQIMINAANIKASGVTVSDTLIKMGNGTQ	66.988	4864097	-	-	-	-	-	-	-	-	-	-	-	-	-	-	-	97413	97829	1
3300014199-10-C2	3300014199-10	3300014199-10-C2-cds92	3300014199-10-C2-cds92|3300014199-10-C2	Potassium channel domain containing protein	MAFSLPFLRRLAADSDDLGLGTRDGPSRGVNKDGSFNLRRTGVPRFRPYELYHQLITMSAPIFSLMLLAGNILANLLFAGIYLAVGMEHFDRTGGPGLLDRFLDAFFFSTQTLTTVGNGRIHPVSPLACAVAALESLLGLMGFALACGLLYGRFSRPHARILFSRRAVIAPHKGRTAFMFRIVNERSNQLIELEAHVTLSLRDPDSGAHLFTTLPLERTRINLFPSNWTIVHAIDPDSPLAGMSAGDLEEADAEFIVLIKAFDDTFAQNVFARSSYKSGEISWGMRFVPMVSPRDESGMATVDLRLLDELEAPG	66.988	4864097	-	-	-	-	-	-	K08715	IRPC inward rectifier potassium channel	grade1	2	2	PF07885.16~PF17655.1	PF07885~PF17655	Ion_trans_2~IRK_C	Ion channel @ Inward rectifier potassium channel C-terminal domain	97841	98785	-1
3300014199-10-C2	3300014199-10	3300014199-10-C2-cds93	3300014199-10-C2-cds93|3300014199-10-C2	BcsA Predicted naringenin-chalcone synthase	MSHQSTIVLHDFQSQRPEYHAEQGAILEWIAAAHARAELARARPASEAEREATTRRLRKLVLRFGCSTDRISTRNSALHDFTHTDWDRMRIFQLDRFPAGKPCGERSRFYGEVAGAAFERFYADETDPPGVIIHVTCTGYVSPSGAQQLVARRDWGHATEVIHAYHMGCYASLPATRMAAGLLERGKARVDLVHTELCTLHMDPSQHQPEQLVVQTLFADGMIRYRASRDAGRGGLELVATREEIVPDTGDAMTWMVSDSGMQMTLSRKVPDHIRAHLGPFLDRLGAERGLSAASLAREALFAIHPGGPRIIDELALHLGLGPEQVRASNETLRDYGNMSSATLPHVWKAMLEDPAVADGRLIVALAFGPGLTIAGAILRKRG	66.988	4864097	COG3424	COG3424: COG3424 ,COGFAMS2, COG3424,Q Predicted naringenin-chalcone synthase	grade1	-	-	-	K16167	bpsA srsA pks11 pks10 alkylresorcinol/alkylpyrone synthase	grade1	2	2	PF00195.19~PF02797.15	PF00195~PF02797	Chal_sti_synt_N~Chal_sti_synt_C	Chalcone and stilbene synthases, N-terminal domain @ Chalcone and stilbene synthases, C-terminal domain	98924	100075	1
3300014199-10-C2	3300014199-10	3300014199-10-C2-cds94	3300014199-10-C2-cds94|3300014199-10-C2	UbiG 2-polyprenyl-3-methyl-5-hydroxy-6-metoxy-1,4-benzoquinol methylase	MNDAAFWMLPFALQGLAMGVDEFGFHRRRSVSRWEWLGHVLDTLVFLGCLSCPLLLPPSQVRLYAALAAGSCLLITKDELIHQRLCTGGEHWLHAVLFILHPVVLIATGLLWLGAGPVQPAAARAVLLVQALLVAGFLALQIVFGAGRKAQGGINNAVYDELGEGWYSARDNPVALLRAETRLRSGWVLEELKGHFGERPLDILDVACGGGLLANPLAQAGHAVTGIDLSRGSLEVARRHDPTGTVDYLVQDARALAFPDGRFDVVCMMDFLEHVQDRDGVLSEAARVLKPGGWLFFHTFNRTPLSWLIAIKGVEWSVLNTPRNLHVYHLFLKPAELAGLCARNHMAIEDLRGLRPRVFTWAFLKLLFTARVSDGFQFEFTRSVRVGYCGRARKMEGNH…	66.988	4864097	COG2227	COG2227: COG2227 ,COGFAMS2, COG2227,H 2-polyprenyl-3-methyl-5-hydroxy-6-metoxy-1,4-benzoquinol methylase	grade1	-	-	-	K00568	ubiG 2-polyprenyl-6-hydroxyphenyl methylase / 3-demethylubiquinone-9 3-methyltransferase [EC:2.1.1.222 2.1.1.64]	grade1	1	1	PF08241.12	PF08241	Methyltransf_11	Methyltransferase domain	100072	101301	1
3300014199-10-C2	3300014199-10	3300014199-10-C2-cds95	3300014199-10-C2-cds95|3300014199-10-C2	Gnd 6-phosphogluconate dehydrogenase	MSRNEALQPRHELGMVGLGVMGRNLLLNMAEHGFPVAGFDQDPAKVEALRTEGQGMDLAPAQDLASMLALLRTPRAVMLLVPAGAPVDAVIGELVALLQPGDLIIDGGNSHFKDTDRRAAELAGKGLGFLGMGISGGEEGARRGPSLMPGGSAEAYQRVRPLLEAVAAQAGGEPCVAHVGPGSAGHFVKMVHNGIEYALMELIAESYDLMKRGLGMDNAGIRQAFLGWNQGGAGGYLMEITARIFARRDTRGGQDLIDAVAGVARQKGTGMWTSGSAMELQVPAPTIDLAVAQRDLSALDRQREQAGLLLPRATGLHRHEGDRGVFLVFLGQALQAGMVMAFAQGMALLGAASERYGYRLDLATVARIWRGGCIIRTPLLEDIRAAYGRQAGLANLLLD…	66.988	4864097	COG0362	COG0362: COG0362 ,COGFAMS2, COG0362,G 6-phosphogluconate dehydrogenase	grade1	TIGR00873	TIGR00873: gnd: 6-phosphogluconate dehydrogenase (decarboxylating)	grade1	K00033	PGD gnd gntZ 6-phosphogluconate dehydrogenase [EC:1.1.1.44 1.1.1.343]	grade1	2	2	PF03446.15~PF00393.19	PF03446~PF00393	NAD_binding_2~6PGD	NAD binding domain of 6-phosphogluconate dehydrogenase @ 6-phosphogluconate dehydrogenase, C-terminal domain	101267	102703	1
3300014199-10-C2	3300014199-10	3300014199-10-C2-cds96	3300014199-10-C2-cds96|3300014199-10-C2	Zwf Glucose-6-phosphate 1-dehydrogenase	MDTPVQMVIFGASGDLTAKKLVPALASLARKGEPAAGFTLIGMARREKTDAQFRADLRAQQPPEGLADFDLLAPRIRYLAGDVRRPEDFRRLGALLDALPGGAAAGRLFYFSLIPGLFGPAVSGLAQAGLLEQSGSWRRVVVEKPFGHDLCSARELNQTLQGFLREEQIYRIDHYLGKETVQNLFAFRFNNTIFEPVWNRRHVELVQITVAESAGVEPGRAATYEASGAMRDVLQNHMLQILAMIAMEPPSSLDPEEVRGQKVSVLRSLRFHGDPDHSVRARYRAGAVDGKPVPGYLEEGVPADSTTETYVAIRAEIENWRWSGVPFLLRHGKRLKQRFTEVKVQFRVPPIQLADNIVNDDGSGAEPLSLPDGTVCTLRPNVLTLSIQPRESLSLSFSV…	66.988	4864097	COG0364	COG0364: COG0364 ,COGFAMS2, COG0364,G Glucose-6-phosphate 1-dehydrogenase	grade1	TIGR00871	TIGR00871: zwf: glucose-6-phosphate dehydrogenase	grade1	K00036	G6PD zwf glucose-6-phosphate 1-dehydrogenase [EC:1.1.1.49 1.1.1.363]	grade1	2	2	PF00479.22~PF02781.16	PF00479~PF02781	G6PD_N~G6PD_C	Glucose-6-phosphate dehydrogenase, NAD binding domain @ Glucose-6-phosphate dehydrogenase, C-terminal domain	102709	104208	1
3300014199-10-C2	3300014199-10	3300014199-10-C2-cds97	3300014199-10-C2-cds97|3300014199-10-C2	NagB 6-phosphogluconolactonase/Glucosamine-6-phosphate isomerase/deaminase	MASFLRAGDPPAAAAVLLISLLERIDLQRGAARLAVAGGSAAAALGALRRGLRAGVWDRLLLTWVDERCVPFADPQSNRGGAYRDGQLDPADPPGLELPLYLDGETPVEACARVAASLDGAFQGGLDALLLGMGEDGHIASLFPGRPFERIGEPPVFAVPDSPKPPRRRITLALSLLAAAEGAVLVASGEAKRAALERLAAGDPELPGSALPNLTVITDAPGGYTG	66.988	4864097	COG0363	COG0363: COG0363 ,COGFAMS2, COG0363,G 6-phosphogluconolactonase/Glucosamine-6-phosphate isomerase/deaminase	grade1	TIGR01198	TIGR01198: pgl: 6-phosphogluconolactonase	grade1	K01057	PGLS pgl devB 6-phosphogluconolactonase [EC:3.1.1.31]	grade1	1	1	PF01182.20	PF01182	Glucosamine_iso	Glucosamine-6-phosphate isomerases/6-phosphogluconolactonase	104201	104881	1
3300014199-10-C2	3300014199-10	3300014199-10-C2-cds98	3300014199-10-C2-cds98|3300014199-10-C2	DNA-binding protein VF530-like	MDTRPGQDAHPNDPLHGITLERVLTRLVNQYGWEELARIIDINCFKKDPSIKSSLTFLRKTPWARKKLEAFYLIHE	66.988	4864097	COG4628	COG4628: COG4628 ,COGFAMS2, COG4628,S Uncharacterized conserved protein, DUF2132 family	grade1	-	-	-	-	-	-	1	1	PF09905.9	PF09905	VF530	DNA-binding protein VF530	104896	105126	1
3300014199-10-C2	3300014199-10	3300014199-10-C2-cds99	3300014199-10-C2-cds99|3300014199-10-C2	Protein of unknown function UPF0178	MITIFVDADACPVKDEVYRVARRYRLPVRVVANSRLRVPVDPLVRMEVVTGHFDAADDWIVEHIEAGDIAVTADIPLAARCLAKGARVLDAKGRVFTEASIGDVLANRELMAYLRDLGDVGGGPAPFAPRDRSRFLQYLDDLIQASLKASR	66.988	4864097	COG1671	COG1671: COG1671 ,COGFAMS2, COG1671,S Uncharacterized conserved protein YaiI, UPF0178 family	grade1	-	-	-	K09768	K09768 uncharacterized protein	grade1	1	1	PF02639.14	PF02639	DUF188	Uncharacterized BCR, YaiI/YqxD family COG1671	105136	105591	1
3300014199-10-C2	3300014199-10	3300014199-10-C2-cds100	3300014199-10-C2-cds100|3300014199-10-C2	COG2071 Predicted glutamine amidotransferases	MGTRKPVIGVPANVLMDNHGSFPGTERAYVNQDYLDCLQLAGALPVVLPMVADGPDLQAQLALLDGLLFTGGVDLDPLTYGEEPAPGLEDVYPDMDRHQLPLARRGRAAGLPILGVCRGMQLLNVAFGGTLHQDLGRSGLQHVQKGWRHAPSHSVELLDGLRRLFGQDSLATNSFHHQAVKDLAPGFRVSARARDGVVEGLEALDGSFAIGVQWHPEGMVRQHPEMLLPFQALVRAATGKP	66.988	4864097	COG2071	COG2071: COG2071 ,COGFAMS2, COG2071,E Gamma-glutamyl-gamma-aminobutyrate hydrolase PuuD (putrescine degradation), contains GATase1-like domain	grade1	-	-	-	K07010	K07010 putative glutamine amidotransferase	grade1	1	1	PF07722.13	PF07722	Peptidase_C26	Peptidase C26	105575	106300	-1
3300014199-10-C2	3300014199-10	3300014199-10-C2-cds101	3300014199-10-C2-cds101|3300014199-10-C2	hypothetical protein	MSMFRFAALAVLFTAAGCAPQRVVFTDDEVPEMAMAVPLEASAAGDLMGREDDPPTRVMRLNHAEGAVSRQPPGMDEWAPAVVNLPLGTGDNLWVAPGGRAELHAGSTALRLASESGLDVLRLDNRALQLGLPQGSLELQVQPGPEVDSVEVDTPDGAVLLDRAGDYRVDAAVNGAPDRVTVRSGQAEVTSAGVTVPVNAGTTMELAGGQAPHYDLVAAGEPDGFDQWCGVRQRRESSSESAIYLGRDLTGYEDLEGQGTWQLNKTYGTTWAPRVSADWAPYRDGSWIWAEPYGWTWVDKAPWGFATSHYGRWTHSGGAWLWVPGPRTARPVYAPALVAFTGGPGMRGAAASGAAVAWFPLGPREPYQPAYPASRAYVQSLNPGSLPLGTAGHLNQAVP…	66.988	4864097	-	-	-	-	-	-	-	-	-	-	-	-	-	-	-	106413	108242	1
3300014199-10-C2	3300014199-10	3300014199-10-C2-cds102	3300014199-10-C2-cds102|3300014199-10-C2	Curli production assembly/transport component CsgG	MPRLKTSAFILLATAALAAAPAEGGAMATLAVLPLRGAFSLPKPPSNPYPGQGRPAQAQQVPAGPGRLLALEDQINQRVTMAFFRTGRFQMIERSQLNAVLKEGKFEQSGLVDDATAARLGKQIGATFVLVGSYTGGIGHTVEIKTGFFGGKSREDTYPGHLEVRVRMVNTEDGSIREPILLHAASLDAKSYHSYELLLDDLSRNLDQEVTARFPLTGYVIKVISEREVLVDLGQKQRLEKGASFQLVEQGADVVHPVTGKLVQGERRVLTQLQVTDVGDESSILKVTGPRATLKVGQSVVQGH	66.988	4864097	COG1462	COG1462: COG1462 ,COGFAMS2, COG1462,M Curli biogenesis system outer membrane secretion channel CsgG	grade2	-	-	-	-	-	-	1	1	PF03783.14	PF03783	CsgG	Curli production assembly/transport component CsgG	108244	109158	-1
3300014199-10-C2	3300014199-10	3300014199-10-C2-cds103	3300014199-10-C2-cds103|3300014199-10-C2	FucP Fucose permease	MLVHILVIWLTFFVMGFGDVRGSFVGIAKEVFGISSAQGGLIPFCGAMAFGLFALPAGILATRKGLKSVMLLGLLITALGHLLPCFLLERFSHLLLAMAVIGIGMTFLLVAGNPLLREVTEPGRYARNLTFAQFIKSLGSLAGPYLIAFIVSLGYTWKGIFPVFTLIPLVTLAVFAVVPIPETSRLRPATLGEVFRVLKARTIQLKVLGIFLFVGSEMGMNTLLATHMWETYGMSIQVDAIRYGQGLFWICQGAGRMLGSVILNWMEPRRFFLYCSLAGLAGLAGLIFGTRDLAVGAVALCGLSFSNIWPTLFALLLDSRPHLSSEIAGLAVMANFGGAVLPLAMGLVTDLTAVRWSFLIPVGAFLYLTALGLTGRRARAVE	66.988	4864097	COG0738	COG0738: COG0738 ,COGFAMS2, COG0738,G Fucose permease	grade1	TIGR01272	TIGR01272: gluP: glucose/galactose transporter WARNING	grade3	K02429	fucP MFS transporter FHS family L-fucose permease	grade1	1	1	PF07690.16	PF07690	MFS_1	Major Facilitator Superfamily	109349	110497	1
3300014199-10-C2	3300014199-10	3300014199-10-C2-cds104	3300014199-10-C2-cds104|3300014199-10-C2	COG2827 Predicted endonuclease containing a URI domain	MAPSESRSWWVYILRCGDGTLYTGIALDVAVRLAQHRAGTGAKYTRGREPLELVYQEAAPSRAWATRREAAIKRCSREEKLRLVHSIGMPE	66.988	4864097	COG2827	COG2827: COG2827 ,COGFAMS2, COG2827,L Predicted endonuclease, GIY-YIG superfamily	grade1	-	-	-	K07461	K07461 putative endonuclease	grade1	1	1	PF01541.24	PF01541	GIY-YIG	GIY-YIG catalytic domain	110502	110777	1
3300014199-10-C2	3300014199-10	3300014199-10-C2-cds105	3300014199-10-C2-cds105|3300014199-10-C2	hypothetical protein	MLKFARALRAFGMILACGGLAPALPRPPHIPQAMLATRLDDPAVWSSFGQCLDYVERWAGRELPDWVVHSSIITYSSRKPLYDRSGDPLLDAAGKQLCATVPQSGRVFFPPSWRLLGKSRRLPLVLYTHATMLEKTHVPSEYGGHEWVVGAAAALYYGYAVAMPDQPGMGGDSQAYHPFCHAKSLAYSTLDALPALERLVGEDPYLAQRHYGWDGRLFIMGYSEGAYTAMAAVKELETHPADYGERFTLKGSACMAGPFDLSGTTRRAIIDPVTPFAHSFYIPYVVLGYQGVYGDLMDPLQVFAPALLENREDGNVIQWADGATDGLAVDALIGRRLGIPGDAVVLRSTLNPAWLARELDDPAYATSTLRKILRENDLCGGWRPTRPILFCQSLVDRDV…	66.988	4864097	-	-	-	-	-	-	-	-	-	-	-	-	-	-	-	110753	112141	-1
3300014199-10-C2	3300014199-10	3300014199-10-C2-cds106	3300014199-10-C2-cds106|3300014199-10-C2	RpoE DNA-directed RNA polymerase specialized sigma subunit, sigma24 homolog	MNESELIVQAAAGDSDAFGALVTPHLGLFFNGILRILGNRADAQDALQEALLGIFEDLPSFQARSRFSSWAYKVCINAALMFRRSSARLREDSMDALTGLGEFDGAGHHLDTPAALSWSVAAEALDEAERRQLRECLVQALDQLPDPLRVVFVLKDLEDWSTEAIAARLDQTPPTVRQRLHRARVRVQEALRAHVQGRPA	66.988	4864097	COG1595	COG1595: COG1595 ,COGFAMS2, COG1595,K DNA-directed RNA polymerase specialized sigma subunit, sigma24 family	grade1	TIGR02937	TIGR02937: sigma70-ECF: RNA polymerase sigma factor, sigma-70 family	grade1	K03088	SIG3.2 rpoE RNA polymerase sigma-70 factor ECF subfamily	grade1	2	2	PF04542.14~PF08281.12	PF04542~PF08281	Sigma70_r2~Sigma70_r4_2	Sigma-70 region 2 @ Sigma-70, region 4	112248	112850	1
3300014199-10-C2	3300014199-10	3300014199-10-C2-cds107	3300014199-10-C2-cds107|3300014199-10-C2	Putative zinc-finger	MKLLPTCREVRERLTDYSEGSLSLRERASLRMHLLLCTACSTFYRGLRALPGVARFLLKPEQPPPAEATQALEGALRRLGGHHR	66.988	4864097	-	-	-	-	-	-	-	-	-	1	1	PF13490.6	PF13490	zf-HC2	Putative zinc-finger	112847	113101	1
3300014199-10-C2	3300014199-10	3300014199-10-C2-cds108	3300014199-10-C2-cds108|3300014199-10-C2	COG0412 Dienelactone hydrolase and related enzymes	MRRAALAIALAALPVLPGQPLAYQDGPVRLAGYLARPAAVQGKVPGVLVIHQWMGLTGHEQMIADRLAGLGYVAVAADIYGEGVRPKDMAGAAAQAKIYKGDRALFRRRIRAGLDALKAQPGVDPGRLAVIGFCFGGTGALEAARAGMPVAGVVSFHGGLDFVPALDVPAITAKVLVCHGADDSYESPQEIAAFQDEMRKTKADYTFISYGGAVHAFTQKEAGNDPSKGFAYQEAAARRSWQHMKDFLAELF	66.988	4864097	COG0412	COG0412: COG0412 ,COGFAMS2, COG0412,Q Dienelactone hydrolase	grade1	-	-	-	K01061	E3.1.1.45 carboxymethylenebutenolidase [EC:3.1.1.45]	grade1	1	1	PF01738.18	PF01738	DLH	Dienelactone hydrolase family	113164	113922	1
3300014199-10-C2	3300014199-10	3300014199-10-C2-cds109	3300014199-10-C2-cds109|3300014199-10-C2	CaiA Acyl-CoA dehydrogenases	MIMAAFAVLVVMVAWGLAFFRSGLPVWTAAAAAALGGCQWLARISGAPWAAGTGWALWGVFAALAVALNLPALRRALVMRPLLGLVRSKLPPLSRTEREALEAGTVWWDGELFGGAPDWKKLLAQPQAALTPEEQAFLDGPVEELCGMLDDWRIVEELRDLPPEVWQFLKTKGFLGMIIPKKYGGLGFSALAHSQVIIKIASRSVTAVVTVMVPNSLGPAELLNHYGTEEQKGYYLPRLARGLEIPCFALTGPEAGSDAASMPDTGVVCKGTFEGREITGIRLNWEKRYITLGPVASLLGLSFRLLDPDHLLQQGSEGITLALIPTSTPGITIGSRHNALGIPFMVGPNWGKDVFIPLDWIIGGAAEAGNGWKMLMESLAAGRSISLPALSTGGGKLVS…	66.988	4864097	-	-	-	-	-	-	K06445	fadE acyl-CoA dehydrogenase [EC:1.3.99.-]	grade1	4	4	PF02771.16~PF02770.19~PF00441.24~PF09317.11	PF02771~PF02770~PF00441~PF09317	Acyl-CoA_dh_N~Acyl-CoA_dh_M~Acyl-CoA_dh_1~DUF1974	Acyl-CoA dehydrogenase, N-terminal domain @ Acyl-CoA dehydrogenase, middle domain @ Acyl-CoA dehydrogenase, C-terminal domain @ Domain of unknown function (DUF1974)	114032	116479	1
3300014199-10-C2	3300014199-10	3300014199-10-C2-cds110	3300014199-10-C2-cds110|3300014199-10-C2	PaaJ Acetyl-CoA acetyltransferase	MGVEGAYAGGRPVYFVDGGRTPFLKARGTPGPFHASDLAVAAGKALLARQPFEPGQLDEVVFGCIIPGPDELNIARIIALRLGCGKAMPAWTVQRNCGSGMQAIDCAAQDIAQGRADLVLAGGTEAMSQSPVLLGDAMVKLLADLARGRSAWAKLRVLSRLRPAHFVPVIGLVRGLTDPISGLNMGQTAEGLASRFGISRERMDGFSLASHQRLARAQDGGRLEELAPMFGPDGTLFERDEGLRRDADLPALARLKPAFEPPHGLVTAGNSAQITDGAACLLLASAGAVKKHGLKVLGRLEDCHWAGLEPSQMGLGPVHAMAPIMARQRLDSAEVDYWEINEAFAAQVLACTEAWQSAAYCREELGLAAPFRAIDPDRLNVDGGAVALGHPVGCSGARI…	66.988	4864097	COG0183	COG0183: COG0183 ,COGFAMS2, COG0183,I Acetyl-CoA acetyltransferase	grade1	TIGR01930	TIGR01930: AcCoA-C-Actrans: acetyl-CoA C-acetyltransferase	grade1	K00626	E2.3.1.9 atoB acetyl-CoA C-acetyltransferase [EC:2.3.1.9]	grade1	2	2	PF00108.23~PF02803.18	PF00108~PF02803	Thiolase_N~Thiolase_C	Thiolase, N-terminal domain @ Thiolase, C-terminal domain	116483	117814	1
3300014199-10-C2	3300014199-10	3300014199-10-C2-cds111	3300014199-10-C2-cds111|3300014199-10-C2	multifunctional fatty acid oxidation complex subunit alpha	MLDLVEQARHWRLEQDGAGILWLTLDRAGSPVNALSSEVLAELERLLPVIARTGGKGLVIRSGKAGFIAGADVGEFTGLTGADQALAHIRRGQEIFRQLELLPMPTAAMIHGFCLGGGLELALACTARIASDAPETRLGLPEVQLGIHPGFGGTVRLTALLGPPAAMELMLTGRPVSARAARKLGLVDAVVPERHLAKAAVAAILAGKPARRASLVRRLPGRWPLRPALAWFLRRKVAQRANPEHYPAPFALIDLWSRFGGQPEAMYRAEAESVARLVTGATARNLVRVFQLQERLKGLARTGWPEARFVHVVGGGAMGGDIAAWCALQGLVVTVQDVDAGRLAQVVKRAAQLFRRKLKQPRDVQAALDRLVPDPQGAGAARADVVIEAIFEDADAKTA…	66.988	4864097	COG1250	COG1250: COG1250 ,COGFAMS2, COG1250,I 3-hydroxyacyl-CoA dehydrogenase	grade1	TIGR02440	TIGR02440: FadJ: fatty oxidation complex, alpha subunit FadJ	grade1	K01782	fadJ 3-hydroxyacyl-CoA dehydrogenase / enoyl-CoA hydratase / 3-hydroxybutyryl-CoA epimerase [EC:1.1.1.35 4.2.1.17 5.1.2.3]	grade1	3	3	PF00378.20~PF02737.18~PF00725.22	PF00378~PF02737~PF00725	ECH_1~3HCDH_N~3HCDH	Enoyl-CoA hydratase/isomerase @ 3-hydroxyacyl-CoA dehydrogenase, NAD binding domain @ 3-hydroxyacyl-CoA dehydrogenase, C-terminal domain	117807	119837	1
3300014199-10-C2	3300014199-10	3300014199-10-C2-cds112	3300014199-10-C2-cds112|3300014199-10-C2	hypothetical protein	MTGEAQLNRIRKRGKRILIAMEDELGRVLLMAMLHQDGYRCMFEAKSLVQALNFNRNVALDLLGVDHTIGTINADMFVNILRENGLPQAVPVVVIQRSVDHRLTLAAKAGKLNYLVEHPVDFHGRLKQPLERILNL	66.988	4864097	-	-	-	-	-	-	K03413	cheY two-component system chemotaxis family response regulator CheY	grade1	-	-	-	-	-	-	119866	120276	-1
3300014199-10-C2	3300014199-10	3300014199-10-C2-cds113	3300014199-10-C2-cds113|3300014199-10-C2	PilZ domain containing protein	MEGKVKALSEETATGCSILFQHKPAKEPALGQRMHVLFAMDGKRYQTNLKDQGRGNYLEYRFSLPASIQHAERRASVRVKMGHYEQFNIVALEGLFEGLGLTGLLVDLSMGGCCFRAERTIQIQSERRLAITPDLLAPGTPFQLVRLTNLPHLPLVECGAQLCSIRQAEEGVLMALRFEGLGAFESGLLGKFLSEREPGYIIGFPHKRRIRDLTEEKRKVPQAAKSQEFPEAPPPLKPKAMNQARHRPMPALNRRKP	66.988	4864097	-	-	-	-	-	-	-	-	-	1	1	PF07238.14	PF07238	PilZ	PilZ domain	120273	121046	-1
3300014199-10-C2	3300014199-10	3300014199-10-C2-cds114	3300014199-10-C2-cds114|3300014199-10-C2	phage assembly protein	MAVPQELSVTFPPRPGAMALAFCLILTLACGNLHQATQAYEDARYDDALTEYNKALQKDPNNLKAKIGYRRTAPLAAAQHLTKADAAKKHGDIELETREVGIAAVLDPANAVAQDRFARLEEAAERRRAREAAESSIDTARAKGEARNGLPINPRSLEGMDLNFTRKTSVKEILQQLSRNSGVNILMHASATAQDITVSADLRGLSFQRVLDALMLQCDLFYRVLDPNTLMVFKKTPQNLLEYENKLIQTFYLSNADVENVRSIFNALMPQVRLFTDKRLNSLTVLAKAGDLAIAKRIVRQVDKAKAEVMVYLELLEVSEHTAVNLGLLPVNPATPGARAGTYALGAAVNGNELTGTLAINKSSVSYLLPSIRLDMAKTTGLTKLLADPNVRVVSGETG…	66.988	4864097	COG4796	COG4796: COG4796 ,COGFAMS2, COG4796,U Type II secretory pathway, component HofQ	grade1	TIGR02517	TIGR02517: type_II_gspD: type II secretion system protein D	grade3	-	-	-	1	1	PF00263.21	PF00263	Secretin	Bacterial type II and III secretion system protein	121246	123111	1
3300014199-10-C2	3300014199-10	3300014199-10-C2-cds115	3300014199-10-C2-cds115|3300014199-10-C2	COG1917 Uncharacterized conserved protein, contains double-stranded beta-helix domain	MIRKLAELPVTAKMNARGGVGPARSSAYLADGDMAGVLAAGQTVLAPGSSIGEHNHPSTEELYLILDGRGQGVLDGQRFPVAAGDLFVVKAGHSHGLINDSDATLTYFGLMTRS	66.988	4864097	COG0662	COG0662: COG0662 ,COGFAMS2, COG0662,G Mannose-6-phosphate isomerase, cupin superfamily	grade3	-	-	-	-	-	-	1	1	PF07883.11	PF07883	Cupin_2	Cupin domain	123106	123450	-1
3300014199-10-C2	3300014199-10	3300014199-10-C2-cds116	3300014199-10-C2-cds116|3300014199-10-C2	phage assembly protein	MLAILRPACCILTLVSIVPLGADTPSSQSSQRARARDEARTQAASPPPAPAAEAPAAPTEASEPLYTLDVHHQDTETVLWEFAKRAKKNLNLLDRPASLVTVYFANLPFEKGLKEILQAADLDYVKSEDGYTIGLPIDLKLRFPNPENQDKDIEATYRCRRIDAATLVEAVKAVFPQDGFRVFAGPQFLTPEVQGEGASGVGEDSGIHVLKASDKVNRTHDVVFSGRPELVLRALALARKFDRPRKQVRVNIRVVQMTTSASRNLGVAWMQSLSFTANEQGNIPSTESNTSTTAPQGTGITLGKFSHSVVSLNATLNAMEQAGDSKTVANPTLLVLDGEKSFILSGTKYVLPKIDSRDATGQAVYSTVTIKVGLYLQVGVQVGLDDDMVLNIYPQVTNL…	66.988	4864097	COG4796	COG4796: COG4796 ,COGFAMS2, COG4796,U Type II secretory pathway, component HofQ	grade2	TIGR02515	TIGR02515: IV_pilus_PilQ: type IV pilus secretin PilQ	grade2	K02666	pilQ type IV pilus assembly protein PilQ	grade1	1	1	PF00263.21	PF00263	Secretin	Bacterial type II and III secretion system protein	123483	124994	-1
3300014199-10-C2	3300014199-10	3300014199-10-C2-cds117	3300014199-10-C2-cds117|3300014199-10-C2	hypothetical protein	MKRIQKGACAWVLAALAPVALAQAGSQDALLDFMYARFAAVFTQPKGGAGPREFLILASPGIGVDQADLVTPSYAVSMLLDQVPEPARAYHPTGVKVSKVYGRILDAAAITRYQDPSTRGAALAAKAILFDSARPGQPTEAYAAFLNFQMEYQAAQDARRVALAESRATGTPLPTGLDQAVDTARKRWERLGHRQAIQEALDALQAAYAGNALALMRNFRADFLHAHLRGGASHDWLPVTTYPPEEQWTTGTGWHPMTFRQDDPLAPSAGDAGPLPALGKAAKTAAPWTPGMTLSVEVKRVQVTRPWMDPSLFSAHTWALRESAGFTLVSSGNPVDRDPGIMPILVTGLLLARKLTLTGYPGSGADRLGPFDLGGGQGRPAMARHMTRTPAGTVITVPD…	66.988	4864097	-	-	-	-	-	-	-	-	-	-	-	-	-	-	-	125000	126268	-1
3300014199-10-C2	3300014199-10	3300014199-10-C2-cds118	3300014199-10-C2-cds118|3300014199-10-C2	cas6_var, CRISPR-associated protein Cas6, subtype MYXAN	MNNVFIDSPEPLRLAVNPIVDLCFPIVQGQALEVDHGHALCQALSARCAGLARIPGLGIHAVRGTPGARKGELILGDESEVRLRIPAGSAALLKELAGAELELAGYPIRLGEPGVHGLTPVSALWARTVTIHFRDLAIGAAQAQLAFRFAQDFPWGVFRILRPRTVRFEGRQLLGFEMAVRNLTPQASLLLQGQGFGGRRVLGCGLFVPFAATARSKAIAS	66.988	4864097	-	-	-	TIGR02807	TIGR02807: cas6_var: CRISPR-associated protein Cas6, subtype MYXAN	grade1	-	-	-	1	1	PF09559.10	PF09559	Cas6	Cas6 Crispr	126683	127348	1
3300014199-10-C2	3300014199-10	3300014199-10-C2-cds119	3300014199-10-C2-cds119|3300014199-10-C2	16S ribosomal RNA methyltransferase RsmE	MNLLLLHEADFLEPGRVRLTGRRLRHVTEVHRAKAGDELAVGLLEGGLGRGRVTRLDAEALELEVVLDQAPPPKLPLTLVLALPRPKVLNRVLAAATSLGAARIYLVNAWKVEKSYWHSPRLAEENLLLQRILGLEQARDTVLPELHLRRLLRPFAEDELPGLCRGSLALLAHPGSPADCPRAVAGPVTLAIGPEGGFIPAEIDLLSRCCLPVNLGPRILRVETAVAALVGRLS	66.988	4864097	COG1385	COG1385: COG1385 ,COGFAMS2, COG1385,J 16S rRNA U1498 N3-methylase RsmE	grade1	TIGR00046	TIGR00046: TIGR00046: RNA methyltransferase, RsmE family	grade1	K09761	rsmE 16S rRNA (uracil1498-N3)-methyltransferase [EC:2.1.1.193]	grade1	1	1	PF04452.14	PF04452	Methyltrans_RNA	RNA methyltransferase	127345	128049	-1
3300014199-10-C2	3300014199-10	3300014199-10-C2-cds120	3300014199-10-C2-cds120|3300014199-10-C2	WcaG Nucleoside-diphosphate-sugar epimerases	MKILILGVNGFVGSHLVERVLRETHWEVYGMDLGSHKVAEFLDNPRFHFVEGDISISKEWIEYHVKKCDVILPLVAIATPKVYVTDPLRVFELDFEENLRIIRYCVKYKKRVIFPSTSEVYGMCPDTEFDEETSCLVTGPIPMQRWIYSTSKQLLDRVIWGYGFRDGLQFTLVRPFNWMGPKLDSLNTAKEGSSRLVTQFAWNLFNGEPLKLVDGGGQRRCFCDVEDAMDGLMAVLHNEGGKADGKIFNIGNPGNDHSVKEIAEMMVEIWKDHPFRLERGTPVSQIVEESSGTFYGKGYQDVLVRTPSIRRIQETFGFQPKIGIKEALRKSLDFFVEEHKAMEKIVETE	66.988	4864097	COG0451	COG0451: COG0451 ,COGFAMS2, COG0451,M Nucleoside-diphosphate-sugar epimerase	grade1	TIGR01181	TIGR01181: dTDP_gluc_dehyt: dTDP-glucose 4,6-dehydratase	grade1	-	-	-	1	1	PF01370.21	PF01370	Epimerase	NAD dependent epimerase/dehydratase family	128108	129157	1
3300014199-10-C2	3300014199-10	3300014199-10-C2-cds121	3300014199-10-C2-cds121|3300014199-10-C2	ArnT 4-amino-4-deoxy-L-arabinose transferase and related glycosyltransferases of PMT family	MTRRERWQLLSIWFFLGLVPLFLRPLWEPDEARYAEIPREMLALGDWLTPRLNYVHYFEKPPLQYWLSAVSMRLLGPWPVAARLPLALATLISLWCAWRLARRLGARQPVWAAFMLGTAVLSFICGQILTLDALFSAFQVLAVVAAVEAVAARFQGRGGQGWSLLAFAALALAMLTKGLAAPVLVGMGLICSLPWAWRVPGLRAALLRTLLDPLGWLLFALLAAPWFVLVDRANPGHASFFFIHEHFARFTSHVHARQGSNNPILDKLYFVGVLAAGLVPWLSAAALGLKRGWAFLGRPAGPAADDAPLHRWTVAAALLAVLWPLAFYTVSGSKLPPYILPAMVPILAMACAFEREGETLKALARCGWELLVLGILLALAGPFLVKQTGGLGWVLATGG…	66.988	4864097	COG1807	COG1807: COG1807 ,COGFAMS2, COG1807,M 4-amino-4-deoxy-L-arabinose transferase or related glycosyltransferase of PMT family	grade1	-	-	-	-	-	-	1	1	PF13231.6	PF13231	PMT_2	Dolichyl-phosphate-mannose-protein mannosyltransferase	129154	130830	1
3300014199-10-C2	3300014199-10	3300014199-10-C2-cds122	3300014199-10-C2-cds122|3300014199-10-C2	NifS Cysteine sulfinate desulfinase/cysteine desulfurase and related enzymes	MKDAIYLDNNATTRLAPEALAAMLPFLQEQYGNAGSAHLLGRLAEGAVANAREQLAGFLGCQAAELVFNSGGTEGLNHAIRGVFEALPAKRHFITTAVEHSAVLAIAEWLKRQGVAVTLLGVDRDGRLDLDELSAALRPDTALVSVMAANNESGVLFPLAEAGAMARAGGALFHVDGTQAVGKVPIDLARLPVDLFNLSSHKFHGPKGIGALYVRRGLRLRPFMLGGGQERGRRGGTENVPGIAGLGQAAVLAGQHLEVMDGRVRALRDQLEAGLLERVEGLRVHGAAAGRLPNTSFISFQGIEGEALFLKLSDRGVCVSTGSACSTGQREPSHVLRAMGVPSGEALGTVRFSLSRFTTEAEIRQVIGLVPVLVAELRAAGAMGRR	66.988	4864097	COG1104	COG1104: COG1104 ,COGFAMS2, COG1104,E Cysteine sulfinate desulfinase/cysteine desulfurase or related enzyme	grade1	TIGR03402	TIGR03402: FeS_nifS: cysteine desulfurase NifS	grade1	K04487	iscS NFS1 cysteine desulfurase [EC:2.8.1.7]	grade1	1	1	PF00266.19	PF00266	Aminotran_5	Aminotransferase class-V	130835	131995	1
3300014199-10-C2	3300014199-10	3300014199-10-C2-cds123	3300014199-10-C2-cds123|3300014199-10-C2	hypothetical protein	MSKIVIVLLALVLLYLRMLRRAREADRVCPDCGTRNPRHLARCRSCSAPLS	66.988	4864097	-	-	-	-	-	-	-	-	-	-	-	-	-	-	-	131992	132147	-1
3300014199-10-C2	3300014199-10	3300014199-10-C2-cds124	3300014199-10-C2-cds124|3300014199-10-C2	LepA Membrane GTPase LepA	MTDPNLIRNFSIIAHIDHGKSTLADRLLELTNTIAMRDMQAQILDDMELERERGITIKAHAVTLKYPAQDGQIYTLNLIDTPGHVDFTYEVSRSLAACEGAILVVDSTQGVEAQTLANTYLALENDLEVFPVLNKTDLPSSEPERVLEEINTVIGLVDTAHAINVSAKTGENCLAVLEQIVKCVPAPKGDPKAPLQALVFDCHYDQYRGVVCLVRIMNGTVKAGETIHFMVTGSEHRVEEVGVFSPKMTRTADLSVGEVGYVSGSIKTLGDVKVGDTMTHALTNSTRPATTMLHGFKELQPVVFAGIFPTNSDDYENLRDAMDRLRLNDSSFKYEPETSQALGFGFRCGFLGLLHMEIVQERLEREFDLDLITTAPSVRYNVFLTDGTEEAVDNPSKLP…	66.988	4864097	COG0481	COG0481: COG0481 ,COGFAMS2, COG0481,J Translation elongation factor EF-4, membrane-bound GTPase	grade1	TIGR01393	TIGR01393: lepA: GTP-binding protein LepA	grade1	K03596	lepA GTP-binding protein LepA	grade1	5	5	PF00009.27~PF03144.25~PF14492.6~PF00679.24~PF06421.12	PF00009~PF03144~PF14492~PF00679~PF06421	GTP_EFTU~GTP_EFTU_D2~EFG_II~EFG_C~LepA_C	Elongation factor Tu GTP binding domain @ Elongation factor Tu domain 2 @ Elongation Factor G, domain II @ Elongation factor G C-terminus @ GTP-binding protein LepA C-terminus	132147	133964	-1
3300014199-10-C2	3300014199-10	3300014199-10-C2-cds125	3300014199-10-C2-cds125|3300014199-10-C2	hypothetical protein	MFRLLFTWMLCVSALAGMVGGRVTDGQKGLPGVLVYPDRLVRVRSKDLPPVAMTDGEGRFSLELGPGDSVLAMEKSGWQRDLVPLADLAAPVALRPAPAFGREAVLALRLDLPGVKQLRSDAELRALLFSRRPGEASAANYYYEISKGSLELEEGAVRHLAHPGPVAMPTGRRGLLDDQRVPLVEWVLEQIKGEDLKPFDRVNNFTGAPGPDGKPDHLWIIPPGPSRTVTVNPAHFAAICYLMPLPWKPATIWPVVFFAEETPLGNIVHEGIHEMGEHKAGDLYMDNAHPLTAGRWDIMDAGQFQGWDREHVDEFPWQEDTGYSPAQPMGWVRSELWYRGRFRATVTTLQVARAWEGWMDPLERAPRDLPQRLVVPDPRRRGRFWELNVRRPWGFDRGR…	66.988	4864097	-	-	-	-	-	-	-	-	-	-	-	-	-	-	-	134011	135522	1
3300014199-10-C2	3300014199-10	3300014199-10-C2-cds126	3300014199-10-C2-cds126|3300014199-10-C2	hypothetical protein	MVHKMVHMTSRPCFYAALLQDHLRRNRQMALVSGPRQVGKTTVCREAGDLYLNWDNTDDRRILLRGPAALAERLELDRLRTTPPVLVLDELH	66.988	4864097	-	-	-	-	-	-	-	-	-	-	-	-	-	-	-	135572	135850	1
3300014199-10-C2	3300014199-10	3300014199-10-C2-cds127	3300014199-10-C2-cds127|3300014199-10-C2	hypothetical protein	MEVKTGDTRLAPALAYFQAQTGATHAFQAVLDLPFEPADCFAGQRPQVVPALTLLGQLL	66.988	4864097	-	-	-	-	-	-	-	-	-	-	-	-	-	-	-	136206	136385	1
3300014199-10-C2	3300014199-10	3300014199-10-C2-cds128	3300014199-10-C2-cds128|3300014199-10-C2	hypothetical protein	MAGKSLQIYGRQAVFHTAGSMCGSAAELVGSDFFLGFLSAFLDHLRAVDHPVLEQMGQQGSAALTVPQWQELFAALCEQPLPEAALALPHAVDFLAPQRRKALLEFVEAFYDYWRSYDRYMVLTTEAGPGGADQRPYRAFNTSVESFTQLVRGLYRDLCENVCGDHPRVYRQVPAGCNAGFIAAPKASPMPLELREVLGGIPFIRQVWIDPPMILDPPSNTRTGSFHAVDRNPVAGLSLKRGEWLCYPAQVGPMVIFLYFHLQFIGQGCALANLFPMATDRQIAAGPAAVFVYGAPSEAMAAFGDLPTVFFEDPSGLLIGAVPLEPRFGYFGYLKKMALTLHNIAMLKQGRLPFHGAMVRIQLRSGRTASVLIIGDTATGKSESLEAFRTLGAERIREM…	66.988	4864097	-	-	-	-	-	-	-	-	-	-	-	-	-	-	-	136442	138208	1
3300014199-10-C2	3300014199-10	3300014199-10-C2-cds129	3300014199-10-C2-cds129|3300014199-10-C2	BioB Biotin synthase and related enzymes	MDPLGTILHKDRLNREDLVLLLGLRGPAETARLRARAVDVMRAEVGDSVFYRGIIELSNICACDCNYCGIRASNGKVERFTLTEQEVLDGARWCAQAGYGSLVLQAGERGDAAFRELISHLVRRIRAESVLPDLPQGLGITLSLGEQSLETYREWHAAGAHRYLLRIETTNPGLFARIHPPAQSLAARKQALADLAEAGFLVGTGVMIGIPGQTLDMLADDILFFRDHPIDMIGMGPWLPHLDTPMGGWAQPLAEADQLQLCLNMIATVRLACPDVNIAATTALQAMVPDGRERGLSYGANVTMPNLTPVHARSNYKLYEGKPCMDEAREECRGCLMGRVESVGRSVALNQWGDPPAYARRVGEGEGTW	66.988	4864097	COG0502	COG0502: COG0502 ,COGFAMS2, COG0502,H Biotin synthase or related enzyme	grade1	TIGR03956	TIGR03956: rSAM_HydE: FeFe hydrogenase H-cluster radical SAM maturase HydE	grade1	K01012	bioB biotin synthase [EC:2.8.1.6]	grade1	1	1	PF04055.21	PF04055	Radical_SAM	Radical SAM superfamily	138229	139338	1
3300014199-10-C2	3300014199-10	3300014199-10-C2-cds130	3300014199-10-C2-cds130|3300014199-10-C2	HemA Glutamyl-tRNA reductase	MDPVLYTYHIPRHDPEVVARNVVRQHLADHLLLWRRISDACELVFMATCQRVVWMFWGGDGTTLGFGPEIDCFQGEAAWRHLLEVATGLNSANLGDREVVGQMRQALATAKETRTAGHEATAALDDILREAQRLRTRIGLDDGSASVATAALRHLENTLAPGARVAIVGVGPMSRYLAQRLPERGFQITMSNRTLSKAEAFGLPMVPLAQLQMDPAGFDAVVSATASNDPLFTFGNWSRLKRPPLKLIDLALPYDSEPELDNVPWITRVDLSYFLAETENTKLKRHEAAQLAEPYIVGAVERLRKRAATRIQKFSNRTAQERLTDAWEAMEAEATAPGSALANLDPAQLEALESLLKRGRTLAFRALTLQREPALDPH	66.988	4864097	COG0373	COG0373: COG0373 ,COGFAMS2, COG0373,H Glutamyl-tRNA reductase	grade2	TIGR01035	TIGR01035: hemA: glutamyl-tRNA reductase	grade3	K02492	hemA glutamyl-tRNA reductase [EC:1.2.1.70]	grade1	2	2	PF05201.15~PF01488.20	PF05201~PF01488	GlutR_N~Shikimate_DH	Glutamyl-tRNAGlu reductase, N-terminal domain @ Shikimate / quinate 5-dehydrogenase	139544	140680	1
3300014199-10-C2	3300014199-10	3300014199-10-C2-cds131	3300014199-10-C2-cds131|3300014199-10-C2	HemC Porphobilinogen deaminase	MKIVLGTRGSQLAVQQSEALVAYLEAAGHSIEWRRFTTHGDKWLAGPLGKETGTGFFTRELEASLLAREVDMLIHSFKDVSLERPEGIATACVPEREDPADLLLMRPGAPEQPVIGTSSERRLRFLEKALPKASFTWIRGNVPTRVQRVKDGELRGEPLHGTILAAAGVKRLGLDLRGLEVRPFAAHELLPAPAQGALLVEARQGDQALIDALAGFHHPLTLRLVTLERAVLAGIGGGCQQPLGALAEPMPDGQVRLRAGYAAAGELRWAEAQGADDVVLVAQVLRGLGL	66.988	4864097	COG0181	COG0181: COG0181 ,COGFAMS2, COG0181,H Porphobilinogen deaminase	grade1	TIGR00212	TIGR00212: hemC: porphobilinogen deaminase	grade1	K01749	hemC HMBS hydroxymethylbilane synthase [EC:2.5.1.61]	grade1	2	2	PF01379.20~PF03900.15	PF01379~PF03900	Porphobil_deam~Porphobil_deamC	Porphobilinogen deaminase, dipyromethane cofactor binding domain @ Porphobilinogen deaminase, C-terminal domain	140689	141561	1
3300014199-10-C2	3300014199-10	3300014199-10-C2-cds132	3300014199-10-C2-cds132|3300014199-10-C2	hypothetical protein	MKRLGLARALDDALCQAVLAAGCSPVPLFLTAMTATLAPPPEPAPDAVIVLSPAAARLALLPQGVPCLAQGEATGRALAGREVLVSATPKAEGLFDLLRETFPQGGTFLLARAERSRAHLEQAAAGTPWHLLPWITHRESPIEPPPAMPALDAVLALSPLQAELLGPRTAGILRLAWGQRTHLAFEKAGYAGDGWCEPEASALQRLLSFHGMTRLSC	66.988	4864097	COG1587	COG1587: COG1587 ,COGFAMS2, COG1587,H Uroporphyrinogen-III synthase	grade1	-	-	-	K01719	hemD UROS uroporphyrinogen-III synthase [EC:4.2.1.75]	grade1	-	-	-	-	-	-	141558	142211	1
3300014199-10-C2	3300014199-10	3300014199-10-C2-cds133	3300014199-10-C2-cds133|3300014199-10-C2	hypothetical protein	MLIRSRRLRATAAIRDLVAETDLLPRNLIQGHFIQPQEGSTEISS	66.988	4864097	-	-	-	-	-	-	-	-	-	1	1	PF00490.21	PF00490	ALAD	Delta-aminolevulinic acid dehydratase	142205	142339	1
3300014199-10-C3	3300014199-10	3300014199-10-C3-cds1	3300014199-10-C3-cds1|3300014199-10-C3	hypothetical protein	PLGGQRLRALAGPGAVPLGAGYILKAFAIHDLFAPVP	66.988	4864097	-	-	-	-	-	-	-	-	-	-	-	-	-	-	-	1	114	1
3300014199-10-C3	3300014199-10	3300014199-10-C3-cds2	3300014199-10-C3-cds2|3300014199-10-C3	RfaG Glycosyltransferase	MAVVTTVHPWGDPRVFERGIERMLDLGLEVHLFMPEPAERATRPWDHPGDFHLHTLGPRGNRFWRLAQSALAWAPLLARGPFQGVWFHDPELIPAMALCKFIHPRAHFVYDIHEELPLEIHSKDYLPAWIRGPLSGLAAFGWWVAGRVFDSFAPATPPIARWFPAPRTRTIRNFPKADFLGRPEAPPAAPDPRRVVFTGTLRRDRGIFEALDAISALRAEGMDLRLELYGPLHEPELSARISEAVAQGWCAHAPWLPMDELAKAIRGAGIGLFTYQDRPNYQEAIPTKVLEYMASGIPVVGSDFPATRAILGSAGCGELYPPGNMGALKAAIRRMASDGEGLARMAQAGRTAYLRHFRWEAEQRQLDWHLDQMPDS	66.988	4864097	COG0438	COG0438: COG0438 ,COGFAMS2, COG0438,M Glycosyltransferase involved in cell wall bisynthesis	grade1	-	-	-	-	-	-	1	1	PF00534.20	PF00534	Glycos_transf_1	Glycosyl transferases group 1	122	1252	-1
3300014199-10-C3	3300014199-10	3300014199-10-C3-cds3	3300014199-10-C3-cds3|3300014199-10-C3	AsnB Asparagine synthase (glutamine-hydrolyzing)	MCGIAGWMGPSAEGMGCREARAVLDILEHRGPDDWGWFTASGEGVRSGKHLPEDFSGPVQFLHRRLAILDLSEAARQPMSSQCGRFHICFNGEIFNFIELRAELEREGRTFHTLSDTEVLLEGYAQWGQDLFRRLIGMFAIALWDQAERRMILVRDPFGIKPLFWMPWRGGVAFASEIKALMALPGADRRVDPQSLCDFLRFSTTDHRPDTLFSSVKSLRPAQMMTWDARNPGAGLKDLGRFWAFSLDREIDISFDEAAERLRDLFLESVRMHLRSDVPVGAALSGGIDSSAIVMAMRQLEPNLELHTFTFQSDDPSVDETAWAEMVSSAARAHTHRVRPGVRELSEDLPALIASQDEPFGSMSIHAQYCVFRLAKEHGITVMLDGQGADEMLGGYPIF…	66.988	4864097	COG0367	COG0367: COG0367 ,COGFAMS2, COG0367,E Asparagine synthetase B (glutamine-hydrolyzing)	grade1	TIGR01536	TIGR01536: asn_synth_AEB: asparagine synthase (glutamine-hydrolyzing)	grade1	K01953	asnB ASNS asparagine synthase (glutamine-hydrolysing) [EC:6.3.5.4]	grade1	2	2	PF13537.6~PF00733.21	PF13537~PF00733	GATase_7~Asn_synthase	Glutamine amidotransferase domain @ Asparagine synthase	1279	3210	-1
3300014199-10-C3	3300014199-10	3300014199-10-C3-cds4	3300014199-10-C3-cds4|3300014199-10-C3	CE4_u7 domain containing protein	MPPSPPTLPQDPLLRFYLGQVFEDAGAALAALPPEARRQIRDALSRREEIGGPRDTWGNWDFSFSRNHREGLTYFAWVDELLLRKVDLPRRRLWPDGKPFALCITHDVDLLSGYPSLSGRIDKLLAMAGNPDTGAGPREYALMLAGILKGTALALAGRADPFDFHDMVRLEDSLGFKSTFHFIAERKGMPHFWDCFYRFEEKTRWDGRLMESRQVMRELHRAGWDVGVHGSYRSALVPGLLRNEKEQIDEAVGELTVSTRQHYLHFEATLTPAIQADAGLLADSTQGFNRDVGFRAGTAFPYPFLSAAGEVLDLVEIPQHIMDTALFSGSSLGLPEELALAHTLALMDRVERLGGILTLNWHPLYWNIRPMWRRVFEEILREARRRNAYGCSMRDALGR…	66.988	4864097	-	-	-	-	-	-	-	-	-	-	-	-	-	-	-	3220	4440	-1
3300014199-10-C3	3300014199-10	3300014199-10-C3-cds5	3300014199-10-C3-cds5|3300014199-10-C3	BioF2-like, acetyltransferase domain containing protein	MSEREEQLERYSLEDLPAGWDAWVASSPEGSPFATTTFLRAFAGALGAVAEVWILRKGDNRLAALPLLHRKRFGRKSNQGIPLVPYIPVIFGPAVLASTYSSGNFSHYLSIVRRFLEPLAREYGSVNLRLMPGALDARPWLWAGWSARPDYTYIIQLTAEPRFARASRRSIRKAQEAGVTLDLAWDLETHCRLLRGTTERQGIWIGMPHDAFCQAANALAEAGLALMATARDAAGEPMASRIELGIPGTATVYDWTAGTNPRNLSLGASAWLMAQIFDRCAARGWSQWDLCGASYENIAKYKSEFGGDLRATFSLASPRTLPEAFREEGLRFASRALRACGWRRRGSAGELSSPGPLSPLGSCSLKSPQSDAP	66.988	4864097	COG2348	COG2348: COG2348 ,COGFAMS2, COG2348,M Lipid II:glycine glycyltransferase (Peptidoglycan interpeptide bridge formation enzyme)	grade1	-	-	-	-	-	-	1	1	PF13480.7	PF13480	Acetyltransf_6	Acetyltransferase (GNAT) domain	4430	5551	-1
3300014199-10-C3	3300014199-10	3300014199-10-C3-cds6	3300014199-10-C3-cds6|3300014199-10-C3	hypothetical protein	MLTLRSMVRFLRPVVRTSRIFRFDLRGPSQVAAALPEGFRLVFPAESGRLPADLLGDLDLSMDELQRRLDAGDLLALVLHKGRGAHRTLVQTRGWAALEGCRKGFRLEAGEAFIHYCMTSPACRGLGIYPRVLEAIASHLGAGGLRRLYIASNIRNEASAIGILKAGFRPDRTIRVAGCLGGRLAFRHDLGERHE	66.988	4864097	COG1247	COG1247: COG1247 ,COGFAMS2, COG1247,E L-amino acid N-acyltransferase YncA	grade3	-	-	-	-	-	-	-	-	-	-	-	-	5544	6131	-1
3300014199-10-C3	3300014199-10	3300014199-10-C3-cds7	3300014199-10-C3-cds7|3300014199-10-C3	RfbX Membrane protein involved in the export of O-antigen and teichoic acid	MVFYPVPVHRLKLCRETMNSSPTTQAPHRPRLLVKVGVLLSGGVLAQIIGLLMTPFIVRIYSPEHFGLLGVYLAILGVVAPVCMFRYEMAIPGTRQDRTAATLFLLAVTLALGFSGAAAVLLVACHQAGLFRPILGTLLWWMIPLGIFLTGLYGVASTCAIRKAAFKDLARTKVNQSLWMMLGQWVLGKAGWRPGGLLLGQILGQSGGSGYLLWTLWREDRSLIRSIRPRDLLATARAHTRFPKFSLPAVLIESLAANLPTLAMAYFYSATVAGWVTMLQRTIWIPLTSLAVNLGQVNFADFSEVHRNDPRDGLAMFLKRVKYLVLGGLAFAAGIALVVPWGIHRFLSREWASSIACMYILLPMAVANFIVSPFGSVLDAYHRQDLHLQREIIRGAMLL…	66.988	4864097	COG2244	COG2244: COG2244 ,COGFAMS2, COG2244,M Membrane protein involved in the export of O-antigen and teichoic acid	grade1	-	-	-	K03328	TC.PST polysaccharide transporter PST family	grade1	1	1	PF13440.6	PF13440	Polysacc_synt_3	Polysaccharide biosynthesis protein	6125	7450	-1
3300014199-10-C3	3300014199-10	3300014199-10-C3-cds8	3300014199-10-C3-cds8|3300014199-10-C3	Polysaccharide export protein	MHLPVIVCILLFFGSSLFGQASLDPAAEAKIPATVLPMAAPDQALQAPPRPEPGAGQVDQELAARRSEEEGLDRMIKALKFKENAPNRFAADLFDVRQRGIALTEGGISDDYVLGVGDRLRLDLYGSANVSLPVQVDGRGTIPIPRIGPIRVGGIELGKARQMVQSKVNQALARSTVDLEVIKLREIRIFVLGEVYQPGSFLVPSLSSLVNVLGLTGGPTASGSFRDIRVLRGGRRIRSFDLYPFRSDGTGNPNFMLQSGDVVFVPLSGPQVSLEGGFRRIVQAGDQGGDPNRTSLFGDADERKRVETEREELLRQINAVELQLGVEPSDRKDADTQAPVDAAASTAANAPELQGRLDALNKRLEALWERNRGDHRLRPTSRTDAGPEDDGLPAWIRQT…	66.988	4864097	-	-	-	-	-	-	-	-	-	5	2	PF02563.16~PF10531.9~PF10531.9~PF10531.9~PF10531.9	PF02563~PF10531~PF10531~PF10531~PF10531	Poly_export~SLBB~SLBB~SLBB~SLBB	Polysaccharide biosynthesis/export protein @ SLBB domain @ SLBB domain @ SLBB domain @ SLBB domain	7901	10618	1
3300014199-10-C3	3300014199-10	3300014199-10-C3-cds9	3300014199-10-C3-cds9|3300014199-10-C3	hypothetical protein	MPAATRPSEPEGPATPRRGFAWQGAVWAVAMAAPTLPWTLWPGIAATGAILLLAVMRYRWRLPSGAGSMLFLLSLAGLLGAWMRSLGHFPYEALKDLPNMIFVVLLLGLQDPRGPGAWRASLAWGARWAALLALPGSVLGLWKLSWILGGGDIGLLTFDGTIPIGTSLCPDYNMYALGLLGCAISAIPGFRNRGPRGRWLGLALAMLHLAVALLAGSRRAWVMGPFVLGVIAWHFVEVEGASRRKAMLNLGKVAMGVAAGAGLLLFAAGQGDLGDKVEASSLAMRFGATFQSEGGIGEGLSEGFQERVERWEATADWVGHASPASLALGDGLDYLYRFGAFADVPDAQDHPHNPILAALLYGGMPFALLALMTLAFPLLLFLGRFRPASPLGAGAVLGL…	66.988	4864097	COG3307	COG3307: COG3307 ,COGFAMS2, COG3307,M O-antigen ligase	grade1	-	-	-	-	-	-	-	-	-	-	-	-	10630	11934	1
3300014199-10-C3	3300014199-10	3300014199-10-C3-cds10	3300014199-10-C3-cds10|3300014199-10-C3	hypothetical protein	MNLSRILPRSKSSRTLLGGAVGAVVMVLVSFCLSNVYTSEAVLLPGEGKSQSSLGSLSVAAAALGLGSPVASENAAHVEILHSRWLAEALLTETFDYTRRPRPFKLFPATAHGTLQAYYGKGNLDSAVRALRVDFKASRDLKDNVIHLSMDSASPDLSQQVVQSAVHHLEYFIKNKAQTRGGAKAAYSRDRLREAEGEYDKANQELQDFMTGNLTYQVSGNPAVRLRGARLEAQLALRRQVVATLTLAAEQAVLEQKDDTPVLTILDPGNLPLEKSRPSRSFLIILGALLGALGAAGWNQRDWIRGQIVKSDQAGVP	66.988	4864097	-	-	-	-	-	-	-	-	-	-	-	-	-	-	-	11966	12919	1
3300014199-10-C3	3300014199-10	3300014199-10-C3-cds11	3300014199-10-C3-cds11|3300014199-10-C3	RfaG Glycosyltransferase	MKITLVNQASIPDSEPGITRHHAYAKALVALGHEVTIVAGSFNHFQRREIHLADGERMRAELIDGVTFLWLKIPPYGQSFGPRLWSMAHFGLAVRAARRHAAFREADIILGSTPYPMGTWAALGAARANGKAFVLEIRDIWPMTIHYLGGVSQWNPIMLFLAYLERRLIREADGIVSTLAKGELRVRELAGAKANDCVWIPNGIDPALVGLMVPPSAEAPFEFLYAGLLSEQSYALGSILDAAKLLLEDFPPEAVKVTIIGEGPSKALLQNRVSKEGFRNVFFEAALPKKAIYGRMARAHAFIYSLHDSPLYRYGTSCNKLGDYLVSGRPTVFASPLADDLVGAADAGVCVEPEDAHALAEGMRRVLAATPEMRRQWGEHGRAYILDCFAIPDLARTLL…	66.988	4864097	COG0438	COG0438: COG0438 ,COGFAMS2, COG0438,M Glycosyltransferase involved in cell wall bisynthesis	grade1	TIGR04063	TIGR04063: stp3: PEP-CTERM/exosortase A-associated glycosyltransferase, Daro_2409 family	grade1	K03208	wcaI colanic acid biosynthesis glycosyl transferase WcaI	grade1	2	2	PF13579.6~PF13692.6	PF13579~PF13692	Glyco_trans_4_4~Glyco_trans_1_4	Glycosyl transferase 4-like domain @ Glycosyl transferases group 1	12916	14178	1
3300014199-10-C3	3300014199-10	3300014199-10-C3-cds12	3300014199-10-C3-cds12|3300014199-10-C3	hypothetical protein	MALREMRLKITWEEATAKACLVTVFSKVPYFPFCKVELVL	66.988	4864097	-	-	-	-	-	-	-	-	-	-	-	-	-	-	-	14240	14362	1
3300014199-10-C3	3300014199-10	3300014199-10-C3-cds13	3300014199-10-C3-cds13|3300014199-10-C3	hypothetical protein	MEKGTKTNLLVGTTLAFLLGGCHSGNSSTSPTLPAVTPAAGTVATAVVDDATGLPIASSLTIYNQSGTAVNGPTVNANGVFTYVLPSAPTSTVNYTLVASATGYNTSSLLLQVPPPSAAAVAAGSYLVPATMRLSAQTATTVPGVTTVPPTTVTLGTAISTSAAGTPGASILIPTGTTIDNALGNPVSGAVKLTTTYYSNASSSSMAAIPSGSQIILGGTPTTLISGGGVSANLLDSNGNAIPGATFSSPVTLTIDIPATTINPAITPSRPVQQGDTIPVYYIGANGLPAALGVNATLGAQYPAAPAAAQYYPATFTTSHFCFFDAAWSLPAAATSNPTITITGAGGKAVSGLVALSSGGWANAFALTGQDPDPVTVTLQDVPADASCTVTLTALGATV…	66.988	4864097	-	-	-	-	-	-	-	-	-	-	-	-	-	-	-	14442	16025	1
3300014199-10-C3	3300014199-10	3300014199-10-C3-cds14	3300014199-10-C3-cds14|3300014199-10-C3	Exopolysaccharide biosynthesis protein YbjH	MKWHPRLSRLGRVALIAPLPCIAQGLPSLQGYTGLLNTPNALVAPEGTVDLLWSNQADARFRNGAQLANNDIFTLGMFPYLEGAGRLSVVHNPTSQGSIDDLSANFKVQIPFLPDWMPKMALGAQDVAGTGSSTYFKTRYGVISQDFGALRLSVGDGTGPDRMKGLFGGGEWTVTRWLQLVGEYDTTDRNVGTKLLTPPGLLPAGMTFGLTTKYALGDQPRRVNLAFSLRVPLLHQSSSVPSSPAPAPTSMPPVAESGPASALTAPPQVPEPGPAPAPAPLVLDIPVKPQDKAPVQSSRLADLTRELTALGFENVRTGARGKTLVVEYENNRFNHNEVDGLGLVLGTTVAAAPAEFDTFLVSTRRQNLRMLEVEGPIQPFLSFFRDGNGRDDQMAASLT…	66.988	4864097	-	-	-	-	-	-	-	-	-	2	1	PF06082.11~PF06082.11	PF06082~PF06082	YjbH~YjbH	Exopolysaccharide biosynthesis protein YbjH @ Exopolysaccharide biosynthesis protein YbjH	16124	18238	1
3300014199-10-C3	3300014199-10	3300014199-10-C3-cds15	3300014199-10-C3-cds15|3300014199-10-C3	Rfe UDP-N-acetylmuramyl pentapeptide phosphotransferase/UDP-N- acetylglucosamine-1-phosphate transferase	MVACMGFIGLLDDLRDLRPRWKALLGLAIAVVLSEVALRRMPAPPASTELLWFSLTLIPWVIFPLLVLMFWCLPQAFNLIDGADGLATGFGLVVVGSLWAAGSPHPALAGALLACMILNWPRPRLFLGDCGSLSVGLLLVIDSQKFLLPHDPNHLLWLFAYPTIDVLMVVSIRLANRRPVFYGDRNHLHYQIMDRWPAFSALAVPLLLVLAALCGSAVYLRGAWTRLPFLGLTLLMGLSCYFGITSVSRSLQNDEDESESILAKARRPLMRSSE	66.988	4864097	COG0472	COG0472: COG0472 ,COGFAMS2, COG0472,M UDP-N-acetylmuramyl pentapeptide phosphotransferase/UDP-N-acetylglucosamine-1-phosphate transferase	grade2	TIGR02380	TIGR02380: ECA_wecA: undecaprenyl-phosphate alpha-N-acetylglucosaminyl 1-phosphatetransferase	grade2	K02851	wecA tagO rfe UDP-GlcNAc:undecaprenyl-phosphate GlcNAc-1-phosphate transferase [EC:2.7.8.33]	grade2	1	1	PF00953.21	PF00953	Glycos_transf_4	Glycosyl transferase family 4	19406	20230	1
3300014199-10-C3	3300014199-10	3300014199-10-C3-cds16	3300014199-10-C3-cds16|3300014199-10-C3	RfaG Glycosyltransferase	MHTESAEPLMRAKPRIALVANTDWYLFNFRRDLARELRDRCGAEVLCISPEGQYRPRLQAEGFQWAPLRLSRQGVNPFKDIMTVQDLTRLYRQFKPDLVHHFTLKPVLYGSIAAARAGVPRVVNALAGLGTVFSGTTLKGRLLNFPVSLALKRLLGRQGSLCILQNSVDASLIENFFPGRTDLVHLIRGSGVDAAKFHPQKNDQEAPYVVLFVGRLLKDKGVMDFCKAAALVHARAPRLEFWIVGSIDLGNPASHSEAELAALGQGAPYLRFLGHQESMVEMYQKALVLVLPTCYGEGVPRSLVEGAACGLPLIATDHPGCREIVIPDANGFLVPQRDPETIAARILALAEDPHRQQSLGRESRRIALEGFSFEQVFCRTLQVYSKLGMSFNPLEHGGSA	66.988	4864097	COG0438	COG0438: COG0438 ,COGFAMS2, COG0438,M Glycosyltransferase involved in cell wall bisynthesis	grade1	TIGR03088	TIGR03088: stp2: sugar transferase, PEP-CTERM/EpsH1 system associated	grade1	K15914	pglA N N'-diacetylbacillosaminyl-diphospho-undecaprenol alpha-1 3-N-acetylgalactosaminyltransferase [EC:2.4.1.290]	grade1	2	2	PF13477.6~PF00534.20	PF13477~PF00534	Glyco_trans_4_2~Glycos_transf_1	Glycosyl transferase 4-like @ Glycosyl transferases group 1	20238	21440	1
3300014199-10-C3	3300014199-10	3300014199-10-C3-cds17	3300014199-10-C3-cds17|3300014199-10-C3	WcaG Nucleoside-diphosphate-sugar epimerases	MKIFVSGAAGFIGSHVVEKLLARGDEVIGLDDFNDYYDPEIKHRNVALAQTMRGYTLIEGDIRDTKLVNNLFKHNRFRAVIHLAARAGVRPSIANPALYEAANVQGLLNLLEASAHDGCPDFIFASSSSVYGLSPRLPWREDDHADCPISPYAITKRAGELLCFNYHKIYGLHTCALRFFTVYGPRQRPEMAIAKFFKAILEGSPIHVYGDGSALRDFTYVDDIVEGLLSAVDHSFANEIINLGGAHTVTVQELIQKISGVTGRSPKLVFEPAKPGDVPATWADSTKAEALLGQAPKVSLDEGLERYYKWLQNSGAKAVLAEAPLN	66.988	4864097	COG0451	COG0451: COG0451 ,COGFAMS2, COG0451,M Nucleoside-diphosphate-sugar epimerase	grade1	TIGR01179	TIGR01179: galE: UDP-glucose 4-epimerase	grade1	K08679	E5.1.3.6 UDP-glucuronate 4-epimerase [EC:5.1.3.6]	grade1	1	1	PF16363.5	PF16363	GDP_Man_Dehyd	GDP-mannose 4,6 dehydratase	21437	22417	1
3300014199-10-C3	3300014199-10	3300014199-10-C3-cds18	3300014199-10-C3-cds18|3300014199-10-C3	hypothetical protein	MGLSFSRRVYQWALILAVSSLWCNGKSTAGDLQYRLVYLPQNLLLDKNVDGVQALLERAKAAGYNGVILNDPKLSSLDLLGVNAANYLQHVAMIKRKADQLGIRIISGLTNPGSGAPMLAHDPNLAEGILVKDVPYRVKNRVAALEQDPSVALANGAFDQGDKDRLDGFNTQDAVGTGTFMDREIRRQGKGSLRMERFPEINKPNGMVRITQQVAVRPWRQYRLSAYIRTQDLDPTNSVSMLVKAADGRELAWAPRPMVKTTQDWNLVQTVFPSMESDHVTIFFGVWGGKAGKIWWADGALEEAGLVNVVRRSACPLVVTGGNGQTYIEGKDFEPFSDPKLGNQPWPGSYSDTQPSPTLQLTHGSRIGEGERLLVSGYIAKILGFGQVAASLGDEGFFQ…	66.988	4864097	-	-	-	-	-	-	-	-	-	-	-	-	-	-	-	22477	24204	1
3300014199-10-C3	3300014199-10	3300014199-10-C3-cds19	3300014199-10-C3-cds19|3300014199-10-C3	Soluble ligand binding domain containing protein	MSNKSHYGFTTTWVLALQLAFSLAAQSLPVKSEEPVLEAAPIFQDAVPGLSSLSQAYSVSGKAADDSPGTTTTRDALEAKQVEDLKRLKDKDREGAVARFADDLFDLRQLSTYTTDGGVSEDYVLGPGDHLKLHVYGSTPMEAFLEVDGRGMLSLPKVGSLKAGGLSLAKAKQAVQALVSQNFARSKADLQVSRLREIRVSILGEVYQPGSYLVSSLGSLVNVLSLAGGPTSKGSAREIRVTRGGMTVFNLDLYPLRAEGKGNPNFTLQSGDVIFVPLAKCVVTLEGAFLRLNGPVNKASASGPEARQADAQAGRDLGKKDKRSVEENWFAPYGEEPPRMTFEMLPGEGVPALLNFAGGLLPEWSSGVISLRRSSESGAVEIRSLAVNDPNLASIVIQR…	66.988	4864097	-	-	-	-	-	-	-	-	-	5	2	PF02563.16~PF10531.9~PF10531.9~PF10531.9~PF10531.9	PF02563~PF10531~PF10531~PF10531~PF10531	Poly_export~SLBB~SLBB~SLBB~SLBB	Polysaccharide biosynthesis/export protein @ SLBB domain @ SLBB domain @ SLBB domain @ SLBB domain	24205	26781	-1
3300014199-10-C3	3300014199-10	3300014199-10-C3-cds20	3300014199-10-C3-cds20|3300014199-10-C3	hypothetical protein	MFMFGPSPTLLRVLPAAFLTWGLFAPLYAKPAKESAIRYMVLSNPIATAMQFPFIPDDLGPMVAGGTPVAKRMRSYAGVALNRFRERFGRAPANDLETATAMADWVATVMKHPEFWPADPSLPRYNPLHDPVYNQLQPDPLKMLEYTLQFDPNNAETWPSPQCGHQNRVVIGLLNSLGIYGRMVALQLHTGLEFFSFRLHKWIYIDATHNEHYVYHDSKGGPGIPLNAAEIHALTLARRLKEVDVVKHGYPGSNFVYLALYPQGFLRYAVTTYMKQFGEEGKVRGGDDILIMVSEDIPRRSTHKFWSPDDPNHEHTEPYWFDLNGVRDPALVSPVLDALGLAGEVASDSTGIHFTLKSALPYTASFQESLPGTKDWEPVYTVASPGPTPIASTSLNLGP…	66.988	4864097	-	-	-	-	-	-	-	-	-	-	-	-	-	-	-	26771	28045	-1
3300014199-10-C3	3300014199-10	3300014199-10-C3-cds21	3300014199-10-C3-cds21|3300014199-10-C3	hypothetical protein	MAASWIIAKLDIEAFLSTWFSGVMEALGTICANSATGDGHPSWRQEPHLDAFPVLQMFV	66.988	4864097	-	-	-	-	-	-	-	-	-	-	-	-	-	-	-	28169	28348	-1
3300014199-10-C3	3300014199-10	3300014199-10-C3-cds22	3300014199-10-C3-cds22|3300014199-10-C3	Domain of unknown function DUF362	MPKFNPDPRQVWLTRVPACEYRTLEGVTLPEIPTGVPVTTTLIALRSLLESMGLDRERFNTPSWNPLGDLVTEGSSVVIKPNWVLHCNFSGQGMDCMVTHPSLISALCAYLFKANPGRVVLGDAPVQGCEFETLMRHLDLDRWLGPWMERISIRDFRLVTLPGGRFLGAKAASLSRDADRDYIRFDLGADSVLEPITFAEDSRFRVTMYNPDAMRNTHAPGKHQYLVARELIEADVVFNLPKLKTHKKAGVTGALKNLVGINGHKEYLPHHRKGGQDRGGDCYPGRSLAKALAEHLLDHANRLEPGFRKKALFVAAYALNRLQGRQQARVGLEGSWHGNDTIWRTCMDLQRILRYGRTDGALAEVPQRLVWSLTDGILAGEGEGPLSSTPKHLGLLSLA…	66.988	4864097	COG2006	COG2006: COG2006 ,COGFAMS2, COG2006,S Uncharacterized conserved protein, DUF362 family	grade3	-	-	-	-	-	-	1	1	PF04015.12	PF04015	DUF362	Domain of unknown function (DUF362)	28607	30046	1
3300014199-10-C3	3300014199-10	3300014199-10-C3-cds23	3300014199-10-C3-cds23|3300014199-10-C3	PaaK Coenzyme F390 synthetase	MNIVRQAYWAFHHAWKGLHPKILTMEAHRLMPEGEARLDLALRLRRQLAHFSNDPNAFPQWRDLAVAEPESVWRGWTDLPIMTKQDLQERFPAAGIVARNGGHANSTGGSTGEPTRFVHDQGMLRACTATMYYGWRRMGWRPGMPVFAIWGAQRDIGLNLGWQGRLKQMILAQFGGIWMNNGFALDPTRAMAFLGQILASPLPCVVYGYTSLLEEVARQAEVARVTIPPGQVAAAWNGGETLFPEQSAHFQRVFGVPIQNYYGGREVGVMAFQSQGEEALQVLRPFILLELVNEVGQPCAAGEEGRLLVTSTVCQGSPFMRYEIGDLATFSEGQSDGSGLRGLREIRGRVSSTLVLNGRSVSSLYWNHLFKDYSEIRAFQVRARGSALHIFLNAPRLPK…	66.988	4864097	COG1541	COG1541: COG1541 ,COGFAMS2, COG1541,H Phenylacetate-coenzyme A ligase PaaK, adenylate-forming domain family	grade1	TIGR02155	TIGR02155: PA_CoA_ligase: phenylacetate-CoA ligase	grade2	K01912	paaK phenylacetate-CoA ligase [EC:6.2.1.30]	grade1	-	-	-	-	-	-	30043	31380	1
3300014199-10-C3	3300014199-10	3300014199-10-C3-cds24	3300014199-10-C3-cds24|3300014199-10-C3	PaaK Coenzyme F390 synthetase	MIKTLTSWYWARNYRNCGLRAVREATENFKILEPQEQRIELGRRLQGQLRYFGNQAGAYPQWAALAQEDDPAAVLAGWRQLPIMTKADQRARFPLEAVQQRLGGTGVLNCTGGSTGESAFFVHDSSQVFVGLALQAHYWERMGWRPGMPLMCLWGAQRDIGAGLSGLPALKKRLSDYLYGFHVVAGFAITEARALEALDWVEANGPTAVYGFTSLLDFMARVALDHGRKIPKGLVSVAWNGGECLFSEQSQRFESVFGVPIQNYYAGRELGALGCQTSPDDPLEIPRPHIFLELVDEQGDPVPPGTDGRVIVTSTVCRGTPFLRYEVGDMGSYEATHMDAAGLWALAAVNGRISSMLKVGGHTISNLFWNHLLKDYEEVRQFQVVSHEDGSLTLRFRGA…	66.988	4864097	COG1541	COG1541: COG1541 ,COGFAMS2, COG1541,H Phenylacetate-coenzyme A ligase PaaK, adenylate-forming domain family	grade1	-	-	-	K01912	paaK phenylacetate-CoA ligase [EC:6.2.1.30]	grade1	-	-	-	-	-	-	31377	32711	1
3300014199-10-C3	3300014199-10	3300014199-10-C3-cds25	3300014199-10-C3-cds25|3300014199-10-C3	hypothetical protein	MMRNAQPFQPGWLKKSIAGPLKSAFAVAVMTALVVIFIPNQYQSTAKVLPSTDRQLPALAQMAALAPMLGLGGLGQDSDAINGEVLTSWWLHQRLLETQFRFHQSSWRFGAQTNHTMTWREYLKADNLDEAIQFSRERVVVRKDIKTHAITIEVETRSAELSQAVVRRTLALLNEFLMENGNARGSIKARFAEARLKEAEASLAQAEDSMKRWLQNGHSNYLSSVDPTIRLEGAHMERLLAMGKQQFITLTAMHEQALLEEKSDIPTLNVLDEGNLPERKSRPHRAVIVLACFALVFLGDWLRRMHPALRASLDAQAKP	66.988	4864097	-	-	-	-	-	-	-	-	-	-	-	-	-	-	-	33561	34520	1
3300014199-10-C3	3300014199-10	3300014199-10-C3-cds26	3300014199-10-C3-cds26|3300014199-10-C3	MviN Uncharacterized membrane protein, putative virulence factor	MSRADMRGIAQAALSISSLTFLVKILGMGREMLVARNLGVAPEVDAFVVAFGLVSLYINVFLGTVPAALVPLFVRLRTQEGESAARRLGGWATIFALGVTLCAVLVLNLAARPLLSIAGPGLGPEAKVWLLPVFRAISPLMVFSAVSTFQGAILNAEGGFVVPALVPGLTAVVSLGALYFFPGLRVWALVLGVVAGGALEATVLVWAVARRGGRIAGPIPWMRLRQFLWQFSPMVGGGLLMCSTNLVDVGVASFLPPGGIAALSYANRIPQAMVSLSAGALGTAVLPFFSQLVAGKDWKGLRKVAGTYLLGTMTLAILLTTGLVLGSRFMVALLFQHGAFGAIQTTLVGRVQAMYFLQIPFYICGILVVRLISALGHNEILLPAAAFSAIMNLCLDLLL…	66.988	4864097	COG0728	COG0728: COG0728 ,COGFAMS2, COG0728,M Peptidoglycan biosynthesis protein MviN/MurJ, putative lipid II flippase	grade1	TIGR01695	TIGR01695: mviN: integral membrane protein MviN	grade1	K03980	murJ mviN putative peptidoglycan lipid II flippase	grade1	1	1	PF03023.14	PF03023	MurJ	Lipid II flippase MurJ	34528	35844	1
3300014199-10-C3	3300014199-10	3300014199-10-C3-cds27	3300014199-10-C3-cds27|3300014199-10-C3	O-antigen ligase-related	MRLWSSFAALLGAIMVGLFFTDLALFGFESHFLPAPMVFFIGFILAVVLLASFRPEAFRALVGSRFAVWLVVFLGISIGWFFMTIQNDDYWAFMRQRLYSLGFLTACLLLLSFPAARRISRVSLVFAVLLGVLLNLVDVAQPLTFSPFLLRSTGLYLNPNISGIALVLGSLAGWEIVPVKWRSSFYGLVLLGVLPTFSRSAILVTVGMGPALCWAGLMRWKEWGLATFAVGGLALGVVSLMLASGTIPLDGSVIQDLVLRLTLSTEDYSTEDRLVVMREAVAMISRAPWFGHGTGASYLWALDRSSHNMYLNLMVDHGVWACLLFPALFASLARKTVLCCFFVSCWIILGFVTHNILDETSFLVLLAFTPYLGETLEPVSSR	66.988	4864097	COG3307	COG3307: COG3307 ,COGFAMS2, COG3307,M O-antigen ligase	grade1	-	-	-	-	-	-	1	1	PF04932.15	PF04932	Wzy_C	O-Antigen ligase	35841	36989	1
3300014199-10-C3	3300014199-10	3300014199-10-C3-cds28	3300014199-10-C3-cds28|3300014199-10-C3	RfaG Glycosyltransferase	MVDILHVITSLGAGGAEAMVSKVALDLQRRGCRNRVLSLGGRGFWGPRLEQQGIPVVALNLGSRRPWATLKALASLQKPEVVQGWMYHGNLAAWALGRLWAKPFAWNIRATWDPSGFGKGVTLMVMQLNRLLSAQPKRILCNSHEAVRGHLAAGFRGAWEVIPNGFELERYRPNSEVRQVFRRSLGLADSDLLVGMAARFHPMKDHGCLLEAWAQVAKFHPNAHLLLAGTGVISGNDWFAQVLPALPGGERVHLLGERSDMETFQTSLDLAVLSSAYGEAFPNSLGEAMACGVPCVATDVGDSREIVGGAGLIVPPHRPDLLALAILEVLGMAPTSRRNLGLLGLERVRSNYTIQCVSSLYESFYRELTGSKVSPR	66.988	4864097	COG0438	COG0438: COG0438 ,COGFAMS2, COG0438,M Glycosyltransferase involved in cell wall bisynthesis	grade1	TIGR03088	TIGR03088: stp2: sugar transferase, PEP-CTERM/EpsH1 system associated	grade3	K13668	pimB phosphatidylinositol alpha-1 6-mannosyltransferase [EC:2.4.1.-]	grade2	2	2	PF13439.6~PF13692.6	PF13439~PF13692	Glyco_transf_4~Glyco_trans_1_4	Glycosyltransferase Family 4 @ Glycosyl transferases group 1	36950	38080	-1
3300014199-10-C3	3300014199-10	3300014199-10-C3-cds29	3300014199-10-C3-cds29|3300014199-10-C3	RfaG Glycosyltransferase	MTSANPVPPQRRLGLLIHDLQSGGAQRVMSILANAWVDAGCEVHLLTLERPGTIPFFHLDSRVRLCQLGGSARSEGIVARIANNAVRIHRLRGELIRIRPDLLLSFIDKTNVLALLSSFGLGLPVVVSERVDPASYDIGRVWDTLRAISYPFAAGLVVQVPSVRSFFPWFLQRRIRVIPNPVQRPGAVASAQEPGPRVIAAGRLTTYKGFDLLLEAFARVRSRYPEWRLDILGEGDERPALAAQADRLGISGCFRLMGNRPDILPQMRGADIFVLSSRAEGFPNVLCEAMAAGMAVISFDCPTGPAEIIQPGVDGLLVPAQDVTALADALDKLMGNAGLRARLASRAPEVMDRFSEEAIVGQWDTCFRELAAPRSLKPKDV	66.988	4864097	COG0438	COG0438: COG0438 ,COGFAMS2, COG0438,M Glycosyltransferase involved in cell wall bisynthesis	grade1	-	-	-	K17249	pglH GalNAc-alpha-(1->4)-GalNAc-alpha-(1->3)-diNAcBac-PP-undecaprenol alpha-1 4-N-acetyl-D-galactosaminyltransferase [EC:2.4.1.292]	grade1	2	2	PF13439.6~PF00534.20	PF13439~PF00534	Glyco_transf_4~Glycos_transf_1	Glycosyltransferase Family 4 @ Glycosyl transferases group 1	38143	39288	1
3300014199-10-C3	3300014199-10	3300014199-10-C3-cds30	3300014199-10-C3-cds30|3300014199-10-C3	AsnB Asparagine synthase (glutamine-hydrolyzing)	MTDSIVHRGPDDEGVWTDLIMGLGLGFRRLAILELSPLGHQPMASAEGRFVLVFNGEIYNHNELRTQLRALGHGFRGLSDTEVILAAFEQWGVEAAVPRFWGMFAFSLWDRREHRLWLGRDRLGKKPLYYGWQGGSFLFGSELRALRCHPDFQGGVDPAALRLFLLHACVPSPLSIHPGVSQLAPGSLLSLGEAETAPHCQRYWDPALQMPTCAAQGFRGNEAEAEEALLVLLRSAVAMRSKADVPVGAFLSGGIDSSLVTALLQEKGAGKVQTFTIGFGEAGYDEAGHAAKVARHLGTEHAAVNLSSREILDGVPLLATIYDEPFADISQLPTYLLCAWARKEVIVALSGDGGDEGFLGYWRAFAAARIWGRLQRVPLAFRAPAAAMMRAFPPAIWDS…	66.988	4864097	COG0367	COG0367: COG0367 ,COGFAMS2, COG0367,E Asparagine synthetase B (glutamine-hydrolyzing)	grade1	TIGR03108	TIGR03108: eps_aminotran_1: exosortase A system-associated amidotransferase 1	grade1	K01953	asnB ASNS asparagine synthase (glutamine-hydrolysing) [EC:6.3.5.4]	grade1	2	2	PF13537.6~PF00733.21	PF13537~PF00733	GATase_7~Asn_synthase	Glutamine amidotransferase domain @ Asparagine synthase	39363	41222	1
3300014199-10-C3	3300014199-10	3300014199-10-C3-cds31	3300014199-10-C3-cds31|3300014199-10-C3	hypothetical protein	MMLVPDARRRVTLPAAFKAGQPVELEPLEDGTFRLVPMVAIPAHQLWAWRPEIQASVEKSLMEYQQGKGIALDSVEGQAFLRRLAE	66.988	4864097	-	-	-	-	-	-	-	-	-	-	-	-	-	-	-	41813	42073	1
3300014199-10-C3	3300014199-10	3300014199-10-C3-cds32	3300014199-10-C3-cds32|3300014199-10-C3	hypothetical protein	MKVVCPPNFVREALGQSGPVRDDLAKMLRIAGDLKFAELIDHQGLHLEKLQGKIDPGTGKALYSLRVTRAARVIALVEGDYLVLLSIEPDHDKAYR	66.988	4864097	-	-	-	-	-	-	-	-	-	-	-	-	-	-	-	42070	42360	1
3300014199-10-C3	3300014199-10	3300014199-10-C3-cds33	3300014199-10-C3-cds33|3300014199-10-C3	COG4279 Uncharacterized conserved protein	MSRWDWNGYDAAPRRKAEGGIKARSQRGSIGETWWSKRFVSVLESFNMGARLTRGRSYARTGQVMALQISAGLVQAKVQGSRSTPYKVEIRIPVFSEAEWKGAEEAMAEQAIFLAQLLAGEMPKDIESAFRTAQLSLFPSRVRDLETDCSCPDWANPCKHIAATYYILAEAFDQDPFLLFQWRGRSREKLQDCLARFREAEAPERLPMEASAALEPLGTEGYWSAGAIPRSSPAQDARCDLLVHQLGPSPVNLMGRDFGDLLGELVRTASQEALSLLEFL	66.988	4864097	COG4279	COG4279: COG4279 ,COGFAMS2, COG4279,S Uncharacterized conserved protein, contains Zn finger domain	grade1	-	-	-	-	-	-	1	1	PF04434.17	PF04434	SWIM	SWIM zinc finger	42467	43309	-1
3300014199-10-C3	3300014199-10	3300014199-10-C3-cds34	3300014199-10-C3-cds34|3300014199-10-C3	HepA Superfamily II DNA/RNA helicases, SNF2 family	MFLAMELVARGRVLPVFQGEGPDVLTRWRPLPEERDRLFLKALSQSLPGLCRAGFAKAGQNLAPSSAVVVGAALDAFTDLAMRRMFRSYAFEMGPGPSAEKAWLNSLVDATGLAENAAKQLPGHLPSLEAWMRPVWVDQAKPFRLCFRLSEGGEQRPWRVDFLLQASDDPSLMVGAAQVWARSRTLESVLQRRLLRPDEFLLGELGRALRVFPALEGALKTARPEALALDATGAHAFLKESAAILEAAGYGVLAPNWWQKPVRLALRMTAKPKEKGVSRGLLGLDSLCEFQWKIALGDQELTLKELLALAKLKQPFVQFRGQWVELDPGQIQAALEHFKQHGMAGERSARDLLRLGLGLERGPEGIEVQGLQAEGWLGQLMAAWEDRTLKPLKPPAGLK…	66.988	4864097	COG0553	COG0553: COG0553 ,COGFAMS2, COG0553,KL Superfamily II DNA or RNA helicase, SNF2 family	grade1	-	-	-	K08282	E2.7.11.1 non-specific serine/threonine protein kinase [EC:2.7.11.1]	grade2	3	3	PF12419.8~PF00176.23~PF00271.31	PF12419~PF00176~PF00271	DUF3670~SNF2_N~Helicase_C	SNF2 Helicase protein @ SNF2 family N-terminal domain @ Helicase conserved C-terminal domain	43306	46014	-1
3300014199-10-C3	3300014199-10	3300014199-10-C3-cds35	3300014199-10-C3-cds35|3300014199-10-C3	hypothetical protein	MDPTATEILRQDAARYIWWETPDEAMLRPARVIAQVMNLGDLDDVHKLLGSVGAGSFREVLGNAEPGWFNERSWHYWHYVLGLCQPGETVPPLPARRFDPS	66.988	4864097	-	-	-	-	-	-	-	-	-	-	-	-	-	-	-	46465	46770	-1
3300014199-10-C3	3300014199-10	3300014199-10-C3-cds36	3300014199-10-C3-cds36|3300014199-10-C3	Nucleotidyl transferase AbiEii toxin, Type IV TA system	MKPNGPKHQTEPAKEFEPKPCGTSHSFVPELHILPANQRALWPSLGILRDQGFVLYGGTAISIRLGHRISVDFDFFTERSFEHSALIAALPFSERSQVIQETPNTLTLLVAPEDGVGAGVKVSLFGGLTVGRVGIPEVTHDGVVVAASLLDLMGSTLKVIQQRAEKRDYLDIQTMIERGVRLNEGLAAGRALYGKTFQPSEALKALTYFGDGNLRELPPKVRECLINASSSVQSIPVLTAISSSLGLGEA	66.988	4864097	-	-	-	-	-	-	-	-	-	1	1	PF08843.11	PF08843	AbiEii	Nucleotidyl transferase AbiEii toxin, Type IV TA system	46770	47522	-1
3300014199-10-C3	3300014199-10	3300014199-10-C3-cds37	3300014199-10-C3-cds37|3300014199-10-C3	hypothetical protein	MTLRALLIQRAARLQEQPAFTAPGWGTLPYPGFRNRVEGIALGLMAGHPAPGTPLSSATGGPWDWACEVASACCGLIWSPDGAPVPAEILGGPRFNDEAGRQPYHDRDHQLSETTPMADGLDHGELLRRLRRLNAQLGWDHTTAVTLPMDQLATPELRGALWSALYAGSHAILMPGAVKTWDPGLYTGLLG	66.988	4864097	-	-	-	-	-	-	-	-	-	-	-	-	-	-	-	47784	48359	-1
3300014199-10-C3	3300014199-10	3300014199-10-C3-cds38	3300014199-10-C3-cds38|3300014199-10-C3	PrsA Phosphoribosylpyrophosphate synthetase	MFGEMKIFSGSSHPALAAGIAAHMGMQLGKSRITRFSNENIKVKIDENVRESDVFVIQTSAPPVSDNLLEMLIMIDALKFASAARITAVLPYYPYARSDKKDEARISITARLVADLLHTAGAERVLTMTLHAPQILGFFRIPADQLLATPVLVNYFRNSDLSNSAVVATDAGAGKIAGHFAKRLGLPMAIIDKRRFDDSEDAHSTALIGEVKGKDVIIFDDEIATGGSIREAARILRTFGVRRVRVGATHAVFSGNAMQRLQEAELDELVVTDTIPIPQALQDGVPSLKILSTAPMFGDAILRIHGGRSISEMME	66.988	4864097	COG0462	COG0462: COG0462 ,COGFAMS2, COG0462,FE Phosphoribosylpyrophosphate synthetase	grade1	TIGR01251	TIGR01251: ribP_PPkin: ribose-phosphate diphosphokinase	grade1	K00948	PRPS prsA ribose-phosphate pyrophosphokinase [EC:2.7.6.1]	grade1	2	2	PF13793.6~PF14572.6	PF13793~PF14572	Pribosyltran_N~Pribosyl_synth	N-terminal domain of ribose phosphate pyrophosphokinase @ Phosphoribosyl synthetase-associated domain	48361	49308	-1
3300014199-10-C3	3300014199-10	3300014199-10-C3-cds39	3300014199-10-C3-cds39|3300014199-10-C3	MurA UDP-N-acetylglucosamine enolpyruvyl transferase	MDRLVIQGGVPLQGRVAISGAKNAALPCIAAALLTREPVTLSHLPAVSDIRTMIRVLQALGCSAEIQKHESGCELTAVLTGAGLEAGDLRAPYDLVKTMRASILVLGPLLARFGRASVSLPGGCAIGARPVNLHLEALERMGAVLSIDKGYVEAKVPGGRLKAIDHGFEKVSVGATENILMAATLADGTTTLHNAAMEPEVGDLARMLVAQGARIEGIDTPNLTIQGVERLGGCEHAVIPDRIEAGTFLCAVAAACGDVVLERVEPDQIRSVIDLLERCGCVFTERQGAEGRHLRIQRECGQKLRAKDMTTSPYPGFPTDLQAQVMAVMTQATGISVIRETIFENRFQHAMELERLGANLRIDGGTAIVAGPCQLTGCTVMATDLRASATLVIAGLVAQ…	66.988	4864097	COG0766	COG0766: COG0766 ,COGFAMS2, COG0766,M UDP-N-acetylglucosamine enolpyruvyl transferase	grade1	TIGR01072	TIGR01072: murA: UDP-N-acetylglucosamine 1-carboxyvinyltransferase	grade1	K00790	murA UDP-N-acetylglucosamine 1-carboxyvinyltransferase [EC:2.5.1.7]	grade1	1	1	PF00275.20	PF00275	EPSP_synthase	EPSP synthase (3-phosphoshikimate 1-carboxyvinyltransferase)	49401	50711	-1
3300014199-10-C3	3300014199-10	3300014199-10-C3-cds40	3300014199-10-C3-cds40|3300014199-10-C3	LepB Signal peptidase I	MAAALALALTPLLILHPVRISGRSMEPALQPGALCFALRPWCAGTPAAGQIWLVRTAAGTAVKRLVGVPGDRVELRHGALWINGRLVPEPYVDQAEPASAGPWALGPGYFLLGDNRPESHDSRAWGALSGTALEGRILRRTAPHPLS	66.988	4864097	COG0681	COG0681: COG0681 ,COGFAMS2, COG0681,U Signal peptidase I	grade2	TIGR02227	TIGR02227: sigpep_I_bact: signal peptidase I	grade1	K03100	lepB TPP signal peptidase I [EC:3.4.21.89]	grade1	1	1	PF00717.23	PF00717	Peptidase_S24	Peptidase S24-like	50733	51176	-1
3300014199-10-C3	3300014199-10	3300014199-10-C3-cds41	3300014199-10-C3-cds41|3300014199-10-C3	hypothetical protein	MEQPAPPLRFEAAVQRQLSVVYRSAEGGWEGHDFTVEVIAARQGLDGYDVVVDFRALEAALDALLAPLQGRLLADLGLRGPLDLARRLALELAPQVPEPARLTEVALTDGRGRRLALRP	66.988	4864097	-	-	-	-	-	-	K01737	queD ptpS PTS 6-pyruvoyltetrahydropterin/6-carboxytetrahydropterin synthase [EC:4.2.3.12 4.1.2.50]	grade2	-	-	-	-	-	-	51188	51547	-1
3300014199-10-C3	3300014199-10	3300014199-10-C3-cds42	3300014199-10-C3-cds42|3300014199-10-C3	Phd Antitoxin of toxin-antitoxin stability system	MDTVVNIYEAKTRLSALVDQAARGDDVIIARNGKPQARITSLVPAKGKIKYGLLKGKFTVPDNFDAPNPDIEALFYGGPK	66.988	4864097	COG4118	COG4118: COG4118 ,COGFAMS2, COG4118,V Antitoxin component of toxin-antitoxin stability system, DNA-binding transcriptional repressor	grade1	-	-	-	-	-	-	1	1	PF02604.19	PF02604	PhdYeFM_antitox	Antitoxin Phd_YefM, type II toxin-antitoxin system	51727	51969	1
3300014199-10-C3	3300014199-10	3300014199-10-C3-cds43	3300014199-10-C3-cds43|3300014199-10-C3	COG3744 PIN domain nuclease, a component of toxin-antitoxin system (PIN domain)	MKLLLDTHIFLWLNADDPKLTKKARTLIDEAQEVFVSAVVFWELAIKISRGDLMADLEALRSALYGNAFTILPITVEHACAAATLPWHHKDPFDRMLVAQAITEPLRLMTADHLLEPYSDLIIRV	66.988	4864097	COG3744	COG3744: COG3744 ,COGFAMS2, COG3744,V PIN domain nuclease, a component of toxin-antitoxin system (PIN domain)	grade1	-	-	-	-	-	-	1	1	PF01850.21	PF01850	PIN	PIN domain	51966	52343	1
3300014199-10-C3	3300014199-10	3300014199-10-C3-cds44	3300014199-10-C3-cds44|3300014199-10-C3	FixC Dehydrogenases (flavoproteins)	MPDFSTQSARPGVEREELEFDVLFVGGGPSNLAGLWRLLDLIEANNARPGARKLEGLTIGLIEKGDAIGDHAFSGAVLDPAALLELCPDYRERGFPSEGEVKREEVWLFTERGGFQAPVPPPFLRNHGNPVVSLSRMVRWMAEMIEQREVPGVDVMLLPGFAGSKVLWEDGRVAGVQTADKGVNADGTPRSNFEPGNCLKAKVTVFGEGPRGHLARELEEVLGLQAGAVNPQLYETGAKEIWEIEAGRVPDGFVLHSTGWPQADGESGGSFVYKMAGNRLAVGYVVSLDTRDPFADAHLALQKFKTHPRIKPMLEGGRMVQYGAKALAIGGWYCMPRLAFAGGMLVGDAAQMVNAARLKGIHLGMKGGLCAAETIVQALLEEDFSEASLMRYAEAFLAS…	66.988	4864097	COG2440	COG2440: COG2440 ,COGFAMS2, COG2440,C Ferredoxin-like protein FixX	grade1	-	-	-	K00311	ETFDH electron-transferring-flavoprotein dehydrogenase [EC:1.5.5.1]	grade1	1	1	PF05187.13	PF05187	ETF_QO	Electron transfer flavoprotein-ubiquinone oxidoreductase, 4Fe-4S	52528	54273	1
3300014199-10-C3	3300014199-10	3300014199-10-C3-cds45	3300014199-10-C3-cds45|3300014199-10-C3	COG2835 Uncharacterized conserved protein	MLDARLLEILCCPAEHGGTACHGELEELAGGLRCRTCGLVYPVEDGIPVMLQEQARLEQS	66.988	4864097	COG2835	COG2835: COG2835 ,COGFAMS2, COG2835,S Uncharacterized conserved protein YbaR, Trm112 family	grade1	-	-	-	K09791	K09791 uncharacterized protein	grade1	1	1	PF03966.16	PF03966	Trm112p	Trm112p-like protein	54288	54470	1
3300014199-10-C3	3300014199-10	3300014199-10-C3-cds46	3300014199-10-C3-cds46|3300014199-10-C3	RbsK Sugar kinases, ribokinase family	MRRRAAASRWRWRHYARLEQALEQVSALIISDYAKGVVNLELMDRVRELCRARGIPWIVDPKPAHAALYRGAPLMTPNTKELAALTGMPAKGDDELAAAGQALMANLEVQGLLVTRSEKGMALFAPDVQHRRPWLIPTEAREVFDVSGAGDTVIAVFSAAISTGADWQDAAMLANAAAGVVVGKMGTATATPAEVLRHYQDQEAL	66.988	4864097	COG0524	COG0524: COG0524 ,COGFAMS2, COG0524,G Sugar or nucleoside kinase, ribokinase family	grade3	TIGR02198	TIGR02198: rfaE_dom_I: bifunctional protein RfaE, domain I	grade3	-	-	-	1	1	PF00294.24	PF00294	PfkB	pfkB family carbohydrate kinase	54852	55469	1
3300014199-10-C3	3300014199-10	3300014199-10-C3-cds47	3300014199-10-C3-cds47|3300014199-10-C3	hypothetical protein	MRIANPIYDVVFKYLLDDEKVARLVLSALLGKEVLELQFRPTEVHHEAARPDGTQLLVLRMDFAATVRQQDGGRKLVLIEIQKARTAWDVQRFRRYLGSNYASPENVYLDRDGKQQALPIVTIYFLGEGLECVDVPVLKINRHYLDLATGDEVRITDPFVEALTHDSIVVQINRLKDRRRTDLERLLAVFDQGRASRSDPHLLDILEENFPEHHREVLRRLMRAGAEQEVRDKMDVEDDILAAFQDQARESADLRQALVEKDQALVEKNQALVEKDQALVEKDQALVEKDQALVEKNQALEEKDQAIEERNQTIEEKDRLIADLKRRLSHP	66.988	4864097	-	-	-	-	-	-	-	-	-	-	-	-	-	-	-	55541	56536	-1
3300014199-10-C3	3300014199-10	3300014199-10-C3-cds48	3300014199-10-C3-cds48|3300014199-10-C3	hypothetical protein	MLNLLLPALLLLAQDPAPAPPAAPAAQDTAAAPQPAAAKSKPLSFLSQEFKFRWDQFMPLNVELDGLKVNSIFFNKRTMTLFKSAEFGTRAVVEVTNTSGASRVPGFAVAVFDKENQLLGVASGGPRIGGVGAGQTETFTLSFSNVYERIPRADHYILTVELTN	66.988	4864097	-	-	-	-	-	-	-	-	-	-	-	-	-	-	-	56702	57196	-1
3300014199-10-C3	3300014199-10	3300014199-10-C3-cds49	3300014199-10-C3-cds49|3300014199-10-C3	hypothetical protein	MTRLLAPPAPQEAALEFEPSLTMSDPPANQDAFPDLPAEPEAPHPATTYASARDAIERLMGSEPAPPPPMRMGGRGAMDVEATLDALSTTLGVGPAAPEKADMSSTVKLTSEEIKVAMASMGGPAKPAEPPAPRPAASADIQPPPLVDPAADQGTDLLKIQLEQETCQNVTLEQMAAWIEQGRVLEYHMVARQFSEHWIEASKVPALRPAFDHVRRLREAQAEEAPKPAPEPPVKRGLFSGLFGRN	66.988	4864097	-	-	-	-	-	-	-	-	-	-	-	-	-	-	-	57265	58005	-1
3300014199-10-C3	3300014199-10	3300014199-10-C3-cds50	3300014199-10-C3-cds50|3300014199-10-C3	Tmk Thymidylate kinase	MAGLLITMEGVEGSGKSTQIERLAARLRRAEVPVEVSKEPGGTVLGRSIRALLLEPHPSGETWAPKAELMLFYADRAQHLATFIGPMLEQGKVVLLDRFDDSTRAYQGAQGISDAVLDRLGEVVLGRLKPTLTLILDLDPAESLLRVKARNDAEADFRETRFDDEQLEFHRRVRSRFLVIAQKEPQRVAVVSARESADKVEEAVWGKVAPLMRTAGYRVE	66.988	4864097	COG0125	COG0125: COG0125 ,COGFAMS2, COG0125,F Thymidylate kinase	grade1	TIGR00041	TIGR00041: DTMP_kinase: thymidylate kinase	grade1	K00943	tmk DTYMK dTMP kinase [EC:2.7.4.9]	grade1	1	1	PF02223.17	PF02223	Thymidylate_kin	Thymidylate kinase	58258	58920	1
3300014199-10-C3	3300014199-10	3300014199-10-C3-cds51	3300014199-10-C3-cds51|3300014199-10-C3	HolB ATPase involved in DNA replication	MLVGHRAVRERLLERVQSERLGGSLLLVGPDGVGKRRVAMELAQRELCFRRSACGQCQGCLMFKGALPVELPNLLRIAPEGKAGLIRIGAIRGDDLVEGGVIQWAHRAPAPGCHRWILVEDAHRLNGASANMLLKTLEEPPPGTHFLLVTHRPEAMLQTIRSRCERIGFQPLSAEETWAVARREGWEENSREPWTALAAGTLRYLEPEAFQRASDQVDAWITLAGGGAFNDACAPLLPAKEADASQGDQVGKALDILLLVLADVARCRDGKALRLTPWAAGIERLAASALALEKPQGRLFEAQRNLIRNPSPDSLLREISLTLR	66.988	4864097	COG0470	COG0470: COG0470 ,COGFAMS2, COG0470,L DNA polymerase III, delta prime subunit	grade1	TIGR00678	TIGR00678: holB: DNA polymerase III, delta' subunit	grade1	K02341	DPO3D2 holB DNA polymerase III subunit delta' [EC:2.7.7.7]	grade1	1	1	PF13177.6	PF13177	DNA_pol3_delta2	DNA polymerase III, delta subunit	58932	59906	1
3300014199-10-C3	3300014199-10	3300014199-10-C3-cds52	3300014199-10-C3-cds52|3300014199-10-C3	COG4870 Cysteine protease	MTKSRLRAIVSIPLLALLAGALRAQGAVGQKAPLSPRYQAWLAQHQPRGVPGPAGGGREGGMRVRGYIPPPIDLSHVKGPIFSQDAGAPPYPPYYDLRATGALTPVKDQGQYGTCWSFACMGSLESSMLKAGLGAFDLSEWDLAYFAYVPFNKSLMTAFTPGPVSPLGNPIFDQGGNDWISTALLARGTGAVNERDCPYQLGNYRPEPRPVGDLPNGKERLSVPLEEAMYLFNEGAPTSASDLKYSLTHFGPAVISIDWEDNDFDEAYDTFRNTTGTAESLNHEVCIVGWNDHFEPCQFPARNRPAAPGAWIVRNSWSRYWGQGGYFYMAYDSVVFDGTVFRGGPRATRRIYQYDPLGWVDSLGFGTDSACCANIFQAKDDDRITAVSFYTDSINTQYQ…	66.988	4864097	COG4870	COG4870: COG4870 ,COGFAMS2, COG4870,O Cysteine protease, C1A family	grade1	-	-	-	-	-	-	2	2	PF00112.23~PF18560.1	PF00112~PF18560	Peptidase_C1~Lectin_like	Papain family cysteine protease @ Lectin like domain	59907	61451	-1
3300014199-10-C3	3300014199-10	3300014199-10-C3-cds53	3300014199-10-C3-cds53|3300014199-10-C3	histidine kinase	MGSFLQRLFTSDFMPHGVCWGWEPWAVWSNVVADALIALAYAVIACTLISLARRRKDVAFDRLVVLFGVFTLACACTHAMEVYNTWHGLVRLAGLIKLLTAAISLAALTCLLWIIPKLLAVPTLNQALAMDAALSSEQQAKHRVEGELRETQDRFRILVEGIKDYAIFLLDPQGRVTSWNPGAERITGYLGSEVLGRPFHHFFTEEDLASGYPEQILRQAAATGRVEEEGWRVRKDGNRFLANCVVTAFHDAHGVVQGFAKITRDVTEQRASQQALETLAEALEDKLKAQVQELRESEARLQGFIRHASAAIAFKGLDGRFLLINPRMETRLARPSSEIIGRANEELFPPEVCARVREWDQRVLKLREDIQAEEIWTHADGSVHSYLTHKFPLVDATGW…	66.988	4864097	COG0784	COG0784: COG0784 ,COGFAMS2, COG0784,T CheY chemotaxis protein or a CheY-like REC (receiver) domain	grade2	-	-	-	-	-	-	4	4	PF13426.7~PF08448.10~PF02518.26~PF00072.24	PF13426~PF08448~PF02518~PF00072	PAS_9~PAS_4~HATPase_c~Response_reg	PAS domain @ PAS fold @ Histidine kinase-, DNA gyrase B-, and HSP90-like ATPase @ Response regulator receiver domain	61538	63964	-1
3300014199-10-C3	3300014199-10	3300014199-10-C3-cds54	3300014199-10-C3-cds54|3300014199-10-C3	GGDEF domain	MSKIYWIDIHSCEGAPRLREAMAGWGFELECGPGDGTLLIVADHPDPRWIPPEGIEILWWVKDATPEAVSEVLACRPGWVVRQSQPLEQVRASLTHIQTRDLGSEGWLRQMLHLASLDELLRPILKRAVQLSGAKGGAIWIRQDDTCYQRFGDGFPEHPLTLPEAAALVQSGKAWLLCPNEQVGVLRLLDPLPSTNPDQFLGFLREVEDLIINAWNLEHSQALSFADDLTVANNRRCLEVELPQTIREASIRGASVALLFLDVDNLKALNSRYGHPTGSKVIAKVALEAKRMIRLQDRLYRYGGDEFCIVIPGGSAFGARKLGERLIETVGQASLLVGSSRVPMSLSIGIATYPQDADGAEHLLEKADRALFKAKADGKGRVVVAE	66.988	4864097	COG3706	COG3706: COG3706 ,COGFAMS2, COG3706,TK Two-component response regulator, PleD family, consists of two REC domains and a diguanylate cyclase (GGDEF) domain	grade3	-	-	-	-	-	-	1	1	PF00990.21	PF00990	GGDEF	Diguanylate cyclase, GGDEF domain	64011	65171	-1
3300014199-10-C3	3300014199-10	3300014199-10-C3-cds55	3300014199-10-C3-cds55|3300014199-10-C3	hypothetical protein	MPSTQSTDPRLDQARDLIRDKGLSRKDIQLLEEILRESGSGLFLLQAPGEPEAKVWGPAQPVQLARLRRSFGLFLVFLNQFSSRHPEESRSAMGLVLQHSLAGLAEAAAAAHREMLARNQEPEWIVQLLDLVAALRTMATSLGSETPDGPQLKDHWAAFLREEKAHFRKLFAVLGEGEGGAALVGQLGTQMKLLNSTLKAGSGNPLAAMRSLEMLLESALPEDTRQRAEPLLLVQHVIASLRLSLSRPLDGGIHWPAVERIRGSLQWLWDHLGWNLPRVEDPFLERSLPRDVRDLLKLLRESHPPSFRIVARALASHLALLNLVEGLEPAANAPIPVRYAQVPYYSVIEAELGRLAERVFHPRVAETLVPGSEEALLLGAFLRQAVLSLLQDQATIHNL…	66.988	4864097	-	-	-	-	-	-	-	-	-	-	-	-	-	-	-	65182	67158	-1
3300014199-10-C3	3300014199-10	3300014199-10-C3-cds56	3300014199-10-C3-cds56|3300014199-10-C3	PulE Type II secretory pathway, ATPase PulE/Tfp pilus assembly pathway, ATPase PilB	MLVKAQLITEPQLDEAINLQRREGGKLGSIVVRLGFCADQDIVSFLGMQYGVPAADLDQWPPIEPSVIALVPAELANKHKVLPLQRSGNVLTMAMSDPTDIFAMDDVRFHTGYNIDPVVSSEMGLVRAIEHYYGGSSALKLRDSQGAHGPDKSGFPEPEQSALGTDLSPFEDGPDEALDLKGLEEELSESEADYEAVDDDENINAMALMKGSEEAPVVRLVNMVLIDAIRKGASDIHIEPYEKSYRIRFRIDGLLQEVMRPSIKLKDPVTSRVKILAKLNIAEKRLPQDGRIKLRVNLGGRAKVIDYRVSILPTLFGEKIVLRLLDSDKLMLDLTKLGFEPESLQQWDRQISKPYGMVLVTGPTGSGKTNTLYSSIAKLNTVDVNIMTAEDPVEFNFAG…	66.988	4864097	COG2804	COG2804: COG2804 ,COGFAMS2, COG2804,NUW Type II secretory pathway ATPase GspE/PulE or T4P pilus assembly pathway ATPase PilB	grade1	TIGR02538	TIGR02538: type_IV_pilB: type IV-A pilus assembly ATPase PilB	grade1	K02652	pilB type IV pilus assembly protein PilB	grade1	2	2	PF05157.15~PF00437.20	PF05157~PF00437	T2SSE_N~T2SSE	Type II secretion system (T2SS), protein E, N-terminal domain @ Type II/IV secretion system protein	67280	69100	1
3300014199-10-C3	3300014199-10	3300014199-10-C3-cds57	3300014199-10-C3-cds57|3300014199-10-C3	PilT Tfp pilus assembly protein, pilus retraction ATPase PilT	MPEPSAQYVVPLQQLLKTMVEYGGTDLHITVDSAPQVRIDGRMVPLKLPPLDAAQTRWLCYGIMTDQQKHRLEEDLEVDFSFGLQGVSRFRANVYNQRGATAGAFRSIPEVIRSFEQLGLPPIVQTLCEKPRGLVLVTGVTGSGKSTSLAAMIDRINETESLHILTVEDPVEYVHRHKRCLVNQREIHADTQSFKKALRSALRQDPDVVLIGELRDLETIESALTIAETGHLTFATLHTNSCVQTINRIIDVFPAHQQPQIRAQLSLVLEGVLCQALIPKASGKGRALALEVMVPNSAIRNLIREDKVHQIYGTMQTGQLKYGMQTFNQSLSDLVMRGDITQDVAQGYSSNPEELREMINRGAGTLNAQPGAPAQAKAPTHVTSGGRNPNIKYT	66.988	4864097	COG2805	COG2805: COG2805 ,COGFAMS2, COG2805,NW Tfp pilus assembly protein PilT, pilus retraction ATPase	grade1	TIGR01420	TIGR01420: pilT_fam: twitching motility protein	grade1	K02669	pilT twitching motility protein PilT	grade1	1	1	PF00437.20	PF00437	T2SSE	Type II/IV secretion system protein	69112	70296	1
3300014199-10-C3	3300014199-10	3300014199-10-C3-cds58	3300014199-10-C3-cds58|3300014199-10-C3	PulF Type II secretory pathway, component PulF	MPAYAWKGKNRLGDLQEGVIVSETRDSAAATLKRNGLQVLSVRPQSASGGKTGSVKPRDLAIFTRQFSVMIDAGLPLVQCLEILGAQQSDKNFQKIISAVRTDVEQGATLQMALSKHPKAFNDLYVNMVGAGEAGGILDLILQRLSGYIEKAVKLTGKVKGAMTYPITVIIIAITVVGIIMVKVIPVFSQMYEGMGSSLPFPTQVCIMISNVIIHYFLLLAAAIALIVVGLKYYYKTPVGRLTLDTFILKIPVIGDMLRKVAVARFCRTLGTLTSSGVPILEGMDITARTAGNMVIQNAIMKSREAVEQGRNIAGPLAETKVFPPMVIQMVGVGEATGALDAMLSKVADFYEDEVDNAVAAMTAMMEPLIIAILGGVIGFIVVAMYMPIFNLANVMGKD	66.988	4864097	COG1459	COG1459: COG1459 ,COGFAMS2, COG1459,NUW Type II secretory pathway, component PulF	grade1	TIGR02120	TIGR02120: GspF: type II secretion system protein F	grade1	K02653	pilC type IV pilus assembly protein PilC	grade1	2	1	PF00482.23~PF00482.23	PF00482~PF00482	T2SSF~T2SSF	Type II secretion system (T2SS), protein F @ Type II secretion system (T2SS), protein F	70381	71580	1
3300014199-10-C3	3300014199-10	3300014199-10-C3-cds59	3300014199-10-C3-cds59|3300014199-10-C3	hypothetical protein	MASTPGGAGGHPPSIPSIAWPTAGAGRFWNIPSCAGRWVTVTVPTLSFHEFLRIRDEATPELPGGLSPATLFDLDASGRLSVAGALRPLLPLFQRYMLLGGFPETARLDDVFLAQRLLREDVVDRVLKRDMTSLFGVRNVQELERLFIYLCYHTGGIFQAATCASTLGVPAQTVTNHLDLLEQAHLVYRLNPHGLGGVAE	66.988	4864097	-	-	-	-	-	-	-	-	-	-	-	-	-	-	-	71700	72302	1
3300014199-10-C3	3300014199-10	3300014199-10-C3-cds60	3300014199-10-C3-cds60|3300014199-10-C3	Sun tRNA and rRNA cytosine-C5-methylases	MATPSRIAVARTLHLVFGEGARVPDAWDDGLAPADAGLANALLGQCLRRWGTLQAAIRPQLKDPGRGLPLGTQVALAIGLAQLAWLPGVSDHAAVNEAVDLATSREVGFPPHKGLVNAILRRAAKDRAALTARLDASDPQLDRSPFTDRVLRAALAPRGGGSPDALWRRLQAPPHPHFRALRDEPLPPGLEPAEVLPGALKLAPDAPFPAAWLASGAGMVQDLSSQALLGFHWQPPVTRILDACSAPGGKATVLGRRYPSARLVAVERNAARARRLQENLERRGVGAEIVVADACPWLLRDGPSFDLIMLDAPCSGSGTLQKHPELNWLGDALDLGRLVETQRTLLEAALPRLAPGGLLIYAVCSWLPEEGLAHRERVLASQPRFRPAAIWPAAMGSGG…	66.988	4864097	COG0144	COG0144: COG0144 ,COGFAMS2, COG0144,J 16S rRNA C967 or C1407 C5-methylase, RsmB/RsmF family	grade1	-	-	-	K03500	rsmB sun 16S rRNA (cytosine967-C5)-methyltransferase [EC:2.1.1.176]	grade1	2	2	PF01029.18~PF01189.17	PF01029~PF01189	NusB~Methyltr_RsmB-F	NusB family @ 16S rRNA methyltransferase RsmB/F	72507	73784	-1
3300014199-10-C3	3300014199-10	3300014199-10-C3-cds61	3300014199-10-C3-cds61|3300014199-10-C3	COG1281 Disulfide bond chaperones of the HSP33 family	MSHQPSGAGIIRALTADQQVRFAALDASPLWDGVRRGHPQLEAPACAALVELLAATLLLQSRTFFSERLQLLLKTSGRARSVVADAWPDGGIRGMLDTGPDVPEAEPWLKPPGLLQVMRSNPAGQPYIGKLEMVEGPLQAQIEAYLLQSEQVQASLTLWCDPGSGESGGLLVEPMPGCPPERMAALVAALEGLEVVPFWERTPPFLATWVNQGEGAEILARVESHYRCRCDRAALVATLNGFGRERLAELLRAGTPLEVRCDYCGKVYAIGPEELPGDPA	66.988	4864097	COG1281	COG1281: COG1281 ,COGFAMS2, COG1281,O Redox-regulated molecular chaperone, HSP33 family	grade1	-	-	-	K04083	hslO molecular chaperone Hsp33	grade1	1	1	PF01430.19	PF01430	HSP33	Hsp33 protein	73841	74683	1
3300014199-10-C3	3300014199-10	3300014199-10-C3-cds62	3300014199-10-C3-cds62|3300014199-10-C3	Domain of unknown function DUF374	MSAVRVEIAERGRPLGNPMQVWLNFRLVPFVAALLMKILTYTLRVRYEAEGPVQDFAAAGERFILAFYHRRLVMMPKAYPFRRSTPEGEPRGVAILSSDSKDGERSAATWRWFGIHAVRGTAGHSGAQALVKMIRVVKEGWDLGITVDGPRGPRLQVKPGVLAVSRKTGAWIVPVCVAYEQAWALRTWDRMLVPRPFSAVVVRYGAPFRVAVDSDEESCRLRLEAELNQMEAWAEAY	66.988	4864097	COG2121	COG2121: COG2121 ,COGFAMS2, COG2121,S Uncharacterized conserved protein, lysophospholipid acyltransferase (LPLAT) superfamily	grade1	-	-	-	K09778	K09778 uncharacterized protein	grade1	1	1	PF04028.13	PF04028	DUF374	Domain of unknown function (DUF374)	74680	75393	1
3300014199-10-C3	3300014199-10	3300014199-10-C3-cds63	3300014199-10-C3-cds63|3300014199-10-C3	RluA Pseudouridylate synthases, 23S RNA-specific	MTRNHGFSYRERITGGAVRVLEHLARRHRHSSEAQWRARIESGELELDRLPVAADTLLVAGQELVWHRPPWDEPDVDTAYQVLFEDELLLAVAKPRGLPTLPGGGFLENTLLAQVRTRYPEASPMHRLGRETSGLVLFARSHAAGALLQTAWREHRVVKRYRALASGVAAEDTLVIAAPIGPVPHPWLGTLFAASPQGKAALSRARVLERGEHTTLFEVLIETGRPHQIRIHLAWAGYPLVGDPLYAAGGLPRPDLPALPGDGGYYLHAEYLAFPHPVTGQTVALRATPPIELLMKGEA	66.988	4864097	COG0564	COG0564: COG0564 ,COGFAMS2, COG0564,J Pseudouridylate synthase, 23S rRNA- or tRNA-specific	grade1	TIGR00005	TIGR00005: rluA_subfam: pseudouridine synthase, RluA family	grade1	K06180	rluD 23S rRNA pseudouridine1911/1915/1917 synthase [EC:5.4.99.23]	grade1	1	1	PF00849.22	PF00849	PseudoU_synth_2	RNA pseudouridylate synthase	75390	76289	-1
3300014199-10-C3	3300014199-10	3300014199-10-C3-cds64	3300014199-10-C3-cds64|3300014199-10-C3	SpoU rRNA methylases	MPDDDLWPLFMDLRFAGARNHPRHGPCFVAEGRILVEDLLAWGRAGKARVVAVLAETGQAEAVRPLLPAGTELLIAGKAELEALAGFPFHRGLMAAASVPAQPGPDRLRECRHLLVLPAVADVQNLGQLLRTAAALGLDGALLGPGPDPFSRRCVRVSMGAAWKLPLWRRDDVWAALADWPGTITAAALAGSIPLREWHPAPRTALVLGGEGPGLAAAELARCAQAVRIPMAEGVDSLNVAAAGAILMHWLTA	66.988	4864097	COG0566	COG0566: COG0566 ,COGFAMS2, COG0566,J tRNA G18 (ribose-2'-O)-methylase SpoU	grade1	TIGR00186	TIGR00186: rRNA_methyl_3: RNA methyltransferase, TrmH family, group 3	grade3	K03437	spoU RNA methyltransferase TrmH family	grade1	1	1	PF00588.19	PF00588	SpoU_methylase	SpoU rRNA Methylase family	76286	77047	-1
3300014199-10-C3	3300014199-10	3300014199-10-C3-cds65	3300014199-10-C3-cds65|3300014199-10-C3	COG0603 Predicted PP-loop superfamily ATPase	MPAQPLAIVSLSGGLDSCVAAAVARAEGFELALLHADYGQLTEARERQAFEAIADFYQVPPARRLVVPFAGLRAIGGSALTDAAIPLPEGDLERPGVPVSYVPFRNAHLLATAISWAEVLGVSQIYVGFVEEDSSGYPDCREVFLEAFQLAANLGTRPETRLSLKAPLVHLNKAEIVRKGVELGAPLHLTWSCYQGEALACGHCDSCLLRLRGFQQAGLHDPIPYAIPALPL	66.988	4864097	COG0603	COG0603: COG0603 ,COGFAMS2, COG0603,J 7-cyano-7-deazaguanine synthase (queuosine biosynthesis)	grade1	TIGR00364	TIGR00364: TIGR00364: queuosine biosynthesis protein QueC	grade1	K06920	queC 7-cyano-7-deazaguanine synthase [EC:6.3.4.20]	grade1	1	1	PF06508.13	PF06508	QueC	Queuosine biosynthesis protein QueC	77093	77791	1
3300014199-10-C3	3300014199-10	3300014199-10-C3-cds66	3300014199-10-C3-cds66|3300014199-10-C3	COG0780 Enzyme related to GTP cyclohydrolase I	MPVKPSPEPTLKTLPQRHVTQPSATLDTFVSPRPGRAFEIRFETDEFTCLCPMTGQPDFAHLRITYIPDQLCVESKSLKLYLWSFRDRGAFHEAVTNQILDDLVAALAPQWLRVEGDFLIRGGIRTLVAAEHGKK	66.988	4864097	COG0780	COG0780: COG0780 ,COGFAMS2, COG0780,J NADPH-dependent 7-cyano-7-deazaguanine reductase QueF, C-terminal domain, T-fold superfamily	grade1	TIGR03139	TIGR03139: QueF-II: 7-cyano-7-deazaguanine reductase	grade1	K09457	queF 7-cyano-7-deazaguanine reductase [EC:1.7.1.13]	grade1	1	1	PF14489.6	PF14489	QueF	QueF-like protein	77811	78218	1
3300014199-10-C3	3300014199-10	3300014199-10-C3-cds67	3300014199-10-C3-cds67|3300014199-10-C3	FolK 7,8-dihydro-6-hydroxymethylpterin-pyrophosphokinase	MRALVALGANLGDRRAGLEAGLEALARLGTVTPSPLWPDTPDESGRGPDYLNTVALLETPEEDPRALLEALLLAELRLGRDRSLGRNAPRSLDLDLIAVAGIQGHWRWPSPAGLAVLGPELTLDLPHPRAHLRPFVMLPARALGVDFL	66.988	4864097	COG0801	COG0801: COG0801 ,COGFAMS2, COG0801,H 7,8-dihydro-6-hydroxymethylpterin-pyrophosphokinase	grade2	TIGR01498	TIGR01498: folK: 2-amino-4-hydroxy-6-hydroxymethyldihydropteridine diphosphokinase	grade1	K00950	folK 2-amino-4-hydroxy-6-hydroxymethyldihydropteridine diphosphokinase [EC:2.7.6.3]	grade1	1	1	PF01288.20	PF01288	HPPK	7,8-dihydro-6-hydroxymethylpterin-pyrophosphokinase (HPPK)	78219	78665	1
3300014199-10-C3	3300014199-10	3300014199-10-C3-cds68	3300014199-10-C3-cds68|3300014199-10-C3	GH130 domain containing protein	MVTVERIGPILKPNPTRVMVRPFGPFGEVRATRILARVMSMTEGQVEENLAQVMNGFRSRHHQLEQALLLRFEAVRSFLFMDEPVAEPRRMLIGAYFTQEYSVESAALFNPSLIWHPDQGGVPDGAKRFILSLRSIGEGHLSSITFRTGIIDADCRIELDKVSPFVTAPRVLEDPFYDKALFERKLLEVGHCDGFAAEVLAPLGDMFTMTELRESVRTTRSAFRGRRSPEPDLERHAIIILAESNYEVFFDPKSPLSERIIFPHSPTETNGIEDARWVALHDEDDSTHYTATYTAYDGRVTLPQLITTSDFLSFKITTLNGPQVQDKGMALFPRRINGHYAMLSRQDGENIYLMMSDALAFWYTKEIVIKPRFPWEFVQVGNCGSPIETPEGWLVLSHG…	66.988	4864097	COG2152	COG2152: COG2152 ,COGFAMS2, COG2152,G Predicted glycosyl hydrolase, GH43/DUF377 family	grade2	-	-	-	-	-	-	1	1	PF04041.13	PF04041	Glyco_hydro_130	beta-1,4-mannooligosaccharide phosphorylase	78667	80127	-1
3300014199-10-C3	3300014199-10	3300014199-10-C3-cds69	3300014199-10-C3-cds69|3300014199-10-C3	Frr Ribosome recycling factor	MTANVESILAETRKRMKSSIETLKKDLATVRTGRANAGILDTLHVDYYGSMMPVNQIAGISVPEASMLVITPFDKKAIKAIETAILKSELGLNPANDGNVIRLPIPPLNEERRRDLTRVVSRMGEEIKTAVRNVRRDSNEDVKKLEKDKTTPLSEDAAKKALEQIQKVTDETIKDIEEIVKHKEAEIMHV	66.988	4864097	COG0233	COG0233: COG0233 ,COGFAMS2, COG0233,J Ribosome recycling factor	grade1	TIGR00496	TIGR00496: frr: ribosome recycling factor	grade1	K02838	frr MRRF RRF ribosome recycling factor	grade1	1	1	PF01765.19	PF01765	RRF	Ribosome recycling factor	80220	80792	-1
3300014199-10-C3	3300014199-10	3300014199-10-C3-cds70	3300014199-10-C3-cds70|3300014199-10-C3	glyco_TIGR04182, glycosyltransferase, TIGR04182 family	MNVLVVIPVYNHAATIRAVAQAVLRSGRPLLVVDDGSDDGSLDRVADLDILRLRCARNRGKGHAILRAAAVADRMGYDAILTLDADGQHDPADGGLLLAAAAGTWPAIVVGARRMEAGHAPRSSRFGRAFSNFWVRLECGLTLPDTQSGYRLYPVPFLLSRRFFTRRYSFEVEVLVRGGWAGLPLLSVPVPVYYPPGPERVSHFRKFRDNLRLTGLHTHLVLRSLLPWPHRRLLARPERPGFLSRLRGEHTSAGELAAAAGVGIFVGSLPIIPFGLAAILYVSHKLHLNKLAAAGASNLCIVPFVPFLCVQAGHLLLHGRLLTRFNRVTLLHQIHLRVWEWLLGSLIVGPLLGAAGALLTYGLVRAFRAKAGGQHP	66.988	4864097	COG0463	COG0463: COG0463 ,COGFAMS2, COG0463,M Glycosyltransferase involved in cell wall bisynthesis	grade2	TIGR04182	TIGR04182: glyco_TIGR04182: glycosyltransferase, TIGR04182 family	grade2	K00721	DPM1 dolichol-phosphate mannosyltransferase [EC:2.4.1.83]	grade2	2	2	PF00535.26~PF09835.9	PF00535~PF09835	Glycos_transf_2~DUF2062	Glycosyl transferase family 2 @ Uncharacterized protein conserved in bacteria (DUF2062)	80902	82032	-1
3300014199-10-C3	3300014199-10	3300014199-10-C3-cds71	3300014199-10-C3-cds71|3300014199-10-C3	AdoMet_MTases domain containing protein	MILLLAPAHLMALAAFQLSALLLFVAPRFAAAPLVLFVATCLVAPLFPAFSFYLPILSRGRKGVPGVALTFDDGPDPQVTPRVLDLLDRHGVKATFFVIGRKAEAHPGLIQDILARGHTIGNHSQTHPPFLMLQGRRAIRREVEGAQAVLRQAGAVPLAFRPPVGITNPDLWPVLLDQGMFCVNFSCRAGDMGNRRVAGLARKLLRKAQARDIILLHDTLPHRVTVDFLLAEFDRLLQGLEQGGLPVLPLAAVIGKEVMAGPDPGERSAARMFYDGLAEHYDQEQFCTGVSRSRRTEQALFNARLPGLLEGAGRVLEIGAGTGIFTLDLARHCREVVAVDISPRMLAILEDKARREGIANITPVSGNVETLDLQGPFSVICAFSALEYLADLPGLLKRL…	66.988	4864097	-	-	-	-	-	-	-	-	-	2	2	PF01522.21~PF13649.6	PF01522~PF13649	Polysacc_deac_1~Methyltransf_25	Polysaccharide deacetylase @ Methyltransferase domain	82029	83462	-1
3300014199-10-C3	3300014199-10	3300014199-10-C3-cds72	3300014199-10-C3-cds72|3300014199-10-C3	PlsC 1-acyl-sn-glycerol-3-phosphate acyltransferase	MLPRPASHAFARIRQGRKILVSGVLFSILGLGGALLSLLVLPVLRLLPGGRAALRRRAGWLIHRSFKLFVFALETSGILRVEALGLPGPEQLKGVLILSNHPSYLDVVVLIALLPKAVCVVKEAIYHSLFFGCIVRAAGYIPIGACGEVLAAGREALRAGKTLIIFPEGTRSRPGLPYKFRRGAAYLAQGSGARILPLVLDCCPPLLAKGHRWYHVPIETCRFRVRAGGTPSFDPSPAASSTPHLAARQLIEALESYYNKEAYVTHEGRNPA	66.988	4864097	COG0204	COG0204: COG0204 ,COGFAMS2, COG0204,I 1-acyl-sn-glycerol-3-phosphate acyltransferase	grade1	-	-	-	K00655	plsC 1-acyl-sn-glycerol-3-phosphate acyltransferase [EC:2.3.1.51]	grade2	1	1	PF01553.21	PF01553	Acyltransferase	Acyltransferase	83566	84384	1
3300014199-10-C3	3300014199-10	3300014199-10-C3-cds73	3300014199-10-C3-cds73|3300014199-10-C3	AcpP Acyl carrier protein	MSPTKEEILLKLREILADSFQLEPDKVTLDANLFTDLDLDSIDAVELAIQLQGFTGRRVKAEVFKHVRTVNDVVETVHDMLESQ	66.988	4864097	COG0236	COG0236: COG0236 ,COGFAMS2, COG0236,IQ Acyl carrier protein	grade1	TIGR00517	TIGR00517: acyl_carrier: acyl carrier protein	grade1	K02078	acpP acyl carrier protein	grade1	1	1	PF00550.25	PF00550	PP-binding	Phosphopantetheine attachment site	84353	84607	1
3300014199-10-C3	3300014199-10	3300014199-10-C3-cds74	3300014199-10-C3-cds74|3300014199-10-C3	FabA 3-hydroxymyristoyl/3-hydroxydecanoyl-(acyl carrier protein) dehydratases	MTAGLPTVLNRSSGPEPTFTLALAADLMAFQGHFPGNPILPGVVQVDWAIRFGTEAFGELGRFLGIENLKFQDLIQPGQPLELQLDLDPDRGRLRFKYLAGAARKSSGVILFAR	66.988	4864097	COG0764	COG0764: COG0764 ,COGFAMS2, COG0764,I 3-hydroxymyristoyl/3-hydroxydecanoyl-(acyl carrier protein) dehydratase	grade3	TIGR01750	TIGR01750: fabZ: beta-hydroxyacyl-(acyl-carrier-protein) dehydratase FabZ	grade3	-	-	-	1	1	PF07977.13	PF07977	FabA	FabA-like domain	84604	84948	1
3300014199-10-C3	3300014199-10	3300014199-10-C3-cds75	3300014199-10-C3-cds75|3300014199-10-C3	FcbC Predicted thioesterase	MKPLLTGEVVIEVPFHDVDAMGVAWHGHYVKYLEIARTAMMRKAGLDFQQMQDWGVFWPVVVCNMKFIRPLRYGQQVRVRADLLEYQARLRISYVLTDVATGQKVNKAETIQLAVTSDGGELLFECPPMLTEAITRAMD	66.988	4864097	COG0824	COG0824: COG0824 ,COGFAMS2, COG0824,I Acyl-CoA thioesterase FadM	grade1	TIGR00051	TIGR00051: TIGR00051: acyl-CoA thioester hydrolase, YbgC/YbaW family	grade2	K07107	ybgC acyl-CoA thioester hydrolase [EC:3.1.2.-]	grade1	1	1	PF03061.22	PF03061	4HBT	Thioesterase superfamily	84976	85395	1
3300014199-10-C3	3300014199-10	3300014199-10-C3-cds76	3300014199-10-C3-cds76|3300014199-10-C3	COG4258 Predicted exporter	MRRQAWIWLLCVGLMAGYGVWRVGRGQALQTDLLAMLPDTERNPVAEAAIRSLARTTGDRAMFLVRAGDDRRGMAAALRLAGSLARSGAFLEVQSTLPQVDPGAVARFYTGYRYRLPGASLARGPALEALVQGRLASPQGGLSGTAPALDPLGQLDGFLAGLPFSALRLELRDNLLVIPSPEGLNILISAGLPGSAYDPAVQRRVLAAVRDARAELRAAFPEARVLRTGVVFYAADARQSAEREANLFSTLSMLCIFALYFGVFRSGRHLVLGLACVAAGLATAAAGCLLIFGKLYLLTLVCGSCVLGVAVDYSFLYFAHQVGAGAAWQALPGLRRILPALLVGLATTLLGYSALLAAPFPGLRQIAVFSILGLAGAFLTVLLVLPDWLRQPGPPRPAL…	66.988	4864097	COG4258	COG4258: COG4258 ,COGFAMS2, COG4258,R Predicted exporter	grade1	-	-	-	K07003	K07003 uncharacterized protein	grade2	1	1	PF03176.15	PF03176	MMPL	MMPL family	85399	87705	1
3300014199-10-C3	3300014199-10	3300014199-10-C3-cds77	3300014199-10-C3-cds77|3300014199-10-C3	COG4706 Predicted 3-hydroxylacyl-(acyl carrier protein) dehydratase	MIGDMESSTPLVPHRPPLLLIDTVREANAERCITLTRVDRQAWYADPDGAMPAWFGLELMAQTISAFSGNRNKGTGLAPKFGYLLGTREYRCEVAAFPPGAELEVEAKVHYADSLGLSAFACELRHEGLVLAHAILKVYEPA	66.988	4864097	COG4706	COG4706: COG4706 ,COGFAMS2, COG4706,I Predicted 3-hydroxylacyl-ACP dehydratase, HotDog domain	grade1	-	-	-	K02372	fabZ 3-hydroxyacyl-[acyl-carrier-protein] dehydratase [EC:4.2.1.59]	grade1	1	1	PF07977.13	PF07977	FabA	FabA-like domain	87702	88130	1
3300014199-10-C3	3300014199-10	3300014199-10-C3-cds78	3300014199-10-C3-cds78|3300014199-10-C3	FabG Dehydrogenases with different specificities (related to short-chain alcohol dehydrogenases)	MTIQPQPEPNRVLVTGATGRIGRAIALRLAQDGFSVTVHCRNRVAEAEALVAEIQAMGGSADMMAFDVTARAEARAILEARVEAAGPYYGIVCNAGITRDNAFPALTEEEWDLVLDTSLSGFFNVVHPLTMPMIRTRRGGRIVCIASVSGVMGNRGQVNYSAAKAGLIGAAKALAVELAGRGITVNSIAPGLIQSGMLEGVELERALQIVPMAKVGQPEDVAALVGFLFSRAAGYITRQVIGVNGGML	66.988	4864097	COG1028	COG1028: COG1028 ,COGFAMS2, COG1028,IQR NAD(P)-dependent dehydrogenase, short-chain alcohol dehydrogenase family	grade1	TIGR01831	TIGR01831: fabG_rel: putative 3-oxoacyl-(acyl-carrier-protein) reductase	grade1	K00059	fabG 3-oxoacyl-[acyl-carrier protein] reductase [EC:1.1.1.100]	grade1	1	1	PF13561.6	PF13561	adh_short_C2	Enoyl-(Acyl carrier protein) reductase	88143	88889	1
3300014199-10-C3	3300014199-10	3300014199-10-C3-cds79	3300014199-10-C3-cds79|3300014199-10-C3	Putative Ig domain containing protein	MRSTPSARTRAFGVPFLVASLSLTPFLACGGGSSSAPAPSPIMLNYQSTTVVFEPGQPITPQYPTLAGGAAGASYSVAPPLPLGLSLDSATGIINGTPTASTSGPVTCRVTATTPGGQSASVDLVITVTAQPLPPAGLAYSQPAPVYLAGTAIPGNTPTLAAGSAGVAYAVAPALPDGLNLDPATGFISGIPTTAGTVTCRVTATSPGGQSASVDLVITVTAQPLPPAGLAYSQPAPVYLAGTAIPGNTPTLAAGSAGVAYTVAPALPDGLNLDPATGFISGIPTTAGTVTCRVTATSRAGQSTFVDLVITVTAHTEPPAGLAFSHPAPAYQAGTAIPANSPSLAAGAAGVTYAVAPALPAGLNLDPATGSITGTPSAATPGPVTCRVTATNPAGQSTF…	66.988	4864097	-	-	-	-	-	-	-	-	-	7	1	PF05345.12~PF05345.12~PF05345.12~PF05345.12~PF05345.12~PF05345.12~PF05345.12	PF05345~PF05345~PF05345~PF05345~PF05345~PF05345~PF05345	He_PIG~He_PIG~He_PIG~He_PIG~He_PIG~He_PIG~He_PIG	Putative Ig domain @ Putative Ig domain @ Putative Ig domain @ Putative Ig domain @ Putative Ig domain @ Putative Ig domain @ Putative Ig domain	88886	92482	-1
3300014199-10-C3	3300014199-10	3300014199-10-C3-cds80	3300014199-10-C3-cds80|3300014199-10-C3	SIR2 NAD-dependent protein deacetylases, SIR2 family	MHLSPDSSIVILTGAGISAESGLATFRGSDGLWADQRIEDVATPEGFVVNPGLVHRFYNERRAQLAEVQPNAAHLALAELERAWPGDFLLVTQNVDDLHDRAGSRNLVHMHGELAKSRCARCGEIFLWPGETSREMPCPACGRKAVRPHIVWFGEMPLEMERIGAALERCGLFVAIGTSGNVYPAAGFVAGVGAGAYTLELNLEPSLVSDNFAEHRQGPATRLVPQLVGELLAGLGK	66.988	4864097	COG0846	COG0846: COG0846 ,COGFAMS2, COG0846,O NAD-dependent protein deacetylase, SIR2 family	grade1	-	-	-	K12410	npdA NAD-dependent deacetylase [EC:3.5.1.-]	grade1	1	1	PF02146.17	PF02146	SIR2	Sir2 family	92589	93302	-1
3300014199-10-C3	3300014199-10	3300014199-10-C3-cds81	3300014199-10-C3-cds81|3300014199-10-C3	hypothetical protein	MSKNNAMNIFLLGLATVAAGFGWAMNLWGGWSEKTYARMKKSGNSWIVLRAFKIEQTERNCIQFLKMASAFGLFVVVPAILFVLVHFGMRK	66.988	4864097	-	-	-	-	-	-	-	-	-	-	-	-	-	-	-	93449	93724	1
3300014199-10-C3	3300014199-10	3300014199-10-C3-cds82	3300014199-10-C3-cds82|3300014199-10-C3	Beta-ketoacyl synthase, N-terminal	MRITAQGVGVVGGFGCGVGDLAKALAAAPAALLRADPGPLDRFVPRRELRRLDRFSRMAALAAHLALEDAGALGDDQTRLGVVVASGYGATGTTLAMIDSIIEGGDACTSPIHFAGSLHNAPAAHLSILLGAKGPSLTVSQFQLSVGSALMAARLWLDQGRVDRVLFGAVDECSELTAHLWARRAELERPLGPAGAPCGEGAAFLLLSSRAEAAVPYCTLDQAAIGRGPAPALPAGGLALLCGGPADLPGRRLLSLVGWMPAAPAFDLAAAALLVRQGAGPATCLALTDDGEYALARLGPA	66.988	4864097	COG0304	COG0304: COG0304 ,COGFAMS2, COG0304,IQ 3-oxoacyl-(acyl-carrier-protein) synthase	grade3	-	-	-	-	-	-	1	1	PF00109.26	PF00109	ketoacyl-synt	Beta-ketoacyl synthase, N-terminal domain	93725	94630	-1
3300014199-10-C3	3300014199-10	3300014199-10-C3-cds83	3300014199-10-C3-cds83|3300014199-10-C3	FabB 3-oxoacyl-(acyl-carrier-protein) synthase	MTPGAVPISGIGCICAAGTALEACMAAMFRGERAPAPPRRFSTSHAIRYPVFELPDFQEPPELLRTAALLLHAAREALADAGLDPERLAGLRAGACIGTTVGSAMNDEAFCRAFRAGANPDLGPMDRILRSNPAAVLARTFGLTGPCQTIVNACSSGTDAVGLGASWIEAGLCDLVLAGGADQLGRITYNGFISMRISAPGPCRPFDRDREGLNLGEGAAVLVLESPALRRRRGARARSFVLGYGSSCDAYHPTAPSPDGAGLERAIREALGAIRGPVAFVNAHGTATPDNDRVEGQVLARTLPGVPFLSTKGYTGHTLGAAGAIEAAFTVACLERGQIPACAGFATADPGLGAEPVREPTALRGTVALSQSLAFGGNNAVLALGLGERP	66.988	4864097	COG0304	COG0304: COG0304 ,COGFAMS2, COG0304,IQ 3-oxoacyl-(acyl-carrier-protein) synthase	grade1	TIGR03150	TIGR03150: fabF: beta-ketoacyl-acyl-carrier-protein synthase II	grade1	-	-	-	2	2	PF00109.26~PF02801.22	PF00109~PF02801	ketoacyl-synt~Ketoacyl-synt_C	Beta-ketoacyl synthase, N-terminal domain @ Beta-ketoacyl synthase, C-terminal domain	94627	95799	-1
3300014199-10-C3	3300014199-10	3300014199-10-C3-cds84	3300014199-10-C3-cds84|3300014199-10-C3	AcpP Acyl carrier protein	MDLKEKLKTILIAELNLEDLRPEDIVDADPLFVEGLGLDSLDAVELVMLLQKHFGIELKSMEEGRPAFASVNALAAFIEARQQA	66.988	4864097	COG0236	COG0236: COG0236 ,COGFAMS2, COG0236,IQ Acyl carrier protein	grade1	TIGR00517	TIGR00517: acyl_carrier: acyl carrier protein	grade1	K02078	acpP acyl carrier protein	grade1	1	1	PF00550.25	PF00550	PP-binding	Phosphopantetheine attachment site	95796	96050	-1
3300014199-10-C3	3300014199-10	3300014199-10-C3-cds85	3300014199-10-C3-cds85|3300014199-10-C3	COG1032 Fe-S oxidoreductase	MPNPETILLVHPLGYRADAAAKDISRLANIMPPLGLASMAAYMEPRGIASAIIDCYAQPDSDQAIRRFLREHRPSFIGLSCTTSSFLDGVRIAQLAKDTLPGIRTVFGGPHVSALKGRILADYPAVDFTVVGEGEETLTELVGSRGEAPAGIKGLIYRDGSDGPSVFTGYRAHGLDLDSLPFPAYEKLAGFPDAYKLPIFNYPRVPNTSCISSRGCPYACSYCDRSVFRRSFRYNSAEYLYAHLRYLRTRFGIRHINFYDDQFTFNRERVEAFAGLMLSRPLGMTFNCAVRAEHIDADLLRRLKAAGCWMMSLGIESGDQELLAQHRQNPDLDLLAGKIRMIKAAGIRTKGLLMIGLPGETEQSIQRSMDYVFRLPIDDFNLAKFTPFPGSPLYEHIRE…	66.988	4864097	COG1032	COG1032: COG1032 ,COGFAMS2, COG1032,R Radical SAM superfamily enzyme YgiQ, UPF0313 family	grade1	TIGR03471	TIGR03471: HpnJ: hopanoid biosynthesis associated radical SAM protein HpnJ	grade1	K04034	bchE anaerobic magnesium-protoporphyrin IX monomethyl ester cyclase [EC:4.-.-.-]	grade1	2	2	PF02310.19~PF04055.21	PF02310~PF04055	B12-binding~Radical_SAM	B12 binding domain @ Radical SAM superfamily	96133	97629	-1
3300014199-10-C3	3300014199-10	3300014199-10-C3-cds86	3300014199-10-C3-cds86|3300014199-10-C3	COG1032 Fe-S oxidoreductase	MARILLVSSNVTEEPMPVYPLGLAMVAAALAAEGHQVEQFDFLVAGLSLERLRARIRAFEPGYVGISIRNLDDCDSLTRTSYPALAEQLTEVVRETPGIRVILGGAGFSIMPEALLALTGADHGVVGEGERGMCGLIRQLEAGRRPPPLVREAGLLAGADLLAPRYSAELVAFYRERSGMINLQTKRGCTEHCIYCNYPQLEGCRLRPAEPRAVVDTMERAQREHQADAFFITDAIFNDKEGHYLAVVDELLRRDLGLSWYCYMRPQGLDRGTVALMVRAGLRAVELGTDAASDTTLAALGKGLTFAEVLAATAACAAEQLPCAHFVMFGGPGETPATVTEGLANLERLDRSVVFAFSGIRILPGTPLQALAIRDGIISRETPLLEPAYYFAPGLDAEA…	66.988	4864097	COG1032	COG1032: COG1032 ,COGFAMS2, COG1032,R Radical SAM superfamily enzyme YgiQ, UPF0313 family	grade1	TIGR04013	TIGR04013: B12_SAM_MJ_1487: B12-binding domain/radical SAM domain protein, MJ_1487 family	grade1	K04034	bchE anaerobic magnesium-protoporphyrin IX monomethyl ester cyclase [EC:4.-.-.-]	grade1	2	2	PF02310.19~PF04055.21	PF02310~PF04055	B12-binding~Radical_SAM	B12 binding domain @ Radical SAM superfamily	97616	98983	-1
3300014199-10-C3	3300014199-10	3300014199-10-C3-cds87	3300014199-10-C3-cds87|3300014199-10-C3	FabB 3-oxoacyl-(acyl-carrier-protein) synthase	MRNVLGGCLNRRVVVTGMGGLTSLGDNYAALEVSLRAGQSGVRIMPEWAAYEDLQTRLGAPLLDFYPPCHYPRKLTRSMGRVALMGVRATEMALEDAGLREDPFLQSGAMGVAYGSSSGSLEPMLALGRCMAQGKATGISATSYIQFMSHTAAVNIGLFFGIQGRLIPSSSACTSGSQAIGFAYESIRYGMQDAMVAGGSDELTFISATIFDTLYATSLRNDQPATTPRPFDQDRDGLVLGEGAGTLILEERERALARGARIYAEILGFGTNSDGAHVTQPQQKTMAATMGIALKDAGLPASAVDWVNAHGTATEHGDRAESHATRETFGRAVPITSFKSYLGHTLGACGAIEAWLGIEMTRRGWVAPTINLAKVDPKCADLDYLIGPGRVPQGSIFMN…	66.988	4864097	COG0304	COG0304: COG0304 ,COGFAMS2, COG0304,IQ 3-oxoacyl-(acyl-carrier-protein) synthase	grade1	TIGR03150	TIGR03150: fabF: beta-ketoacyl-acyl-carrier-protein synthase II	grade1	K09458	fabF 3-oxoacyl-[acyl-carrier-protein] synthase II [EC:2.3.1.179]	grade1	2	2	PF00109.26~PF02801.22	PF00109~PF02801	ketoacyl-synt~Ketoacyl-synt_C	Beta-ketoacyl synthase, N-terminal domain @ Beta-ketoacyl synthase, C-terminal domain	99169	100422	1
3300014199-10-C3	3300014199-10	3300014199-10-C3-cds88	3300014199-10-C3-cds88|3300014199-10-C3	COG4261 Predicted acyltransferase	MPALKAWSSRSFGSRFQHGIFYTVIGLFGRRAAHALLRLVVLWYVAFSPAVRKKAGPYLRRRFPGRGAWARARDTYRLCLAFGKVLVDRAVLGILGLGAPPTSLEDRARLKALLTEGRGLVLVTAHVGGWQHAMASLATLGVPVSLLIHRDSGDVDKHFFEHQSGAPPFTLLDPAGYLGSTLEMLQVLREGGLLCIMGDRGMGACTVDVDFLGGPVPLPYSPYKLASSTGAPVAVIFPYELEGRTRLQLARVIRVPAHLGRKPAAYLPYAREFSQALESFVADHPYQFFNFYDMWD	66.988	4864097	COG4261	COG4261: COG4261 ,COGFAMS2, COG4261,R Predicted acyltransferase, LPLAT superfamily	grade1	-	-	-	K02517	lpxL htrB Kdo2-lipid IVA lauroyltransferase [EC:2.3.1.241]	grade1	1	1	PF03279.13	PF03279	Lip_A_acyltrans	Bacterial lipid A biosynthesis acyltransferase	100410	101300	1
3300014199-10-C3	3300014199-10	3300014199-10-C3-cds89	3300014199-10-C3-cds89|3300014199-10-C3	LTXXQ motif family protein	MIRATLLSFALASGLISAQAPGFPPPCSPGQHGPEGMRRPGPLAMFKALGLTQDQEKAVKAVLDRHKAAGKARETAAAEKEDALRDAVEDPAVPETRLHTLHLAAAEARLQSLMEHRAVVQEINALLTPDQLAKARRIREGLQRERDAHRAVAAELDDEQAPPPPPCAPGQ	66.988	4864097	COG3678	COG3678: COG3678 ,COGFAMS2, COG3678,O Periplasmic protein refolding chaperone Spy/CpxP family	grade1	-	-	-	K06006	cpxP periplasmic protein CpxP	grade2	1	1	PF07813.12	PF07813	LTXXQ	LTXXQ motif family protein	101544	102059	1
3300014199-10-C3	3300014199-10	3300014199-10-C3-cds90	3300014199-10-C3-cds90|3300014199-10-C3	hypothetical protein	MDISTISALGASSVSAANLIALLTASNSTSSSSDSLSTTLGSQSDSLSISAQGQSAATATGAGSFMTDFNNLGTLISSGNVTGAQTAFAAMEAKMEALKKNSSDSSNTLATDFAALGTALSSGDTTAAQTAWATVQKDLSNQGSSQSGTSSTANPLKQDMDKLGSLISSGDLTDAQTLLTEISKKLQAGASASQSDTSSTSSSGTSSSGTSAITSDLSTLASALSGSDSTSALAAWKTLQSDLSSQGSSQTGSDDSSNPMKKDMDKLGALISAGDLTDAQTLFAKISQHLQNGPGPDPSGTSTSSTSSTSSTGSSSSISSDLTTLASALTGSDSSSALTAWQTLQTDLANLAPSSSSNASSTTSSSTSSSTSSSQDAWLLAAYLNSGTLSATS	66.988	4864097	-	-	-	-	-	-	-	-	-	-	-	-	-	-	-	102080	103261	-1
3300014199-10-C3	3300014199-10	3300014199-10-C3-cds91	3300014199-10-C3-cds91|3300014199-10-C3	HATPase_YpdA-YehU-LytS-like domain containing protein	MRQEIVTTSLLRRVGLPSNLLMAGLVGGVFCLFQLATRMPETRLADSLLPFILLFGHLALAPVPWQWTGDEADRAGLGRGLVQALCFDVVWIGLVLGGMHLLGWQSPPPHPFPPPPMAIPGPRPFPGHPFRPGLGLGMVNLAFAIIYGWVCAAKEATEASERRTAGLLRQAQTRALQNQLEPHVLYNALNGLSELVHEDPLAAEEAIAGLADLYRMLTVHGDAGLIRLERERELVEAYLAMERMRLGDRLKVTWQWPEWADKLPVPPFFLLPLVENAIKHGISPDAAGGELAIACVRAGAWTQLIVENTGSPLQGERRGVGLGNLEARLGLCPELSGRFTLAARGTVTVATLQWRPEV	66.988	4864097	COG2972	COG2972: COG2972 ,COGFAMS2, COG2972,T Sensor histidine kinase YesM	grade2	-	-	-	-	-	-	1	1	PF06580.13	PF06580	His_kinase	Histidine kinase	103695	104771	1
3300014199-10-C3	3300014199-10	3300014199-10-C3-cds92	3300014199-10-C3-cds92|3300014199-10-C3	LytT Response regulator of the LytR/AlgR family	MSMRRMKVVVAEDEALSRKRLVRLLQEAGCVVVNSFAEGRSAHDWIINHREVEAVFLDIHMPNLDGLAILKALGGQVPIVLTTAFSEHAVEAFDAEAVDYLLKPVTASRLDRALKRIEQRWSKAPAPAPAVPVQHRYPVQAGEGVVLVDLHKTTYFEVDSEVVWAHAGGRLRTHWKSLSEVEAAFPGSGLLRIHRHLLVRLEAVLGLKPTLGGRAIVRLAGGEEIEASRGGAPRLREHFGIG	66.988	4864097	COG3279	COG3279: COG3279 ,COGFAMS2, COG3279,KT DNA-binding response regulator, LytR/AlgR family	grade1	-	-	-	K02477	K02477 two-component system LytT family response regulator	grade1	2	2	PF00072.24~PF04397.15	PF00072~PF04397	Response_reg~LytTR	Response regulator receiver domain @ LytTr DNA-binding domain	104771	105499	1
3300014199-10-C3	3300014199-10	3300014199-10-C3-cds93	3300014199-10-C3-cds93|3300014199-10-C3	COG1011 Predicted hydrolase (HAD superfamily)	MIRAVVFDLWNTIVHSQNGDPFQHLQRLLAPDQDRHFHELKRDAMGRPHADAQALLAEWQVRLGLSSDQVRTMAEVFRTAAGDAECFPEAFQAVRDTRRLARAALLSNTQSFDLGFLERLGLTTLLPNRFLSAELGTLKPELRAFEVVQRRLGLFSGEIAMVGDSWRDDVTGALEAGWTAIWVNRKGVERPPHDPGADLVEIQDLAPVPRIIENLQAGARCSTCLG	66.988	4864097	COG1011	COG1011: COG1011 ,COGFAMS2, COG1011,H FMN phosphatase YigB, HAD superfamily	grade1	TIGR01428	TIGR01428: HAD_type_II: haloacid dehalogenase, type II	grade1	K07025	K07025 putative hydrolase of the HAD superfamily	grade1	1	1	PF13242.6	PF13242	Hydrolase_like	HAD-hyrolase-like	105496	106176	-1
3300014199-10-C3	3300014199-10	3300014199-10-C3-cds94	3300014199-10-C3-cds94|3300014199-10-C3	hypothetical protein	MRLGWVALPVLLAMTACSPVGRYQEAARSLRFTLDRVEPDIQLAFPLDRSVLNFQVTLVVENPSTVAFHVYGFEGVFRLDMDGKNHPLGEVRMAQPLDLPAGGRERMAVDLAFGYRDLASRWPAIQAALHGERPGSWELEGTLHGEIYGIPVNLPVRTRRSFGAAP	66.988	4864097	-	-	-	-	-	-	-	-	-	1	1	PF03168.13	PF03168	LEA_2	Late embryogenesis abundant protein	106173	106673	-1
3300014199-10-C3	3300014199-10	3300014199-10-C3-cds95	3300014199-10-C3-cds95|3300014199-10-C3	COG0720 6-pyruvoyl-tetrahydropterin synthase	MILRKEYGFEAAHFIYNHPGKCRNLHGHSYKLFVSLEGQVNPETGMIIDFDDLSKVVREKVLLPLDHRFLNDLIPLSTAENISTWIWEQLKPGLPELFQLELFETADNCVIYRGV	66.988	4864097	COG0720	COG0720: COG0720 ,COGFAMS2, COG0720,H 6-pyruvoyl-tetrahydropterin synthase	grade1	TIGR00039	TIGR00039: 6PTHBS: 6-pyruvoyl tetrahydropterin synthase/QueD family protein	grade1	K01737	queD ptpS PTS 6-pyruvoyltetrahydropterin/6-carboxytetrahydropterin synthase [EC:4.2.3.12 4.1.2.50]	grade1	1	1	PF01242.19	PF01242	PTPS	6-pyruvoyl tetrahydropterin synthase	106673	107020	-1
3300014199-10-C3	3300014199-10	3300014199-10-C3-cds96	3300014199-10-C3-cds96|3300014199-10-C3	DapF Diaminopimelate epimerase	MADFYKYHGLGNDYLVIDPAEFPFDPSPAAVRAICDRHYGAGSDGILLGPFADPDQPTLRIFNPDGSEAEKSGNGLRIFAWFLYEHGFVDTTPFPIRTKGGPVLAQIADPVAKVVRVDMGAPSFDARAAAPGAGLAEIVDREHDFGADHCRITFVSMGNPHCVVLGLPLSEALACRLGPVIERSPLFPARTNVQFLQVLSRSEIMIEIWERGAGYTLASGSSSCAAAAAARKLGLVADQVTVHMPGGELQVSFANGSAHLEGPVEKVMEGSFADDLLARVR	66.988	4864097	COG0253	COG0253: COG0253 ,COGFAMS2, COG0253,E Diaminopimelate epimerase	grade1	TIGR00652	TIGR00652: DapF: diaminopimelate epimerase	grade1	K01778	dapF diaminopimelate epimerase [EC:5.1.1.7]	grade1	2	1	PF01678.19~PF01678.19	PF01678~PF01678	DAP_epimerase~DAP_epimerase	Diaminopimelate epimerase @ Diaminopimelate epimerase	107122	107967	1
3300014199-10-C3	3300014199-10	3300014199-10-C3-cds97	3300014199-10-C3-cds97|3300014199-10-C3	GlpA Glycerol-3-phosphate dehydrogenase	MGIVGAGIHGAALARELKLRGVSCALIDRGALGGGTSQWSTKLLHGGIRYLATGDLAQMREGLRERATWMRIAPHRCRWEAFWMPHEGLFEGLAHRVGIGLYDHWGSDRPGWPGQLRLGGVPRGLFEADPRAPGGPFRGAVAYADCLTWDRELVADLYASSAAALFDFHEVEQWSDAAGRLGTASLRDRRDGTRRTVAARQWVFALGPWTDAALRGWFQEDSRRLRLSAGIHLWLDPVPGCERPWAMRLPKGRILFAIPRDGLLQVGTTEREVDAGWVPIVAAEREELYQGLETCMPAIPWRGLAVRKEELGVRPLMGGQGSTAFLAREAKMETHPRFANLKLVLGGKLTTARLLMDRLATGLTGTPCPASVTEPLQRPT	66.988	4864097	COG0578	COG0578: COG0578 ,COGFAMS2, COG0578,C Glycerol-3-phosphate dehydrogenase	grade2	-	-	-	K00111	glpA glpD glycerol-3-phosphate dehydrogenase [EC:1.1.5.3]	grade2	1	1	PF01266.24	PF01266	DAO	FAD dependent oxidoreductase	107960	109102	-1
3300014199-10-C3	3300014199-10	3300014199-10-C3-cds98	3300014199-10-C3-cds98|3300014199-10-C3	MetC Cystathionine beta-lyases/cystathionine gamma-synthases	MDSNEFKTVAPGTPGVMGWAGKEPLLAGAGPGTRCVHGGAAPDPAYGAVAAPIYQTSTFALLDIRTSAGFEYTRSGNPTRARLEEAIALLEGGCGAICTSSGMSAILAVLSLLEHGSHVLCPDDCYGGTFRTLAHARQVHGLEATFLDMTDLEAVAAAIRPNTRMIWAETPSNPLLRLLDLAALAGIAKARGLLLAVDNTFMSPLLQRPLRWGADLVLHSTTKYLNGHSDVVGGAVAAAAGRTDLLERLATLNMTLGTSQSPHDCALVLRGLKTLHLRMRAHEANARALAAFLAAHPAVARVNYPGLPCHPQHALALRQQEGFGAMLSFELKDGSQASVAKVLRALRWFTLAESLGGVESLVAQPASMSHASMTAAMRGRIGIRDGLIRLSVGVEDPED…	66.988	4864097	COG0626	COG0626: COG0626 ,COGFAMS2, COG0626,E Cystathionine beta-lyase/cystathionine gamma-synthase	grade1	TIGR02080	TIGR02080: O_succ_thio_ly: O-succinylhomoserine (thiol)-lyase	grade1	K01739	metB cystathionine gamma-synthase [EC:2.5.1.48]	grade1	1	1	PF01053.20	PF01053	Cys_Met_Meta_PP	Cys/Met metabolism PLP-dependent enzyme	109185	110438	-1
3300014199-10-C3	3300014199-10	3300014199-10-C3-cds99	3300014199-10-C3-cds99|3300014199-10-C3	MetC Cystathionine beta-lyases/cystathionine gamma-synthases	MRTAINKETLVLHTGNEIDQQFGALSVPVYQVSTFLQDVHGHGKGFEYSRSGNPTRDALEKAFAVLEHGKCGLAFSSGIAAITAVFMCFSTGDHFIVSDVVYGGTYRLLTKVLSRMGMTVTFVDSSNLAAIEAAITPQTRAVFVETPTNPVMAVSDIRAIAALCRKRGFRFIVDNTFMSPYWQNPLLLGADIVVHSATKYLGGHSDVVAGLVVTATAELGEEIHFLQNAMGGILGPQDSWLLMRGIKTLSVRMEQHERNANALAAWLQTLPGVAKVYYPGLASHPQHALARSQAGGFGGMISFELTTPELAEHFLSRLKLIALAISLGGVESLICLPAKTTHASFPAERLKALGISDRMVRLSVGIEHVEDLKQDILQALSNQ	66.988	4864097	COG0626	COG0626: COG0626 ,COGFAMS2, COG0626,E Cystathionine beta-lyase/cystathionine gamma-synthase	grade1	TIGR01329	TIGR01329: cysta_beta_ly_E: cystathionine beta-lyase	grade1	K17217	mccB cystathionine gamma-lyase / homocysteine desulfhydrase [EC:4.4.1.1 4.4.1.2]	grade1	1	1	PF01053.20	PF01053	Cys_Met_Meta_PP	Cys/Met metabolism PLP-dependent enzyme	110457	111608	-1
3300014199-10-C3	3300014199-10	3300014199-10-C3-cds100	3300014199-10-C3-cds100|3300014199-10-C3	LivF ABC-type branched-chain amino acid transport systems, ATPase component	MLSIRSLNVKYGHIHALHDLSLEVQEGTVVAVVGANGAGKTTLLATLAGLLAPASGEISFQGEPLPREAYKVVAKGMCLVPERRRLYANLTVKENLMMGAYLRKDKAGIAADLEEMYQLFPIMRERINQFAGTLSGGEQQMCAIARGLMSRPRLLLLDEPSLGLAPLMVQHMFKIIREIKEKGVTILLAEQNAFQALDMADQAFVLETGRVIVSGTGQALLDDPLVQKAYLGVTH	66.988	4864097	COG0410	COG0410: COG0410 ,COGFAMS2, COG0410,E ABC-type branched-chain amino acid transport system, ATPase component	grade1	TIGR03410	TIGR03410: urea_trans_UrtE: urea ABC transporter, ATP-binding protein UrtE	grade1	-	-	-	1	1	PF00005.27	PF00005	ABC_tran	ABC transporter	111693	112400	-1
3300014199-10-C3	3300014199-10	3300014199-10-C3-cds101	3300014199-10-C3-cds101|3300014199-10-C3	LivG ABC-type branched-chain amino acid transport systems, ATPase component	MSEHVLELRGVTKRFGGITACKDITFNVEKGQIMGLIGPNGAGKTTAFNLITGVYGLTEGAILLEGKAISGKRPDLIVRQGIARTFQNIRLFRNLSVLDNVIIALDCHETYLLGASFLRLPNVVKRERAVHEQALEYLAAVGLEDKAATRADAMPYGLQRKLEIARALALKPRLLLLDEPAAGMNPEESLDLARLIRTIHDQFGLTTLLIEHHMDVVMALCERIFVMNFGEKLAEGSAEEIQKDPDVLKAYLGEGFKRAQHTQS	66.988	4864097	COG0411	COG0411: COG0411 ,COGFAMS2, COG0411,E ABC-type branched-chain amino acid transport system, ATPase component	grade1	TIGR03411	TIGR03411: urea_trans_UrtD: urea ABC transporter, ATP-binding protein UrtD	grade1	K01995	livG branched-chain amino acid transport system ATP-binding protein	grade1	2	2	PF00005.27~PF12399.8	PF00005~PF12399	ABC_tran~BCA_ABC_TP_C	ABC transporter @ Branched-chain amino acid ATP-binding cassette transporter	112378	113172	-1
3300014199-10-C3	3300014199-10	3300014199-10-C3-cds102	3300014199-10-C3-cds102|3300014199-10-C3	LivM ABC-type branched-chain amino acid transport system, permease component	MWSYISGVISLGLIYVIATVGLAVFTGFTGLFSLGHAAFFAIGAYTAAILTYFYGFNFYVALAMGGAAGGLVGFLIGYPTLKAKLRTDYFAIATLGFGEAIRVLLENLPITQGARGLPGIRNETSLPVLMVVAFIVIWFAWNLIHSRHGRACIAIREDFVAAEMMGVNIFIGRLRSLVFSAFCAGLAGGLFAHYFCFIQPSMFTSYMSTQMTAAVVAGGMGSISGPVIATLIFIGIPEALRVANIWRLVAYGLLLVLIMIFRPQGLMGYRELSLDLVKGWYRRVWKGGRA	66.988	4864097	COG4177	COG4177: COG4177 ,COGFAMS2, COG4177,E ABC-type branched-chain amino acid transport system, permease component	grade1	TIGR03408	TIGR03408: urea_trans_UrtC: urea ABC transporter, permease protein UrtC	grade2	K01998	livM branched-chain amino acid transport system permease protein	grade1	1	1	PF02653.16	PF02653	BPD_transp_2	Branched-chain amino acid transport system / permease component	113169	114041	-1
3300014199-10-C3	3300014199-10	3300014199-10-C3-cds103	3300014199-10-C3-cds103|3300014199-10-C3	LivH Branched-chain amino acid ABC-type transport system, permease components	MFVQTLLTGLAIGGIYALMAVGYSLVFSILNFSNFAYGSIIMLGAYISYFSMVKLGLPIGVALALSILGAALLCYLNERLAYAPLRKRRASSLFFMISAMGTAIFLENLVYAIVGAHFYAFPEVFTKRNITFHGVSIGVLDVFAIAFSFAAIYALHYFLQKSRTGIAIRAASYDIQVCSLNGVNDKHLIGLVFCLAGGLAGISGTFLGMKYIVYPTMGWITNKAYIAAVIGGLGSLPGAVVGGILLGVTETFVSAYVSSVVRDVFSFSLLVLLLMVMPTGLFGRFLEEKV	66.988	4864097	COG0559	COG0559: COG0559 ,COGFAMS2, COG0559,E Branched-chain amino acid ABC-type transport system, permease component	grade1	TIGR03409	TIGR03409: urea_trans_UrtB: urea ABC transporter, permease protein UrtB	grade1	K01997	livH branched-chain amino acid transport system permease protein	grade1	1	1	PF02653.16	PF02653	BPD_transp_2	Branched-chain amino acid transport system / permease component	114048	114920	-1
3300014199-10-C3	3300014199-10	3300014199-10-C3-cds104	3300014199-10-C3-cds104|3300014199-10-C3	LivK ABC-type branched-chain amino acid transport systems, periplasmic component	MNSKLLAMIPLAVALCAVIGCDKKSDTIKIGQAVALTGDNSTWGQSEKNALDMEIAKINAKGGVMGKQIQLISYDTRADATEGVNVTKRLVSDGVCAIIGPGQSGVAIAMTSVTEPANVSFLATSATNPKVTVDDKTGSVRKTAFRTCFIDPFQGTVAAQFAAKNLKLKNAAIIYDVGSDYSSWLGKYFTTEFEKQGCKVVASEAFRSGELDFRAILGKIKGSNPDVLYIPTMQKEAALIMKQAADLGIKAIPMGGDGWASPDLITLGGKAVDGSYFVNITSLEDPDIQGFIKDYRAKFNNDPIMPNPVMAIDALDVIIDAITKTGGTDPAKLTAQIAQTKNLPTLSGNFTIDPTNHNPLNKPAVIQQVKDGKFVYVTKFVTQ	66.988	4864097	COG0683	COG0683: COG0683 ,COGFAMS2, COG0683,E ABC-type branched-chain amino acid transport system, periplasmic component	grade1	TIGR03407	TIGR03407: urea_ABC_UrtA: urea ABC transporter, urea binding protein	grade1	K01999	livK branched-chain amino acid transport system substrate-binding protein	grade1	1	1	PF13458.6	PF13458	Peripla_BP_6	Periplasmic binding protein	115009	116160	-1
3300014199-10-C3	3300014199-10	3300014199-10-C3-cds105	3300014199-10-C3-cds105|3300014199-10-C3	RocR Transcriptional regulator containing PAS, AAA-type ATPase, and DNA-binding domains	MGCYYDPFSPLMEFCPVAKKVALITAFSSVAEVHRRTLEALFRGTIELKCYSYDVVNINSPIEADLFVISIYQIYLNLKPFIPPDAKAIIISNTLTEEQYQRVAGLPAGLSVLLVNYSVEMTMDTISLFHRLGLNHLEYVPFYPGTTQVPQLETAVTPGEPQHVPPFVKRVIDIGDRVIDAKTVIDLATGLGLERLLQEDRFTLYFQSIRTSHDSVTSLFDRTNILESQLSSLLDVMDDGIIIIENNGLVYACNRKAREVLDAQGDLVGCRAAELIPGIPFDRVLADLQEVDHTLVKIHSRDISIKVVPVIAGRKTRGALAIINKFEEKERSQHRLRSQLLGKGHRARYTFEDILTQDENFIEIKNLARKKAKSDASVLIIGETGTGKELFAHAIHNAS…	66.988	4864097	COG3284	COG3284: COG3284 ,COGFAMS2, COG3284,K Transcriptional regulator of acetoin/glycerol metabolism	grade3	-	-	-	-	-	-	2	2	PF13188.7~PF00158.26	PF13188~PF00158	PAS_8~Sigma54_activat	PAS domain @ Sigma-54 interaction domain	116464	118575	1
3300014199-10-C3	3300014199-10	3300014199-10-C3-cds106	3300014199-10-C3-cds106|3300014199-10-C3	MetC Cystathionine beta-lyases/cystathionine gamma-synthases	MFDATKLIQSTGGGQIGGKPVRTINPSLERASTILFERFEDLEAANAGAYPGITYGTDRLPVQRAFEEAIRQLEGGGLTRAFQSGISAIINTLLAFTRAGDHILICDNAYGPTTHFCQEILARFQVEASAVPANAGADIAGYFRPETRLVLLESPGSNTFELQDIPAITSLARERGILTVLDGTWATPLYLRAFELGVDVSVQSATKYISGHSDVLLGVVTVAPALAEPFDAFCRVMELFAAPEDCALALRGLKTLPVRLRQHGQSALEIAQWLSAHDLVDQVLHPALPSHPEHHLWRRDFHGASGLFGFTFRREYPADRLAAFVNALELFGIGYSWGGYKSLVTAGRAQRALPSRYQGRTIVRLSIGLEDPRDLMRDLGAAMSFLGKA	66.988	4864097	COG0626	COG0626: COG0626 ,COGFAMS2, COG0626,E Cystathionine beta-lyase/cystathionine gamma-synthase	grade1	TIGR01324	TIGR01324: cysta_beta_ly_B: cystathionine beta-lyase	grade1	K01760	metC cystathionine beta-lyase [EC:4.4.1.8]	grade1	1	1	PF01053.20	PF01053	Cys_Met_Meta_PP	Cys/Met metabolism PLP-dependent enzyme	118585	119754	1
3300014199-10-C3	3300014199-10	3300014199-10-C3-cds107	3300014199-10-C3-cds107|3300014199-10-C3	Polysaccharide export protein	MKTQFLFQSLFEPFRPRPSGPGARGGFRGVARGLRPALGRVLLGLLGLGLTGICPAQAPAGAAQAPEKGAQAPDADKGPSPAPPADAPRPFVLASDLFTKGLASPRPPEVRMGSDYVIGSGDELALTAFGSVSLSRTLKVDRGGKVAVPDVGLVEVSGLSLDSARALIRAALLRKYAGLEQFNLEVVGLHDVEVMVIGEVRHPGSYLVPSSSSPMALLGLAGGPSDSGSYRNIRHLRGGRTLESLDLYRLRFEGSGLESRGFLDGDTLFVPLAGTRITAVGAFRRVAAAPGAPGLLMELAAGESALEAVHFAGGLIPSASQVLVTLQRTDPAGITTIRNIPNEPRELRAARFCEGDVLRALARLERLEEYVEAAGFVAVPGRFSYREGMRVGDLLALGG…	66.988	4864097	-	-	-	-	-	-	-	-	-	5	2	PF02563.16~PF10531.9~PF10531.9~PF10531.9~PF10531.9	PF02563~PF10531~PF10531~PF10531~PF10531	Poly_export~SLBB~SLBB~SLBB~SLBB	Polysaccharide biosynthesis/export protein @ SLBB domain @ SLBB domain @ SLBB domain @ SLBB domain	120183	122588	1
3300014199-10-C3	3300014199-10	3300014199-10-C3-cds108	3300014199-10-C3-cds108|3300014199-10-C3	COG1086 Predicted nucleoside-diphosphate sugar epimerases	MEISGKDQRYAAWAEGAGTRLWKLDSRPMVRRTGKLLLDALLAAAAWSLACGLVRWAAPTVRGTLLFVVLALAVNAGFGFTSQHYRLVGFAEAWGLLSGSLVIAGAGLAFCALRGPARLGVEGAEIFLPGGLLTGAMWFGLRVLAQRMHRRRFRTGPAGPCPERTLIIGAGRAGMRLCQELREHPRLRCQVVGFVDDALEKQGVRIEGVPVLGPTRHLPAFIRQHRASLVILGMAGAPGATIRELSQRLQAQGVRVKTVPGILDLVGDHPWKPEVRDIAIEDLLRRDAVNLDTGAIRQALEGSVTLITGAGGSIGSELCRRVASFRPRCLVLLGRGENSLWEIERDLRRLFPAQVIALALCDIRNRGRLHQVFDTWRPQVVFHAAAHKHVPYLEQYPEE…	66.988	4864097	-	-	-	-	-	-	K13013	wbqV O-antigen biosynthesis protein WbqV	grade1	2	2	PF13727.6~PF02719.15	PF13727~PF02719	CoA_binding_3~Polysacc_synt_2	CoA-binding domain @ Polysaccharide biosynthesis protein	122706	124715	1
3300014199-10-C3	3300014199-10	3300014199-10-C3-cds109	3300014199-10-C3-cds109|3300014199-10-C3	hypothetical protein	MSKPETQPARSTLREALGRPLRHACFAGLAAAGVAVLLPNAYRSEARILSDTGHAGGSNLRTGVWAPTAPPETPTSREDGPTVIYVDILKSRRMAEQLLLHEYDYGYRPWRFARRRTTRGTLLDYLGAANVDRGLGQLRKVLAVQRDIKSGLLTISAETSSPELSMQVVRQAAANLRDFLVELSQAAGQNKARFTLGRLEEVRGKYAELGRQFEGFQDANRNWESSPAPNVRFHGAQLKEGLDLWKQVVMNLTLNHEQALLEAQNDTQTLLLMDPGNLPLEKSRPARALIVFTVAAVVGVGSWAVQNRTALINRILAKEHCA	66.988	4864097	-	-	-	-	-	-	-	-	-	-	-	-	-	-	-	124741	125709	1
3300014199-10-C3	3300014199-10	3300014199-10-C3-cds110	3300014199-10-C3-cds110|3300014199-10-C3	WecC UDP-N-acetyl-D-mannosaminuronate dehydrogenase	MNMPIETGTVLTPANELMEKFKDRTARVGVVGLGYVGLPFAVEKAKVGFRVLGFDRSPDRVGRVNAGANYIGDVHDQELRDVVLDRGLLAATEDWDRLPEMEVIVICVPTPLTRNLTPDLQYIEAVTAEVARRIRPGQLISLESTTYPGTTDEVMKPMLEASGLQEGRDFFLAFSPERVDPGNQRYSTRNTNKVVGASHSLSREVALAFYRQTILHVVPVSSSKAAEMVKVFENTFRAVNIALVNELAMLCDRMELDVWEVLDAAATKPFGIMSFYPGPGVGGHCIPLDPHYLEWKAREFNFNTRFIALAGEINRRMPEFVMEKAMRLLSDHGLGLRSARVLVLGVAYKKDVDDSRESPSAEILHLLALRGAAVAYHDPLIPRFREYGHELESVPLTAE…	66.988	4864097	COG0677	COG0677: COG0677 ,COGFAMS2, COG0677,M UDP-N-acetyl-D-mannosaminuronate dehydrogenase	grade1	TIGR03026	TIGR03026: NDP-sugDHase: nucleotide sugar dehydrogenase	grade1	K13015	wbpA UDP-N-acetyl-D-glucosamine dehydrogenase [EC:1.1.1.136]	grade1	3	3	PF03721.14~PF00984.19~PF03720.15	PF03721~PF00984~PF03720	UDPG_MGDP_dh_N~UDPG_MGDP_dh~UDPG_MGDP_dh_C	UDP-glucose/GDP-mannose dehydrogenase family, NAD binding domain @ UDP-glucose/GDP-mannose dehydrogenase family, central domain @ UDP-glucose/GDP-mannose dehydrogenase family, UDP binding domain	125706	127052	1
3300014199-10-C3	3300014199-10	3300014199-10-C3-cds111	3300014199-10-C3-cds111|3300014199-10-C3	MviM Predicted dehydrogenases and related proteins	MSPRVAVVGCGAWGRNHVRTFQELDALAGVVEVLPSLREKVHEEYPGLPVWNTLEQALDHAEGIVVATPAPTHAALAARALEAGKGVLVEKPMTVGSRDAQELVRLARAMGRPLMVGHLLLYQPAVRELHRLLEAGAVGRVLRIHQERLNHGRVRQTENVLWSLAPHDVAVLCHLMGEGPRVVRASGAAFLQPGIHDDIHLELGFSGGRSAHIHSAWYWPGKRRGLRVLGDEGMIAYNESDQSLTLHRKRLKGGDPPAGLAPVDEGSERVFEGHGEPLRLEDQHFLDCLATGAAPLSDGRSGVEVVRVLEEADAQLRQFLIQTNKESA	66.988	4864097	COG0673	COG0673: COG0673 ,COGFAMS2, COG0673,R Predicted dehydrogenase	grade1	-	-	-	K18855	E1.1.1.374 UDP-N-acetylglucosamine 3-dehydrogenase [EC:1.1.1.374]	grade1	1	1	PF01408.22	PF01408	GFO_IDH_MocA	Oxidoreductase family, NAD-binding Rossmann fold	127049	128035	1
3300014199-10-C3	3300014199-10	3300014199-10-C3-cds112	3300014199-10-C3-cds112|3300014199-10-C3	WbbJ Acetyltransferase (isoleucine patch superfamily)	MSTLTAPKPHFIHPTAVVDEGARIGENTRIWHFSHVYPEAVIGHDCILGQNVMVADGVGIGDFCKVQNNVSLYEGVVLEDYVFCGPSMVFTNVQTPRCLFPRNHSADYAETRVKRGASIGANATIVCGITLNECAFVAAGSVVIRDVPAYAMVVGVPARIIGYMCERGERLKFDASGCAVTTYGQRYRRGPDGSVGKEG	66.988	4864097	COG0110	COG0110: COG0110 ,COGFAMS2, COG0110,R Acetyltransferase (isoleucine patch superfamily)	grade1	TIGR02287	TIGR02287: PaaY: phenylacetic acid degradation protein PaaY	grade2	K13018	wbpD wlbB UDP-2-acetamido-3-amino-2 3-dideoxy-glucuronate N-acetyltransferase [EC:2.3.1.201]	grade1	2	2	PF00132.24~PF14602.6	PF00132~PF14602	Hexapep~Hexapep_2	Bacterial transferase hexapeptide (six repeats) @ Hexapeptide repeat of succinyl-transferase	128032	128631	1
3300014199-10-C3	3300014199-10	3300014199-10-C3-cds113	3300014199-10-C3-cds113|3300014199-10-C3	WecE Predicted pyridoxal phosphate-dependent enzyme apparently involved in regulation of cell wall biogenesis	MATQTRIPVLDLTPQLDSLWPELNQAIQRTLRSAHYILGPEVRAFEQEAARALGVKHAVGVNSGTDALVIALRALGIGPGDEVITTPFTFFATAEAISQVGAVPVFVDVDEESMNLDPALAERAITPRTRAILPVHLFGRPCDMAEILDLARRHGLKVVEDCAQSFGARYRGKPTGSLGQAGCFSFFPSKNLGACGDAGLLATSDDELAELARALRVHGSRKKYHNEMVGYNSRLDELQAAILRVKLPHVEAWNAGRRRVAETYRRLLEGRAGIIVPAVVEGHVFHQYTVRVPGIDRDQLQARLAGDGVDTMVYYPVPCHRLKLYRQSHAHVACPRAERLCAEVISLPIWPEMEEAAQDAVARALLAQVGRG	66.988	4864097	COG0399	COG0399: COG0399 ,COGFAMS2, COG0399,M dTDP-4-amino-4,6-dideoxygalactose transaminase	grade1	TIGR03588	TIGR03588: PseC: UDP-4-keto-6-deoxy-N-acetylglucosamine 4-aminotransferase	grade1	K13017	wbpE wlbC UDP-2-acetamido-2-deoxy-ribo-hexuluronate aminotransferase [EC:2.6.1.98]	grade2	1	1	PF01041.17	PF01041	DegT_DnrJ_EryC1	DegT/DnrJ/EryC1/StrS aminotransferase family	128635	129753	1
3300014199-10-C3	3300014199-10	3300014199-10-C3-cds114	3300014199-10-C3-cds114|3300014199-10-C3	RfbX Membrane protein involved in the export of O-antigen and teichoic acid	MSGALRFQGFRLKVLQVAGGTAVAQGLLVLASPLLTRLYTPADFGVLVVYVSLMAVLVIVASLRYEYALPIPADDGEAVDLLAVCMLLVAATTCLASLLLYALQDRILAWMGAPALAPYLWLVPVSILGCGFYQVFTCWAIRKGGYKRIARTKVTQSLTQLTLQVCVGSVVKGPLGLLVGDAVGRSNGTRTLAMLDWRNDWARLRLVRWGGMWRALVRFRRFPAIGSGTALMNTFNLRIPALLLAITFGPAVAGCFALAQRVFALPSSVIGESVAQVYFGEVALVARRDAGGLMPLFRGTLRRMFLLGLPLMLAAMAAGWFLFPLIFGRNWGEAGIFVVALAPMALAQFTAACADSTLLVLERQDLALYREVLRTGLLLGGILAAYLLKWPPRSAIFLF…	66.988	4864097	COG2244	COG2244: COG2244 ,COGFAMS2, COG2244,M Membrane protein involved in the export of O-antigen and teichoic acid	grade1	-	-	-	K03328	TC.PST polysaccharide transporter PST family	grade2	1	1	PF13440.6	PF13440	Polysacc_synt_3	Polysaccharide biosynthesis protein	129750	131036	1
3300014199-10-C3	3300014199-10	3300014199-10-C3-cds115	3300014199-10-C3-cds115|3300014199-10-C3	O-antigen ligase-related	MSLLAWLQAYATRPRFLALAAFLFAGDLKADPRLAWFPVDLTLLTGALLTGVLVVRFLRGARLRSLDGPAMVLFWFLTFVPGLFQAVDSPYGFQKIATIFSFTLLAALAPLFLVDDDGDLVKLMNALAYFCLVITFGGLFGGAQDAERLQAFGAGTISLGRATGLLFTYAAIALAGEAPLPGLTFGILGLAGVTALFSGSRGPILAALAALALLFGAGRMRLGPRMARLALACGLFVLVLGGSLSLAPRGSLARVEAFLHGQYGASETYRVSALHAAWDLVGDAPWGIGWAGFATRVDPERGVGRQYPHNLLAEVTLESGWICGATTLLVLLAAAAAAWSRTGSPGGRVVFAGTVFYLINAMVSGDVNDNRPLFMFVTSALLLGQLPARRAP	66.988	4864097	COG3307	COG3307: COG3307 ,COGFAMS2, COG3307,M O-antigen ligase	grade1	-	-	-	-	-	-	1	1	PF04932.15	PF04932	Wzy_C	O-Antigen ligase	131033	132211	1
3300014199-10-C3	3300014199-10	3300014199-10-C3-cds116	3300014199-10-C3-cds116|3300014199-10-C3	RfaG Glycosyltransferase	MTGRMAVVTTAHAWGDPRVFERELAACLEWGVETHLFMPLAQPPSRSGWSADPRLRLHPLAVPGGRLGRFLLALLAWREVLRHGPFALVHFHDPELVPAMALLAILQPETYLLYDIHEDLALQVASKGYLPPALRAPTARLVGWLLRAAGTLFSGFAPATEAIARDWPAAQTRVLHNYPKALFAAAAPPPEPHRIIYVGGLSRVRGTILALDAVRRARRCIPELRLELIGWIMEPEVGAAIRQAEAEGWCVHVPRLGAEALRARAAGAGVGLVTLLPRPNYLEALPTKLFEYMAMGIPVLASDFPLWRRLVEEAGSGLLAAPEPDAVARALVSLCSDPERLRGYARAGREAYRARYRWEAEAGNLRWHLRQARLA	66.988	4864097	COG0438	COG0438: COG0438 ,COGFAMS2, COG0438,M Glycosyltransferase involved in cell wall bisynthesis	grade1	-	-	-	K08256	pimA phosphatidylinositol alpha-mannosyltransferase [EC:2.4.1.57]	grade2	1	1	PF13692.6	PF13692	Glyco_trans_1_4	Glycosyl transferases group 1	132208	133335	1
3300014199-10-C3	3300014199-10	3300014199-10-C3-cds117	3300014199-10-C3-cds117|3300014199-10-C3	RfaG Glycosyltransferase	MKILLINHYAFPPSQPGGTRHYALARALQALGHQATIAASGFDHITRTDRLQPGQASLRELHGGVPFVWLRTPGYQGSGGAARLWNMVAFARAVEHHLPALLDGRPDVVVGSSPHLFGAQAALRLARRLGVPFALEIRDVWPQSLIDVMGVSRWHPLVWLMERIERELYREADHIITLLPGIGPRVAERGGDPGAITWVSNGIDLSQVPPVADAPEGPVFTFMYAGSHGRTNALDVLVDAAALLQARSPRRLNLVLLGTGPEKPRLQARARDEGIRALSFLPPVPKQDVYRTLAQADAFWLSSHDTSLWQHGISFNKLYDFMAMARPTVLGLDCPNNPIAEGGCGITVRPGSAPAMAAGMEQLLALGPEALRAMGRRGRAHVEANFDFRILAGRFEAAL…	66.988	4864097	COG0438	COG0438: COG0438 ,COGFAMS2, COG0438,M Glycosyltransferase involved in cell wall bisynthesis	grade1	TIGR04063	TIGR04063: stp3: PEP-CTERM/exosortase A-associated glycosyltransferase, Daro_2409 family	grade1	K03208	wcaI colanic acid biosynthesis glycosyl transferase WcaI	grade1	2	2	PF13579.6~PF13692.6	PF13579~PF13692	Glyco_trans_4_4~Glyco_trans_1_4	Glycosyl transferase 4-like domain @ Glycosyl transferases group 1	133355	134596	1
3300014199-10-C3	3300014199-10	3300014199-10-C3-cds118	3300014199-10-C3-cds118|3300014199-10-C3	BioF2-like, acetyltransferase domain containing protein	MQAELLKCSDPRWAEFLSGSRHDFYHLPAYVDLCARHEGGEPVAFWAREGGAAMLVPMVLRPLPAALDPDPAWRDSVAPYGYPCPLVRGAPGPETLAAMLRAFREAGAAAGIVAAFLRLHPLLPLPEAPFREFGALIAHGETVYLDLSLPREELDRQTRVNHLADVRKLERQGFRVQLDAWERLDDFIRIYEETMRFRAADPFYHFRREYFDDLKRSLGGHLHLCLVRSPEGAAAAAGLFTLIDGLVQFHLSGTSEDFRRAGPAKMMLLHMRDWAKGRGAGFLHLGGGVGCREDSLAFFKQGFSKLRSRFQTFRMILQPPVYQGLLHRRGLPPEADAAGFFPAYRCP	66.988	4864097	COG2348	COG2348: COG2348 ,COGFAMS2, COG2348,M Lipid II:glycine glycyltransferase (Peptidoglycan interpeptide bridge formation enzyme)	grade1	-	-	-	-	-	-	1	1	PF13480.7	PF13480	Acetyltransf_6	Acetyltransferase (GNAT) domain	134586	135629	1
3300014199-10-C3	3300014199-10	3300014199-10-C3-cds119	3300014199-10-C3-cds119|3300014199-10-C3	carbamoyl phosphate synthase-like protein	MTRFTLLRTAAGSPPTVTQYKAFQALGCRIVAADCDPASVGFHFADAAYVVPRVGAADYLERMLAVCRREAVDLFLPALDEELALCGEHRGRFEALGTRLLLSSPEALAVCGDKLRMAECFSGLGIPAPRTVPAEAYREGTFARFPVIVKPRSGRGGAGVHLARNHAEAAFFARYVERAVVQECLDGVEYTIDVLAGLDGDLRILSPRQRLATESGISSKGLTHWREGLLEPVRTLVRALGMAGPLNFQCFVSPEGAVAFTEINARLAGTAILSQAAGVPLFEGILDLARGRQPEPWLKPCPPLLMYRYWDEVFLAPAGKEA	66.988	4864097	COG2232	COG2232: COG2232 ,COGFAMS2, COG2232,R Predicted ATP-dependent carboligase, ATP-grasp superfamily	grade2	-	-	-	K01955	carB CPA2 carbamoyl-phosphate synthase large subunit [EC:6.3.5.5]	grade1	1	1	PF15632.6	PF15632	ATPgrasp_Ter	ATP-grasp in the biosynthetic pathway with Ter operon	135646	136614	1
3300014199-10-C3	3300014199-10	3300014199-10-C3-cds120	3300014199-10-C3-cds120|3300014199-10-C3	COG1011 Predicted hydrolase (HAD superfamily)	MELRLDAVGFDLDYTLWDQDAFARSFFDTIAVEFGRRLGWGRGHVLRACHEALERLTLAHPRLFDHVLHQLGAWDPRLVAELVQRYHRHRPPAEPYPGAAPVLGRLREAGFKLFLVTDGYGPTQRHKIDALGLGPCFDQMVFTGDFAEPMHKPSPFPFQLACGRLGLAPERCVYVGDDPACDFQGPKSLGMLTIGVPTGPFARAEAPPEQAPHLRVAALEELAGLLARTARVQGAR	66.988	4864097	COG1011	COG1011: COG1011 ,COGFAMS2, COG1011,H FMN phosphatase YigB, HAD superfamily	grade1	TIGR02253	TIGR02253: CTE7: HAD hydrolase, TIGR02253 family	grade1	K07025	K07025 putative hydrolase of the HAD superfamily	grade1	1	1	PF13419.6	PF13419	HAD_2	Haloacid dehalogenase-like hydrolase	136618	137328	1
3300014199-10-C3	3300014199-10	3300014199-10-C3-cds121	3300014199-10-C3-cds121|3300014199-10-C3	WcaJ Sugar transferases involved in lipopolysaccharide synthesis	MSSLRAKRAFDLLVGSVLLLLASPLLAALAVAVRVDSPGPAWFRQRRMGLGGRPFTILKFRTMRHGSTHLGSGLETSRDDFRITRAGRILRNLRLDELPQLVNVLQGSMSLVGPRPLLPEFLPYYSALDRRRLEVPPGMTGWQQVSGAARHAWRERVALDVWYVEHHSLLLDLRILWLTVGVLLRADTVYAPDGSQKSGVPDAYAERHPDSPEAP	66.988	4864097	-	-	-	-	-	-	K19428	epsL sugar transferase EpsL [EC:2.-.-.-]	grade1	1	1	PF02397.16	PF02397	Bac_transf	Bacterial sugar transferase	137325	137972	1
3300014199-10-C3	3300014199-10	3300014199-10-C3-cds122	3300014199-10-C3-cds122|3300014199-10-C3	thiol_BshB1, bacillithiol biosynthesis deacetylase BshB1	MKPLVKLVLAPHPDDEVLGAGGAMARWAREGHSVQVAVVTRGEPPLYPAAGEVQCREEAWAAHGLLGIAHTWYLDLPAAGLDGLPHRELNGKLDELVRACAPDELYLPFLGDVHLDHQLVFRSAIVAARPGRPGWPRRVYAYETLSETNWNAPFLTPPFIPNHFVDITGTLDIKLEAMALYRSQLQPAPHERSLSALRALATLRGATVGFAAAEAFVTIRTVT	66.988	4864097	COG2120	COG2120: COG2120 ,COGFAMS2, COG2120,G N-acetylglucosaminyl deacetylase, LmbE family	grade1	TIGR04001	TIGR04001: thiol_BshB1: bacillithiol biosynthesis deacetylase BshB1	grade1	K16515	galB 4-oxalomesaconate hydratase [EC:4.2.1.83]	grade1	1	1	PF02585.17	PF02585	PIG-L	GlcNAc-PI de-N-acetylase	137969	138640	1
3300014199-10-C3	3300014199-10	3300014199-10-C3-cds123	3300014199-10-C3-cds123|3300014199-10-C3	WecE Predicted pyridoxal phosphate-dependent enzyme apparently involved in regulation of cell wall biogenesis	MTRSPSSMLNPALPAAPRAVAEERRARARPALTRDLEMSMAELDETDIQAVLGVMRSGRLALGPKTGAFERALAAYAGVKHAVAVGSGTAALHLIVKALGIGPGDEVLVPSFTFAASVNAFLYEGATPVFVELEPDTCNLDVRDLERRITGRTKAIMAVDVFGHPADWEGLERVAARYGLTVIDDCCEAIGAAYKGRRLGAFGAAGAFAFYPNKQMTTGEGGMIVTNDDLLAGLCRSYANQGRGAMGAWLQHDRLGHNYRMDEMSAALGLSQLARLDHFLARRARVAQQYGERLAAMDGVRAPTVRPEVRMSWFVYVVTLDEGCDRDRTIAGMEREGVPCRGYFAPVHTQPYIRDRFGDLRGTLPLTEAIGRRTLALPFHNGLEEPEIEQVLAVLRRHLR	66.988	4864097	COG0399	COG0399: COG0399 ,COGFAMS2, COG0399,M dTDP-4-amino-4,6-dideoxygalactose transaminase	grade1	TIGR03588	TIGR03588: PseC: UDP-4-keto-6-deoxy-N-acetylglucosamine 4-aminotransferase	grade1	K13010	per rfbE perosamine synthetase [EC:2.6.1.102]	grade1	1	1	PF01041.17	PF01041	DegT_DnrJ_EryC1	DegT/DnrJ/EryC1/StrS aminotransferase family	138654	139856	1
3300014199-10-C3	3300014199-10	3300014199-10-C3-cds124	3300014199-10-C3-cds124|3300014199-10-C3	CitX Phosphoribosyl-dephospho-CoA transferase (holo-ACP synthetase)	MNDQELRAALLAARDERQRSLRRALGGTAVMLGANLPGADKHRPGVARMLRAALEALDRDIGLELLESRDDRLGLFHLAATGAAPAAAKAAALRLEAASPSGRLLDLDVYGPDGLPWDRAMLGLPARTCLVCAAPARECILLRRHAGPELGERVEALLRPWVTEDGAAAPPGPARSPALPGRCGRAAPGCAGRSPR	66.988	4864097	COG3697	COG3697: COG3697 ,COGFAMS2, COG3697,HI Phosphoribosyl-dephospho-CoA transferase (holo-ACP synthetase)	grade1	TIGR03124	TIGR03124: citrate_citX: holo-ACP synthase CitX	grade1	K05964	citX holo-ACP synthase [EC:2.7.7.61]	grade1	1	1	PF03802.14	PF03802	CitX	Apo-citrate lyase phosphoribosyl-dephospho-CoA transferase	139750	140340	-1
3300014199-10-C3	3300014199-10	3300014199-10-C3-cds125	3300014199-10-C3-cds125|3300014199-10-C3	CitF Citrate lyase, alpha subunit	VRRAPGDSKLLPSLRAAIEACGLRSGMTISTHHALRNGDLLLNLLVREMDAMGLCDMGIASSSVHAVQAEIIPYIRKGVITRIETGVNGLIGELVSKGELDCPIIVRSHGGRARSLVTGQVEVDAAFIAAPCCDLTGNLNGVSGPSACGSLGYAHTDARYARKVVAVTDHLVPYPAAPISISQSDVDYVVKIDSLGDPAKIVSTTTRLTRDPAGLLIAKYAAEVIEASGLLRDGFSFQTGAGGTSLAVADNVRRKMTEGGIKGSFGCGGITGYFVDMLEQGTFETLFDVQCFDLAAVESLRRNAGHREISADLYANPFNRGAVVNMLDCVILGATEVDVDFNVNVNTESSGYLLHNTGGHCDVAAGAKLAIVVAPSMRGRLPIVREAVTTVTTPGETVD…	66.988	4864097	COG3051	COG3051: COG3051 ,COGFAMS2, COG3051,C Citrate lyase, alpha subunit	grade1	TIGR01584	TIGR01584: citF: citrate lyase, alpha subunit	grade1	K01643	citF citrate lyase subunit alpha / citrate CoA-transferase [EC:2.8.3.10]	grade1	1	1	PF04223.12	PF04223	CitF	Citrate lyase, alpha subunit (CitF)	140333	141754	-1
3300014199-10-C4	3300014199-10	3300014199-10-C4-cds1	3300014199-10-C4-cds1|3300014199-10-C4	hypothetical protein	MRKYMGSIDLRQIFMPIGQMAIFVAGAGALCSVIMIILALLCRGSGADHILQATQGVGILTYTVNNLPQVLIDGMTIGFVYAAIALGYTMVYGVLQFINFAHSEIFAIGAFCGVESLIALNGAGILARAGAIGSFGYLGLALLIGMAAAGGM	66.988	4864097	-	-	-	-	-	-	-	-	-	-	-	-	-	-	-	1	456	-1
3300014199-10-C4	3300014199-10	3300014199-10-C4-cds2	3300014199-10-C4-cds2|3300014199-10-C4	LivK ABC-type branched-chain amino acid transport systems, periplasmic component	MKKLVSILAPTAATLFLLLAAGCDKENKTIKIATQSPLSGAMSVIGSDIKSGTQLAIEQLSEPLTKMGFKVELAPFDDQGNPDTGVANAKAIVSDPAVLGIVGHYNSGVQIPASEEYHAANLCNVSPANTNPKVTDRGYLEVNRICGRDDVQGAVGAQFAKSKGIKSAYVLHDKTAYGQGIAEYFQKEATTQGIKVVGFAGTEEKANFDAILSPIIASKPEAIYFGGMFDQSSVLFKQARQKGFKGMCLSDDGFDSPDAAKIGSDALLQGAGTYFSTVAGPANAYPDTAKFIADFKAKFGNNPQPFAAQSYDCAALLLKAIENAAKDNNNKVPARADVCKAVRALQAFHGVTATITFNTKGDLAKGKYFIIQVSSPDPAKWAANRIDQTLDIAPPQ	66.988	4864097	COG0683	COG0683: COG0683 ,COGFAMS2, COG0683,E ABC-type branched-chain amino acid transport system, periplasmic component	grade1	-	-	-	K01999	livK branched-chain amino acid transport system substrate-binding protein	grade1	1	1	PF13458.6	PF13458	Peripla_BP_6	Periplasmic binding protein	517	1707	-1
3300014199-10-C4	3300014199-10	3300014199-10-C4-cds3	3300014199-10-C4-cds3|3300014199-10-C4	hypothetical protein	MTKGAGCLKLIGAAAKADLAQGISMYYSARH	66.988	4864097	-	-	-	-	-	-	-	-	-	-	-	-	-	-	-	2389	2484	-1
3300014199-10-C4	3300014199-10	3300014199-10-C4-cds4	3300014199-10-C4-cds4|3300014199-10-C4	GloB Zn-dependent hydrolases, including glyoxylases	MRFIFEQVRVGGDRNFGYLLGDREAGEGILVDPSFDPELMVARAEAQGLRISTILNTHGHSDHSNGNATAKALTGAAVAGGPEHPSPLDKVLQDGDLVGFGGFSLRVWQVPGHCPDHLAFLVEPFNAGITGDLLFVGKVGGTGSDADARTEWDSLHRLLRDWPAHATIWPGHDYGARPSSTVALERAANPFLLCPDEAAFLRLKADWPVFKARHGLK	66.988	4864097	COG0491	COG0491: COG0491 ,COGFAMS2, COG0491,R Glyoxylase or a related metal-dependent hydrolase, beta-lactamase superfamily II	grade2	TIGR03413	TIGR03413: GSH_gloB: hydroxyacylglutathione hydrolase	grade3	-	-	-	1	1	PF00753.27	PF00753	Lactamase_B	Metallo-beta-lactamase superfamily	2481	3134	-1
3300014199-10-C4	3300014199-10	3300014199-10-C4-cds5	3300014199-10-C4-cds5|3300014199-10-C4	DNA methylase N-4/N-6	MLEAVHGERSAELALFAPDGMGAWGELQLDCGRFPVLTREFWTARQRQASNLHEVSYRACYKPQLPRLFIEQLTLPGELVYDPFGGRGTTAVEAALLGRRVASNDINPLSRLFAAPRLEPPEPEAVAARLEQVPTAGCGSDGLDLAMFYHPDTEAEIRALRAWLLDREARGLEDGVDRWIRMVATNRLTGHSPGFFSVYTLPPNQAASCRKQLLINAKRGQTPGYRNTRELILKKTRQLQKGLSGPERANLRDAAASARFLTHDARSTPELADGSAALTVTSPPFLDVVQYAGDNWLRCWFNGLDAKAVAEGITMSRKLEAWTGVMGEVLRELHRITRPGGHVAFEVGEIRGGSLRLEEAVLPMGMAAGFRSLGVLVNRQAFTKTAHIWGVDNNQAGTN…	66.988	4864097	-	-	-	-	-	-	-	-	-	1	1	PF01555.18	PF01555	N6_N4_Mtase	DNA methylase	3227	4456	1
3300014199-10-C4	3300014199-10	3300014199-10-C4-cds6	3300014199-10-C4-cds6|3300014199-10-C4	AraJ Arabinose efflux permease	MKPKELSPRQVLILAVATGVAVACNYYAQPLLPTIARAFRLSPARAGFIVTTAQLSYGLGLLLIVPLGDLMERRGLVVGLSLLTAAGLVITAMAPSMTLVLVGTALTGLFSVVAQVLVPLAATLAAPERRGKVVGTVMSGLLLGILLARTVAGALANLGSWRTVYWVGAAAMLATAAVLGRALPRYREPLELSYLELMRSIFTLFREEPVLRLRALVGAAGFGAFAVLWTSLSFLLAAPPYGYSAGTIGLFGLAGMAGALAASGAGRLGDRGHGEQVTSWGLVLLVASWAVLAFGPRSLVALVAGILLLDLAAQGLHISNQGAIYRIRPEARNRLTAAYMTCYFIGGAACSLLSASAYSVAGWHGVTLVGAGVSAVGLVGWTLGRRRAPARRSAEGAA	66.988	4864097	COG2814	COG2814: COG2814 ,COGFAMS2, COG2814,G Predicted arabinose efflux permease, MFS family	grade1	TIGR00710	TIGR00710: efflux_Bcr_CflA: drug resistance transporter, Bcr/CflA subfamily	grade2	K08224	ynfM MFS transporter YNFM family putative membrane transport protein	grade1	1	1	PF07690.16	PF07690	MFS_1	Major Facilitator Superfamily	4453	5649	1
3300014199-10-C4	3300014199-10	3300014199-10-C4-cds7	3300014199-10-C4-cds7|3300014199-10-C4	COG1359 Uncharacterized conserved protein	MAQIVVVATITARPGAEAALAGELSAQVAPTRLEAGCLRYDLHRDPANPATLVFLETWENRENLKAHMNTPRFLAARERQQELVAGRDIKVLEQI	66.988	4864097	COG1359	COG1359: COG1359 ,COGFAMS2, COG1359,C Quinol monooxygenase YgiN	grade1	-	-	-	K11530	lsrG (4S)-4-hydroxy-5-phosphonooxypentane-2 3-dione isomerase [EC:5.3.1.32]	grade1	1	1	PF03992.16	PF03992	ABM	Antibiotic biosynthesis monooxygenase	5678	5965	1
3300014199-10-C4	3300014199-10	3300014199-10-C4-cds8	3300014199-10-C4-cds8|3300014199-10-C4	DEXHc_Ski2 domain containing protein	MPPTLFDLIPRDGDVSSDNLLGRFLEYAEGKRLTLYPAQEAAILELFEEKNVILNTPTGSGKSLVAAALHFKSLAQGRRSVYTCPIKALVNEKWLALCGEFGPENVGLSTGDASVNRDAPILCCTAEVLANIALREGAGTDVQDVVMDEFHYYADRERGVAWQVPLLTLPRTRFLLMSATLGDTTFFEQELTRLNGLPSVAVKSTHRPVPLQFSYADSPLSLTLERLVENGQAPVYLVHFTQLEAAQSAQDFTSLNLCSREEKAAIQQAIEGFKFNSPYGPDIKRWLRHGIGLHHAGLLPKYRILLEQLAQKGLLKIICGTDTLGVGINVPIRTVLFTRLCKYDGQKTGILSARDFHQIAGRAGRKGFDDVGWVVAQAPEHAIENLKLAAKAAAGGKKF…	66.988	4864097	COG4581	COG4581: COG4581 ,COGFAMS2, COG4581,L Superfamily II RNA helicase	grade1	-	-	-	-	-	-	2	2	PF00270.29~PF12029.8	PF00270~PF12029	DEAD~DUF3516	DEAD/DEAH box helicase @ Domain of unknown function (DUF3516)	5975	8518	-1
3300014199-10-C4	3300014199-10	3300014199-10-C4-cds9	3300014199-10-C4-cds9|3300014199-10-C4	Methyl-accepting chemotaxis protein (MCP) signalling domain containing protein	MSEWFGERVFTIGIIGGGRGGLGLLKFFGNTKVTRISYVVDANGSAPGIVEAHDQGIPTFTEVDSALRGDLPDFLFDTTGDAGVETRIRERLRGTPTRLITPLTSRMMVDVLNMNANAVREDISGIVGTIQQDLSRSLETSTSVVSRINSVMSNMQMLALNASIEAAKAGVHGRGFSVVAEHLGKSVDAVRNLTQEINQVNQNIIQVSERSASVLEKLK	66.988	4864097	-	-	-	-	-	-	-	-	-	1	1	PF00015.21	PF00015	MCPsignal	Methyl-accepting chemotaxis protein (MCP) signalling domain	8662	9321	1
3300014199-10-C4	3300014199-10	3300014199-10-C4-cds10	3300014199-10-C4-cds10|3300014199-10-C4	COG3382 Solo B3/4 domain (OB-fold DNA/RNA-binding) of Phe-aaRS-beta	MEPRTCSIAEAVFQRFPDYLRGVVVAHGVRNGPSSPELVALLREAEASVRDTLPAGEVTTHPRIASWRAAFKAQGINPKDFRCSVEAMARRALKGQQLPSINALVDIGNILSLRHLLPMGGHAIDHAVQGYCLRPASGREDFVPFGSDQVEHPDPGEIIYAEGDTVLTRRWSWRQANHSLTLPETTAIQFNLDGLPPVTRTGLAAIGAELAELVARHCGGRIRQGMLSAAEPSLSMEP	66.988	4864097	COG3382	COG3382: COG3382 ,COGFAMS2, COG3382,R B3/B4 domain (DNA/RNA-binding domain of Phe-tRNA-synthetase)	grade1	-	-	-	-	-	-	1	1	PF03483.17	PF03483	B3_4	B3/4 domain	9333	10049	1
3300014199-10-C4	3300014199-10	3300014199-10-C4-cds11	3300014199-10-C4-cds11|3300014199-10-C4	hypothetical protein	MEGPAFPFKHDGEATMTFQAPMTLTAGRGRIVLTMVCVPMGRDLSVTLCGGDQAHIGAVAVSQPRPSREPGGGISATTSVIALPGHKEDDLARTLAARFASRLDAAVTLSCGIHLDQLRAGELQDILDLAEALTAQALDRIMAP	66.988	4864097	-	-	-	-	-	-	-	-	-	-	-	-	-	-	-	10036	10470	-1
3300014199-10-C4	3300014199-10	3300014199-10-C4-cds12	3300014199-10-C4-cds12|3300014199-10-C4	DeoC Deoxyribose-phosphate aldolase	MAVQDYDQQLASIIDHTLLKPDATAAEIAQLCREARDYRFASVCVNSFWAPLCRDLLQGSGVKLCCVVGFPLGAMAAEAKAFEAGQAVALGADEVDMVLNLGALKSLEPEVVERDIRGVVEAARGRAVKVILETGLLSEAEKILACRLSQRAGAAFVKTATGFAAGSAATAEDIALMRRTVGPGMGVKASGGIRTRADAERMVASGADRLGTRSGIAIVTQ	66.988	4864097	COG0274	COG0274: COG0274 ,COGFAMS2, COG0274,F Deoxyribose-phosphate aldolase	grade1	TIGR00126	TIGR00126: deoC: deoxyribose-phosphate aldolase	grade1	K01619	deoC DERA deoxyribose-phosphate aldolase [EC:4.1.2.4]	grade1	1	1	PF01791.9	PF01791	DeoC	DeoC/LacD family aldolase	10503	11168	1
3300014199-10-C4	3300014199-10	3300014199-10-C4-cds13	3300014199-10-C4-cds13|3300014199-10-C4	COG1373 Predicted ATPase (AAA+ superfamily)	MADPELYLEQHRQQLVVLDEIQRIPGLFQLLRALVDEDRRPGRFLVLGSASPELLQGASESLAGRIRFLELGPLDLREVGSGNFQSLWLRGGFPGSFLARSNAASMDWRESFILTHLERDIPSLGLRLPPAQLRRFWQMIAHGHGGLWNASQLAASLGISAPTVRRYLDVLEGTYMVRQLQPFHANLGKRLVKQPKVYVRDSGLLHALLGVRGMEDLLGNPAAGASWEGFAIEQILAAAPSSWRPTFYRTSAGAELDLVLERPGNLKPLGIEVKLTKAPAPTRGFWQALEDIGAQGVIVCQATESYPLAKNATVLPIQEIQALMAMS	66.988	4864097	COG1373	COG1373: COG1373 ,COGFAMS2, COG1373,R Predicted ATPase, AAA+ superfamily	grade1	-	-	-	K07133	K07133 uncharacterized protein	grade1	2	2	PF13173.6~PF13635.6	PF13173~PF13635	AAA_14~DUF4143	AAA domain @ Domain of unknown function (DUF4143)	11182	12165	-1
3300014199-10-C4	3300014199-10	3300014199-10-C4-cds14	3300014199-10-C4-cds14|3300014199-10-C4	Tar Methyl-accepting chemotaxis protein	MTPTHASRGSLGLAGKIILTGLVPVGLFLALIFLYVMPRVHATLLGSRKDNVQQIVQVASSILRNQEGEVQAGRLTRDQAQQRAKELISAIVFDGTNYVYIQGPGPVVLAHPRADLVGKATSTFEPGLAKLFMDLDRAAQDPNGGFLAYRFTRKGSPDLFPKITFVQKFEPWGWIVGAGVYVDDVDRDMRNLLAKVLLAVLLVTVAVVLVSFRLAKGIVHPVEQLVQGLRTSDLSRRIQVSSRDEIAQAAEAFNEYNGGMRVTVMEVRGFADQVASGSAQLAASAVEMTRAVDEISRVSEELKEAGEQVSAAMASLGTGGAAMVQRTELTGTQSQEAVSDTARGAEAGRGAERGMGEIQTVTTQIVSSIQVIQDIARQTNLLSLNAAIEAAKAGSLGKG…	66.988	4864097	COG4564	COG4564: COG4564 ,COGFAMS2, COG4564,T Signal transduction histidine kinase	grade1	-	-	-	K03406	mcp methyl-accepting chemotaxis protein	grade1	3	3	PF17200.4~PF00672.25~PF00015.21	PF17200~PF00672~PF00015	sCache_2~HAMP~MCPsignal	Single Cache domain 2 @ HAMP domain @ Methyl-accepting chemotaxis protein (MCP) signalling domain	12486	14072	1
3300014199-10-C4	3300014199-10	3300014199-10-C4-cds15	3300014199-10-C4-cds15|3300014199-10-C4	KdpA K+-transporting ATPase, A chain	MNVQIWLLPLALLATATILAFPLSRYMAWIMDGKFRQLPGMAWVERRLDSGPQDWKQYLLSLLAFNTVLFVFSFLVLALQPWMPLNPDGKGMLAGSTIFNSVASFITNTDIQHYAGDVHLSNFSQIFFGISNLFLSASVGLCALVAIIRLFRGHAKVGNFFVDMWRVVVYLFVPAALAFGLLFMAQGSPMTLKSSVQVATLEPGAMGTTDKGEARKQTLVVGPVAAFESIKMLGTNGGGFFGMNSAHPFENPTGLSNFFNTLAMMVFPFGLVLMYGRMLNRFRHGLVIFSVMLSLMAGTVAWSVYFDTLRPNPGLTAHAAGQTYQIANPKAPGGLQALSTPAVAGLPVDQHLGNLEGKEMRFGTSAGATFASLTTDVTCGAVNAESDSLNPVSALGPMV…	66.988	4864097	COG2060	COG2060: COG2060 ,COGFAMS2, COG2060,P K+-transporting ATPase, A chain	grade1	TIGR00680	TIGR00680: kdpA: K+-transporting ATPase, A subunit	grade1	K01546	kdpA K+-transporting ATPase ATPase A chain [EC:3.6.3.12]	grade1	1	1	PF03814.15	PF03814	KdpA	Potassium-transporting ATPase A subunit	14589	16421	1
3300014199-10-C4	3300014199-10	3300014199-10-C4-cds16	3300014199-10-C4-cds16|3300014199-10-C4	KdpB High-affinity K+ transport system, ATPase chain B	MTMTMIPPQNARRLSPALPPHRRKPKPGGGLLDRATALPALKQAFVMLRPDLQWNNPVMFVVEVGAFLTLGYIAQMALGKALSLAPITYFIALDAWLFLTVLFANFATALAEARGKARADALRGSRQNTLAYRRSAAGAIEEVSSADLKEGDIVVVEAGQMIPGDGEIIEGVASVNESAITGESAPVIRESGGDRSGVTGGTEVLSDRIVVRITCGQGDSFLDRMIALVEGAIRQRTPNEIALTLLLSALTLVFLIVVVPLWPMAWNAEQYMMGYLGLPEPLKSLGTDIPTLIALVVCLIPTTIGALLAAIGIAGMDRAMQANIIAKSGKAVELCGDIDVILLDKTGTITVGNRHATRFIPVGAHSAADLGRWAALASAADDTPEGKSIVALYERQSAT…	66.988	4864097	COG2216	COG2216: COG2216 ,COGFAMS2, COG2216,P High-affinity K+ transport system, ATPase chain B	grade1	TIGR01497	TIGR01497: kdpB: K+-transporting ATPase, B subunit	grade1	K01547	kdpB K+-transporting ATPase ATPase B chain [EC:3.6.3.12]	grade1	2	2	PF00122.20~PF00702.26	PF00122~PF00702	E1-E2_ATPase~Hydrolase	E1-E2 ATPase @ haloacid dehalogenase-like hydrolase	16479	18638	1
3300014199-10-C4	3300014199-10	3300014199-10-C4-cds17	3300014199-10-C4-cds17|3300014199-10-C4	Potassium-transporting ATPase C chain	MFRIISKSILLALFSVAVCCVLYPAALWAIGQTVFPFQANGSLLKGPDGAVVGSKLIAQPFTRDGYFQPRPSAVSYDASASGSSALSASNYALRDRVARALGPIVKYRTGQPVAPDIEQWFQKDSFQGSPHIVAQWADLHNGLAQAWVNADPKNGAYVDGWARQHPALVAQFIKDNPATPAPKAADLAVVFFKDFSSAHPGRFPSAVTRPGPDGKPVTAIEPVKDGSDIQSITFDMWRQEHPGAALAEVPGDLVTTSASGLDPHISLQNAEFQLDRVAAKWAADLKLDPGSVRAEIEQLLQRHAAAPFQGLAGEKYVNVLELNLVLRKRFGQPS	66.988	4864097	-	-	-	-	-	-	K01548	kdpC K+-transporting ATPase ATPase C chain [EC:3.6.3.12]	grade1	2	1	PF02669.15~PF02669.15	PF02669~PF02669	KdpC~KdpC	K+-transporting ATPase, c chain @ K+-transporting ATPase, c chain	18666	19670	1
3300014199-10-C4	3300014199-10	3300014199-10-C4-cds18	3300014199-10-C4-cds18|3300014199-10-C4	DEXQc_arch_SWI2_SNF2 domain containing protein	MAMGAMGQPAARSHLAQTVVRAGLAPQAAPWITNPAGMTPVLNLLRDSGLAREVNNGFWTLTPAALEAVCRRAYRKGQLKPLAAAGQASYDSGKLLLDGLGRDLAAFRLAFLEGRPGDWLAAQERLRHTHRAALDQRDPLAIICGQPFDPAWFEALPPAQQSHAAWALLYDQVVHNQPNEAFSAWLEARSHARPSPLGPMLDYLILEGRLEEAGALLKRLSPAQCAITPIALLKSALELSQGHPAAAAAGFEAVLAELGKGPRRKAVHLPGLMDLFCFLAFVGLGGDEGLAAAGERLELLERRQVSDPMFSLLEPLRRLLLHRQGLPRIGELPKPEAPRPHPLAGFVEALCAYLCADRMDLEALEQAKRALDGLPLGLFRRELAELMRRARGGISAAPF…	66.988	4864097	COG0553	COG0553: COG0553 ,COGFAMS2, COG0553,KL Superfamily II DNA or RNA helicase, SNF2 family	grade1	-	-	-	-	-	-	2	2	PF00176.23~PF00271.31	PF00176~PF00271	SNF2_N~Helicase_C	SNF2 family N-terminal domain @ Helicase conserved C-terminal domain	20051	24058	-1
3300014199-10-C4	3300014199-10	3300014199-10-C4-cds19	3300014199-10-C4-cds19|3300014199-10-C4	BaeS Signal transduction histidine kinase	MPALEPTSTQRQPEPLRAHGFTEPGGEDALRGLVQLAAVLGGGQAALELRDERRVWFRCGFPSEDWAVLEPLLAGGGWSRAELTDAGRGIGRLWARCEAHAGALALLANQIQLLVALRRELGEQRSRPRGPAGSSFVPGLVHEMRNFIFGISGSLDALQARFGGMAEVAKYQTVLRASVDRLNAFVDEVGDYGDPRPPAWADGNLELLLREAALQLRPRAAAAGVELRLELRGPLPPVRADEQGLCMAFHRMIGLALGHQAAGGRVTIHAEPGFQEDRAVIRGYVDSPRMELPGVDLSRLFEPFYFRASGFGRLALPVARRVLEQHGGKLSADQGPGGGVRLGFILPALAGAHHG	66.988	4864097	COG0642	COG0642: COG0642 ,COGFAMS2, COG0642,T Signal transduction histidine kinase	grade2	-	-	-	-	-	-	-	-	-	-	-	-	24263	25330	1
3300014199-10-C4	3300014199-10	3300014199-10-C4-cds20	3300014199-10-C4-cds20|3300014199-10-C4	AtoC Response regulator containing CheY-like receiver, AAA-type ATPase, and DNA-binding domains	MAKSRILVVDDEAAIRFAIRDFLELHGYGVDEAETCAEAEAKYRRDVYDLVTLDYSLPDGNALDLLPRLKAVDAGVPIILLTAHGSIELAVRSIQLGAEQFLVKPLNLPALLVVLDRTVENQRNRRRELANAARDQPKRALDLFLGLSPAIRRMEGQARRAAAAESPILITGETGTGKSELARWLHRHSSRASEAMLELNCGGFTREFLETELFGHEKGAFTGAVMAKVGLLEAAHRGTVFLDEIGDMDLQIQPKLLKALEEKRFRRLGEVHDRKVDFRLIAATHQNLERLVQERLFRADLFYRVSAVQLVMPPLVERVEDIPALAQNLMNRLTDEWGREPVLFTKAALLQLQKHSWPGNIRELRNVLERALLGATSASIDAADLDFASSPRSGAGGEA…	66.988	4864097	COG2204	COG2204: COG2204 ,COGFAMS2, COG2204,T DNA-binding transcriptional response regulator, NtrC family, contains REC, AAA-type ATPase, and a Fis-type DNA-binding domains	grade1	TIGR02915	TIGR02915: PEP_resp_reg: PEP-CTERM-box response regulator transcription factor	grade1	K07714	atoC two-component system NtrC family response regulator AtoC	grade1	3	3	PF00072.24~PF00158.26~PF02954.19	PF00072~PF00158~PF02954	Response_reg~Sigma54_activat~HTH_8	Response regulator receiver domain @ Sigma-54 interaction domain @ Bacterial regulatory protein, Fis family	25323	26681	1
3300014199-10-C4	3300014199-10	3300014199-10-C4-cds21	3300014199-10-C4-cds21|3300014199-10-C4	COG0517 FOG, CBS domain	MKLLEHLLSAKRHRLISIGPDDTVLRALSLMAQHDIGALLVMEGGKPVGIFSERDFARKGILHGLEAKDTPVRTMMSEKLICVTLTQTVEDCMAIMTDRHIRHLPVLAEDGTVAGFLSIGDLVKETISEQTFIIGQLEHYISH	66.988	4864097	-	-	-	-	-	-	K00088	guaB IMP dehydrogenase [EC:1.1.1.205]	grade1	2	1	PF00571.28~PF00571.28	PF00571~PF00571	CBS~CBS	CBS domain @ CBS domain	26747	27178	1
3300014199-10-C4	3300014199-10	3300014199-10-C4-cds22	3300014199-10-C4-cds22|3300014199-10-C4	COG1741 Pirin-related protein	MITFRPAETRGHFDFGWLDTWHTFSFGDYHDPAHQQFRALRVINEDRVQPDQGFGTHGHKEMEILTWVLEGSLAHEDSMGHRSTLRPGQAQAMSAGTGIRHSEFNGSTTEAVHLLQIWLLPGTPDLAPGYQEAAFPDLELHNRLRLIASQDGADGSVVLHQDVRVYVARLEAGASVRHPFAQGRHGYVQLAKGALELNGRAMRPGDGAALSEEAAAVFTASAASEVILFDLM	66.988	4864097	COG1741	COG1741: COG1741 ,COGFAMS2, COG1741,R Redox-sensitive bicupin YhaK, pirin superfamily	grade1	-	-	-	K06911	K06911 uncharacterized protein	grade1	2	2	PF02678.16~PF17954.1	PF02678~PF17954	Pirin~Pirin_C_2	Pirin @ Quercetinase C-terminal cupin domain	27170	27868	-1
3300014199-10-C4	3300014199-10	3300014199-10-C4-cds23	3300014199-10-C4-cds23|3300014199-10-C4	COG0431 Predicted flavoprotein	MKLAVLGGSLRQGSLNRRLLEHLAQQLAGMGHEVASVAGDALRLPLYDADLPAPAGVLAVQAALAGAAGLVIVSPEYNAGIPPHLKNAVDWLSTLAPNPLKGIPVLLAAASPGAFGGARALLSWRPVLANLGALALPGAITVPLADRNLDGAGAPLDPRSAKEVQQALGAFVQWTARLAAN	66.988	4864097	COG0431	COG0431: COG0431 ,COGFAMS2, COG0431,C NAD(P)H-dependent FMN reductase	grade1	TIGR03567	TIGR03567: FMN_reduc_SsuE: FMN reductase	grade2	K19784	chrR chromate reductase	grade1	1	1	PF03358.15	PF03358	FMN_red	NADPH-dependent FMN reductase	27882	28427	-1
3300014199-10-C4	3300014199-10	3300014199-10-C4-cds24	3300014199-10-C4-cds24|3300014199-10-C4	diguanylate cyclase AdrA	MNWITPFTLAPGDRSHMRAVHMALVRNLYRRSRVPVVLQLALIGICYLILRRQVADLGWLWFLFPGLVVADLYRLVLAFRGDHLEAVMRRPIPRFILFTAGACGVGLFLGGIILVVVSHLDAGQFLLITLCMVGVTSLGCVTMAGSPLCYGAFVLPAMGSLVAVGFIHPPLGMGYLFAMAMLIYLCALLASALQVHHALFQTVLLTQRLEDLALRDPLTGLRNRRYLHEFMQEETPRVLRHWLLNDGDILNRRSISLILVDLDLFKHVNDEHGHAAGDAVLLQVSKLLKEIVRKPDLVLRWGGEEFLILALDSDRATPPLIAVRVHEQMANHPFQLPGGQTIRQTCSVGYASFPFLPERPEGLGWEQVFRLADESLYGAKDKGRNRLQGILPGTGDPDA…	66.988	4864097	COG3706	COG3706: COG3706 ,COGFAMS2, COG3706,TK Two-component response regulator, PleD family, consists of two REC domains and a diguanylate cyclase (GGDEF) domain	grade3	-	-	-	K18967	dge1 diguanylate cyclase [EC:2.7.7.65]	grade2	1	1	PF00990.21	PF00990	GGDEF	Diguanylate cyclase, GGDEF domain	28578	29849	1
3300014199-10-C4	3300014199-10	3300014199-10-C4-cds25	3300014199-10-C4-cds25|3300014199-10-C4	COG1434 Uncharacterized conserved protein	MTLFAFEKTVGILIMPVGLIWLLMLAAVLFSLYLRQWRQAALGLVIAALYTCAGNVHLAGRLMASLERCVPPVAVAALPPFDAVFVMGGGSDQDERGEPELSTIGDRIFLAARLWHAGKVRLLVSSGAGNGFQGRRDLGQETRALWRAVGIPDSAILPVGEPCLNSREEIQAYRRLQARFGWQRMGLLSSASHLPRALALAAKAGLAVTPLGADWQGQPRDFQLQDLVPQGKAFNMNHVACWEYLGRWLGL	66.988	4864097	COG1434	COG1434: COG1434 ,COGFAMS2, COG1434,R Uncharacterized SAM-binding protein YcdF, DUF218 family	grade1	-	-	-	-	-	-	1	1	PF02698.17	PF02698	DUF218	DUF218 domain	29861	30616	1
3300014199-10-C4	3300014199-10	3300014199-10-C4-cds26	3300014199-10-C4-cds26|3300014199-10-C4	COG4770 Acetyl/propionyl-CoA carboxylase, alpha subunit	MTARRLVIANRGEIARRILRAGRAMGYQVAVISTGQDAGARVRREADAVLPVPSFLDIPAIVAASRAWGGQLLHPGYGFLSEHAGFAQAVEDAGLVFVGPAPESMRALGRKEAAKALARACGVPVLDALLSHELACLPPARWAAELAARGIRAPFLVKASGGGGGRGMRVVAEAGELPEAVRRAGLEAEAAFHDGTVFVERYLEGPRHIEIQVFGDGRGGGVFLGERECSLQRRHQKVLEEAPSSVVDPALREALGRAALALVRETRYRGAGTVEFLLDAERSWYFLEVNTRIQVEHPVTEQVYHVDLVQAQLELAEGRWPAALGDPGAFAPPTPDGVALEARILAEDPRHGFIPTPGPLRVYREPAGAGIRVDSGVGQGDQVGAQFDSLIAKLIVWGP…	66.988	4864097	COG4770	COG4770: COG4770 ,COGFAMS2, COG4770,I Acetyl/propionyl-CoA carboxylase, alpha subunit	grade1	TIGR00514	TIGR00514: accC: acetyl-CoA carboxylase, biotin carboxylase subunit	grade1	K01965	PCCA pccA propionyl-CoA carboxylase alpha chain [EC:6.4.1.3]	grade1	4	4	PF00289.22~PF02786.17~PF02785.19~PF00364.22	PF00289~PF02786~PF02785~PF00364	Biotin_carb_N~CPSase_L_D2~Biotin_carb_C~Biotin_lipoyl	Biotin carboxylase, N-terminal domain @ Carbamoyl-phosphate synthase L chain, ATP binding domain @ Biotin carboxylase C-terminal domain @ Biotin-requiring enzyme	30619	32547	-1
3300014199-10-C4	3300014199-10	3300014199-10-C4-cds27	3300014199-10-C4-cds27|3300014199-10-C4	CaiD Enoyl-CoA hydratase/carnithine racemase	MTNLAPFPLEATLFAGATVRAEALAKGVARVVLDRPQVRNAFNAEMIRELSQALAELAALPCDQLRLLLLVGEGNVFCAGADLAYMKEQASAEPARNLENARELGRMFRALAGFPAPVVSFVRGAAIGGGLGLAVCSDYVLAEPRAAFATSEVMLGLVPAVISPYLVRKLGLAHAAPLMLTGRRIEGTEALALGLAQRLVQPEETGEEALAKVLRDFLRAGPRAARATRELLLRVSPLPGPELFEATAAAIAAARASSEGQQGLQAFFNKSAPPWEHAF	66.988	4864097	COG1024	COG1024: COG1024 ,COGFAMS2, COG1024,I Enoyl-CoA hydratase/carnithine racemase	grade1	TIGR02280	TIGR02280: PaaB1: phenylacetate degradation probable enoyl-CoA hydratase PaaB	grade2	K13766	liuC methylglutaconyl-CoA hydratase [EC:4.2.1.18]	grade1	1	1	PF00378.20	PF00378	ECH_1	Enoyl-CoA hydratase/isomerase	32544	33383	-1
3300014199-10-C4	3300014199-10	3300014199-10-C4-cds28	3300014199-10-C4-cds28|3300014199-10-C4	Acyclic terpene utilisation	MKESGIIRIGNAGGYWGDDPHALRRQVLGPLDLDYISIDYLAEVTMSILQKQKSRDAAAGYARDFVTQIEPLLERILLRRIRIITNAGGVNPEACAAALAAVARAKGLKLRIAVVEGDDVAPRLAALMAQGVDLCNLETGAPFRHADQTLAANAYFGAMPVVEALAFDPHIVICGRVTDTGITLAPLIHEFGWGPEDWDLLAAGIVAGHIIECGAQATGGNFTDWKKVPSFIDLGFPIVECRSDGSFTVTKHPGSGGLVTCQTVREQLLYEMGEPQSYLTPDVIADFASARLEPDGPDRVRIEGIQGRPPTELLKVSIAHADGVKAGGALIVCGPDARAKADLFARVFWQRLGSELDRAGIPPLERTCTECVGDDATHRGLSPRQPASEILLRLSAHSA…	66.988	4864097	-	-	-	-	-	-	-	-	-	1	1	PF07287.11	PF07287	AtuA	Acyclic terpene utilisation family protein AtuA	33380	35263	-1
3300014199-10-C4	3300014199-10	3300014199-10-C4-cds29	3300014199-10-C4-cds29|3300014199-10-C4	COG4799 Acetyl-CoA carboxylase, carboxyltransferase component (subunits alpha and beta)	MTLIQSRLKPSSESFRQNHAHNLALCEALRERKELLKQGGGAKAMARHRDQGKLFVRDRITALCDAGTPFLEVGLLAALGVYPDPVPAAGLVTGVGMVLGRPCMIIANDATVKGGAYYPLTVKKHLRAQEIALENRLPCLYLVDSGGAFLPLQAEVFPDKEHFGRIFFNQATLSAAGIPQLAAVMGSCTAGGAYVPAMSDQTVIVNGTGTIFLGGPPLVKAATGEDVSAEELGGARVHTEFSGVADHFAEDDAQAIGILRELVGHLGPAPRAEVAMRSPEPPAYDPDEILGVWPRDLRRQGDIREAIARIVDGSRLCEFKERYATTLVTGFAHVEGLPCGLVANNGVLFGESALKAAHFIELCTSQKIPLVFLQNITGFMVGAQAERGGIAKDGAKMVH…	66.988	4864097	COG4799	COG4799: COG4799 ,COGFAMS2, COG4799,I Acetyl-CoA carboxylase, carboxyltransferase component	grade1	TIGR01117	TIGR01117: mmdA: methylmalonyl-CoA decarboxylase alpha subunit	grade1	K01969	E6.4.1.4B 3-methylcrotonyl-CoA carboxylase beta subunit [EC:6.4.1.4]	grade1	1	1	PF01039.22	PF01039	Carboxyl_trans	Carboxyl transferase domain	35271	36878	-1
3300014199-10-C4	3300014199-10	3300014199-10-C4-cds30	3300014199-10-C4-cds30|3300014199-10-C4	CaiA Acyl-CoA dehydrogenases	MDFTLPEHVEALREEVRRFAQKEIRPHVMTWDEARTFPMEVLKQLGEMGMMGIIFPERYGGAGMGYLEYAVLVEELSRVDGSVGLSVAAHNSLCSNHIYSQGSEAQREKFLPPLAGGQVLGTWALTEPGSGSDAGALRTTARRRGDAWVLNGTKNFATHGSVAGIAVVMARTRSGQGTDGISAFILERGMKGFRPGKQENKLGMRASDTSELILEEVEVPGENLLGAEGVGFKQAMKTLDGGRISIAALALGMAQGAFEASVKYAAIRRTFGKAINEHQAIQFKLADMQVQIEAARGLVYRAAWLKDQGLPYGKAAAMAKLYASEMACRVADEAVQIHGGYGFIKDYPVEKFYRDVKLCTIGEGTSEVLRMVIARHIIKEA	66.988	4864097	COG1960	COG1960: COG1960 ,COGFAMS2, COG1960,I Acyl-CoA dehydrogenase related to the alkylation response protein AidB	grade1	TIGR03207	TIGR03207: cyc_hxne_CoA_dh: cyclohexanecarboxyl-CoA dehydrogenase	grade1	K00248	ACADS bcd butyryl-CoA dehydrogenase [EC:1.3.8.1]	grade1	3	3	PF02771.16~PF02770.19~PF00441.24	PF02771~PF02770~PF00441	Acyl-CoA_dh_N~Acyl-CoA_dh_M~Acyl-CoA_dh_1	Acyl-CoA dehydrogenase, N-terminal domain @ Acyl-CoA dehydrogenase, middle domain @ Acyl-CoA dehydrogenase, C-terminal domain	36881	38026	-1
3300014199-10-C4	3300014199-10	3300014199-10-C4-cds31	3300014199-10-C4-cds31|3300014199-10-C4	hypothetical protein	MFSTTLRISDDLAAYLQQAAKAEAMSVNAFLAGLLERERQNARRQRLAMDWAAYAADGDAQDVAYAFAAQAEIAAEADIPFRVEPKPRRKGKAK	66.988	4864097	-	-	-	-	-	-	-	-	-	-	-	-	-	-	-	38192	38476	1
3300014199-10-C4	3300014199-10	3300014199-10-C4-cds32	3300014199-10-C4-cds32|3300014199-10-C4	MazF Growth inhibitor	MKPADCSRGDIWMLDWSPGRGSEQEGWRPGVIVQCDEGNHAPGARTTILVPLTTQGRSYAFYVPVPRTASTGLRAPSWANCTQVLTVDKGRLRSRLGTVPAPVLDAIGQALADTLGLG	66.988	4864097	COG2337	COG2337: COG2337 ,COGFAMS2, COG2337,V mRNA-degrading endonuclease, toxin component of the MazEF toxin-antitoxin module	grade1	-	-	-	K07171	mazF ndoA chpA mRNA interferase MazF [EC:3.1.-.-]	grade1	1	1	PF02452.17	PF02452	PemK_toxin	PemK-like, MazF-like toxin of type II toxin-antitoxin system	38473	38829	1
3300014199-10-C4	3300014199-10	3300014199-10-C4-cds33	3300014199-10-C4-cds33|3300014199-10-C4	hypothetical protein	MASRGTIYGASRQFARGHRQPVRGLAYASVRAVGGSAVVGFRPETVRDLKHHHQVVMSWDGSQLAL	66.988	4864097	-	-	-	-	-	-	-	-	-	-	-	-	-	-	-	38839	39039	-1
3300014199-10-C4	3300014199-10	3300014199-10-C4-cds34	3300014199-10-C4-cds34|3300014199-10-C4	MET2 Homoserine acetyltransferase	MRTALILSFLSLLLALPAHSAAPASREGDYLARDFHFKSGEVLPELRLHYTTLGTPRRGPDGRVNNAVLLLHGTTGTGRNFLAPSFADELFGPGQPLDASRYYLILPDGIGRGGSSKPSDGLRARFPRYGYQDVVEAQHLLVTQGLGVDHLRLVLGTSMGGMQTWMWGETYPAMMDALMPIASQPTQISGRNLLWRRIITEAIRQDPDWKGGDYQVPPTRWASVAPIFNLMADSPVRLQGQGPTRQAGNALYDQLVATARKNDANDYLYWFESSFDYDPEPALGSIKARLLAVNFADDQINPSSLGVMEGLTAKVANGRFVLVPISSRTIGHQTLTQAAVWKPYLEELLKESQKG	66.988	4864097	COG2021	COG2021: COG2021 ,COGFAMS2, COG2021,E Homoserine acetyltransferase	grade1	TIGR01392	TIGR01392: homoserO_Ac_trn: homoserine O-acetyltransferase	grade3	K00641	metX homoserine O-acetyltransferase [EC:2.3.1.31]	grade1	1	1	PF00561.20	PF00561	Abhydrolase_1	alpha/beta hydrolase fold	39150	40217	-1
3300014199-10-C4	3300014199-10	3300014199-10-C4-cds35	3300014199-10-C4-cds35|3300014199-10-C4	MdlB ABC-type multidrug transport system, ATPase and permease components	MAEPRGKINTRRAWREASDLIRRHRKSLTLGLALMLVSRLAGMVLPLSTKYLIDDVITKHNSHLLMPLALAAGLATLIQAVTSYANSQVVSVAAQRAIMGMRQRVQEHILRLPVAYFDATRSGVVIARVMNDSEGIRNLVGTGLIQLVGGLLTAVLSLGVMFWLNWKLTLAILIFLGIFGGAMAVAFMRLRPLFRKRSELTAELTGRLAESVGGVRILKVYVAEDRESRIFAEGAERLFRNIAGTITGTSAVTAFSTAVVGAVGVLIMIVGGHAIFAGAMTLGDLIMYTFFVGLLAAPVVQIASIGTQVSEAFAGLDRIREVLDLPTEDQEDASREALPALRGTVEFRDVRFAYTPGTPVLRGLSFRVPAGSTVALVGSSGSGKSTIIGLLMAFQRPQE…	66.988	4864097	COG1132	COG1132: COG1132 ,COGFAMS2, COG1132,V ABC-type multidrug transport system, ATPase and permease component	grade1	TIGR02203	TIGR02203: MsbA_lipidA: lipid A export permease/ATP-binding protein MsbA	grade1	K06147	ABCB-BAC ATP-binding cassette subfamily B bacterial	grade1	2	2	PF00664.23~PF00005.27	PF00664~PF00005	ABC_membrane~ABC_tran	ABC transporter transmembrane region @ ABC transporter	40243	42051	-1
3300014199-10-C4	3300014199-10	3300014199-10-C4-cds36	3300014199-10-C4-cds36|3300014199-10-C4	GltA Citrate synthase	MGNATKSVPPGKPAPKLEEATMANTAKLELDGKVLELPIIEGTEGERAIDFRNLRAKTGYITYDESYGNTGSCQSKVTFIDGEKGILRYRGIPIEELAEGSTFVQAAYLVIFGHLPTESERVEFSGLLTKYQMIHEDMKFHFEGFPSSAHPMAILSAMINAAGCFIPELTNEYNPEVFEQQAARLLSQVRTLAAYAFRKSRGLPSIYPKKKYTYTENFLHMMFSEPDEDYPLDPAIVDALDLIFLLHADHEQNCSTATVRMVASSRANLFASASAGVCALWGPLHGGANQAVIEMLREIKAEGDDGTKFLDKVKNRGGGAKLMGFGHRVYKNYDPRARIIKRRSDELLAKLGISDPLLDIAKRLEEAALNDPYFIERRLYPNVDFYSGIIMQAIGIPLE…	66.988	4864097	COG0372	COG0372: COG0372 ,COGFAMS2, COG0372,C Citrate synthase	grade1	TIGR01798	TIGR01798: cit_synth_I: citrate (Si)-synthase	grade1	K01647	CS gltA citrate synthase [EC:2.3.3.1]	grade1	1	1	PF00285.21	PF00285	Citrate_synt	Citrate synthase, C-terminal domain	42058	43407	-1
3300014199-10-C4	3300014199-10	3300014199-10-C4-cds37	3300014199-10-C4-cds37|3300014199-10-C4	Icd Isocitrate dehydrogenases	MTQTLALRPPAGEKISMGADGRLNVPDHPIVPFIEGDGTGPELWAAALRVFEAAVAKAYGGKRKIAWFEVFAGEKANRVYGPGTWLPQDTIEAFRDYLVGIKGPLTTPVGGGIRSINVALRQTLDLYACVRPVHYFQGVPSPVRRPELVDMVIFRENTEDIYAGIEWEEGTPEVAKVIRFLQEEMGVKNIRFPGSSGIGVKPVSREGSQRLIRAAIRHALDNRRKSVTIVHKGNIMKFTEGGFRKWGYELAKAEFGEETVTWAECGGNPPPGKLLVKDCIADNFLQEILLMPADHDVVASCNLNGDYISDALAAQVGGLGIAPGANINYLTGHACFEATHGTAPRFAGQNKVNPSSVILSGVMMLQHFGWREAAWLIENALEAAIAAGAVTFDLARPML…	66.988	4864097	COG0538	COG0538: COG0538 ,COGFAMS2, COG0538,C Isocitrate dehydrogenase	grade1	TIGR00183	TIGR00183: prok_nadp_idh: isocitrate dehydrogenase, NADP-dependent	grade1	K00031	IDH1 IDH2 icd isocitrate dehydrogenase [EC:1.1.1.42]	grade1	1	1	PF00180.20	PF00180	Iso_dh	Isocitrate/isopropylmalate dehydrogenase	43408	44679	-1
3300014199-10-C4	3300014199-10	3300014199-10-C4-cds38	3300014199-10-C4-cds38|3300014199-10-C4	AcnA Aconitase A	MPLELTKTLYARIQAASIKARLRFGRPVTLTEKILASHAIDFDAQPWERGKAMLALRPDRVAMQDATAQMALLQFIQAGRERTTLPSSIHCDHLIQGRDGARADLSRGLAENQEVFAFLSSAARKYGIDFWRPGSGIIHQVILENYAVPGALMIGTDSHTPNAGGLGMMAVGVGGADAGEAMAGLPWEVLQPRLIGIRLTGSLSGWVSPKDVILHICGRLTVQGGTNKVLEYFGPGVESISCTGKATITNMGAELGATCSIFPFDRRMAGYLRRTSRGPLADLAEANLDCLTADPEVALDPARFFDEVLEVDLSALTPQVVGPHTPDRTRPIASLGAEAAAKGYPLQLRAALIGSCTNSSYEDLSRAVDLARQALAAGLKPKVPLFISPGSEKIYNTIE…	66.988	4864097	COG1048	COG1048: COG1048 ,COGFAMS2, COG1048,C Aconitase A	grade1	TIGR01340	TIGR01340: aconitase_mito: aconitate hydratase, mitochondrial	grade1	K17450	ACO2 homoaconitase [EC:4.2.1.-]	grade1	2	2	PF00330.20~PF00694.19	PF00330~PF00694	Aconitase~Aconitase_C	Aconitase family (aconitate hydratase) @ Aconitase C-terminal domain	44676	46934	-1
3300014199-10-C4	3300014199-10	3300014199-10-C4-cds39	3300014199-10-C4-cds39|3300014199-10-C4	bifunctional methionine sulfoxide reductase B/A protein	MLGITGIIGLGALLAFGVLGSAGAPETKAPITVEAGVDQRQESKDELKRRLTPMQYKVTQENATEPPGSGEYENNHEAGIYVSVVSGEPLFSSKDKYDSGCGWPSFTKPLDPAAVVEKRDASYGMVRTEVRSKAADSHLGHVFDDGPAPTGQRFCINSAALRFVPVAQMAAQGYGKYLPLFGLAATSSRPPKQIATLAGGCFWGMEELIRQQPGVLDTLVGYTGGHTVNPVYEQVHTGATGHAEAIQITFDPAKTSYEAILTFFFHIHDPTTPNRQGNDIGSQYRSAIFYHDAEQKAVAERVKAKVDATGFWPRKVTTEIVAAGPFYPAEDYHQKYLVKNPGGYTCHFVRNY	66.988	4864097	-	-	-	-	-	-	K12267	msrAB peptide methionine sulfoxide reductase msrA/msrB [EC:1.8.4.11 1.8.4.12]	grade1	2	2	PF01641.18~PF01625.21	PF01641~PF01625	SelR~PMSR	SelR domain @ Peptide methionine sulfoxide reductase	47163	48221	1
3300014199-10-C4	3300014199-10	3300014199-10-C4-cds40	3300014199-10-C4-cds40|3300014199-10-C4	OmpA-like domain	MNNQPKPRASRFRGLGRLILLGACLWGPGTGRAAPEAMPICQVTVIPGTTRAINYRNLTGSTQIGFRGSVLLPQAKGTAKVQSRAGAMSVKAKFDHLEPATRFGPEYLTYVLWAVTPVGRPVNLGEVIVRKSGKAEIEAHTNLQTFGLIVTAEPHFAVSQVSNVVVLENAVIRETRGQVEEVDAHYELLPRGAYLVQGTPGQGPPLKLDRKVNPYVYQAVNAFDIARAEGAEQYAPEEFPKAAALMEQLEADRKKWKKPAIILARQLVQQAEDARLVAVKRQDEVRREQERQAAEEARKEAEVAKAETDRTRSEAEAARIEAERAKLMAAQEAQRAKEQASREVSAEKLALRRKLRDQLSRLLETRETEHGVEVSLSDLLFPTGKANLLPATREKLAKV…	66.988	4864097	COG2885	COG2885: COG2885 ,COGFAMS2, COG2885,M Outer membrane protein OmpA and related peptidoglycan-associated (lipo)proteins	grade2	-	-	-	-	-	-	1	1	PF00691.20	PF00691	OmpA	OmpA family	48516	49982	1
3300014199-10-C4	3300014199-10	3300014199-10-C4-cds41	3300014199-10-C4-cds41|3300014199-10-C4	RpsA Ribosomal protein S1	MSQLSTLIKGKGSKQMGRITVLDASMLEDETPDSAEFLEALGSETRALREEEVVRGVVVEIRGKDVIIDIGYKGSGTVNMDEFNNPDGTVGVAVGDVVEVLLEHLEDQNGNVRLSRERAEKMKIWDEVEKAFRANLTVHGVVLEKVKGGLAVDIGIRAFLPGSQVDTKPVRNLDPFLGKSFDMKVIKVNRRRGNIVLSRKLFLETINANMKEETLAGLEEGKLVEGTVKNITEYGAFVDLGGVDGLLHITDMSWGRLNHPSEMFQVGDKVEVAILKYDKETERVSLGYKQKFPDPWLTVEERYPVNATVKGKVVSITDYGAFVELEPGVEGLVHVSEMSWTKKVKSAKGMVNLGDMVEAQILQVDPESRRISLGMKQITPNPWMEVAEKYNIGQIVTGT…	66.988	4864097	COG0539	COG0539: COG0539 ,COGFAMS2, COG0539,J Ribosomal protein S1	grade2	TIGR00717	TIGR00717: rpsA: ribosomal protein S1	grade1	K02945	RP-S1 rpsA small subunit ribosomal protein S1	grade1	5	1	PF00575.23~PF00575.23~PF00575.23~PF00575.23~PF00575.23	PF00575~PF00575~PF00575~PF00575~PF00575	S1~S1~S1~S1~S1	S1 RNA binding domain @ S1 RNA binding domain @ S1 RNA binding domain @ S1 RNA binding domain @ S1 RNA binding domain	50078	51835	-1
3300014199-10-C4	3300014199-10	3300014199-10-C4-cds42	3300014199-10-C4-cds42|3300014199-10-C4	AmtB Ammonia permease	MKPFIRLLVLICAASCPAWAVQLAADGARQVEQYNFSIHILAMLLVGFGFLMVFVRNYGYSATTGTYLVVGLGIPLYLFLRATGLISASALAPSTIHVLLLSEFACAAGLIAMGAVLSRLRLFQYAILAALLVPAYMLNEWLVMDGGLGVTKGFVDTAGSVSIHAFGAYFGLGLAVTLPRPRLIEVLNVSSDSTSDRFSMLGSMVLWLFWPSFCSAMVPPEQMPQTVLNTILALCGATLAAFAGSAWLRHGKPTIADMANASLAGGVCIGATCNLVSAPGAFGIGLLAGGLCAIGYVVVQPKLQASLGIFDTCGVHNLHGMPGLLGGLLAILVLPASAKAQLAGILVTLALALVCGLAGGIVIRATGKKKPAYMDGDEFAGTEWGSTAVR	66.988	4864097	COG0004	COG0004: COG0004 ,COGFAMS2, COG0004,P Ammonia channel protein AmtB	grade2	TIGR00836	TIGR00836: amt: ammonium transporter	grade2	K06580	SLC42A RHAG RHBG RHCG ammonium transporter Rh	grade1	1	1	PF00909.21	PF00909	Ammonium_transp	Ammonium Transporter Family	52416	53588	1
3300014199-10-C4	3300014199-10	3300014199-10-C4-cds43	3300014199-10-C4-cds43|3300014199-10-C4	DacB D-alanyl-D-alanine carboxypeptidase (penicillin-binding protein 4)	MFEGFRQSLLLALLLAPGPLPGRAVPTPAPLADPVASLGERIRSLIEAPRFAAATWGIKVVSLDSGRVLFEHNAGNYFVPASNTKLFTAAMALQELGPQLRIRTSLYASAKPGADGALPGDLILYGRGDPTLMRPWNGGPYRPDPLETLAQQLQDQGVRTVQGDLVGDDSYFSGPPFGPGWEWEDLRFAYGAEPTALTLHHNVVDVWVYPAPSPGRPCFLFAQPGQGLASFSNATLTCAPGAEQPVRADRAPYETAVRVTGSLAPGADPVRLTITVRDSALWAARLLERALARHGIQVLGQVKAVHFLDRPAPLDPGRLTELGQLESPPLLEILRDLLKDSNNLYAQLLLLQAGARRPGPAGTLPRGLQAMAAWMARAGLAPGSAVLEEGSGLSRGNLL…	66.988	4864097	COG2027	COG2027: COG2027 ,COGFAMS2, COG2027,M D-alanyl-D-alanine carboxypeptidase	grade1	TIGR00666	TIGR00666: PBP4: D-alanyl-D-alanine carboxypeptidase/D-alanyl-D-alanine-endopeptidase	grade1	K07259	dacB D-alanyl-D-alanine carboxypeptidase / D-alanyl-D-alanine-endopeptidase (penicillin-binding protein 4) [EC:3.4.16.4 3.4.21.-]	grade1	1	1	PF02113.15	PF02113	Peptidase_S13	D-Ala-D-Ala carboxypeptidase 3 (S13) family	53531	55108	-1
3300014199-10-C4	3300014199-10	3300014199-10-C4-cds44	3300014199-10-C4-cds44|3300014199-10-C4	carbamoyl phosphate synthase large subunit	MPRNPEIKSVLVLGAGPIQIGQACEFDYSGTQALKALREEGVRTILLNSNPASIMTDPARADATYVEPLTLAVLEKLLDRERPDALLPTVGGQTALNLAMEAHRAGLLERFGVRLIGAQPAAIERGEDREQFKALMEQLGLETCRGGFAHNLDEARALAKVTGFPAIVRPSYTLGGSGGGIAYNIDEFEAIITRGLDLSPIRQVLVEESILGWKEFELEVVRDLDDNVEVICGIENLDPMGIHTGDSITVAPILTLTDPEYQRMREAAKAVIRGVGVETGGSNIQFALNSELGRMIVIEMNPRVSRSSALASKATGFPIAWVATKLALGYRLWELPNVITGRTKAAFEPVLDYVVVKVPRFTFEKFPETEPVLGIQMKSVGEAMAIGRSFQEALQKALR…	66.988	4864097	COG0458	COG0458: COG0458 ,COGFAMS2, COG0458,EF Carbamoylphosphate synthase large subunit	grade1	TIGR01369	TIGR01369: CPSaseII_lrg: carbamoyl-phosphate synthase, large subunit	grade1	K01955	carB CPA2 carbamoyl-phosphate synthase large subunit [EC:6.3.5.5]	grade1	4	3	PF02786.17~PF02787.19~PF02786.17~PF02142.22	PF02786~PF02787~PF02786~PF02142	CPSase_L_D2~CPSase_L_D3~CPSase_L_D2~MGS	Carbamoyl-phosphate synthase L chain, ATP binding domain @ Carbamoyl-phosphate synthetase large chain, oligomerisation domain @ Carbamoyl-phosphate synthase L chain, ATP binding domain @ MGS-like domain	55183	58398	-1
3300014199-10-C4	3300014199-10	3300014199-10-C4-cds45	3300014199-10-C4-cds45|3300014199-10-C4	CarA Carbamoylphosphate synthase small subunit	MLAHLILKDGETFTGHAPFAVGGSGEVVFTTAMAGYQEILTDPSFAGQMVCMTFPEQGIYGVHANLNEGARPWATGFICRRITSLPDHAFAEGDLGSWLKRHRVAVITEVDTRALTQYVRDAGAQPGLIWTEADGPLAAGVAAAAQLPDMSGQALAGVVSCAARYELTVKAPAFRVAVLDGGIKTSILNQLLLSGLDLEVFPWDTPASELTAARFSGLFLGNGPGDPAALPGMCREVAACIGKLPIFGICLGHQLLGQAFGASTFKLKFGHRGANQPVLDLDTHKVEITAQNHGFAVDEATLPRELQVTHRHLSDGTVEGFRHRTLPIFSLQHHPEASPGPHDARGAFGRFLRMMEAHHA	66.988	4864097	COG0505	COG0505: COG0505 ,COGFAMS2, COG0505,EF Carbamoylphosphate synthase small subunit	grade1	TIGR01368	TIGR01368: CPSaseIIsmall: carbamoyl-phosphate synthase, small subunit	grade1	K01956	carA CPA1 carbamoyl-phosphate synthase small subunit [EC:6.3.5.5]	grade1	2	2	PF00988.22~PF00117.28	PF00988~PF00117	CPSase_sm_chain~GATase	Carbamoyl-phosphate synthase small chain, CPSase domain @ Glutamine amidotransferase class-I	58391	59473	-1
3300014199-10-C4	3300014199-10	3300014199-10-C4-cds46	3300014199-10-C4-cds46|3300014199-10-C4	COG3744 PIN domain nuclease, a component of toxin-antitoxin system (PIN domain)	MKLLLDTHLLLWAAGQPDQLPAAARPWLDDPQNELMFSAASLWEVAIKRGLGRSDFRVDPRLLRRGLLDNGYSELPITSEHAVAVDGLPPIHKDPFDRMLVAQAMVEGVALLTADPLVAQYPGPVRRV	66.988	4864097	COG3744	COG3744: COG3744 ,COGFAMS2, COG3744,V PIN domain nuclease, a component of toxin-antitoxin system (PIN domain)	grade1	-	-	-	-	-	-	1	1	PF01850.21	PF01850	PIN	PIN domain	59729	60115	-1
3300014199-10-C4	3300014199-10	3300014199-10-C4-cds47	3300014199-10-C4-cds47|3300014199-10-C4	Phd Antitoxin of toxin-antitoxin stability system	MRTVNIHEAKTHLSRLVEQAASGESFVIARAGKPLVKVMALDAPAAGQARRLGFLAGEISVPADFDVMGSEEIEHMFGGDA	66.988	4864097	COG4118	COG4118: COG4118 ,COGFAMS2, COG4118,V Antitoxin component of toxin-antitoxin stability system, DNA-binding transcriptional repressor	grade1	-	-	-	-	-	-	1	1	PF02604.19	PF02604	PhdYeFM_antitox	Antitoxin Phd_YefM, type II toxin-antitoxin system	60112	60357	-1
3300014199-10-C4	3300014199-10	3300014199-10-C4-cds48	3300014199-10-C4-cds48|3300014199-10-C4	EmrA Multidrug resistance efflux pump	MTAPPPALFRQEALRHHLQAEEGRGLVRVSPPWTWALLLALLSGLGAALLAAVLGRVEVTGRGRGILRPRSGIRLILAKVEGTVGQLQVRSGQEVKAGDLLVCIEAPPVQAQLLEARRQLETVRNHFRVTAALQDRAHAEQARRLAARLDKLRSQIASQRGSIDLQERNLHRSLILEREGILSPAAADLAREAAASAQRQLNLMEQALEQAAQEWAALAHGRQESLWQRRQTIQNAEVRAEALAFTLGQTVLQAPEDALVEAMLVKPGEVVRAGQALCKLIPRRAPLHAVAFLEEKDRAFVKPGDEVRLELDQLPYAEYGTLRARVERISDDLASRFEIQEALGDNPLPAVPTFRIELRVTDTHAVEQAGIPLRSGMLLNARFTLRRQRLITLVLDPLR…	66.988	4864097	COG1566	COG1566: COG1566 ,COGFAMS2, COG1566,V Multidrug resistance efflux pump	grade1	TIGR01843	TIGR01843: type_I_hlyD: type I secretion membrane fusion protein, HlyD family	grade3	K13408	raxA membrane fusion protein	grade1	2	2	PF13533.6~PF13437.6	PF13533~PF13437	Biotin_lipoyl_2~HlyD_3	Biotin-lipoyl like @ HlyD family secretion protein	60428	61639	-1
3300014199-10-C4	3300014199-10	3300014199-10-C4-cds49	3300014199-10-C4-cds49|3300014199-10-C4	Qor NADPH,quinone reductase and related Zn-dependent oxidoreductases	MPATNRFSAYLVSKDEKGACHGDVRTDLALDRLPAGDLLIRVECSSINYKDALSATGNPGVTKLYPHIPGIDAVGTVVTDQSGRFAPGAAVIVTGHRFGMDHWGGFAQYIRIPADWAVPLPAGLSPVESMRLGTAGFTAALAVDAIVTQERQRAEGPVLVTGATGGVAMVAIALLARLGRPVTAITRKEAARGRLRQLGATEVLAPEQLETSDKPLLKERWSGVVDTIGGAGLEHLLKTTAAGGVVTTCGMAAGSRFNTSVFPFILRGVSLVGIDSAEQPTGKRTRIWDLLATDWKVDLERICTEIGLDGITGCVREIMAGTHVGRTVVKL	66.988	4864097	COG0604	COG0604: COG0604 ,COGFAMS2, COG0604,CR NADPH:quinone reductase or related Zn-dependent oxidoreductase	grade1	TIGR02823	TIGR02823: oxido_YhdH: putative quinone oxidoreductase, YhdH/YhfP family	grade1	K00001	E1.1.1.1 adh alcohol dehydrogenase [EC:1.1.1.1]	grade1	1	1	PF00107.26	PF00107	ADH_zinc_N	Zinc-binding dehydrogenase	61731	62726	-1
3300014199-10-C4	3300014199-10	3300014199-10-C4-cds50	3300014199-10-C4-cds50|3300014199-10-C4	COG0011 Uncharacterized conserved protein	MHVIVDFTIVPVGTGLSLSPYVAEVERVLRGTGLHHELHANGTNVEGEWDAVMAAIRACHEALHAMGVARIHTDIKLGTRNDRDQCMADKVASVLKKI	66.988	4864097	COG0011	COG0011: COG0011 ,COGFAMS2, COG0011,S Uncharacterized conserved protein YqgV, UPF0045/DUF77 family	grade1	TIGR00106	TIGR00106: TIGR00106: uncharacterized protein, MTH1187 family	grade1	-	-	-	1	1	PF01910.17	PF01910	Thiamine_BP	Thiamine-binding protein	62822	63118	1
3300014199-10-C4	3300014199-10	3300014199-10-C4-cds51	3300014199-10-C4-cds51|3300014199-10-C4	NtrY Signal transduction histidine kinase involved in nitrogen fixation and metabolism regulation	MKKASSLVIHGHGFDGLYPPLFAGYGPAGLGLLIAVALAGAGALLWKSRARLKQMEGMVRVQTTELEESRARLLGFIRHASTAIAFKDLEGRFVLINPRYEALLGRPEAEILGRTLDQLLPLATCGPWLERERRVIQQLEEVQTEYAWSRDGGPARCLLAQKFPLMGVTGDCWGLGVIITDITERRDAERVHLQDQKLEALGILAGGLAHDFNNLLSAMEGNVELARLVTPQEGPVQAYLHTLEGLITRSSGLVQQLLAYAGRGRTVVVAMDLNRQVEEITRLLRASLSRKATLRLIPEPGLPLIKGDPAQIQQVIMNLVFNASEAVEAHSGVIAIRTGQETLSPADIQSNFPGQALEPGQYVFLAVADDGPGMPPEVLERMFDPFFTTKFTGRGLGLA…	66.988	4864097	COG0784	COG0784: COG0784 ,COGFAMS2, COG0784,T CheY chemotaxis protein or a CheY-like REC (receiver) domain	grade2	-	-	-	-	-	-	4	4	PF08448.10~PF02518.26~PF00072.24~PF01814.23	PF08448~PF02518~PF00072~PF01814	PAS_4~HATPase_c~Response_reg~Hemerythrin	PAS fold @ Histidine kinase-, DNA gyrase B-, and HSP90-like ATPase @ Response regulator receiver domain @ Hemerythrin HHE cation binding domain	63119	65284	-1
3300014199-10-C4	3300014199-10	3300014199-10-C4-cds52	3300014199-10-C4-cds52|3300014199-10-C4	DacC D-alanyl-D-alanine carboxypeptidase	MEFKRGVVWLVLMLGAGMAAGHARGIPATPRLVLRSASALVQDQGTGELLLQKNTDAAQPIASITKLMTAMVLLDSQPDMQAPITIEEEDKDTLRHSRSRLPVGTVLSRGEALLLALMASENRAAHALGRTYPAGLPAFVAAMNAKAASLGLATAHFQDPAGLSSGNVASARDLARIVDQAHHYALIRTCTTTEEVTIQGRSHPIQFHNTNRLLQSPRWQIGLSKTGFIDESGQCLVMQAELKHRPMVIVLLDSNGRGSRFGDADRIRQWMEGADPAMRPATRAVSRTVSRTVSRRVARLRQVRRRRSRI	66.988	4864097	COG1686	COG1686: COG1686 ,COGFAMS2, COG1686,M D-alanyl-D-alanine carboxypeptidase	grade2	-	-	-	-	-	-	1	1	PF00768.20	PF00768	Peptidase_S11	D-alanyl-D-alanine carboxypeptidase	65553	66485	1
3300014199-10-C4	3300014199-10	3300014199-10-C4-cds53	3300014199-10-C4-cds53|3300014199-10-C4	NIF system FeS cluster assembly, NifU, C-terminal	MPKIAEIEYTPNPNAVKFVLKEPVTSGFPKAFRDKEMAEYDELAKGLFAVPHVVSVFMQDKFLTVTKDDGVGWTELLPKLAPPIRQAPSVTGQAPGLAPHWDRPEVDENDPMIQDVRKVLAAAIMPALAADGGGLDVVGRHEKQIMIRYQGACTSCPSGLTGTLMAIEGILRKEVDPEIVVISV	66.988	4864097	COG0694	COG0694: COG0694 ,COGFAMS2, COG0694,O Fe-S cluster biogenesis protein NfuA, 4Fe-4S-binding domain	grade1	-	-	-	-	-	-	2	2	PF08712.11~PF01106.17	PF08712~PF01106	Nfu_N~NifU	Scaffold protein Nfu/NifU N terminal @ NifU-like domain	66500	67054	-1
3300014199-10-C4	3300014199-10	3300014199-10-C4-cds54	3300014199-10-C4-cds54|3300014199-10-C4	IscU NifU homolog involved in Fe-S cluster formation	MTDPRELYQEVIIEHNKKPRNYGDLEPCTHHAHGLNPLCGDDIVLKVVVADGIVQDIRFLGQGCAISKASSSLMTVNVKGKPLAEAELMVEQFRAMIRGTLDTAVDPNILGKLSLFQSVKNLPSRVKCAVLPWATLHSALHGEEIVSTE	66.988	4864097	COG0822	COG0822: COG0822 ,COGFAMS2, COG0822,O NifU homolog involved in Fe-S cluster formation	grade1	TIGR01994	TIGR01994: SUF_scaf_2: SUF system FeS assembly protein, NifU family	grade1	K04488	iscU nifU nitrogen fixation protein NifU and related proteins	grade1	1	1	PF01592.16	PF01592	NifU_N	NifU-like N terminal domain	67067	67516	-1
3300014199-10-C4	3300014199-10	3300014199-10-C4-cds55	3300014199-10-C4-cds55|3300014199-10-C4	csdA Selenocysteine lyase/Cysteine desulfurase	MTTATQALDIARIRQDFPRLNAPFHGKPVIYLDSAVSSLTPKPVVDRLTLYQTLEHTNVHRGVSTLSQEATDRFEEAREKVRAFINAPTAAQVIWTRGATESVNLVAQTFGRAQVKAGDEILLSAMEHHSNIVPWQLLAEEKGAKIKVIPMTDAGELILDDLESLLTERTRILGVTHVSNVLGTINPIKEIIARAHARNVPVLVDGAQGAPHLKVDVTDLDADFYVFSGHKMSGPTGIGVLYGRRELLEAMPPWHGGGSMILSVTWEKTTFCGLPTKFEAGTPAIAQAIGLGAAIDYLQALGLERIAAHEHDLLAYASERCAAIPGLRIIGQAKHKASVLSFVLEDIHPHDIGSILDHEGIVVRAGHHCAQPVMQRLGIPATTRASFSYFNTREEIDAL…	66.988	4864097	COG0520	COG0520: COG0520 ,COGFAMS2, COG0520,E Selenocysteine lyase/Cysteine desulfurase	grade1	TIGR01979	TIGR01979: sufS: cysteine desulfurase, SufS family	grade1	-	-	-	1	1	PF00266.19	PF00266	Aminotran_5	Aminotransferase class-V	67513	68748	-1
3300014199-10-C4	3300014199-10	3300014199-10-C4-cds56	3300014199-10-C4-cds56|3300014199-10-C4	SufB Cysteine desulfurase activator SufB	MAAVMERPLLPAILAQPRPAGWEPRRRQAEARLETLDWPGTRQEAWKYTDLAALKALDFTPGALAMVDITARILPEARGSRLVFVNGRYDSHHSNTSNLPAGVRLLNLASASELAHELGSLPTPGGTDPFAELNTARFQDGALVIIPKGIHLEAPLHVLYLSDQDGGQATCSLPRLFVVLERDASATLVEEFQGRGRYLTCAVAEVIVKENASLSHERIQRESAEAFHFSSLAARVERDGQYSCRTITFGGSLSRSTPQITLAHEGANLTLEGLCLLDDAQLADTHSFIDHTVPRCISRQTHKTIADGKSLAVFNGIIYVRKDAQNTDAQQQCRGLLLSTQARVDAKPQLEIYADDVKCAHGAAIGQLDPEAMFYLESRGLRPALARNLLTYAFASDLL…	66.988	4864097	COG0719	COG0719: COG0719 ,COGFAMS2, COG0719,O Fe-S cluster assembly scaffold protein SufB	grade1	TIGR01981	TIGR01981: sufD: FeS assembly protein SufD	grade1	K09015	sufD Fe-S cluster assembly protein SufD	grade1	1	1	PF01458.17	PF01458	UPF0051	Uncharacterized protein family (UPF0051)	68745	70031	-1
3300014199-10-C4	3300014199-10	3300014199-10-C4-cds57	3300014199-10-C4-cds57|3300014199-10-C4	sufC Cysteine desulfurase activator ATPase	MLSIRNLTARIGENDVLKGIDLEIKAGEVHAIMGPNGSGKSTLGKVLAGHPAYEVTGGEVLFDGRNLFELAADERARAGIFLGFQHPIEVPGVSNASFLRLAYNKKAESQGRDELDPLEFDDFIQEKIRLVKMDGSFLDRSLNEGFSGGEKKRNEILQMCVLEPRLAILDELDSGLDIDALRVLGEAVTSLMAPDRALMIITHFPRILETIQPDQVHVLSAGRIVRTGGMELALELEERGYDWLKAEVAPAGRA	66.988	4864097	COG0396	COG0396: COG0396 ,COGFAMS2, COG0396,O Fe-S cluster assembly ATPase SufC	grade1	TIGR01978	TIGR01978: sufC: FeS assembly ATPase SufC	grade1	K09013	sufC Fe-S cluster assembly ATP-binding protein	grade1	1	1	PF00005.27	PF00005	ABC_tran	ABC transporter	70031	70795	-1
3300014199-10-C4	3300014199-10	3300014199-10-C4-cds58	3300014199-10-C4-cds58|3300014199-10-C4	SufB Cysteine desulfurase activator SufB	MSTSLQQVTSEEYKYGFVTNIESDSVAAGLNEDVIRFISEKKGEPEWLLEFRLKAYRHWLTLTEPAWANVHYPSPDFQKIVYYSAPRPKSPKFQSMEEVDPELLRTFEKLGVPMNEQKALAGVAVDVVFDSVSVTTTYKSRLAELGIVFCSFSEAVREHPDLVKKYLGSVVPTSDNFYAALNSAVFTDGSFCFIPRGVTCPMDLSTYFRINNKESGQFERTLIVAEEGASVSYLEGCTAPQFDVNQLHAAVVELVALDDASIKYSTVQNWYAGDKDGVGGIFNFVTKRGLCKGRNSKISWTQVETGSAITWKYPSCVLLGENSVGEFYSVALTNHKQQADTGTKMVHIGRNTRSTIISKGISAGESANSYRGLVKIMGKAESARNFSQCDSMLIGSRCS…	66.988	4864097	COG0719	COG0719: COG0719 ,COGFAMS2, COG0719,O Fe-S cluster assembly scaffold protein SufB	grade1	TIGR01980	TIGR01980: sufB: FeS assembly protein SufB	grade1	K09014	sufB Fe-S cluster assembly protein SufB	grade1	1	1	PF01458.17	PF01458	UPF0051	Uncharacterized protein family (UPF0051)	70828	72267	-1
3300014199-10-C4	3300014199-10	3300014199-10-C4-cds59	3300014199-10-C4-cds59|3300014199-10-C4	hypothetical protein	MANDSPGTYCQNCFTWNPGEREICRKCGTRLLIVAGDQTWEEEEPIEADDDLDEHLLERITGLEETLRRVETYLETVSDQLGRLERSEVMLRNGLMSLVQEMEQKGQLDGQAFSSRWEQLVEENLQLISAREMFTRYRARILPIAKPKAVSQLRRALLETSALLDNGLLPEAATRLGEAVAMDSKNYELLFTVAALKEVAQVWDEAEQLARKVVALSPRHYEGWMLLAKILQDDPERADAAIETLRTAADLRPDEVAPKVQLAELLLDEDDLQGALESAKEAVGVQRDGETLSLLAEILLARGEAAKAITLLKEASGFLPGDLRIRELLAEGYILADERPKAFTILQELLRQHPGDHDLLLLLDAESPAQLRSARGGKAEAGFLLDEAEDWLAEDNLAE…	66.988	4864097	COG0457	COG0457: COG0457 ,COGFAMS2, COG0457,R Tetratricopeptide (TPR) repeat	grade2	-	-	-	-	-	-	-	-	-	-	-	-	72344	74197	-1
3300014199-10-C4	3300014199-10	3300014199-10-C4-cds60	3300014199-10-C4-cds60|3300014199-10-C4	PilF Tfp pilus assembly protein PilF	MSDQEKKQEAMEMVGKAYQHHMRGEIERAIELYTKSLELHGTPEAYTYRGWARSYHKDFAAAIADCHRAIDLDPEFGAPYNDIGAYYLEMGQYEDAIPWLRMALKAKRYESYCYPHFNLGRAFEAQDHLDQALEHFQSALRENPGYALAAKAVERVKEKRSLRENVSPAGGH	66.988	4864097	COG3063	COG3063: COG3063 ,COGFAMS2, COG3063,NW Tfp pilus assembly protein PilF	grade3	TIGR02521	TIGR02521: type_IV_pilW: type IV pilus biogenesis/stability protein PilW	grade2	-	-	-	2	2	PF13432.6~PF13424.6	PF13432~PF13424	TPR_16~TPR_12	Tetratricopeptide repeat @ Tetratricopeptide repeat	74299	74817	1
3300014199-10-C4	3300014199-10	3300014199-10-C4-cds61	3300014199-10-C4-cds61|3300014199-10-C4	COG2107 Predicted periplasmic solute-binding protein	MPFTIAHSPDSDDAYMMAPLALGWLDPEGFAFRFVRKDIETLNTEALDNRYEVTAISFGAYPELMDKYELLTAGSSIQEGTGPLVVARTAMTAEQLRTVTVAIPGLRTSAYLAMRKWQPDLRVELLPFDQIMPAVLDGRYQAGLLIHESQLMYREQGLHLVQDLGAWWKADCDLPLPMGGNAIRRSLPQVVKDRFAGLMRRSVELAMVRHDESVAYAQSFGRGMDTGMVGRYVRAWVNEFTVDPGTRGRAAVDRLLGLEARWVQG	66.988	4864097	COG2107	COG2107: COG2107 ,COGFAMS2, COG2107,R Predicted periplasmic solute-binding protein	grade1	-	-	-	K11785	mqnD 1 4-dihydroxy-6-naphthoate synthase [EC:1.14.-.-]	grade1	1	1	PF02621.14	PF02621	VitK2_biosynth	Menaquinone biosynthesis	74817	75614	1
3300014199-10-C4	3300014199-10	3300014199-10-C4-cds62	3300014199-10-C4-cds62|3300014199-10-C4	PKD domain containing protein	MRLRTFITRVFMPFAILGALAGCGGGGSSTSNLQSSGAAPVTSITGVTPNDAQLSEYKPYTFSASAVDSTIGRSIASFVWNFGDGTGNITVSAVNSACSIQHDFQTAGGFNVLVTAKDDQGLAGTTASLSETVVSAPTPVTVLPTVPSGPTTLQVQIPGAVQFTFQFTATTTATGATIGPANVAFTVGDTSGTGYTQPLVGTITQSGSTFSVPVTFYANSSTGSRTATPTVTVTDSLGNNSARATFPVITIASTGVNHPPTVLITQPASTPTNAFTSKPVTLTFTLTDQDGDVVSYDVSWGDGTADSTGNTGAANTIQGVPVSLTHAFPDSFTSTSRIATVTVTANDGRTPNPLPFQTTVFDVTFNAYPTATILSPQASGTLPNPLPAGVPAPSSTTPE…	66.988	4864097	-	-	-	-	-	-	-	-	-	1	1	PF00801.20	PF00801	PKD	PKD domain	75739	79383	1
3300014199-10-C4	3300014199-10	3300014199-10-C4-cds63	3300014199-10-C4-cds63|3300014199-10-C4	hypothetical protein	MKTSSILIMVLAAGALGAQDAPKLDGRIQVFAELSRPTQITVAQPGGDSPDVKDQPKRQIGGGIRFLGELASHPGWYYEIGGMFDAASYFTYNGNIAPVYTLDMTGVKVSDSYWSLGGAYMGKIGDSLTWGAHLEGRGEHLRISGQANYNGTVFYLNQGNTYLRPWVRGSFDYTFTSIGAEKHPYVGLEGSYALLRTSQISTPDLSNFDDRNLRSLAPRASAALYAGIRF	66.988	4864097	-	-	-	-	-	-	-	-	-	-	-	-	-	-	-	79426	80118	1
3300014199-10-C4	3300014199-10	3300014199-10-C4-cds64	3300014199-10-C4-cds64|3300014199-10-C4	ArgD Ornithine/acetylornithine aminotransferase	MTVDPTLPSRLIDQEARYGAANYHSSDMVCTRADGAYVWDVQGSRYMDFHAGCGAVAQGHNHTRIAAAMVEQCLRLCLTSRAYRNDRLPPLLEKLCTLTGFSQALLMNSGSEAVETAIKAVRRWGYRHKRIRPGRAEIIAFSGNFHGRTTTLVSLSDTPEATEGFGPFTPGFRIVPYGSLAAVKAAAGPDTCGVLVEPVQGEAGVIVPPKGFLRGLRKFCDSQRIMLIADEIQSGLGRTGKLFAFEHEGIRPDGVAIGKALSGGFYPVSALLGSQELMSVFTPGSHGSTFGGNPLACAVASAALDVLVEEKLVDRAAELGAYLLEQLRAMDGNRVKEIRGIGLWAGIELRPEQGGARAACEALRQEGLLCQETREHTIRLAPPLVITREQLDWALARLK…	66.988	4864097	COG4992	COG4992: COG4992 ,COGFAMS2, COG4992,E Acetylornithine/succinyldiaminopimelate/putrescine aminotransferase	grade1	TIGR01885	TIGR01885: Orn_aminotrans: ornithine--oxo-acid transaminase	grade1	K00819	rocD OAT ornithine--oxo-acid transaminase [EC:2.6.1.13]	grade1	1	1	PF00202.21	PF00202	Aminotran_3	Aminotransferase class-III	80115	81326	-1
3300014199-10-C4	3300014199-10	3300014199-10-C4-cds65	3300014199-10-C4-cds65|3300014199-10-C4	Phosphatidic acid phosphatase type 2/haloperoxidase	MPRSPLICLLTLSLAWAQPSLLAAAQAFAAAAEPDWVAIAGTYPALGSPQSKAELTTMHWLQNTRTQADVARAWVETHPDLALFLTALGSGMDASNFPATAALLKQAKEDLKPIVANLKNSFNRPRPYVIDPTLIPALAQDGSPSFPSKHAALGILFADLLTLLDPADQGGFARAGKLIGDDRVMAGLHWPSDDTAGQRLGKAFASYWLTRPGNGQMLQNAATEWSQAGGAHRGGVPHL	66.988	4864097	COG0671	COG0671: COG0671 ,COGFAMS2, COG0671,I Membrane-associated phospholipid phosphatase	grade1	-	-	-	K09474	phoN acid phosphatase (class A) [EC:3.1.3.2]	grade1	1	1	PF01569.21	PF01569	PAP2	PAP2 superfamily	81540	82259	1
3300014199-10-C4	3300014199-10	3300014199-10-C4-cds66	3300014199-10-C4-cds66|3300014199-10-C4	WYL domain containing protein	MAPRKTATPKSEPTPEPLKEPKAPVRPRTKKAAKEPLAAAPVAEPEAPAAKTRKPRTAPVKARKQPASAEAALPVPEVAPAVAEVALPVPEAVPVDAAPVQPAVDPASLVTDQARAVLLAIQEGRAVELLFVDAENNPPRTFEPRQLIFDTFAKGWYVWGWDRRYNAERHHLLSLIAQVNPVEGMGRAAQGPYKEGTAANLIGGWLGGEPIRVKAVLLKQWIFAVRQAPAPFPEFAIEDLEEGKAQVSFTATDLRAITRWVMQFGDGIQILEPQRLLDRIKQVGLAWGGKPAAQAPPAPAQPKPQPRQEPREQRSEHKEHRQEHRFEGKPEAAPERAERKAPEQPRHARESHEAPKPSKPGKIEIRIDRL	66.988	4864097	COG2378	COG2378: COG2378 ,COGFAMS2, COG2378,K Predicted DNA-binding transcriptional regulator YafY, contains an HTH and WYL domains	grade3	-	-	-	-	-	-	1	1	PF13280.6	PF13280	WYL	WYL domain	82263	83375	-1
3300014199-10-C4	3300014199-10	3300014199-10-C4-cds67	3300014199-10-C4-cds67|3300014199-10-C4	XerD Site-specific recombinase XerD	MPKKPEFPAPAGGWPLGWGASLREFEVFLAVERGLSANTVSGYLSDLRLLVLWACERELAPSDLDRDRVTGFLVSQQGSGKAARSVARLASALRQLLGFLRMEGEGAAGPEAVVRPPRPPRILPRTLTESQVEALLAAPDLNTPLGVRDRAWIELLYASGLRVSELAGLSARTVYLDEGFLKILGKGRKERLIPFGQSAEHWMRAWIVLRPGFHPREDTLFVGRLGETLSRQHLWRMLKAYARSAGISPAEVSPHVLRHAFATHLLDHGADLRAVQAMLGHADISTTQIYTHVHQARLRVLYDRLHPRSGEK	66.988	4864097	COG4974	COG4974: COG4974 ,COGFAMS2, COG4974,L Site-specific recombinase XerD	grade1	TIGR02225	TIGR02225: recomb_XerD: tyrosine recombinase XerD	grade1	K04763	xerD integrase/recombinase XerD	grade1	2	2	PF02899.17~PF00589.22	PF02899~PF00589	Phage_int_SAM_1~Phage_integrase	Phage integrase, N-terminal SAM-like domain @ Phage integrase family	83444	84382	-1
3300014199-10-C4	3300014199-10	3300014199-10-C4-cds68	3300014199-10-C4-cds68|3300014199-10-C4	AcpP Acyl carrier protein	MAEIRKKVIAIIAEQLAKPEDSISENSHFVDDLGADSLDTVEIIMAIEEAFGIEIPESEQEKIRTVGDAISYIEKNAKA	66.988	4864097	COG0236	COG0236: COG0236 ,COGFAMS2, COG0236,IQ Acyl carrier protein	grade1	TIGR00517	TIGR00517: acyl_carrier: acyl carrier protein	grade1	K02078	acpP acyl carrier protein	grade1	1	1	PF00550.25	PF00550	PP-binding	Phosphopantetheine attachment site	84452	84691	1
3300014199-10-C4	3300014199-10	3300014199-10-C4-cds69	3300014199-10-C4-cds69|3300014199-10-C4	FabB 3-oxoacyl-(acyl-carrier-protein) synthase	MTTIQRRRVVITGMGTVNPCGLSVAETWDNLLAGRSGIGLITKFDTTDFSCKIAGQVKGFNPDLCIDKKDQKKMDIFIQYAMAAATEAMNDSGLAALDLSKAEREMFGVGIGSGIGGLSTIFEESNGYRGPRRTSPFFIPSLIINLAGGFVSIKYGLQGPNSAVATACATGTHAIGDAARQIMFGYADRMLAGGSDSVINPLGVGGFAAMRALSTRNDAPTEASRPFDKGRDGFVMGEGAGLVVLEEYEMAKARGAKIYAEIAGYGMSGDAHHITSPSEDGDGPMRVMNAAIKDAGIVPEQIGYVNTHGTSTPAGDRIECTALNRVFGAYAKRLKVSSTKSMTGHLLGAAGGLETIVSALVARDGRIPPTINVVDQDPACDLDVTANVAGTFDGEYTLN…	66.988	4864097	COG0304	COG0304: COG0304 ,COGFAMS2, COG0304,IQ 3-oxoacyl-(acyl-carrier-protein) synthase	grade1	TIGR03150	TIGR03150: fabF: beta-ketoacyl-acyl-carrier-protein synthase II	grade1	K09458	fabF 3-oxoacyl-[acyl-carrier-protein] synthase II [EC:2.3.1.179]	grade1	2	2	PF00109.26~PF02801.22	PF00109~PF02801	ketoacyl-synt~Ketoacyl-synt_C	Beta-ketoacyl synthase, N-terminal domain @ Beta-ketoacyl synthase, C-terminal domain	84870	86120	1
3300014199-10-C4	3300014199-10	3300014199-10-C4-cds70	3300014199-10-C4-cds70|3300014199-10-C4	UvrB Helicase subunit of the DNA excision repair complex	MATPRSFKLQAPYQAAGDQPEAIEQLVRGFEAGDRFQTLLGVTGSGKTFTMASAIARLGRPALIFAPNKTLAAQLFTEFKQFFPENAVEYFVSYYDYYQPEAYVPERDLFIDKDAKINEELEKLRLSATRSLLERRDTIVVASVSCVYGLGDPSSYLNLSVQLKVGDTRDRAMLLRDLVAIQYARNQIAFEPGVFRVRGDVVEVYPAYEDVAYRIELWGDEIERLSRIDPLRGVVLEKVEELVIWPKSHYVTPEDRLKSAIREIKVELEAREEDLRSQGRIVELQRLHQRTIYDIEMMKEMGYCSGIENYSRFLDGRKPGEPPHTLLDYFPEDFIMFMDESHVATGQLRGMYLGDRSRKQTLVDYGFRLPAALDNRPLRFEEFEARVNQLVFVSATPGD…	66.988	4864097	COG0556	COG0556: COG0556 ,COGFAMS2, COG0556,L Excinuclease UvrABC helicase subunit UvrB	grade1	TIGR00631	TIGR00631: uvrb: excinuclease ABC subunit B	grade1	K03702	uvrB excinuclease ABC subunit B	grade1	5	5	PF04851.15~PF17757.1~PF00271.31~PF12344.8~PF02151.19	PF04851~PF17757~PF00271~PF12344~PF02151	ResIII~UvrB_inter~Helicase_C~UvrB~UVR	Type III restriction enzyme, res subunit @ UvrB interaction domain @ Helicase conserved C-terminal domain @ Ultra-violet resistance protein B @ UvrB/uvrC motif	86167	88173	1
3300014199-10-C4	3300014199-10	3300014199-10-C4-cds71	3300014199-10-C4-cds71|3300014199-10-C4	hypothetical protein	MPLQAVSAQAQGKVAPLGSFVGSSSPLTQPGFRASAYLLSLSGPAATILDGTDVMAASTSPLGLVQTSQGDSEAEAAPDAVTNADRDVAAATANATQASQLADDARAAAIAAAAASNAATNAFYAANASGAVSQGSASVATDATAKYMGAGAMGLPDRAMSAYLAIQNAIPAVGGVLAASAMAANTSSNPQNGTPGRAQSQVPAMTNGGNFFDFLS	66.988	4864097	-	-	-	-	-	-	-	-	-	-	-	-	-	-	-	88282	88932	1
3300014199-10-C4	3300014199-10	3300014199-10-C4-cds72	3300014199-10-C4-cds72|3300014199-10-C4	inosine 5'-monophosphate dehydrogenase	MLTLPLTQALTFDDVLLVPGSSDVHPKDVDLGTQLTAEIRLGVPLLSAAMDTVTEGRLAIALAQQGGMGIIHKNLPIERQADEVDKVKRSESGMITDPIVIRPDAPIREAEAMMAKYRISGVPVVENGKLVGILTNRDLRFETRWDLPVREVMTCKNLVTVPVGTTLQEARAILQKHRIEKLLVVDDLGALRGLITVKDIQKSTEYPFSCKDSQGRLRVGAALGVSADLLERAQAMVAARVDMLCLDSSHGHSRGVLDALRKLRAAFPDMAIIAGNVATYQGAKDLCQAGASAVKVGIGPGSICTTRIVTGAGMPQITAILEASRACREHKVACIADGGIKFSGDIAKAIAAGADCVMIGGLFAGTEEAPGETIFYSGRTFKSYRGMGSMGAMKDGSKD…	66.988	4864097	COG0516	COG0516: COG0516 ,COGFAMS2, COG0516,F IMP dehydrogenase/GMP reductase	grade1	TIGR01302	TIGR01302: IMP_dehydrog: inosine-5'-monophosphate dehydrogenase	grade1	K00088	guaB IMP dehydrogenase [EC:1.1.1.205]	grade1	3	2	PF00478.25~PF00571.28~PF00571.28	PF00478~PF00571~PF00571	IMPDH~CBS~CBS	IMP dehydrogenase / GMP reductase domain @ CBS domain @ CBS domain	89153	90613	-1
3300014199-10-C4	3300014199-10	3300014199-10-C4-cds73	3300014199-10-C4-cds73|3300014199-10-C4	COG1592 Rubrerythrin	MEFKDSRTAQNLLKAFAGESQARNRYTFAAGIARKEGLEHVAAVFEETAANEQVHAGLFYKVLAKLAPSALEITAGYPVVAGDTAAQLKAAVAGENEEWSALYPEFARIAREEDFPEAARVFEWVSKVEKEHEDRFRRLLDHVVNGTVFQRGEKIFWRCLECGHIHEGVSAPKACPVCLKPQAFFAPVGEKF	66.988	4864097	COG1592	COG1592: COG1592 ,COGFAMS2, COG1592,C Rubrerythrin	grade1	-	-	-	K03594	bfr bacterioferritin [EC:1.16.3.1]	grade1	1	1	PF02915.17	PF02915	Rubrerythrin	Rubrerythrin	90731	91309	-1
3300014199-10-C4	3300014199-10	3300014199-10-C4-cds74	3300014199-10-C4-cds74|3300014199-10-C4	pyruv_ox_red, pyruvate,ferredoxin (flavodoxin) oxidoreductase	MAARRMVTLDGNEATASVAHRTAEVIAIYPITPSSNMGEWSDEWSAQGKKNIWNTVPAVVEMQSEGGAAGAVHGAMQAGALTTSFTASQGLLLFIPNMYKIAGELIPFVLHVTARTIATHALSIFGDHADVMGCRQTGFAMLSSDSVQQAHDFALIAQASTMKSRVPFLHFFDGFRTSHEVSKIEMLNDEDLRQMVTESMVADYRSRALTPDKPVLRGSAQNPDVYFQAREACNSFYNATPAIVQGEMDTFAKMTGRQYHLFDYFGAPDAERVMIILGSGGDTAHEYVEWALAKGEKIGVLKVRLFRPFSIKDFVGALPKTVKKLAVMDRCKETGAIGDPLYLDVVTALREASEEGISHFDVAPKVVGGRYGLSSKEFNPSMIKAIYDNLAKDKPKNHF…	66.988	4864097	-	-	-	TIGR02176	TIGR02176: pyruv_ox_red: pyruvate:ferredoxin (flavodoxin) oxidoreductase	grade1	K03737	por nifJ pyruvate-ferredoxin/flavodoxin oxidoreductase [EC:1.2.7.1 1.2.7.-]	grade1	6	6	PF01855.19~PF17147.4~PF01558.18~PF10371.9~PF13484.6~PF02775.21	PF01855~PF17147~PF01558~PF10371~PF13484~PF02775	POR_N~PFOR_II~POR~EKR~Fer4_16~TPP_enzyme_C	Pyruvate flavodoxin/ferredoxin oxidoreductase, thiamine diP-bdg @ Pyruvate:ferredoxin oxidoreductase core domain II @ Pyruvate ferredoxin/flavodoxin oxidoreductase @ Domain of unknown function @ 4Fe-4S double cluster binding domain @ Thiamine pyrophosphate enzyme, C-terminal TPP binding domain	91621	95217	1
3300014199-10-C4	3300014199-10	3300014199-10-C4-cds75	3300014199-10-C4-cds75|3300014199-10-C4	PyrD Dihydroorotate dehydrogenase	MNLKTRYLGLQLAHPLMAGASPLANDLDMVRRLEDAGVAAITMPSLFEEQITREQSGTLYDLEAGSESFAEATTYFANIGDVRLGPDNYLDQIRKVKAAVKVPVIASLNGVTSSGWLDFAKQIQEAGADALELNLYYLASNPLETADTVEKRQLEIVRTVRSSVTLPIAVKLSPFFTSLAHFVKVLEGAGADAVVLFNRFYQPDLDIEALEVEPSLNLSTPSTLRLRLRWLAMLYSQIGIPMAVSGGVHTAEGAIKATMAGATGIQMVSALLMHGPERIKTVRQDMVQWMEEHEYESLDQMRGSLSLDKCPTPQAFERANYMRVLAGWKA	66.988	4864097	COG0167	COG0167: COG0167 ,COGFAMS2, COG0167,F Dihydroorotate dehydrogenase	grade1	TIGR01037	TIGR01037: pyrD_sub1_fam: dihydroorotate dehydrogenase family protein	grade1	K00226	pyrD dihydroorotate dehydrogenase (fumarate) [EC:1.3.98.1]	grade1	1	1	PF01180.21	PF01180	DHO_dh	Dihydroorotate dehydrogenase	95359	96351	1
3300014199-10-C4	3300014199-10	3300014199-10-C4-cds76	3300014199-10-C4-cds76|3300014199-10-C4	COG0637 Predicted phosphatase/phosphohexomutase	MVDGVHPLDLVIFDCDGVLVESEILANRCEFEALRECGCALEQPEYVELAVGRKAYQIDALLKERFGLELPEGFWNGTARRLDPLLHSELEAVEGVDAAVRALDLDTCVASSSSTARLRLELGVTGLLPLFEGRIYSAEAVPHPKPAPDVYLYAAQAMGRVPRQCLVIEDSLVGVQAGLAAGMQVLAFTGGRHITPAMRQRLGQSGARACFGRMAELPRLVAAYAFQPASTRM	66.988	4864097	COG0637	COG0637: COG0637 ,COGFAMS2, COG0637,GR Beta-phosphoglucomutase or related phosphatase, HAD superfamily	grade1	TIGR02009	TIGR02009: PGMB-YQAB-SF: beta-phosphoglucomutase family hydrolase	grade1	K19270	yfbT yniC sugar-phosphatase [EC:3.1.3.23]	grade1	1	1	PF13419.6	PF13419	HAD_2	Haloacid dehalogenase-like hydrolase	96318	97019	-1
3300014199-10-C4	3300014199-10	3300014199-10-C4-cds77	3300014199-10-C4-cds77|3300014199-10-C4	NfnB Nitroreductase	MDAIEALNTRRSIRAFTSRPVSLDLVRELIRAAMHAPSAGNEQPWHFIIITDHELLNRIPDFHPYAGMMAEAPVAVLVCGDPRQEKHPGMWVQDLAAATQNLLLAAHAKGLGAVWVGVHPREDRILALRKLIEMPEAVIPFALIPLGHPAEKADAEDRYRPELIHLNQW	66.988	4864097	COG0778	COG0778: COG0778 ,COGFAMS2, COG0778,C Nitroreductase	grade1	-	-	-	K19285	nfrA1 FMN reductase (NADPH) [EC:1.5.1.38]	grade2	2	1	PF00881.24~PF00881.24	PF00881~PF00881	Nitroreductase~Nitroreductase	Nitroreductase family @ Nitroreductase family	97013	97522	-1
3300014199-10-C4	3300014199-10	3300014199-10-C4-cds78	3300014199-10-C4-cds78|3300014199-10-C4	COG1574 Predicted metal-dependent hydrolase with the TIM-barrel fold	MIQTIDIPWLYDRHSHVSLYAALAGSPDLSGCTPPEALALLRGLPGDRVTTVVGWHSSRLRFTPEQLEPLPPAILINFSLHGFALTGAARRILGQDHPELLERQGDPEWCERNMERLLAFFGQSAGLTAAKLDSFMAGLQRVGIGAVEDMLLTDEGALRVIQGSSWSGRIRCWTTPAIYRTLGPDAQAAVAGLKLFTDGALGARTAAMERPFLGGGGDGLLIYTGPGLEQELADLQALGKPIAIHAIGARAVDQALTALERIKAQNLAFPWVRMEHVQFISLADARRAKALGIILSMQPNFNSDSEDYADRLCPADLAANNPFRMLLDQAGFHCGEDLILGSDGMPHGVEYALQWSLYPAFPGQRLSVEELTAGFGLPPAGQGRCTLSVDEDRRKVRLL…	66.988	4864097	COG1574	COG1574: COG1574 ,COGFAMS2, COG1574,R Predicted amidohydrolase YtcJ	grade2	-	-	-	K07047	K07047 uncharacterized protein	grade2	1	1	PF07969.11	PF07969	Amidohydro_3	Amidohydrolase family	97626	98885	1
3300014199-10-C4	3300014199-10	3300014199-10-C4-cds79	3300014199-10-C4-cds79|3300014199-10-C4	COG1896 Predicted hydrolases of HD superfamily	MDHPPLTRQLAFIVEVDRLKEVLRQTPLASGARRENSAEHSWHLAIMASVLTSYAAEPVDLLRVLRMLLIHDVVEIDAGDTFAFDDGGNATKVEREERAAVRIFGMLPPDQRDAFRALWDEFEAGTTPESRYANALDRLQPLLLNAENGGGSWRTHGIRRAQVLKRMDPIRTALPELWPGVMAVVDWACAERHLLP	66.988	4864097	COG1896	COG1896: COG1896 ,COGFAMS2, COG1896,FR 5'-deoxynucleotidase YfbR and related HD superfamily hydrolases	grade1	-	-	-	K07023	K07023 putative hydrolases of HD superfamily	grade1	1	1	PF13023.6	PF13023	HD_3	HD domain	99017	99607	1
3300014199-10-C4	3300014199-10	3300014199-10-C4-cds80	3300014199-10-C4-cds80|3300014199-10-C4	Outer membrane protein beta-barrel domain containing protein	MKTVQMLALTSLMALALTGTQALQAQGLDLGIQATGSIPKGDLGSNSFLDSKLGYGGGVHLAIAVPGGALVPRIDYTEYENHGNGEAKASMLQAGVDYDFYFNRESNTGPYLGVGAGYGSTRFKQATPNLNDTPNNIYYAGQLGYMFTHHLGVEARYTYAEYKPHFSGGTPEYSSPTLNASLILQF	66.988	4864097	-	-	-	-	-	-	-	-	-	1	1	PF13505.6	PF13505	OMP_b-brl	Outer membrane protein beta-barrel domain	99869	100429	1
3300014199-10-C4	3300014199-10	3300014199-10-C4-cds81	3300014199-10-C4-cds81|3300014199-10-C4	hypothetical protein	MKKLAYLLVAAALIIPAFAQSPAAASAPAMFAQSSSTTTNNSTTSTATETTKPGKKSIKVKKVKKTSSKTSTTTPAPAPAAAPALLAQAPSTTTTNDSTTTTTETAKPVKKAKKAKKEKKTTTTTSSSSTTTNP	66.988	4864097	-	-	-	-	-	-	-	-	-	-	-	-	-	-	-	100504	100908	-1
3300014199-10-C4	3300014199-10	3300014199-10-C4-cds82	3300014199-10-C4-cds82|3300014199-10-C4	CsbD-like domain containing protein	MKSAANDKVKGLFHEAKGKIKEVAGKVTRQPDLEAAGTVEKIAGKVQVKVGQIKTVLNK	66.988	4864097	COG3237	COG3237: COG3237 ,COGFAMS2, COG3237,S Uncharacterized conserved protein YjbJ, UPF0337 family	grade1	-	-	-	-	-	-	1	1	PF05532.12	PF05532	CsbD	CsbD-like	101405	101584	1
3300014199-10-C4	3300014199-10	3300014199-10-C4-cds83	3300014199-10-C4-cds83|3300014199-10-C4	hypothetical protein	MPIITFIIGCLVGLVAGMIIVAGSWRKALGLLGSYATRTANTPAAQMPPPAPKVLSSEATPPEPAPSTPSSRT	66.988	4864097	-	-	-	-	-	-	-	-	-	-	-	-	-	-	-	101688	101909	-1
3300014199-10-C4	3300014199-10	3300014199-10-C4-cds84	3300014199-10-C4-cds84|3300014199-10-C4	UvrD Superfamily I DNA and RNA helicases	MHSAKPEHPLLRNLNPPQREAVTHVDGPLLILAGAGSGKTTVITRRIAWLIEEEGVRPGCILAMTFTNKAAGEMAERVQRLVSVPAGQLWVSTFHSFCTRILRREGDRTPVGRDFVIFDPSDQRSLVKQVLAELKLPEKQYHPKKMLEVISDFKNRCLLPQEAREGCQDAWTRKVLDVYDLYQQGLKQNRACDFDDLLLHTERLFRDESVQAAYAERFRYILVDEYQDTNKAQYLLVQHLARAHHNLCVVGDEDQSIYGWRGADIRNILDFQRDFPEAVQIKLEQNYRSTQKILDAASSVIANNTQRLGKTLWTDLGAGNSITFKLLDEGRLESDYVVQRIREERRHAPEARMAVLYRANWQSRQLEEALRAENIPYKLVGGTKFYERQEVKDLLAYLR…	66.988	4864097	COG0210	COG0210: COG0210 ,COGFAMS2, COG0210,L Superfamily I DNA or RNA helicase	grade1	TIGR01073	TIGR01073: pcrA: ATP-dependent DNA helicase PcrA	grade1	K03657	uvrD pcrA DNA helicase II / ATP-dependent DNA helicase PcrA [EC:3.6.4.12]	grade1	2	2	PF00580.21~PF13361.6	PF00580~PF13361	UvrD-helicase~UvrD_C	UvrD/REP helicase N-terminal domain @ UvrD-like helicase C-terminal domain	102163	104430	1
3300014199-10-C4	3300014199-10	3300014199-10-C4-cds85	3300014199-10-C4-cds85|3300014199-10-C4	Transglutaminase-like	MKAAPWLDHLPPWLAWGAIAATGAYAPGEWLLMALPLLAAALVQWRGWATARWQRGLELLALAVFLLQFLLHLGLLLSLVNLLFLLCGVRLCLPRGIPQRRQLILMGFLLFLSTTVSTADLDFLLWALAWVAAAAALFLQLNWEQASRLRRGPYQAPPYTLVLGWTAAVLVLGAGFFVILPRLHLGLSRLPVSVQGLGGMQSGLSDVLDLGGHGPILANREVALRILPVAQLSPQARQDYSAAMGLLRGLALEALDGQRWEVDADTPRRGRTQWSGRSASRPLVADLFVGPNLLGVVPLPYGEADLDPPPGDALRFGRGASLRWVFPVRRFTSVRLALSPAALDPEPPPAGQRLALLTATGQDTRSAADWSLRQVPATLPARQLAEQLTRALRSSFSYT…	66.988	4864097	-	-	-	-	-	-	-	-	-	2	2	PF11992.8~PF01841.19	PF11992~PF01841	DUF3488~Transglut_core	Domain of unknown function (DUF3488) @ Transglutaminase-like superfamily	104427	106382	-1
3300014199-10-C4	3300014199-10	3300014199-10-C4-cds86	3300014199-10-C4-cds86|3300014199-10-C4	COG2377 Predicted molecular chaperone distantly related to HSP70-fold metalloproteases	MFPLPPFPAGAPWTVLGLMAGTSADGADAALIRVAPAGFRNGKPFLELLGHYHEPYPARLRKAVLAAAADQMAPSELCVLQRQLGEHHARTAAVLVRDLGQQPTLASLHGQTVQHRPAQGATLQLAEPYLMAEQLRCPVIWDLRRRDMALGGQGAPLVPLTELWLHGQGKPWVALNLGGIANATVWDGQRLHAWDLGPAMSLLDLAADRWLGQPFDPDGGNAGGKADIRLVDRFLDHAYFRKAPPKSTGRELFGALWLRAEAARLEALALPDRLATLAAFTAGAVAQELRAWGPALPPGTALLVSGGGFRHRRVRLELIQRLPGLSLEEDLHFPPGAREAVSWALLGAASAAGVAGNLPEVTGASRAVLLGSWVAG	66.988	4864097	COG2377	COG2377: COG2377 ,COGFAMS2, COG2377,M 1,6-Anhydro-N-acetylmuramate kinase	grade1	-	-	-	K09001	anmK anhydro-N-acetylmuramic acid kinase [EC:2.7.1.170]	grade1	1	1	PF03702.14	PF03702	AnmK	Anhydro-N-acetylmuramic acid kinase	106379	107509	-1
3300014199-10-C4	3300014199-10	3300014199-10-C4-cds87	3300014199-10-C4-cds87|3300014199-10-C4	Cytidyltransferase-like domain	MFDAVLERHGWTAEPGSLARAAREAPLDAALTLALELAGEPAGPLEPWKRAMQAEARRRLYPQRFGAADPASARVAEAFFPLAGAALPWLDADAIAARLPFQPLAEEERLQWPSGEEYRRLLEHLEGEGFLVTLAMAQYWQGLTIQDHVLGVTGLALWIGRQLAQAIPVDLPLLHGGAIGHDVGKFGCVGDEARRIPRLHYYYTHQYYASRDLGGLGHIATNHSCWDLELIRLPIETQVLIYCDFRVKEITDGQGRRRMAVISLKEAFDTILDKLESVDQEKYLRYRAVYGRLRDMEAYALTLGVVLDPPGFPRSGRARPYLPEGLDIVALMAGRQRPDAAVLATGAQVAGTARLLATAHSIGVMARLRDLPSLRRLLEEIRSFRGWRELRTYLGILGD…	66.988	4864097	-	-	-	-	-	-	-	-	-	1	1	PF01467.26	PF01467	CTP_transf_like	Cytidylyltransferase-like	107573	112339	1
3300014199-10-C4	3300014199-10	3300014199-10-C4-cds88	3300014199-10-C4-cds88|3300014199-10-C4	GdhA Glutamate dehydrogenase/leucine dehydrogenase	MTFTLQLPTSSVSHYVQQFFDRLIAKNPGENEFHQAVKEVVETLVPCLERHPEFISNLILERLTEPDRIFQFRVAWQDDKGAIQVNKGFRVEFNNAIGPYKGGLRFHPTVNLGILKFLGFEQILKNSLTTVPMGGAKGGTDFDPKGKSDWEVMRFCQAFMKELYRHIGQNIDVPAGDIGVGGREIGYLFGEFKKLTHSWEGVLTGKGLGWGGSLIRPEATGYGATYFAEEMLKTRGDSLKGKVCVVSGSGNVAQYTVQKVNQLGGKVITLSDSNGTILDKNGIEGEKWDFIMDLKNNRRGRIKEYADKFKCEYFEGMRPWFVKCDVAFPCATQNEVNQEDAQMLVDHGCFVVSEGANMPSNPDAVEIFLKHKVLYGPGKAANAGGVATSGLEMAQNACF…	66.988	4864097	COG0334	COG0334: COG0334 ,COGFAMS2, COG0334,E Glutamate dehydrogenase/leucine dehydrogenase	grade1	-	-	-	K00262	E1.4.1.4 gdhA glutamate dehydrogenase (NADP+) [EC:1.4.1.4]	grade1	2	2	PF02812.18~PF00208.21	PF02812~PF00208	ELFV_dehydrog_N~ELFV_dehydrog	Glu/Leu/Phe/Val dehydrogenase, dimerisation domain @ Glutamate/Leucine/Phenylalanine/Valine dehydrogenase	112765	114138	1
3300014199-10-C4	3300014199-10	3300014199-10-C4-cds89	3300014199-10-C4-cds89|3300014199-10-C4	hypothetical protein	MELYGNGRVVLLDDPATAGRLEWPVRKRSAPEPEIRLAPAAGDPALEPWICQGRAAVGTGPRALWEGGGPEWTYLAGVPGLDRYLKAMAEPRKRQDFVVGISGLGRVGGLAASALAAADRTRTRIDTLLLHDCDRANLERMRQELAAVASWRSDVPLPRVEAVALPELLRRCDAFLFAAARAVPPLGAQGDVRLPQYEPNHAALSEALDAAQAADYTGLFFVVSDPVELLAQASFHDSNAPGGAFLGRGLAPERVAGLALGIMWGRALAQAEAAGEGARVALRGVPYGPHSTDVLVFDDPADPDPALSAAMTQAARTGNYRVRDLGFIPFIGPALSSIALTLPALLGGREVLASSFLDGIYFGAPCRLRWGLAPTRRQAAPAVQRQVEALHGLVKERMA…	66.988	4864097	-	-	-	-	-	-	-	-	-	-	-	-	-	-	-	114369	115607	1
3300014199-10-C4	3300014199-10	3300014199-10-C4-cds90	3300014199-10-C4-cds90|3300014199-10-C4	Pyruvate phosphate dikinase, AMP/ATP-binding	MSDPSEPGIRFGMRMEQFSGLMPYRVFEILLVATNYDAFILEEDGQLTELLVQEIRDLGINLRGTPRFVTVNTGRDGLACLAGQAFDMVITTARLADMSIEAFAREAKELVPRLPVGVLAIHPWEVAQLEELGPEVVDWVFLWLGDVKSLFAMIKQQEDHRNADHDVLDRGVRAIIVVEDDVRFYSFFLPHIYAEVTHQTSRLMVEGMNLTHRILRMRARPKILLARTYEEAWALFERFGENLLGILSDVSFPREGRMDPAAGIELARQVRRKDPDLPILLQSADPINRALGEELGLVFLAKDSSTFLADLRSFMLDNFGFGDFIFRLPDRTEVARAVDLRQLLAQLDRVPDASLEYHANRDHFSQWYAARTEFTLAQAVKPVMVSHFPSIDGLRAHLR…	66.988	4864097	-	-	-	-	-	-	-	-	-	1	1	PF01326.19	PF01326	PPDK_N	Pyruvate phosphate dikinase, PEP/pyruvate binding domain	115604	118561	-1
3300014199-10-C4	3300014199-10	3300014199-10-C4-cds91	3300014199-10-C4-cds91|3300014199-10-C4	hypothetical protein	MEASLLNVALLVRRMDESSRGGGFGLFLVLIIIGIVVFLVLRGRQDRAEALGTPVRPMASGSVQGHMFANPYPRCPACGAAGDKMRQAWDGLRKVTWTCGYCGSVVGVQELKDDELPAGARQRLGLDAPQGMVPGQPGYYPPQGGGGGLLTGMILGSMLGGERRTRDDDGGWHGGGDGPTSSNDWGENDNSGGGDGGGGGDWGDSGGGDSGGGGDF	66.988	4864097	-	-	-	-	-	-	-	-	-	-	-	-	-	-	-	118635	119285	1
3300014199-10-C4	3300014199-10	3300014199-10-C4-cds92	3300014199-10-C4-cds92|3300014199-10-C4	COG2344 AT-rich DNA-binding protein	MNPTTVPMPTLRRLPRYYQYLERLHSTGQEQVSAARMAEVLGVHHTQVRKDLAIAGCQGRPKTGHLVAELLDAIKAFLRWDNHSEAFLVGVGSLGTALLKYPGFAQAGARIVAGFDLDPAKAGKIGEIPVLPLAKLADLTVRMHIQVGILTVPAEAAQATAELMVASGIRAIWNFAPVTLELPGDVIVENLELFTSLSLLLRRFSEHREP	66.988	4864097	COG2344	COG2344: COG2344 ,COGFAMS2, COG2344,K NADH/NAD ratio-sensing transcriptional regulator Rex	grade1	-	-	-	K01926	rex redox-sensing transcriptional repressor	grade1	2	2	PF06971.13~PF02629.19	PF06971~PF02629	Put_DNA-bind_N~CoA_binding	Putative DNA-binding protein N-terminus @ CoA binding domain	119398	120030	1
3300014199-10-C4	3300014199-10	3300014199-10-C4-cds93	3300014199-10-C4-cds93|3300014199-10-C4	NuoE NADH,ubiquinone oxidoreductase 24 kD subunit	MNATATMEPQAGRRFEKVMQILDQHHRDPSRLVPILQAVQDEYRYLPEPVLTLVATSLGIPAAKVYGVATFYSHFALEPKGKYVIRVCDGTACHVKGSQELVDALTGRLGLASGRKTTMDMLFTLETVSCLGACGLAPAMVVNEDVYGQVKAGAACAILDGLRRKEGL	66.988	4864097	COG1905	COG1905: COG1905 ,COGFAMS2, COG1905,C NADH:ubiquinone oxidoreductase 24 kD subunit (chain E)	grade1	TIGR01958	TIGR01958: nuoE_fam: NADH-quinone oxidoreductase, E subunit	grade1	K00334	nuoE NADH-quinone oxidoreductase subunit E [EC:1.6.5.3]	grade1	1	1	PF01257.19	PF01257	2Fe-2S_thioredx	Thioredoxin-like [2Fe-2S] ferredoxin	120122	120628	1
3300014199-10-C4	3300014199-10	3300014199-10-C4-cds94	3300014199-10-C4-cds94|3300014199-10-C4	NuoF NADH,ubiquinone oxidoreductase, NADH-binding (51 kD) subunit	MSAMTGAALNELGAAYLKAAKDYQRRVVICAGTGCMANGAMKVFEALTDQARDLGLSLDIALDDEERGPRDGLLTKSGCQGFCQMGPLLNIEPDGLLYCKVRPEDVAEIVQETLVGGRPVARLLYQDPASGRVCHGHQDIPFYALQSRTVLKRCGSLDPEDIREYLSLDGYQGAAKAYQSLTPEEVCKTILDSGLRGRGGGGFPTGRKWELARVQPGPRKYVVCNGDEGDPGAFMDRAVMEGNPHAVLEGMLIAARAIGADEGYVYVRAEYPLAVARVRRAVADAERLGLLGENLFGSGLAFRVQVMEGAGAFVCGEETALMASIQGQRGMPMPKPPFPAQSGLFGLPTVINNVETLASVPLILAQGAEAYRATGTAASPGTKTFALTGHVSNTGLIEV…	66.988	4864097	COG1894	COG1894: COG1894 ,COGFAMS2, COG1894,C NADH:ubiquinone oxidoreductase, NADH-binding 51 kD subunit (chain F)	grade1	TIGR01959	TIGR01959: nuoF_fam: NADH oxidoreductase (quinone), F subunit	grade1	K18331	hndC NADP-reducing hydrogenase subunit HndC [EC:1.12.1.3]	grade1	4	3	PF01512.17~PF10589.9~PF00037.27~PF00037.27	PF01512~PF10589~PF00037~PF00037	Complex1_51K~NADH_4Fe-4S~Fer4~Fer4	Respiratory-chain NADH dehydrogenase 51 Kd subunit @ NADH-ubiquinone oxidoreductase-F iron-sulfur binding region @ 4Fe-4S binding domain @ 4Fe-4S binding domain	120625	122529	1
3300014199-10-C4	3300014199-10	3300014199-10-C4-cds95	3300014199-10-C4-cds95|3300014199-10-C4	COG4624 Iron only hydrogenase large subunit, C-terminal domain	MSADQTLTIDGFAVSFQGERNLLEVIRKAHVELPTFCYHSELSIYGACRLCVVDVEGRGMVAACSTLPEAGMRVLTQTGPIRELRKVNLELLLASGNHDCPTCTKSGSCKLQSLAQRLGVERVRFHAPREDKPLDRSSHGLVRDPNKCVLCGDCVRVCQEVQGIGVLDFSHRGAQVTVAPAFNRPMADVECVQCGQCAAVCPTGAITVKQDVDPVQRALRDPAKTVVVQVAPAVRVALGELFGLADDGHVMGRTVAALRRLGFRKVFDTAFAADLTILEEAQEFLTRREQGGKLPQYTSCCPAWVQFAEQECAGELDSLSSCRSPQQMFGSLAKATLPAELGVAREDLVVVSVMPCTAKKSEARRPEFAQDGNPDVDFVLTTQELARMIQDAGIQLGEL…	66.988	4864097	COG4624	COG4624: COG4624 ,COGFAMS2, COG4624,C Iron only hydrogenase large subunit, C-terminal domain	grade1	TIGR02512	TIGR02512: FeFe_hydrog_A: FeFe hydrogenase, group A	grade1	K00336	nuoG NADH-quinone oxidoreductase subunit G [EC:1.6.5.3]	grade1	6	6	PF13510.6~PF10588.9~PF00037.27~PF02906.14~PF02256.17~PF01257.19	PF13510~PF10588~PF00037~PF02906~PF02256~PF01257	Fer2_4~NADH-G_4Fe-4S_3~Fer4~Fe_hyd_lg_C~Fe_hyd_SSU~2Fe-2S_thioredx	2Fe-2S iron-sulfur cluster binding domain @ NADH-ubiquinone oxidoreductase-G iron-sulfur binding region @ 4Fe-4S binding domain @ Iron only hydrogenase large subunit, C-terminal domain @ Iron hydrogenase small subunit @ Thioredoxin-like [2Fe-2S] ferredoxin	122531	124549	1
3300014199-10-C4	3300014199-10	3300014199-10-C4-cds96	3300014199-10-C4-cds96|3300014199-10-C4	TRX_Fd_family domain containing protein	MPIELVVCMGSACFSRGNTRTLELIQRYLKEHDLERAVKVTGTLCQDQCRTGPNVTLQGECFCAREPKEILALLEERLAAGDTP	66.988	4864097	COG3411	COG3411: COG3411 ,COGFAMS2, COG3411,C (2Fe-2S) ferredoxin	grade3	-	-	-	-	-	-	-	-	-	-	-	-	124539	124793	1
3300014199-10-C4	3300014199-10	3300014199-10-C4-cds97	3300014199-10-C4-cds97|3300014199-10-C4	4Fe-4S domain containing protein	MNSQMPIFTEKTRCQDCYKCVRQCPVKAIRVQNESAAVIAERCIYCGTCVNVCPVGAKKVRDDLFRAQLLVKRQPRVVVSLAPSYVSEFPGVAPAGLIHALRTLGFWGVSETALGAQQVSGACAAALAKDPAGLAISSACPTVVELIRKYHPEHLPAVTRFLSPLLAHCKLLRQAYGELAIVFIGPCISKKLEADRNPRLLEVALTFADLRRWFDQKGLDPSVQPRGPEDVFIPEAAREGVLYPMDGGMIRGIRGAGLPSVNFMAFSGIPNLQEALTGLDGDGDGLFLELLACAGGCVNGPQAEHACGTARKWLRVLDQFPGQAQAPRPPSVDPAMPQEPDPVAPSPHSLDDIKRALRLVGKSSAEDELNCGGCGYDDCRSLAQALLDGRAEPGMCVSH…	66.988	4864097	COG4624	COG4624: COG4624 ,COGFAMS2, COG4624,C Iron only hydrogenase large subunit, C-terminal domain	grade2	-	-	-	-	-	-	3	3	PF00037.27~PF02906.14~PF04060.13	PF00037~PF02906~PF04060	Fer4~Fe_hyd_lg_C~FeS	4Fe-4S binding domain @ Iron only hydrogenase large subunit, C-terminal domain @ Putative Fe-S cluster	124790	126508	1
3300014199-10-C4	3300014199-10	3300014199-10-C4-cds98	3300014199-10-C4-cds98|3300014199-10-C4	PPM-type phosphatase domain containing protein	MTSPRLFMEVDHYQERKQNQAACGDVFLSQKLEGGNRVLSVLADGLGSGIKAAVLANLTSTMALRYMASDVDMRKAAGIIMATLPVCKERQIAYSTFTIVAMDPWGGTRIVEYDNPPFVLMRGPNPVQVPAEILPLPDTAGREAVLRHTRFEACPGDRIVFFSDGVSQAGMGNPGTPLGWGQEAATRHLAKVIRERPHISARQLARALVLRAQALDGGAPKDDITCGVVYYREPREVLVFTGAPVARNRDPELAEAARAFPGRKVICGGTTAAILSRELGHPLAMDLSNLDPDVPPVSSMAGFDLVTEGAITLARTVRLLEEEDSPDLLKPNAATQLAGILLDSDIIHIVAGTKINEALQDPSLPEDLDIRRNILRGLKKVLTEKFLKEVRIRFV	66.988	4864097	-	-	-	-	-	-	-	-	-	1	1	PF07228.12	PF07228	SpoIIE	Stage II sporulation protein E (SpoIIE)	126505	127692	1
3300014199-10-C4	3300014199-10	3300014199-10-C4-cds99	3300014199-10-C4-cds99|3300014199-10-C4	GatC Asp-tRNAAsn/Glu-tRNAGln amidotransferase C subunit	MEVTREDVLRCAQLTRLSLDEAEIEPLRLAMAQVLSHAQSLDGLDLEGVEPCTHGLDLPLPRRPDEPRPGFTQDQALANAPCQDQGYFLVPKVM	66.988	4864097	COG0721	COG0721: COG0721 ,COGFAMS2, COG0721,J Asp-tRNAAsn/Glu-tRNAGln amidotransferase C subunit	grade1	TIGR00135	TIGR00135: gatC: aspartyl/glutamyl-tRNA(Asn/Gln) amidotransferase, C subunit	grade1	K02435	gatC GATC aspartyl-tRNA(Asn)/glutamyl-tRNA(Gln) amidotransferase subunit C [EC:6.3.5.6 6.3.5.7]	grade1	1	1	PF02686.15	PF02686	Glu-tRNAGln	Glu-tRNAGln amidotransferase C subunit	127693	127977	-1
3300014199-10-C4	3300014199-10	3300014199-10-C4-cds100	3300014199-10-C4-cds100|3300014199-10-C4	QRI7 Metal-dependent proteases with possible chaperone activity	MLVLGLESSCDDCSAAVVRETGHGPELLAMTRKSQDDLHGPYGGVVPELAAREHLLQLRGVIAGALAQAGVALPAIDRIAVTQGPGLVGSLLSTFSASKAMAWREGIPWVGVHHLLGHLNAARFTAPDLPFPALALLVSGGHTHLYLAADWTHLELLQKTRDDAAGEAFDKTARMLNLGYPGGPLVDTCAKAAARSGAPFTPPKFRDGKSSWSFSGLKTAVKLRVQAEAGLAEAGAGDPRVQALCRSLQETIAAWLMKPVAAFRDETGARSLVVSGGVACNSELRAQARLTAERLGLALAIPEPRFCTDNGAMIAAAGALLEPPPDPWPLNADPNLPLA	66.988	4864097	COG0533	COG0533: COG0533 ,COGFAMS2, COG0533,J tRNA A37 threonylcarbamoyltransferase TsaD	grade1	TIGR03723	TIGR03723: bact_gcp: putative glycoprotease GCP	grade1	K01409	KAE1 tsaD QRI7 N6-L-threonylcarbamoyladenine synthase [EC:2.3.1.234]	grade1	1	1	PF00814.25	PF00814	Peptidase_M22	Glycoprotease family	127987	129006	-1
3300014199-10-C4	3300014199-10	3300014199-10-C4-cds101	3300014199-10-C4-cds101|3300014199-10-C4	Uncharacterised protein family UPF0102	MPTPARSTRGRRAQRYGRRCERATLWLLWARGWDLVGMNLKAGRFELDLLMARGDELRAVEVKARGPGAWVGGDLALTFPQRLRLQSALRGYLERVPWPGRITFQRVSWSGWHCRFHPPERWDALGYG	66.988	4864097	COG0792	COG0792: COG0792 ,COGFAMS2, COG0792,L Predicted endonuclease distantly related to archaeal Holliday junction resolvase	grade1	-	-	-	K07460	yraN putative endonuclease	grade1	1	1	PF02021.17	PF02021	UPF0102	Uncharacterised protein family UPF0102	129021	129407	-1
3300014199-10-C4	3300014199-10	3300014199-10-C4-cds102	3300014199-10-C4-cds102|3300014199-10-C4	ParE Plasmid stabilization system protein	MKPLGIRWSRRALETLHEGLGYIAQFNPDAAHRLRIAILEALEQVRSFPKAGRVVPEEGNPGIREVLREPFRIMVEIHPREIRILVVRRMERAGLEAGEL	66.988	4864097	COG3668	COG3668: COG3668 ,COGFAMS2, COG3668,X Plasmid stabilization system protein ParE	grade1	-	-	-	K19092	parE1_3_4 toxin ParE1/3/4	grade1	1	1	PF05016.15	PF05016	ParE_toxin	ParE toxin of type II toxin-antitoxin system, parDE	129669	129971	1
3300014199-10-C4	3300014199-10	3300014199-10-C4-cds103	3300014199-10-C4-cds103|3300014199-10-C4	UvrC Nuclease subunit of the excinuclease complex	MPAPRNNVDRSPALSRKLGDLPTQPGVYLYRDQEGNLLYVGKAKVLRNRVKSYFQSKQLDGKTRRLVARIWDLEFVVCETELEALVLENNFIKEQRPPYNILLRDDKSYPYVKLTWKNAFPQVFVTRKVRKDGSLYYGPFFPASTAYRTAELVYRFFQIRDCDIDIDGKRGRACLKYQLHRCTAPCIGAVDQATYREQAKEAKLFLEGKREELKTRLEAAMWQAAEHSAFELAAQYRDALQQLDAWFNRQKAATVDQEDTDLYGSAVLDGRACVHRLVMRDGRMVGRREYMIEDVEAFDGAVLAEVLKRVYAEDEVPGRILVELEPDDLELLREWLGGMRGVRPAIHVPQRGDKVELLAMAQENARLALERKFEPARLNQAVLEGLQGFLGLAHLPRRM…	66.988	4864097	COG0322	COG0322: COG0322 ,COGFAMS2, COG0322,L Excinuclease UvrABC, nuclease subunit	grade1	TIGR00194	TIGR00194: uvrC: excinuclease ABC subunit C	grade1	K03703	uvrC excinuclease ABC subunit C	grade1	4	4	PF01541.24~PF02151.19~PF08459.11~PF14520.6	PF01541~PF02151~PF08459~PF14520	GIY-YIG~UVR~UvrC_HhH_N~HHH_5	GIY-YIG catalytic domain @ UvrB/uvrC motif @ UvrC Helix-hairpin-helix N-terminal @ Helix-hairpin-helix domain	129990	131804	1
3300014199-10-C4	3300014199-10	3300014199-10-C4-cds104	3300014199-10-C4-cds104|3300014199-10-C4	Sel1-like repeat	MSMPDPAARNSAATQPIPVDPPAPPAHPGQRPWYWAGGIIAVLILAGAALSYLHDRPSTDADLTDETIPVKAIPPTLRPYYDRAVTGDASAMRMLGTMYYNGLNVPQNTKEGIRWYRKAAAAGSVAAAKDLEQLGLAPTQP	66.988	4864097	-	-	-	-	-	-	-	-	-	1	1	PF08238.12	PF08238	Sel1	Sel1 repeat	131805	132230	-1
3300014199-10-C4	3300014199-10	3300014199-10-C4-cds105	3300014199-10-C4-cds105|3300014199-10-C4	hypothetical protein	MSRPPDEALDRGYRIAYPIGLVICVAWPLALQLMLGTVIRPSAAPPAGMIRELGYTFTGLTCACAFFVAWRWGRVRAGFRAVAAGQRMRVLVQETLLYSCLFEVSSLFGLIYYALGGPMAGRYSRGFIALTTVMFFVFVPRLQAWRDAAQGE	66.988	4864097	-	-	-	-	-	-	-	-	-	-	-	-	-	-	-	132237	132695	-1
3300014199-10-C4	3300014199-10	3300014199-10-C4-cds106	3300014199-10-C4-cds106|3300014199-10-C4	scpA Rec8/ScpA/Scc1-like protein (kleisin family)	MPELRPETPAAAFEPPKGFETRFRDLELHLAAFDGPLDLLLYLIREQKLDILDLPMADVTRQYMDYLLLMEELNLEIAAEFVAMAAQLLQIKSRLMLPRPPADDGEADPREDLVQRLLDYQQVKAAAQVLSGRETQWHNVVFAPGLDLQEHAKVEEEPIKATLFDLLGAYREALKRFLPPPPVEVRTAPKSLDQRIQEVLAALTAGGWEPFSGLLAVARSREELVLTFLALLEMARTGRVRLVQSEPFGEIRVQAA	66.988	4864097	COG1354	COG1354: COG1354 ,COGFAMS2, COG1354,L Chromatin segregation and condensation protein Rec8/ScpA/Scc1, kleisin family	grade1	-	-	-	K05896	scpA segregation and condensation protein A	grade1	1	1	PF02616.14	PF02616	SMC_ScpA	Segregation and condensation protein ScpA	132679	133449	-1
3300014199-10-C4	3300014199-10	3300014199-10-C4-cds107	3300014199-10-C4-cds107|3300014199-10-C4	LipA Lipoate synthase	MRANRLVTVCEEARCPNLNECWGIHRTATFMLMGDVCTRHCGFCNVGKGRPGALDPMEPQRVAEAVASLGLAFAVVTSVNRDDLPEGGAGHFAATIQWIRTLNPRCGVEVLIPDFCGSASALDTVLQARPEVLNHNVETVPHLYRRVRPDADYGQSMRLLAAAAAFRDRHAPGMRTKSGIMVGLGETPEQVLELMADWRQAGVEIATIGQYLPPTGRHLPLERYVDPEEFAMYQRKGLEMGFRRVQSGPLVRSSYHAQESFS	66.988	4864097	COG0320	COG0320: COG0320 ,COGFAMS2, COG0320,H Lipoate synthase	grade1	TIGR00510	TIGR00510: lipA: lipoyl synthase	grade1	K03644	lipA lipoyl synthase [EC:2.8.1.8]	grade1	1	1	PF04055.21	PF04055	Radical_SAM	Radical SAM superfamily	133586	134374	1
3300014199-10-C4	3300014199-10	3300014199-10-C4-cds108	3300014199-10-C4-cds108|3300014199-10-C4	SerA Phosphoglycerate dehydrogenase and related dehydrogenases	MSMRRLAVIHHRFMEWVPALREAEPRLEIRGWHPREVPDDPWLAEAEGLFVWKLPPGLLQRMPRLAWIQNSGAGMDHLVGEAIPASIPITRADGQFGYWMARYTAAHLLEEAQRSAECRAAQAERRWGPKLIPEDLTGKLALVYGFGRIGRQIGRALRELGLEVHGFVRSARDDAEFPIHGGRDLGSWLGRARILVLCAPLTAETRGLVDAGLLAQGNAALTLVNVGRGELVVVPDLLDALDQGRLGRAVLDVFPREPLEAASPLWEHPKVVVTPHHSGPSTPRAIIPDIIGNLRRFAEGLPIQDAVDRRLGY	66.988	4864097	COG0111	COG0111: COG0111 ,COGFAMS2, COG0111,HR Phosphoglycerate dehydrogenase or related dehydrogenase	grade1	-	-	-	K12972	ghrA glyoxylate/hydroxypyruvate reductase A [EC:1.1.1.79 1.1.1.81]	grade1	1	1	PF02826.19	PF02826	2-Hacid_dh_C	D-isomer specific 2-hydroxyacid dehydrogenase, NAD binding domain	134371	135312	1
3300014199-10-C4	3300014199-10	3300014199-10-C4-cds109	3300014199-10-C4-cds109|3300014199-10-C4	ParE Plasmid stabilization system protein	MRFDVLLTEGAELDLEAIHGYILATASKREADDVLDRLMAAAESLAMLPERGAHPKELSALGILEYRQVFFKPYRVIYLVLGRRVIISLIADGRRDLQTLLENRLLLR	66.988	4864097	COG3668	COG3668: COG3668 ,COGFAMS2, COG3668,X Plasmid stabilization system protein ParE	grade1	-	-	-	K19092	parE1_3_4 toxin ParE1/3/4	grade1	1	1	PF05016.15	PF05016	ParE_toxin	ParE toxin of type II toxin-antitoxin system, parDE	135316	135642	-1
3300014199-10-C4	3300014199-10	3300014199-10-C4-cds110	3300014199-10-C4-cds110|3300014199-10-C4	phd_fam, prevent-host-death family protein	MQYSSQVKPISQLKAHAAEILLDLAQRREPMVITQNGEARAVLMDVVSYEEIQSTMALLKLLAQGNREIEEGRVRPLKDVVRRLRAKPAEA	66.988	4864097	COG2161	COG2161: COG2161 ,COGFAMS2, COG2161,V Antitoxin component YafN of the YafNO toxin-antitoxin module, PHD/YefM family	grade1	TIGR01552	TIGR01552: phd_fam: prevent-host-death family protein	grade1	-	-	-	1	1	PF02604.19	PF02604	PhdYeFM_antitox	Antitoxin Phd_YefM, type II toxin-antitoxin system	135642	135917	-1
3300014199-10-C4	3300014199-10	3300014199-10-C4-cds111	3300014199-10-C4-cds111|3300014199-10-C4	Pcm Protein-L-isoaspartate carboxylmethyltransferase	MAIPCGQEAGNSTAAPGNAEALWHLARDGMVRNQIEARGVRDPRVLAAMRDVPRHRFVPGQLAAEAHADRPLPIGAGQTISQPYIVAAMAEALELTGSERVLEVGSGSGYMAAVLSALSREVYAVELEPELAERAARTLAELGCPNVRMRCGDGSLGWPEPAPYDAIMVSCAAPFIPPALWEQLAEGGRITLPMGPPDATQELILARKTAAGSRIDRLMAVAFVPLRLPSDR	66.988	4864097	COG2518	COG2518: COG2518 ,COGFAMS2, COG2518,O Protein-L-isoaspartate O-methyltransferase	grade1	TIGR00080	TIGR00080: pimt: protein-L-isoaspartate O-methyltransferase	grade1	K00573	E2.1.1.77 pcm protein-L-isoaspartate(D-aspartate) O-methyltransferase [EC:2.1.1.77]	grade1	1	1	PF01135.19	PF01135	PCMT	Protein-L-isoaspartate(D-aspartate) O-methyltransferase (PCMT)	135955	136653	-1
3300014199-10-C5	3300014199-10	3300014199-10-C5-cds1	3300014199-10-C5-cds1|3300014199-10-C5	hypothetical protein	MLSGIGNATQEQARTGHEAELQVAQGAAEAAKNASASMQLSATAAEIKLAVSGLERIAGALVEAAGHFKV	66.988	4864097	-	-	-	-	-	-	-	-	-	-	-	-	-	-	-	145	357	1
3300014199-10-C5	3300014199-10	3300014199-10-C5-cds2	3300014199-10-C5-cds2|3300014199-10-C5	GlcD FAD/FMN-containing dehydrogenases	MTESANIQPHWIHDVPPARSWRSLLKWGDPGEFKHPNARLYRLMKRTFHMEDADFTTPSRTGDQPVELIRPTRLAPESLAAFAAMLGPGGVSTDEFVRLQAAYGKTMLDLMRLREGLPENLPDAVLYPRNRHEVQRIVDYCALKGIPVVARGGGSSVTRGLEAPQGGVSLNLTRHMAKVVAFNETNQTITVEPGLYGPELEKLLNAAPELFGASRRYTCGHFPQSYEFSTVGGWVVTRGAGQNSTYYGKIEDLVLSQEYVTPAGVLRTGNYPAAATGPDTDQIMMGSEGAFGILTEVTLRIFQLMPGNRHRFSYMFPDWASARAAVREVMQSEAGFPSVFRLSDPEETDVALKLYGVESPLANRLLGLWGLKPGQRCLLLGTTEGAKGYARSVRRQVAR…	66.988	4864097	COG0277	COG0277: COG0277 ,COGFAMS2, COG0277,C FAD/FMN-containing dehydrogenase	grade1	-	-	-	K00803	AGPS agpS alkyldihydroxyacetonephosphate synthase [EC:2.5.1.26]	grade1	2	2	PF01565.23~PF02913.19	PF01565~PF02913	FAD_binding_4~FAD-oxidase_C	FAD binding domain @ FAD linked oxidases, C-terminal domain	366	2078	-1
3300014199-10-C5	3300014199-10	3300014199-10-C5-cds3	3300014199-10-C5-cds3|3300014199-10-C5	XylB Sugar (pentulose and hexulose) kinases	MADTLLALDCGTQSLRAMLFAPDGTLLHKAKVEYEPYRSPRPGWAEQDAEIYWQSLCQATRTLQAEAGEAFSRIKGVGVTTQRATMVFVDGAGNPLRPALTWLDTRKARAEYRPSWIKRLVFTAVGVMESIQKTQQEGKPNWVRQNQPEIWTATGKILQVSGFLNHRLTGLFKDSVANQIGHIPFNYKKMRWCTAGELPALLFPMEPAKLPGLVPAGALLGGITAAASAATGLPEGLPVIACASDKGTETIGVGCVREGMASLSLGTTATVQTTTPRYFEPIAFMPPYPAALAGHYNPEVEIFRGYWMISWFKKELARQDVDEAREQGVPPEVLLDRYLREVPAGSMGLLTLPHWGPSLKLPGTKGAMIGFGDVHTRGYLYRSVLEGLGFGLREGLEQI…	66.988	4864097	COG1070	COG1070: COG1070 ,COGFAMS2, COG1070,G Sugar (pentulose or hexulose) kinase	grade1	TIGR01312	TIGR01312: XylB: xylulokinase	grade1	K00854	xylB XYLB xylulokinase [EC:2.7.1.17]	grade1	2	2	PF00370.21~PF02782.16	PF00370~PF02782	FGGY_N~FGGY_C	FGGY family of carbohydrate kinases, N-terminal domain @ FGGY family of carbohydrate kinases, C-terminal domain	2092	3666	-1
3300014199-10-C5	3300014199-10	3300014199-10-C5-cds4	3300014199-10-C5-cds4|3300014199-10-C5	GlpA Glycerol-3-phosphate dehydrogenase	MTRQRSADFHVDGKSLSWNAQDRPWAIDQAITHDFDLVIIGGGITGAGVAREAALRGIPFLLVEKDDFASGTSSRSSKLVHGGMRYLAQREFKLVRESTTERNWLRAALPNLVRPLGFYFCAYRGGKDSPGRVKLALRLYDFLGNTCSRFKFPRHTFLTPVQLAEREPAANTEGLAMAGLYYDANVDDARLTLEVLKEARDYSGGRSQALNYVAAVEILMEAGRVAGVKLQDQRTGRTFVVKTGCVVNATGVWSEAILDMTGTHASMIRPTKGVHLAIPNARLGNRAAFILRSLDDGRNFFVLRRGDITLIGTTDTDYQGSLDEPWCTRQDCDYLLHTVNAVFPGARITDQDILSTYAGIRPLVKAEGVNASAVSRRHSIKDPGTGLVTIAGGKLTTFR…	66.988	4864097	COG0578	COG0578: COG0578 ,COGFAMS2, COG0578,C Glycerol-3-phosphate dehydrogenase	grade1	TIGR03377	TIGR03377: glycerol3P_GlpA: glycerol-3-phosphate dehydrogenase, anaerobic, A subunit	grade2	K00111	glpA glpD glycerol-3-phosphate dehydrogenase [EC:1.1.5.3]	grade1	2	2	PF01266.24~PF16901.5	PF01266~PF16901	DAO~DAO_C	FAD dependent oxidoreductase @ C-terminal domain of alpha-glycerophosphate oxidase	3659	5383	-1
3300014199-10-C5	3300014199-10	3300014199-10-C5-cds5	3300014199-10-C5-cds5|3300014199-10-C5	COG3054 Predicted transcriptional regulator	MMRKVIVLMAGLTCLWGAAQGLAVGQKVPAVEITDRGALVPATRVADGRMVLTSQELGTRTWSPREMLGRVWTLYHLAARVGVDDINKPYIDALIAARLPEFTPDGAYKTVTVLNLGDALWGTAGMGRSRLEKSQRDFPHAIHVDDEKGLARVAWGLRTKGSAVALVDRDGTVLFLKEGKLTPEEIGKVLALIKERLAHP	66.988	4864097	COG3054	COG3054: COG3054 ,COGFAMS2, COG3054,R Predicted transcriptional regulator	grade1	TIGR01626	TIGR01626: ytfJ_HI0045: conserved hypothetical protein YtfJ-family, TIGR01626	grade1	K07109	K07109 uncharacterized protein	grade1	1	1	PF09695.10	PF09695	YtfJ_HI0045	Bacterial protein of unknown function (YtfJ_HI0045)	5425	6027	-1
3300014199-10-C5	3300014199-10	3300014199-10-C5-cds6	3300014199-10-C5-cds6|3300014199-10-C5	COG1647 Esterase/lipase	MHSAVPPSRRPGLPSRDPFIQVAVSEVGVLVSHGFTGSPASMLPLARAFAGAGWNVECPLLSGHGTRWQDLMGVRAEDWLADLEAALERLKARSRKVFVAGLSMGGTLALRLAQTDREILGVMVINQALVFGHPLVRCAGLLKHLVRSVPAIASDIKDPAQIEPAYERTPLAGVAEVNRLARMVKGDFQRLEAPLLVFKSREDHVLPLRNATLLMERAASRDKELVMLEHSYHVATLDYDGDLINRRCVAFVRRIADRAGRE	66.988	4864097	COG1647	COG1647: COG1647 ,COGFAMS2, COG1647,Q Esterase/lipase	grade1	-	-	-	K03928	yvaK carboxylesterase [EC:3.1.1.1]	grade1	1	1	PF12146.8	PF12146	Hydrolase_4	Serine aminopeptidase, S33	6031	6819	-1
3300014199-10-C5	3300014199-10	3300014199-10-C5-cds7	3300014199-10-C5-cds7|3300014199-10-C5	hypothetical protein	MHRGILATSLVLCALPPALAGGIFQNSNESAEYIRTFDRNSAIDNADIVYYNMAGTPRLKDGWTFNASNQTLFQWATVDSINNPVVGDKHYKSDNPVWFLPNFYAAYKQNNWAGFLALQTIGATAIRSWTGGLPTLDLMGKQMAGYGSTTNSNIIAGNAYGQAISNGMSPAQAQQAAVAAGLSSQYYPSSSFVKGSSYYLALRGGGALQVNPSFAMAGAVRLVTSEMHSVASVQGACTYDQDGNNLTTQKQASADVLDKAVGASLEVGFDYDPTPQTVINFTYEMNTKLNFHRSVKDGQTLNGTFVDGQHNRLDLPQVVRIGLGYQATPAMRLSFGFNDYLENKVDYAMLNDPAFNINASEMYKNTVEEQAAIEYRVNAKWLLSFGVNFNQIGQTRAAT…	66.988	4864097	COG2067	COG2067: COG2067 ,COGFAMS2, COG2067,I Long-chain fatty acid transport protein	grade1	-	-	-	K06076	fadL long-chain fatty acid transport protein	grade1	-	-	-	-	-	-	6997	8448	1
3300014199-10-C5	3300014199-10	3300014199-10-C5-cds8	3300014199-10-C5-cds8|3300014199-10-C5	Calcineurin-like phosphoesterase domain, ApaH type	MKRNTCLLALGTAAASMFLACNISAPPPSSTPPVLNGDTHLTILQTSDLHSHANGEGPMSATATASTPGPEGSYARIAGYVGSVRSAADTNHPVVLVDSGDWTMGTLYDLTLMSAPLQLTFLTELNYDCTTLGNHEFDYTPKGLAAILAAAKAGAFGFAVPIVTSNMNLNGNTDLAPYMGTTILPYYTKTLPNGLKLGFIGLMGEDAAADAPNSAPVSFPPLSKNYPTVQGLVTMLRTTEGCDVVVALDHVGTDAATGGYTGEDVSLAQNVTGIDVIASGHTHNPFATGSANHPVVNGAWTTQVISCGAFGTNVSRIDLTYHVATRNTTVDASSNLPMTDATLAAAGVTASAEFTGFVRQADQALNVGLGSMFEAFFPDYSGSDLSKGVYHPMGVALQG…	66.988	4864097	-	-	-	-	-	-	-	-	-	1	1	PF00149.28	PF00149	Metallophos	Calcineurin-like phosphoesterase	8462	10930	1
3300014199-10-C5	3300014199-10	3300014199-10-C5-cds9	3300014199-10-C5-cds9|3300014199-10-C5	AcrR Transcriptional regulator	MSSRKERERAKRQEVLLEAAGLVFGRKPFDEATMQDVATAAEISIQGLYEFFPSKQEMYEQVMLYYAGVFHDHAQAALAEAPESPIERLNVLARVYVKHFQEVPFTLPMFVRDRVQFDFGFDTRFRRHYQEVYETERHRVTSLLQEAVACGALRSLDPEFLTQLVMDVLQASLHFAYHRSPREEVGPCVARAMECLLHGIGTE	66.988	4864097	COG1309	COG1309: COG1309 ,COGFAMS2, COG1309,K DNA-binding transcriptional regulator, AcrR family	grade1	TIGR03613	TIGR03613: RutR: pyrimidine utilization regulatory protein R	grade2	K09017	rutR TetR/AcrR family transcriptional regulator	grade2	1	1	PF00440.23	PF00440	TetR_N	Bacterial regulatory proteins, tetR family	10999	11610	1
3300014199-10-C5	3300014199-10	3300014199-10-C5-cds10	3300014199-10-C5-cds10|3300014199-10-C5	TolC Outer membrane protein	MKPARFAAFLVCGALAAQPVLTLPTALGKAASTSVQADLAGLARQEAQGDRDEVKSTFLPDLQLQGGHLSLDHEVDLRTSSYTLGVPGLGSMAIPSMDQPLAPNASWRYQLSASYLLFDFGKRDSALSASKAKETAVDLRGKDEVSRAQAEVAGRYMTLVNLMARRKVVEQRRQALGDHLRDARALYDQGVVARNDLLRTEVAQRSVDDAGRALDNALVSARERLNIAMGLAPEEPATVPETLPPPPELAWDEAQVRSRAPEANAGVRALEAKVQAAEHMVDFRKRDYAPDVVAQVSHAYEENPFMVHPDQNSLYLGVSWKLFDGGARSARVSKSRAEESTARRELLEARRQAENAAAAAYRDYRQALAELATAKANVVAAGENLRIVTDQYQQAYAKS…	66.988	4864097	COG1538	COG1538: COG1538 ,COGFAMS2, COG1538,M Outer membrane protein TolC	grade1	TIGR01844	TIGR01844: type_I_sec_TolC: type I secretion outer membrane protein, TolC family	grade2	K12340	tolC outer membrane protein	grade1	2	1	PF02321.18~PF02321.18	PF02321~PF02321	OEP~OEP	Outer membrane efflux protein @ Outer membrane efflux protein	11612	12961	1
3300014199-10-C5	3300014199-10	3300014199-10-C5-cds11	3300014199-10-C5-cds11|3300014199-10-C5	EmrA Multidrug resistance efflux pump	MARRLRTWVSLTVILAAAAAAGIWGYASWRRHQVFVDTDDAYVRGHVVTVATRVPGAILTLEVKENEPVKAGQMIALLDPKDYDAMADRARGSLAEARASMALNQAQIAQAQAGVRAAASQESLAELERNRLETLVDRQSIPRQKLDQARTAFEVATAQLDAARKQVSALQGALQVSTSKEAQALAGLEQARLQRSYCVVPAPCDGFVARKMAEPGMVVAAGQPLLAIVPLGQAELWVEANFKETQLRNVRPGQRVALKADLDDRSIPGVVESIAAGTGAAFSLLPAENATGNWVKVVQRIPVRIRLAEGADPGHKLRLGLSVSAVIDTRSGPALP	66.988	4864097	COG1566	COG1566: COG1566 ,COGFAMS2, COG1566,V Multidrug resistance efflux pump	grade1	TIGR00998	TIGR00998: 8a0101: efflux pump membrane protein	grade1	K03543	emrA membrane fusion protein multidrug efflux system	grade1	2	2	PF00529.20~PF16576.5	PF00529~PF16576	HlyD~HlyD_D23	HlyD membrane-fusion protein of T1SS @ Barrel-sandwich domain of CusB or HlyD membrane-fusion	12963	13973	1
3300014199-10-C5	3300014199-10	3300014199-10-C5-cds12	3300014199-10-C5-cds12|3300014199-10-C5	ProP Permeases of the major facilitator superfamily	MKPGPAAPRGSPLKWFIALSLMLGVFMEVLDTSVANVALRNIQGSFAAGTDEITWVITSYLVANAIILPMAGWLGNFFGRKRLYLTCLGVFTLASFAAGAAQSLAFLILMRVIQGLAGGAMVPLSQAITFEAFPPEEQGYAAGIYGIGAICGPILGPLLGGWITDNWTWPWIFFINVPVGIVAFLLAAVFVKDPAYQKAPEGKVDYWSFLFIAMGLGCLEVTLNRGQRYDWLNSNFIKIFLGCSALGIALFIWRSLTAKHPLVDIRIFKLPEFASGMFLIFMASVGMYGTFLCLPIFVQSLLNFTPTWAGIILAPSGITSMFAMALAGYLIGKVHVRIILAAGFACLAWGAWMLTRLSLGSEVAYMAQAMSVFGFGMGLVLVPIATESIRRIPPELTGT…	66.988	4864097	COG0477	COG0477: COG0477 ,COGFAMS2, COG0477,GEPR MFS family permease	grade1	TIGR00711	TIGR00711: efflux_EmrB: drug resistance MFS transporter, drug:H+ antiporter-2 (14 Spanner) (DHA2) family	grade1	K03446	emrB MFS transporter DHA2 family multidrug resistance protein	grade1	1	1	PF07690.16	PF07690	MFS_1	Major Facilitator Superfamily	13970	15538	1
3300014199-10-C5	3300014199-10	3300014199-10-C5-cds13	3300014199-10-C5-cds13|3300014199-10-C5	PflD Pyruvate-formate lyase	MPTLKQPYGLSPRIEKLRSYYFEGADRRWNNEYTSWTTGTPWDVQFNELTYYIVPEVYPLMGAMRSSFRLAARPVALRPDFWELSLPERRAWFVKEVMTRYVPRDLLPGDLLVGSRFNIQTSLCLDRAEARAFDRLVLGRKGARRAAVDFHRHGYGNAGATSGHLIPGHADLLARGWIGVQAEVTAKLSTLGSEALRGPAGRELRAMLIATGMPRAYAEACATDCRALAPGCADPARRRELETMAATLDQVPWWPARDFREAIQALWLNHMLVMADENYPGPGISFGRIDQYLLPYWEASKAQGMTPAEAKELLGCFWFHCNTAYDAQIRTGNNGISAGFGQLFSLSGLGPGGRDMSNELTYLLLEVIDEMSPILEPKPNVRLHRNSPEPLLDKVVAMI…	66.988	4864097	COG1882	COG1882: COG1882 ,COGFAMS2, COG1882,C Pyruvate-formate lyase	grade2	TIGR01774	TIGR01774: PFL2-3: glycyl radical enzyme, PFL2/glycerol dehydratase family	grade1	K00656	E2.3.1.54 pflD formate C-acetyltransferase [EC:2.3.1.54]	grade2	2	2	PF02901.15~PF01228.21	PF02901~PF01228	PFL-like~Gly_radical	Pyruvate formate lyase-like @ Glycine radical	15547	18033	1
3300014199-10-C5	3300014199-10	3300014199-10-C5-cds14	3300014199-10-C5-cds14|3300014199-10-C5	PflA Pyruvate-formate lyase-activating enzyme	MQIQRLSTEDGPGLRSTAFLKGCPLACAWCHNPEGLDTRPQTQWEGTRCIAGATTDGCGACLRACPRGALARENGEVVVDRARCAGCGACAEACPGGAMQVLGTRTTAAQLAHEILKDRAYFERSDRGGVTLSGGEASLQGAFALETLRLCRASGIHTALDTCGVASWETLRRLFAEADLVLYDLKESDPARHLAFTGLDNRIVFANLERTAALMREAPMPAALWLRTPIIPGATDREENLLALGQRIAALAPPRLERWELCAFNNLCADKYRRLGRTWRYAETPLMTAGAMARLAAAARQGAGGRVEVTWTGSTRMEP	66.988	4864097	COG1180	COG1180: COG1180 ,COGFAMS2, COG1180,O Pyruvate-formate lyase-activating enzyme	grade1	TIGR02494	TIGR02494: PFLE_PFLC: glycyl-radical enzyme activating protein family	grade1	K04069	pflA pflC pflE pyruvate formate lyase activating enzyme [EC:1.97.1.4]	grade1	3	3	PF13353.6~PF04055.21~PF00037.27	PF13353~PF04055~PF00037	Fer4_12~Radical_SAM~Fer4	4Fe-4S single cluster domain @ Radical SAM superfamily @ 4Fe-4S binding domain	18044	19003	1
3300014199-10-C5	3300014199-10	3300014199-10-C5-cds15	3300014199-10-C5-cds15|3300014199-10-C5	hypothetical protein	MLRSRLDETDIAAFAPSEKIALVATVNDAGEPHITLLTTLSALGPGALTLGEFSRGLSKAFMAVRPKVGFLVLGLDRRLWRGRALWRRSAREGPEYVKYNSQPMFRYNAYFGINTVHYLDLVGVEGPQALPTGAIALASLATLLKARLGRPAPGEPVLAPAARSILDRLASLNFLAYVEADGFPRLVPVLQARSSGPSRIVFTPGPYRVALRAIPEGVPAAVFSMNLEMECFLARGRFGKPKGTGLYGIDLDFLYNSAPPCHGQVYPPKPLETRTEF	66.988	4864097	-	-	-	-	-	-	-	-	-	-	-	-	-	-	-	19015	19848	1
3300014199-10-C5	3300014199-10	3300014199-10-C5-cds16	3300014199-10-C5-cds16|3300014199-10-C5	SmtA SAM-dependent methyltransferases	MANQDTAAPIAEHYGTGDLTAQVGAALRRAGLDRGQVAWSDLAPLDQFHVRGLAATGELARGLELAPGATVLDVGCGLGGPARHLAAECAARVTGIDLSQPFVDVARMLTERCGLADRVQFRQADALDLPFADASFDHAWTQHVAMNIAGRDRLYRSIHRVLKPGGRLAIYDVVAGEGPVLFPVPWARGPEISHLLTAEAMAEVLGRNGFRQVAWADRSAAGQAWFQAQAARPAAPPPVLGLQVVMGPEFPAMFANLGRNLAEGRVRLIQAILAAL	66.988	4864097	COG2226	COG2226: COG2226 ,COGFAMS2, COG2226,H Ubiquinone/menaquinone biosynthesis C-methylase UbiE	grade1	-	-	-	-	-	-	1	1	PF08241.12	PF08241	Methyltransf_11	Methyltransferase domain	19853	20683	-1
3300014199-10-C5	3300014199-10	3300014199-10-C5-cds17	3300014199-10-C5-cds17|3300014199-10-C5	Tar Methyl-accepting chemotaxis protein	MNWFKRLRLAAQLIFAFILVAIIAGAIGVIGITNLGKLGRSDRYLHDTTTAPMQYLGTINADFQRLRNDYSKTCYAPDQERLSTITAQIPVLWNSIHEAVRSYSATPLDDESKADLEKLKGLLARYDQEVGTPMLQARLSGKIADEIAISYNPKVGQIGGEANDLIELMVKKNVDRAKATAISNGLTADSASTQMTIAMLAGMLLAIGLGLLITRIIKAQVGGEPSQAAAIARKVAEGDLACDVAVASGDTTSLMASIKHMVEKLSGVVGHVQESSRLLVGAAEQVSATAQSLSQGASQQAASVEETSASMEQMSASIARNNENAKVTGDIATSTAKDTVAGGQAVSDTVGAMKQIAHKIAIVDDIAYQTNLLALNAAIEAGRAGEHGKGFAVVAAEVR…	66.988	4864097	COG0840	COG0840: COG0840 ,COGFAMS2, COG0840,NT Methyl-accepting chemotaxis protein	grade1	-	-	-	K03406	mcp methyl-accepting chemotaxis protein	grade1	2	2	PF12729.7~PF00015.21	PF12729~PF00015	4HB_MCP_1~MCPsignal	Four helix bundle sensory module for signal transduction @ Methyl-accepting chemotaxis protein (MCP) signalling domain	20725	22347	-1
3300014199-10-C5	3300014199-10	3300014199-10-C5-cds18	3300014199-10-C5-cds18|3300014199-10-C5	hypothetical protein	MVQAGRLVQNRVKVPSVRAGWTRTAFSRSFWPPSAMAKKLITAMNGNPTMQALSIDVRYLPMLWHSICDVNLLNH	66.988	4864097	-	-	-	-	-	-	-	-	-	-	-	-	-	-	-	22646	22873	1
3300014199-10-C5	3300014199-10	3300014199-10-C5-cds19	3300014199-10-C5-cds19|3300014199-10-C5	CitB Response regulator containing a CheY-like receiver domain and an HTH DNA-binding domain	MTGRESESLLLKTLRLLYVEDDPVLRDSIGAYLAHKVGKVAIAADGEEGLAAFRAQPAQIVVTDIRMPHMDGLAMAREIRALDPRVGLVVTTGFDDQDGLFGAIAVEVDQYVLKPIRWAHLEFALLSCARRQRNLGGIPSAAHPLDADGMLRLARLTPREREVLARVGRGRSSRDIGLELGISARTVHVHQANLMLKLGLHKSTALAVFAVRAGIL	66.988	4864097	COG2197	COG2197: COG2197 ,COGFAMS2, COG2197,TK DNA-binding response regulator, NarL/FixJ family, contains REC and HTH domains	grade1	TIGR01387	TIGR01387: cztR_silR_copR: heavy metal response regulator	grade3	K02479	K02479 two-component system NarL family response regulator	grade1	2	2	PF00072.24~PF00196.19	PF00072~PF00196	Response_reg~GerE	Response regulator receiver domain @ Bacterial regulatory proteins, luxR family	22912	23562	-1
3300014199-10-C5	3300014199-10	3300014199-10-C5-cds20	3300014199-10-C5-cds20|3300014199-10-C5	Cytidylate kinase-like family	MDPNPAVTISRSLGSGGTEAGLMVARRLGWAFCNRRILRLAAEAMGHSSAGLAEQEERHCGFLEQLLNILGFGSPEACYTPLLELPAYSKDLYHMERQVMLKLVAHAPSVLVGRGGFCALKNRPATLHVSIRADLDFRVKYLVARGKEPNPEAARKAIAVSDQNRAAFIRAISGLDWRDPRNFDLVLNPSGPGLEACVEQIVAEAKQRFG	66.988	4864097	COG1102	COG1102: COG1102 ,COGFAMS2, COG1102,F Cytidylate kinase	grade1	-	-	-	K00945	cmk cytidylate kinase [EC:2.7.4.14]	grade1	1	1	PF13189.6	PF13189	Cytidylate_kin2	Cytidylate kinase-like family	23843	24475	-1
3300014199-10-C5	3300014199-10	3300014199-10-C5-cds21	3300014199-10-C5-cds21|3300014199-10-C5	MetK S-adenosylmethionine synthetase	MPNEYLFTSESVSEGHPDKVADQISDAVLDWLLARDPHAKVACETLIAKNFLAIAGEFRADIPDLIPTLQAAIPGLARGVLTGIGYTAASGFDPGHHHLRMVLNSQSDDIDQGVERGGGELGAGDQGLMFGYACDETPELMPRALTLAHRLVMRQAEVRKSGRAPFLRPDAKSQVTLRYVDGRPVGLHAVVLSTQHTPDVDDAALREAVREEILVPVLGREALAGAKVMINPTGRFVTGGPDGDTGVTGRKIIVDTYGGSCPHGGGAFSGKDPSKVDRSAAYAARWVAKHLVAAGAARRCTIQVAYAIGVAEPVSLLLDFHGTGQMPEAEAEAMVRRLFDLRPAAILEGLDLRRPCYLPTAAYGHFGRENMGFSWERTSRMEELQAVLSDRLVHH	66.988	4864097	COG0192	COG0192: COG0192 ,COGFAMS2, COG0192,H S-adenosylmethionine synthetase	grade1	TIGR01034	TIGR01034: metK: methionine adenosyltransferase	grade1	K00789	metK S-adenosylmethionine synthetase [EC:2.5.1.6]	grade1	3	3	PF00438.20~PF02772.16~PF02773.16	PF00438~PF02772~PF02773	S-AdoMet_synt_N~S-AdoMet_synt_M~S-AdoMet_synt_C	S-adenosylmethionine synthetase, N-terminal domain @ S-adenosylmethionine synthetase, central domain @ S-adenosylmethionine synthetase, C-terminal domain	24802	25989	1
3300014199-10-C5	3300014199-10	3300014199-10-C5-cds22	3300014199-10-C5-cds22|3300014199-10-C5	FabH 3-oxoacyl-[acyl-carrier-protein]	MPARRLPCPVGITATGQCYPPRIVRNDDLTLILDTTDEWIRTRTGIRERRWVEPGTSASDLAVPALRMALERRGLKASELDAILVATVTPDHAFPATACLVQDRVGAVNAFGFDLSAACSGFLYALTTGATLVAAGSCRKVAVIGVDVMSTLLDMEDRATAILFGDGAGAVLLEAVAEGHGLLDFEQNMDGSGAHFLYVPAGGSRLPASRATVEAKEHCATMNGKEIFRRAVPLMAESARLMLDRNGLAPADLGLFVPHQANLRIMRAAASRLELPEERMMVNIDRYANTTAATIPTALHQAVEAGRLGQGDLVILAAFGAGFTWGGALMKWAY	66.988	4864097	COG0332	COG0332: COG0332 ,COGFAMS2, COG0332,I 3-oxoacyl-[acyl-carrier-protein] synthase III	grade1	TIGR00747	TIGR00747: fabH: 3-oxoacyl-acyl-carrier-protein synthase III	grade1	K00648	fabH 3-oxoacyl-[acyl-carrier-protein] synthase III [EC:2.3.1.180]	grade1	2	2	PF08545.10~PF08541.10	PF08545~PF08541	ACP_syn_III~ACP_syn_III_C	3-Oxoacyl-[acyl-carrier-protein (ACP)] synthase III @ 3-Oxoacyl-[acyl-carrier-protein (ACP)] synthase III C terminal	26114	27118	1
3300014199-10-C5	3300014199-10	3300014199-10-C5-cds23	3300014199-10-C5-cds23|3300014199-10-C5	Rtn c-di-GMP phosphodiesterase class I (EAL domain)	MRNAPKTPQLPLQGRMVLVVEDSAVQRAHAVDLATRLGAAQVMEAANGLEGLERLAGHPGIDLVLTDLEMPTMDGVRFIGEFAARGFRPELIVISSHDFAVLHSVRLMAETYGLVVPGIITKPLEMEALRQLLQAAPLLVPPAPGPSGPAREHPSLLEIAAGIKAGSFICYFQPQVTFKGALLKGVEALARWRHPEHGVLGPAAFLPQAETDAGVMSALTLAILAEVAGHWHQWHRHGLNLEVSVNLSALSIGTPGFADHLIDACARLDLPPRSVIFEVTESASMSSLAESLANLSRLRIRGFRLSIDDFGTGFATFEQLERVPFTELKIDRSLTQYLPEAGRPMIMVRGMLQMAQELELTTVAEGIETMAAWSALRAMGCDLAQGFLVARPMPGEQIR…	66.988	4864097	COG2200	COG2200: COG2200 ,COGFAMS2, COG2200,T EAL domain, c-di-GMP-specific phosphodiesterase class I (or its enzymatically inactive variant)	grade3	-	-	-	-	-	-	2	2	PF00072.24~PF00563.20	PF00072~PF00563	Response_reg~EAL	Response regulator receiver domain @ EAL domain	27215	28450	1
3300014199-10-C5	3300014199-10	3300014199-10-C5-cds24	3300014199-10-C5-cds24|3300014199-10-C5	COG1373 Predicted ATPase (AAA+ superfamily)	MASNGPVQDEILVFMESNSIITYMLSRRVTSHLNELLRHSPAVVLLGPRQAGKTTLALAIGERTASIYLDLEDENDRAKLSNPGRYLADHEGELVILDEVHRVPELFQPLRGIIDRGRRHGKANGRFLLLGSAAMDRLKQSGESLAGRISYLELGPLDALEIDPASLETLWVRGGFPRSFLAESDDVSLTWRRNFIRTYLERDIMQFGPRIPAETLRRFWTMLAHNQAQVLNAANLAIGLAVDGKTVARYLDLLVDLLLVRRLPAWHRNAGKRLVKAPKVYVRDSGIAHALLGIRDKEMLLGHPVVGQTWESFVVETLITAAPEETEANYYRTSNGTEVDLLLTLPGGELWAIEVKRTSAPKVERGFHSACADLDPQKRFYVYPGAERFPIDDRTDAIG…	66.988	4864097	COG1373	COG1373: COG1373 ,COGFAMS2, COG1373,R Predicted ATPase, AAA+ superfamily	grade1	-	-	-	K07133	K07133 uncharacterized protein	grade1	2	2	PF13173.6~PF13635.6	PF13173~PF13635	AAA_14~DUF4143	AAA domain @ Domain of unknown function (DUF4143)	28447	29685	-1
3300014199-10-C5	3300014199-10	3300014199-10-C5-cds25	3300014199-10-C5-cds25|3300014199-10-C5	hypothetical protein	MATPVETPLAIYTERLPQVRRVFHLYPDRVEVAAQWTFGRKFKNIVKLSDLSGQINRFAVKNSWFRKAVLVGCIAAAFALVLSRAGYAELLRRVALIGWPIAGLSFGVALFSLPRRQFVHFPRADGRPGLDICKAGPDRDRFEEFVQQVRQRVTRS	66.988	4864097	-	-	-	-	-	-	-	-	-	-	-	-	-	-	-	29760	30230	-1
3300014199-10-C5	3300014199-10	3300014199-10-C5-cds26	3300014199-10-C5-cds26|3300014199-10-C5	OmpA-like domain	MKFYRNLPLAAMLLLAQPPVPFTMPAAPAPALADPAPGSAQGTVASINYRLLASATRIDFHGTTLAPEATGQAKVKTKDGISTIKAKFSHLPAASTFGEACLTYVLWAVSPEGQTANLGELQVQGGKGKLKVTEQLPDFGLMVTAEPYFAVTRPSDAVVLKNAIGRKTKGDVEVVEAKLSLVPQRQYGLDLAAAPPPVGNPEAAMPMLQARQAVRIALGAGAASYAKEPLGKAQNYLQQSEAGEGGAKGTLMSARSATQSAEEARLMAVHGKQAEQEAMVQKLAQAKLEQAKAEAATAAAAQEAALKEAQATTKENEDLRTQLMAQLNGIMETKATARGLIVSMSGVLFRTGQAKLVPAAREKLAKVAGILASHKGLKIEANGFTDSTGREEINARLSE…	66.988	4864097	-	-	-	-	-	-	-	-	-	1	1	PF00691.20	PF00691	OmpA	OmpA family	30264	31655	-1
3300014199-10-C5	3300014199-10	3300014199-10-C5-cds27	3300014199-10-C5-cds27|3300014199-10-C5	COG1032 Fe-S oxidoreductase	MDLLLVAIHIEASPRAVPLGPAMLASALKRAYPAGVDTRILDLFLDQPAEACAALILAGRPQAVGFSMYVWNRTLTLEIARILKRREPDLVIFAGGSEATADPRGVEADPSVDFVLPGEGEELIVAAVGRLLQGAAPAELRGCPQGAALDLAAQSSPYLDGTLDPRRYTGQLWELSRGCPFTCDFCFESRGGSGTRRVPMARVEAELQLFERCLVSQVFVLDPTFNYHKAQAKAVLRLIRRTAPGIHFFFEIRSECLDRELAQLFASVKCTLQIGLQSAHPGVLRNIGRSMDPVDFRGKILLLHQAGASYGFDLIYGLPGDTLEGFRASLDFAMALMPNHLDIFRLSVLPGTRLRETAAGFGLVFQPDNPYQVLSTPGFGAADLDRAERLARACDLFYN…	66.988	4864097	COG1032	COG1032: COG1032 ,COGFAMS2, COG1032,R Radical SAM superfamily enzyme YgiQ, UPF0313 family	grade1	TIGR04013	TIGR04013: B12_SAM_MJ_1487: B12-binding domain/radical SAM domain protein, MJ_1487 family	grade1	K04034	bchE anaerobic magnesium-protoporphyrin IX monomethyl ester cyclase [EC:4.-.-.-]	grade2	3	3	PF02310.19~PF04055.21~PF13311.6	PF02310~PF04055~PF13311	B12-binding~Radical_SAM~DUF4080	B12 binding domain @ Radical SAM superfamily @ Protein of unknown function (DUF4080)	31875	33500	1
3300014199-10-C5	3300014199-10	3300014199-10-C5-cds28	3300014199-10-C5-cds28|3300014199-10-C5	hypothetical protein	MIIPDIDDLILEHDDETGIEEIGRRVLSRGPWTTVAFLVKTRAADGAPWEGPFLWLHRYQKVAQGWKLVSRFHTTEGGQLEHLVRALGDWHLTS	66.988	4864097	-	-	-	-	-	-	-	-	-	-	-	-	-	-	-	33497	33781	1
3300014199-10-C5	3300014199-10	3300014199-10-C5-cds29	3300014199-10-C5-cds29|3300014199-10-C5	Calcineurin-like phosphoesterase domain, ApaH type	MAKGRTVFQRWIMAMLLASGLLAWGQAPAEPFLVKPYLQLGAVPALDALSLLWHAADQDAAWSVILRPAGQGGQVLELRPTWVRVAVPSLDPHRVYTALLRPLRPGAAFSYQVMRDGQPVFQGAAKARQGAGSPSRVAVLGDLATAGPATRAIASQLYKQRPDLVVVPGDIVYEDGRISEYRRNFFPVYNADQDGPALGAPLLRGTLFVGALGNHDVGERGPRFPYTKEPDGLAYYLYWDQPLNGPALQPEGPHAPPLVPGPAWTWQGFLAAAGRRFPTMGNFSFDAGDAHWTVLDSNTYARWEAPALRDWLERDLRQARGAAWRFVVFHHPAFNLAEGNRYVDQWMSRIWPVLVRNRVDLAFTGHIHTYVRTQPIRFTPDPASLARLDPRTQQGDVQG…	66.988	4864097	COG1409	COG1409: COG1409 ,COGFAMS2, COG1409,T 3',5'-cyclic AMP phosphodiesterase CpdA	grade2	-	-	-	-	-	-	1	1	PF00149.28	PF00149	Metallophos	Calcineurin-like phosphoesterase	33771	35225	-1
3300014199-10-C5	3300014199-10	3300014199-10-C5-cds30	3300014199-10-C5-cds30|3300014199-10-C5	Uup ATPase components of ABC transporters with duplicated ATPase domains	MAIALGLVKVSKRFGAQPILEDLTFGLQMGEKVGLIGRNGAGKSTLFKLLAGEDSPDSGEVVLTQGLRVAHLSQDPHFAPDATIRSALESALADHKELLRRHAEIHEALQLPAADLDRLHTELDAVEHHLHHMGWDLEPRLKEAQTTWGLLDLEATVESLSGGWRKRVALAQAWLKDPDVLVLDEPTNHLDPEQVEKLELWLQQFGGALLLITHDRHLLDGVVDRMLELENGSVTSYDGSYSDYLLERSDKEFREARLTEHMQNRLRRELAWLRRGAKARTRKSKLRINDVLDLKEEVHDRSRLEERMALTFAGGANRSDSLITVEDLRFSYPGTGIELAGGLNLYLQRGQRIAILGPNGCGKSTLLKLLLGELEPTGGEIRRHPKLSVSAISQGRGEM…	66.988	4864097	COG0488	COG0488: COG0488 ,COGFAMS2, COG0488,R ATPase components of ABC transporters with duplicated ATPase domains	grade1	TIGR03719	TIGR03719: ABC_ABC_ChvD: ATP-binding cassette protein, ChvD family	grade1	K15738	uup ATP-binding cassette subfamily F uup	grade1	4	3	PF00005.27~PF12848.7~PF00005.27~PF16326.5	PF00005~PF12848~PF00005~PF16326	ABC_tran~ABC_tran_Xtn~ABC_tran~ABC_tran_CTD	ABC transporter @ ABC transporter @ ABC transporter @ ABC transporter C-terminal domain	35330	37261	1
3300014199-10-C5	3300014199-10	3300014199-10-C5-cds31	3300014199-10-C5-cds31|3300014199-10-C5	GlnA Glutamine synthetase	MSPSPLRDFLEIPYDTLEEMNLQAQSQRINRVPGDQIREERMKYLTDEKRIKAVTVCFTDLEGRFHMLDYDKKFLMKSSDNLTFDGSSIRGFAVQSESDLRLTIDWPAFYWMPSDIFGPGKVLVFGLVENQDHSPYAGDMRARLKAYTESLYVKDATICNAAHEIEGFLFKGPEAERRYNETGGFEFISTGGYYHSLPGDALRQFIDTSAEAQRAMGFQNEKDHPEVAPSQFEMNFSYQEANMAADQVQLYKLLTRQVAAQMGLTACYLPKPMAGVNGNGMHTNLSLARKDRNLFYEQDGKEGLSPMAWDFVQRIMTSAQDLCLILNPSVNAYRRLDPHFEAPNQIKVSPTDRGSMIRIPLGNAKSARLEVRSVAPDTNPYLNLFGLLRTGLEGPVGDL…	66.988	4864097	COG0174	COG0174: COG0174 ,COGFAMS2, COG0174,E Glutamine synthetase	grade1	TIGR00653	TIGR00653: GlnA: glutamine synthetase, type I	grade1	K01915	glnA GLUL glutamine synthetase [EC:6.3.1.2]	grade1	2	2	PF03951.19~PF00120.24	PF03951~PF00120	Gln-synt_N~Gln-synt_C	Glutamine synthetase, beta-Grasp domain @ Glutamine synthetase, catalytic domain	37364	38803	1
3300014199-10-C5	3300014199-10	3300014199-10-C5-cds32	3300014199-10-C5-cds32|3300014199-10-C5	hypothetical protein	MFKRFLEAIKPVPLRQGPIPLAEALPWLVPKVRPRFVYEAQSLRTGRPGPVFTPLAGIFAMSLVVDLPDVEIDVGAAELAAWNADFDRLLQKARRNLLARGAEEEFEQLGPGRFRSTWRDNLDGSRMLLPGVLQRLPLQGDPVVLLPNRDTLLVVGSEDPEGLDWALRGALEFLDEDPRSLNGCPLRLRNYQWEPFQPREEMALLGRILKRRLLTEYGHQKALLDRRHGVQGKAITLAPFQVEKTASGKAASFTIWSPAMGEAWLPEADQVRLAWEWGREPGRAWVPWAKVQHRLSHLLEPVGLFPERYRFKAAPRPDQLEDLLSA	66.988	4864097	COG4848	COG4848: COG4848 ,COGFAMS2, COG4848,S Uncharacterized protein YtpQ, UPF0354 family	grade3	-	-	-	-	-	-	-	-	-	-	-	-	38841	39821	1
3300014199-10-C5	3300014199-10	3300014199-10-C5-cds33	3300014199-10-C5-cds33|3300014199-10-C5	hypothetical protein	MPCSITDEIIDAIIQNEQRHVCRPREWHPAARTRDSAAGAVRVKPEWSQLHPGWEEADACEGAVRR	66.988	4864097	-	-	-	-	-	-	-	-	-	-	-	-	-	-	-	39811	40011	-1
3300014199-10-C5	3300014199-10	3300014199-10-C5-cds34	3300014199-10-C5-cds34|3300014199-10-C5	Domain of unknown function DUF4382	MILSRNTFRSAACAAVACAVLALAPACGGGGSGSGSTSGGAGGTDIMVTDAPSDTWSTVQVQVTSVTLLNQADHTKTAVAFTGAATVNLVDLDSVGELLASAQLPAGTYDQAVITVNPDPTTMSIIPAGGALPAIAASNIFVVGNGSVTVDLSPVLTVTSSGSNALQLDFDLNHPLFINQTASGVVVDFQVRHKPSPVLLGLIQLHRHLGTVSSVNASAGSFVMRTQAGYNLTINTNGSTLFYDADNHPFTIGSLAGMGALDAVMVASRLQDDGSLYAVRVWYCSPGNAAGLPQWSPEGHVISVNTGTDRMVVDNADGNPRTISVNAGTVFTFQNTVAIGTGTAYLADVKRGFKVSVGVTDPLATPLVATSVNIERAVDSGYIDVAGTTATTLVYGQTA…	66.988	4864097	-	-	-	-	-	-	-	-	-	1	1	PF14321.6	PF14321	DUF4382	Domain of unknown function (DUF4382)	40285	41985	-1
3300014199-10-C5	3300014199-10	3300014199-10-C5-cds35	3300014199-10-C5-cds35|3300014199-10-C5	hypothetical protein	MRKIGWLGLAFTPLMVQAQALNPAQYYLLAEQSRTAFTVQGAGARAIGTGGAFIAVADDATAVSFNPAGLAQLLRPEVSLVGQGVSRDLSLTGFQGQPPDQGTTFTDTWSKNTHARPTFASFAVPWKRNGLNYTFLLSYQRLFDFTATSAAAYQGTASGGSTVQNVAQQVRQSGGIDLYSVALGAELSSRILVGIALNDWAGRSGFQYGSTAQTSGVGVPFSSVLAQTSEFRGINANLGLIWRSQWLNLGVVYRTPFTASYTFTNSYSSVDSTSFVPTVQTGPQTTSKVNWPETLGFGFGLHPDPRLLITADWSHTPWSRAHYSAPGTPYDGLNWFDYQNPTATRDTTDVHAGTEWIAYLGDSVVIPLRAGAFREPQPVVDVVTGTQRVLQGWTTGFGI…	66.988	4864097	COG2067	COG2067: COG2067 ,COGFAMS2, COG2067,I Long-chain fatty acid transport protein	grade1	-	-	-	K06076	fadL long-chain fatty acid transport protein	grade1	-	-	-	-	-	-	42218	43642	1
3300014199-10-C5	3300014199-10	3300014199-10-C5-cds36	3300014199-10-C5-cds36|3300014199-10-C5	STKc_PknB_like domain containing protein	MRRAAAVPVALCCATLAAQSWPTFFSAYLDGLDAQKRGDHALASRAFTRAIALEPQPGSRVKTYGLNFLPRYFPYLRLAESALALGDLAGAEAALDQSERRGAEPAPERAALRERLRRLRQPAAVPPAPVAPVAPPAPSAPAAPPAAISVPPAAVPVVVPAVAPAVVKPPHPAARQEPRHPPAPSPATPAPAPAPGQGSAPAPAPGPAPGPAPGRGPWRSWMLLGPAGLLATLAAILRRRRPAPAAVTQAGTPGLAFGPYTALYELGRGGCATAYFGRHRETGAEVAIKVPHHHLSQDPEFRARFRREASLGALLDHPRVVKILDPGPQEGDPWLAMAFIRGTTLEAFMAGKGPLPVPQAVAIASEIAEAIAYAHGKGVVHRDLKPANVMLGEHGAVVM…	66.988	4864097	-	-	-	-	-	-	-	-	-	1	1	PF00069.25	PF00069	Pkinase	Protein kinase domain	43639	45228	1
3300014199-10-C5	3300014199-10	3300014199-10-C5-cds37	3300014199-10-C5-cds37|3300014199-10-C5	ARO8 Transcriptional regulators containing a DNA-binding HTH domain and an aminotransferase domain (MocR family) and their eukaryotic orthologs	MRAGDLRLSLEPGRKGPLYMQVAAVILAAVREGRILPGVALPGVRDLADRLGVTVNTILAALRELQDQGWLTSQERSGFFVADPLPDSPPIPPGAMGAAPAPGYDLPAHLQPITSTANVLMDLTDGLADARLAPSLALGRAYQRGLKLKGPKLLGASDFKGLARLREAIGEHLKTQRAILAGPEQILILRSTSMAVAVVAQALVGPAGGAVAVENPGNPLVWETLRQAGAAPLVALPVDRDGVDVAALERFLDQGAPPRLVVLTPQCHFPTGAALSEPRRSRLLELSRRHRFAILELDPEFDYLPAQGAQRPLASIDAGQVIYAGSLSRILAPGVRVAYVVAPEPLAGLLARARQHVDWQGDPVQEWALAELILEGELQRQLHRVRKAAAERREALEDA…	66.988	4864097	COG1167	COG1167: COG1167 ,COGFAMS2, COG1167,KE DNA-binding transcriptional regulator, MocR family, contains an aminotransferase domain	grade1	TIGR03947	TIGR03947: viomycin_VioD: capreomycidine synthase	grade2	K00375	K00375 GntR family transcriptional regulator / MocR family aminotransferase	grade1	2	2	PF00392.21~PF00155.21	PF00392~PF00155	GntR~Aminotran_1_2	Bacterial regulatory proteins, gntR family @ Aminotransferase class I and II	45185	46633	-1
3300014199-10-C5	3300014199-10	3300014199-10-C5-cds38	3300014199-10-C5-cds38|3300014199-10-C5	Domain of unknown function DUF4382	MQRQRHLPAGLAAAALALLALLGCAGSSSGGDAQPAAPTGVVAMSVSDASTEDWAVIGVKLLGITLTPQNGGTPVTIMTAPAIPPVLNLVQLDNLSDLLGNAQVPVGTYTKATLTLAASPGDVTLTAANSPSANFLSDGGVAGATVPKGDIQIKGAQSGTVSVTLTLAKPLVVSAAQTAHLDLEFILSHPAFLVDHPQTGGADTIWTVNFNGTVRHNLVTAPEQMVLRHAYGTVTQVAAGGASLTMLRDFPTFPIATPEETATATPQLLQISADPVNGTLFHDVDAGTTTSITNFSTVAATLPGKYLRCALRFQNGGLAAARIWASTRFNSVWLSPEGHVTGVILGTSSTPYQISVESENSAPTAVIINNETQFFFRTPANPQADAQPLVTGTGILDAE…	66.988	4864097	-	-	-	-	-	-	-	-	-	1	1	PF14321.6	PF14321	DUF4382	Domain of unknown function (DUF4382)	46741	48663	1
3300014199-10-C5	3300014199-10	3300014199-10-C5-cds39	3300014199-10-C5-cds39|3300014199-10-C5	hypothetical protein	MLAGALAGMGVGDENRQGEPSSVGKQSLDALRAGAGFEHLAVEERRVFGVEERMVGEQAQQRDHGGGFGVVAVLQLLVAMQRVFAVLLMDGAEAQRVSSGNWQHHDYCQSAAAV	66.988	4864097	-	-	-	-	-	-	-	-	-	-	-	-	-	-	-	48642	48986	-1
3300014199-10-C5	3300014199-10	3300014199-10-C5-cds40	3300014199-10-C5-cds40|3300014199-10-C5	hypothetical protein	MKWTGLYLIGYSVLIIGLLAALWKAGVLASVGAGWTMIGILIAIGIGIMIAVTHGGARGNIEIDRK	66.988	4864097	-	-	-	-	-	-	-	-	-	-	-	-	-	-	-	49050	49250	-1
3300014199-10-C5	3300014199-10	3300014199-10-C5-cds41	3300014199-10-C5-cds41|3300014199-10-C5	DNA polymerase IV	MLAMWVPEMPFQMAWQHDPALKDRPLAFLSPGPQRTPCLWLVNRLARAEGLAPGEPMDHALRRLPGLRVLDPAPQTWWEAQGQLGEFLQHWSPQGLLGRMGEALLDLGGTGRLFGPPQDTAARIQRELAQHTGWSSRGGLSRSATAARLATRIEARGDLELVPDGAEQVFLAPQPLARLPDLSARLRWRFQRLGLRRLGDLQPVPLPTLAQLMPEAEARTVLAQARGEDRPRLPMLADPLERSRHPWRLEPPCLPEEVPLACWCLDRLWNEGRSPRQLWLRWWDVDGEAHHWQAPADALAQPPLALAPLVEAAFRLGARRRILVHRLELQLAWGLGRNIGLFQSPAARKLEQLEPALARLRRRYPGQPVLPGWARP	66.988	4864097	COG0389	COG0389: COG0389 ,COGFAMS2, COG0389,L Nucleotidyltransferase/DNA polymerase involved in DNA repair	grade1	-	-	-	-	-	-	1	1	PF00817.20	PF00817	IMS	impB/mucB/samB family	49681	50811	1
3300014199-10-C5	3300014199-10	3300014199-10-C5-cds42	3300014199-10-C5-cds42|3300014199-10-C5	DnaE DNA polymerase III, alpha subunit	MLLAVSDFSAGEGVYSAELIARLAPRLGYRHVAAWDWGLHGWPRLRGEALAAGLTPILGSRFRWRGLALGALPQSDLGYAELCRMLTDLAHGRPAQPPRECALLAETLEGLEALAREGFTASLLAHGRNQREAALALGRGLPVAAPQVLRFRTPAGLELHRLKRAMAAQSTVPRTEPLWDPRDAAVSRPAWEARFPAADPRAARTTAALLESVAGWRMHWGEWVMPRPICPDDLDLDAELRARARAGLARRYLAVTGAVESRLALELDLIRRKRFAGYFLAVHDLVREAGATRTCGRGSGAASIVSYLLGITNVDPIATNLMFERFLSDARTDPPDLDIDFAWDERDAVIASVFERYGRERVAMVAVHVFFQPRGALRDVALAHGRPEAELKTLARLQR…	66.988	4864097	COG0587	COG0587: COG0587 ,COGFAMS2, COG0587,L DNA polymerase III, alpha subunit	grade3	TIGR00594	TIGR00594: polc: DNA polymerase III, alpha subunit	grade3	K14162	dnaE2 error-prone DNA polymerase [EC:2.7.7.7]	grade1	3	3	PF07733.12~PF17657.1~PF14579.6	PF07733~PF17657~PF14579	DNA_pol3_alpha~DNA_pol3_finger~HHH_6	Bacterial DNA polymerase III alpha NTPase domain @ Bacterial DNA polymerase III alpha subunit finger domain @ Helix-hairpin-helix motif	50811	53642	1
3300014199-10-C5	3300014199-10	3300014199-10-C5-cds43	3300014199-10-C5-cds43|3300014199-10-C5	HEAT repeats	MKTVPTIPCAIALVALGILAACAPPSYVIKTPPVTGIKCAATEPAGKTLVAVVDERATKQFSSGRLPGALTFNDAPMDPVQFLATHLGAELASRGEAVETAVGGQGLPKLHLRTFKMENSRSSAFSPFYSHTFLDADLESASGTRRIGIFVQGDKVPVWSFNEVIEPVFNQPMGIVVQELSSKVSAALFSCRASDAQVQELIHKISVPGSATRYMDTYALGFSNNPEAIDTLVQLVKDPDDYVRLAAISSLGTLHATAQMPLLTSIYEGNGALWQEKAMAMKAICDLGTEASKAYTAAEAKRLQTAPANSENGRMAQIVSFGLNK	66.988	4864097	-	-	-	-	-	-	-	-	-	1	1	PF13646.6	PF13646	HEAT_2	HEAT repeats	53652	54629	-1
3300014199-10-C5	3300014199-10	3300014199-10-C5-cds44	3300014199-10-C5-cds44|3300014199-10-C5	hypothetical protein	MKMACCIPLLAVMTVCVSMAPQYSAAPQNVMRLREGGLEPVTVGDFTVAPGHVKESESLSIRGSRYLSPYENSFAKYLQEALRAELAEARLLNPRSAIELTGVLVRNELNAALLK	66.988	4864097	-	-	-	-	-	-	-	-	-	-	-	-	-	-	-	54651	54998	-1
3300014199-10-C5	3300014199-10	3300014199-10-C5-cds45	3300014199-10-C5-cds45|3300014199-10-C5	Tas Predicted oxidoreductases (related to aryl-alcohol dehydrogenases)	METRLLGTQGLAVGAIGLGCMTMSDDYGRPEDRDEAEAIATIHRALDRGVTLLDSAEAYGPYTNEILIGKAVRGRREQAVLATKFGLANGVDGSPGNARRVAEASLKRLGVEVIDVYYLHRKDPAIPIEESVGAMKELVQAGKVRYLGLSEVGPETLRRAHAVHPISVVQSEYSLWERGIEQAVLPTLRELGIGLVPFSPLGRGYLAGAFKSLGELPEGDWRVNVPRFQEINALINQQIVAVVKAVAARLGATPAQVALAWILAQGNDIVPIPGTKRRKYLDENLDAERLKLAGSDLAELDRLAAGVAGERYLPWMMKLVER	66.988	4864097	COG0667	COG0667: COG0667 ,COGFAMS2, COG0667,R Predicted oxidoreductase (related to aryl-alcohol dehydrogenase)	grade1	TIGR01293	TIGR01293: Kv_beta: voltage-dependent potassium channel beta subunit	grade1	K05275	E1.1.1.65 pyridoxine 4-dehydrogenase [EC:1.1.1.65]	grade1	1	1	PF00248.21	PF00248	Aldo_ket_red	Aldo/keto reductase family	55171	56139	1
3300014199-10-C5	3300014199-10	3300014199-10-C5-cds46	3300014199-10-C5-cds46|3300014199-10-C5	COG1611 Predicted Rossmann fold nucleotide-binding protein	MTSSRLPSAVCVFAGSKPGARPRYLETAAALGQALARRGITLVYGGANCGLMGAMANAALAGGGRVLGVMPQGLVDLEKAHGGLSELIITADMHTRKARMAGLADAFVALPGGFGTLEELFEMVTWGQLGLHRKPVGLLDCDGYWGGLLAFLAHTRAEGFIPDSNSSELPCAADPDQILDLLGR	66.988	4864097	COG1611	COG1611: COG1611 ,COGFAMS2, COG1611,R Predicted Rossmann fold nucleotide-binding protein	grade1	TIGR00730	TIGR00730: TIGR00730: TIGR00730 family protein	grade1	K06966	K06966 uncharacterized protein	grade1	1	1	PF03641.14	PF03641	Lysine_decarbox	Possible lysine decarboxylase	56141	56695	-1
3300014199-10-C5	3300014199-10	3300014199-10-C5-cds47	3300014199-10-C5-cds47|3300014199-10-C5	Outer membrane protein beta-barrel domain containing protein	MKKTLMILAMGGALTLSAQDLRFGVQGALSLPTSDLSNSANAGLQLGGHANWDFRDGHGLTARADVTVYGQTNSISVNNIAAAVDYTYHFERTQRGPYVLAGLSQQNYHTGFPGFSRNDSALGIDLGAGYDLDRHLGLQARYTTSSFSGVTYSALNLGVTYTF	66.988	4864097	-	-	-	-	-	-	-	-	-	1	1	PF13505.6	PF13505	OMP_b-brl	Outer membrane protein beta-barrel domain	56832	57323	1
3300014199-10-C5	3300014199-10	3300014199-10-C5-cds48	3300014199-10-C5-cds48|3300014199-10-C5	COG3129 Predicted SAM-dependent methyltransferase	MKGDQVEKSGLHPRNRHRGRYDFAELVRTSPELAAFVRPNPYGDASIEFADPDAVRALNRALLKHFYGIQHWDLPAGYLCPPIPGRADYLHHVADLLGAADGGRIPRGPSVRVLDIGVGANCIYPILGHQEYGWSFLGSDIDPGALAVAGRILRANPCLDGIELRLQPEPGRIFQGLLRDGESFTLSICNPPFHAGPDEARAGTRRKLGNLGLAGAPRLNFGGRGGELWCEGGEAGFLRRMIAESAGIPTRCRWFSSLVSKSASLPGLRHALRQAGARATRTLDMAQGQKQSRILAWTYQP	66.988	4864097	COG3129	COG3129: COG3129 ,COGFAMS2, COG3129,J 23S rRNA A1618 N6-methylase RlmF	grade1	-	-	-	K06970	rlmF 23S rRNA (adenine1618-N6)-methyltransferase [EC:2.1.1.181]	grade1	1	1	PF05971.12	PF05971	Methyltransf_10	RNA methyltransferase	57374	58279	1
3300014199-10-C5	3300014199-10	3300014199-10-C5-cds49	3300014199-10-C5-cds49|3300014199-10-C5	COG5302 Post-segregation antitoxin (ccd killing mechanism protein) encoded by the F plasmid	MPDAHAHPSMDGPKRPVNLSLNSELLRIGKELGLNLSGIAEAALAQAVKERLGQRWLAENAAAIQVYNLRTERGVFSDSLRTF	66.988	4864097	COG5302	COG5302: COG5302 ,COGFAMS2, COG5302,X Post-segregation antitoxin (ccd killing mechanism protein) encoded by the F plasmid	grade1	-	-	-	K19164	ccdA antitoxin CcdA	grade1	1	1	PF07362.12	PF07362	CcdA	Post-segregation antitoxin CcdA	58333	58584	1
3300014199-10-C5	3300014199-10	3300014199-10-C5-cds50	3300014199-10-C5-cds50|3300014199-10-C5	Toxin CcdB	MGQFTVHRNPNARTRTDIPFLLDMQADLFSILATRVVVPLYRLEALGSTPMAKLTPVLRFQDQNLVAMVPELAGVARRSLGPAVGDLVPARSELLQAMDLLLTGF	66.988	4864097	-	-	-	-	-	-	K19163	ccdB toxin CcdB	grade1	1	1	PF01845.17	PF01845	CcdB	CcdB protein	58584	58901	1
3300014199-10-C5	3300014199-10	3300014199-10-C5-cds51	3300014199-10-C5-cds51|3300014199-10-C5	GloB Zn-dependent hydrolases, including glyoxylases	MLKLESFPVGPLGCNCTLLWDPEQLTGMVVDPGGEGPRIAQRVRALGFKVTALLHSHAHFDHVGATRELQELWQCPAYLHEDDRFLIDNLDLQTGMFGMDPIRRPETTPLAPGDAHHGMTTLHTPGHTPGSCCFHGPFERGKVVLAGDTLFQGGVGRTDLWGGSWEQLEASIQRELYPMEDATLVIPGHGPATTIGSEAAGNPFVRRQPR	66.988	4864097	COG0491	COG0491: COG0491 ,COGFAMS2, COG0491,R Glyoxylase or a related metal-dependent hydrolase, beta-lactamase superfamily II	grade2	TIGR03413	TIGR03413: GSH_gloB: hydroxyacylglutathione hydrolase	grade3	K01069	E3.1.2.6 gloB hydroxyacylglutathione hydrolase [EC:3.1.2.6]	grade1	1	1	PF00753.27	PF00753	Lactamase_B	Metallo-beta-lactamase superfamily	58950	59582	1
3300014199-10-C5	3300014199-10	3300014199-10-C5-cds52	3300014199-10-C5-cds52|3300014199-10-C5	HflC Membrane protease subunits, stomatin/prohibitin homologs	MQEFVTTLGCFGPIAIVVIIWLAACIRVVNEYERAVIFTLGKVGATPKGPGLIFVLRPFQRAVVVSLRTVVLDVPSQDIITRDNVSLKVSAVVYFRVLKAQEAILKVENYYYATSQIAQTTLRSLLGEVSLDELLAEREKLSQRLREIIDTSTEPWGVEVTSVELKSVDLPEQIQRAMGKQAEAEREKRAKVIAAEGELMASQQLLEAADKISQNPVAIQMRYLQTLAEIAVEKNSTIVFPLPVELLRLMDRISIK	66.988	4864097	COG0330	COG0330: COG0330 ,COGFAMS2, COG0330,O Regulator of protease activity HflC, stomatin/prohibitin superfamily	grade1	TIGR01933	TIGR01933: hflK: HflK protein	grade2	K17286	STOM erythrocyte band 7 integral membrane protein	grade1	1	1	PF01145.25	PF01145	Band_7	SPFH domain / Band 7 family	59639	60409	1
3300014199-10-C5	3300014199-10	3300014199-10-C5-cds53	3300014199-10-C5-cds53|3300014199-10-C5	TopA Topoisomerase IA	MVRLIVSEKPSMGRAIAAALGIQGSGRSAIQGQGVIVTWCVGHLVEALAPEGYDPALKQWRMEPLPFFPETFRYAPIEATRDQYQTVAGLMLRDDVGEIVNATDAGREGELIFDLVYRMAGADKPVLRFWTSSLTDAAILEAYGRMKPGESYQGLRDAARCRQEADWLVGINCTRAQTLAQRRAGGEGVYSVGRVQTPTLALMVNRELEIQNFVPRDFWTLWAQFQAGAGSYKGKWFRKEGDRFDTEAEAQAMAAALAGKPGKVASVTARSEKKKPELLYDLTALQKEANKRFGLTAEHTLEVAQALYEAKLISYPRTNSRCLTEADALKIPGWIKAIGQGQLTALQPFVADLRKRWPVKLDKRFVNDKEVEDHTALVPTESPARSLGGDQLRIYDLIA…	66.988	4864097	COG0550	COG0550: COG0550 ,COGFAMS2, COG0550,L DNA topoisomerase IA	grade1	TIGR01056	TIGR01056: topB: DNA topoisomerase III	grade1	K03169	topB DNA topoisomerase III [EC:5.99.1.2]	grade2	2	2	PF01751.22~PF01131.20	PF01751~PF01131	Toprim~Topoisom_bac	Toprim domain @ DNA topoisomerase	60410	62647	-1
3300014199-10-C5	3300014199-10	3300014199-10-C5-cds54	3300014199-10-C5-cds54|3300014199-10-C5	ExbD Biopolymer transport protein	MSFTTGSTHGQMASINMTPLIDVMLVLLIIFMVAAPMLTTGVDVNLPESRTGKNLQSEALVVTLERDGRIQFEAQYVAEGVLKARLRERAAESRKRPILVRADQNIPYGRVITVVDAIREAGFTQVGFVTQALPGPAPVPES	66.988	4864097	COG0848	COG0848: COG0848 ,COGFAMS2, COG0848,U Biopolymer transport protein ExbD	grade1	TIGR02801	TIGR02801: tolR: protein TolR	grade1	K03560	tolR biopolymer transport protein TolR	grade1	1	1	PF02472.16	PF02472	ExbD	Biopolymer transport protein ExbD/TolR	62737	63165	1
3300014199-10-C5	3300014199-10	3300014199-10-C5-cds55	3300014199-10-C5-cds55|3300014199-10-C5	TonB/TolA, C-terminal	MSQDLYDYLRQRARLKGPAWPIGLCVSLAFHGLVAAAILASPKEAPRQEETKVTWVSLPSAGDTGPLGGSGPVEQGEQGERQRRVEEVAPRRPEPAAAQATTPNVFGNKPSRPLKGTSPNPDSLGKAPVAAKGKAPVANPVVGAAGSGGGGGIGVGAAIPGLKASSGIQGGSGMISDLDGNFPYVYYLQQIQSRITGNWNRLNSAQGRVQIYFRIKRDGSIDGARVESPSGNAFLDQSALHAVLRSDPLPRLPEGFDAGSLGVRFWFTYLGN	66.988	4864097	COG0810	COG0810: COG0810 ,COGFAMS2, COG0810,M Periplasmic protein TonB, links inner and outer membranes	grade1	-	-	-	K03832	tonB periplasmic protein TonB	grade1	1	1	PF13103.6	PF13103	TonB_2	TonB C terminal	63167	63985	1
3300014199-10-C5	3300014199-10	3300014199-10-C5-cds56	3300014199-10-C5-cds56|3300014199-10-C5	RsbW Anti-sigma regulatory factor (Ser/Thr protein kinase)	MAAAPLLPVTLTCNTDLRFIDLIQVVGSELLKHLNFSHEDGERLWLAIQEGIGNAMRHGNKLDKRKTIQVTFTPLAQRLEIRIKDTGKGVDLDRLPNPNLAENLLKPCGRGVYFMKQVMDLVEMETTAEGSTLLLVKQRRHTDVPVEASVEA	66.988	4864097	COG2172	COG2172: COG2172 ,COGFAMS2, COG2172,T Anti-sigma regulatory factor (Ser/Thr protein kinase)	grade1	TIGR01924	TIGR01924: rsbW_low_gc: anti-sigma B factor	grade1	K04757	rsbW serine/threonine-protein kinase RsbW [EC:2.7.11.1]	grade1	1	1	PF13581.6	PF13581	HATPase_c_2	Histidine kinase-like ATPase domain	63988	64446	-1
3300014199-10-C5	3300014199-10	3300014199-10-C5-cds57	3300014199-10-C5-cds57|3300014199-10-C5	lytB 4-Hydroxy-3-methylbut-2-enyl diphosphate reductase IspH	MKVIVAKTAGFCWGVRRAMDAVLEASARGGRGKVQTLGPLIHNPQALELIKRRGVAVAATPGAVGDGTVVIRAHGIPIQELRGLKERQRKGELNIVNATCPEVAKVHSRIKKWSPKGYFVIILGTHGHAESVAHQSFAEHGSVIVANMEEARALTDEQLAKALVVAQTTFTVKDFQAISDYIRSRSGACIVENTICEDTWTRQEEAREIAQGADYVIVVGGKASSNTKHLAELAESLGKPVQYVETASELDLSVFKGSETVGVMAGASTPTWLVEEVVDVLEHLGSSTRPSRFLNEAFATPLKLAVGAGFLSMGIGGWIGLPFSWRYPAITTAYALAMYLLTPYLDPLGLGSKGPGRARMLERSRSFHVWTSSIALAAAFILAASLGIGSILVVGGASL…	66.988	4864097	COG0761	COG0761: COG0761 ,COGFAMS2, COG0761,I 4-Hydroxy-3-methylbut-2-enyl diphosphate reductase IspH	grade1	-	-	-	K03527	ispH lytB 4-hydroxy-3-methylbut-2-en-1-yl diphosphate reductase [EC:1.17.7.4]	grade1	2	2	PF02401.18~PF01040.18	PF02401~PF01040	LYTB~UbiA	LytB protein @ UbiA prenyltransferase family	64602	66317	1
3300014199-10-C5	3300014199-10	3300014199-10-C5-cds58	3300014199-10-C5-cds58|3300014199-10-C5	hypothetical protein	MRTPFHEHMPRQALALAGWVLFWMALEALLRGLGLEGHRQLAPFLAILAGIGAAAGLAAPRWMFDLLTSVRFALTQGGFLIAAVLAARAVEVWHSLWFCALLASMDASMLAVAWKRRPYDLARAGFLLVHTAPSLVLLGALWECAFPAARQPGLWLIGTGCGGFLLGCAWMFYLKPVLKRRGARP	66.988	4864097	-	-	-	-	-	-	-	-	-	-	-	-	-	-	-	66327	66884	1
3300014199-10-C5	3300014199-10	3300014199-10-C5-cds59	3300014199-10-C5-cds59|3300014199-10-C5	hypothetical protein	MSLWSALQAAGFACVTVAAVLELIALLGRGPAGLDGPPLHWTRAGFLLMGLALVAAGVENGRLGGGLWPLQPRQQWGLLCWLAVFAVLHVHRVKAFKGRPALLAGVAGWALAAGAWLAWR	66.988	4864097	-	-	-	-	-	-	-	-	-	-	-	-	-	-	-	66881	67243	1
3300014199-10-C5	3300014199-10	3300014199-10-C5-cds60	3300014199-10-C5-cds60|3300014199-10-C5	FabG Dehydrogenases with different specificities (related to short-chain alcohol dehydrogenases)	MTSAQPWVLITGCSTGIGRALVGTCRAAGWGVVATARARTALDGLPPGPDLDCLALDVTSPASIEAAAAACAGRRLTALVNNAGYGQMGPLEWLGTDTLRAQFETNVLGLHAVTRAFLPLIRAQAGPGEGRIVQVASVLGRMSVPMAGAYCASKHAVVALAETLRLELEPGIRVILVEPGAIRSEFRETLVRALGDLPIRLKGSRFEPILAGYLARHEARQDHGLSAEACAGRITAAMARPHPPRRLVIGADANWANAAKAVLPGALWEWAVRRSFGLK	66.988	4864097	COG0300	COG0300: COG0300 ,COGFAMS2, COG0300,R Short-chain dehydrogenase	grade1	TIGR01963	TIGR01963: PHB_DH: 3-hydroxybutyrate dehydrogenase	grade2	K07124	K07124 uncharacterized protein	grade1	1	1	PF00106.25	PF00106	adh_short	short chain dehydrogenase	67248	68087	1
3300014199-10-C5	3300014199-10	3300014199-10-C5-cds61	3300014199-10-C5-cds61|3300014199-10-C5	PolA DNA polymerase I - 3'-5' exonuclease and polymerase domains	MNEDRLYLIDTFALIFRAYYGNMRIKNGAAVTMARMLLALVNQHKPSHMACVFDRPEPTFRHDIYPEYKANRAEMPEDLRPQIPMIRDLAAALNIPIVELAGYEADDVMGTLARQASARGLACAIISPDKDLLQLVDDAGGIQVLNNRDGDVWIDRAGVKQRFGVWPEQVVDMLTLMGDASDNVKGVEGIGEKGARDLMEQYGTLENLLAHRAELKRKTHREGLEAALDRLPLVRRLVTVVTDLTLPLGLDDLVYPGVDQAQARAAFKSLGFEALTKEFTAVGNVASAAAPGGRTYRAAAGAAELQAAVAACRAAGVFGLDTETTSIDPTRGHLVGLSLAWNANEGLYVPLAHLKPGGEDTAGALPGLLPDSGLPEALLDLRGDPAAFFEELAPYLDPR…	66.988	4864097	COG0749	COG0749: COG0749 ,COGFAMS2, COG0749,L DNA polymerase I - 3'-5' exonuclease and polymerase domains	grade1	TIGR00593	TIGR00593: pola: DNA polymerase I	grade1	K02335	DPO1 polA DNA polymerase I [EC:2.7.7.7]	grade1	4	4	PF02739.16~PF01367.20~PF01612.20~PF00476.20	PF02739~PF01367~PF01612~PF00476	5_3_exonuc_N~5_3_exonuc~DNA_pol_A_exo1~DNA_pol_A	5'-3' exonuclease, N-terminal resolvase-like domain @ 5'-3' exonuclease, C-terminal SAM fold @ 3'-5' exonuclease @ DNA polymerase family A	68125	70938	1
3300014199-10-C5	3300014199-10	3300014199-10-C5-cds62	3300014199-10-C5-cds62|3300014199-10-C5	Thioredoxin	MPRPATLPTIDWKAVFASGQDYASWIATGESPENRARMESLREAQELEPQAAGFLATLPRPVHVIAVAEDWCGDVVRHVPVLQRLAEAAPNLKVRFISRQQWPDVFARFLTNGGEAIPKFIFLSDQFVECGNWGPMPGPCRELIARGKACGNVAAARKMVSGFYEADGNRRMVVSELLQLIDIAVTREP	66.988	4864097	-	-	-	-	-	-	-	-	-	1	1	PF14595.6	PF14595	Thioredoxin_9	Thioredoxin	70966	71535	1
3300014199-10-C5	3300014199-10	3300014199-10-C5-cds63	3300014199-10-C5-cds63|3300014199-10-C5	AslB Arylsulfatase regulator (Fe-S oxidoreductase)	MTGEAAQQRPAGPCLVMAKPAGARCNLNCAYCYYLAKADLFPREPAPRMADDLLESYIRQRMAAAPGPSVHFEWHGGEPTLLGVDYFRRIVELQRAHRPTGLAVSNGLQTNGTLLDGDWARFLARERFSVGLSLDGPAPCHDAYRVTRGGRPSHAEAVRGFRLLRRHGVHCDVLCVLHAANVASPLEVYRFFRELGVSHLQFLPLVQPAGCEVKAAAAPAAIGAFLCAVFDEWIRHDLGRIVVQTFDEAFRTACGLPHALCVFRETCGDVLALEHEGSLYLCDHFVDPGHRLGNLRETSLAALTAGPALAAFGARKRDGLPERCRACDVLAWCNGGCPKDRILAEPGLNRLCPAYRRFFRHCRPVLARLAAHWRAGRPLAGFAAKARG	66.988	4864097	COG0641	COG0641: COG0641 ,COGFAMS2, COG0641,O Sulfatase maturation enzyme AslB, radical SAM superfamily	grade1	TIGR03942	TIGR03942: sulfatase_rSAM: anaerobic sulfatase maturase	grade1	K06871	K06871 uncharacterized protein	grade1	2	2	PF04055.21~PF13186.6	PF04055~PF13186	Radical_SAM~SPASM	Radical SAM superfamily @ Iron-sulfur cluster-binding domain	71519	72685	-1
3300014199-10-C5	3300014199-10	3300014199-10-C5-cds64	3300014199-10-C5-cds64|3300014199-10-C5	COG0412 Dienelactone hydrolase and related enzymes	MPVQTEWVHFDDHTGYLARPERAPLPLPGVLVLQEIWGVDGHIEDVTRRLAEAGYAALAPDLYGSGGGRPLPLLPERIAEVQAFTNSLPASSWGDAAARSTALAALPAPEARRIEESLGTLFGGLGQLDRYVPALRAAVRFLQGDGAPCAGQPVACVGFCMGGGLAALLACEEPRLGGAAIFYGSAPPLDRVAGIACPVVGFYGGTDQRVNAGLPAFTEAMRAAGKPFESHVYEGAAHAFFNDRRPSYDVGASRDAFARLLEFLRRMAAS	66.988	4864097	COG0412	COG0412: COG0412 ,COGFAMS2, COG0412,Q Dienelactone hydrolase	grade1	-	-	-	K01061	E3.1.1.45 carboxymethylenebutenolidase [EC:3.1.1.45]	grade1	1	1	PF01738.18	PF01738	DLH	Dienelactone hydrolase family	72682	73494	-1
3300014199-10-C5	3300014199-10	3300014199-10-C5-cds65	3300014199-10-C5-cds65|3300014199-10-C5	RsuA 16S rRNA uridine-516 pseudouridylate synthase and related pseudouridylate synthases	MAKPPSNKRPGKGPATRPGMHRGAPARPVRSAPARTPAVRALDPWAEEAATPSGTATVKITPKRAPGKNAAKPMARNTGPWKPTARPKTGPRPAKAPAKVPAASASGLKPRTKAPTGERLQKILAAAGVASRRACEAIILEGRVQVNGVTVTELGSRADARRDEITLDFQPIAKEELVYILLNKPKGYVTTVKDDEGRPTVMALIHGVSARVYPVGRLDFNSEGMLLLTNDGAMAQRLMAPEFHVAKVYLAKVHRMPAPETLDEFRAGFRLDGRRLKPCGIELAEKGENPWLMVTLVEGKNQQIRRMFAAVGHPVSKLKRIQFGPLADPALKPGEWRFCNPQELAALKAL	66.988	4864097	COG1187	COG1187: COG1187 ,COGFAMS2, COG1187,J 16S rRNA U516 pseudouridylate synthase RsuA and related 23S rRNA U2605, pseudouridylate synthases	grade1	TIGR00005	TIGR00005: rluA_subfam: pseudouridine synthase, RluA family	grade2	K06178	rluB 23S rRNA pseudouridine2605 synthase [EC:5.4.99.22]	grade2	2	2	PF01479.25~PF00849.22	PF01479~PF00849	S4~PseudoU_synth_2	S4 domain @ RNA pseudouridylate synthase	73529	74581	-1
3300014199-10-C5	3300014199-10	3300014199-10-C5-cds66	3300014199-10-C5-cds66|3300014199-10-C5	PpsA Phosphoenolpyruvate synthase/pyruvate phosphate dikinase	MVKHVYSFGGDRNEGSAKMRNLLGGKGCNLAEMAGLEIPVPPGFTVTTEVCTLYIAGGQKLPEDVKAQVLESLKWLEGNRGRKLGDVKDPLLLSVRSGARVSMPGMMDTVLNLGLNDQTVEGLAKASNNPRFAYDSYRRFIMMYSDVVLGVHKDLFEHEISALKQKSGKKLDTEISAEEWKGLTVVFKAIVQKELGRPFPQDPIEQLFGGICAVFDSWETDRAKLYRQKNRIPDDWGTAVNVQTMVFGNMGDDCGTGVAFTRDPGTGEPYFYGEYLINAQGEDVVAGVRTPQPITKAQAEGTGHTSLEEAIPEAFKDLLSTCNRLEKHFKDMQDLEFTIERGKLFMLQTRNGKRTALASIRIAIDMVDEGMIDSNTALGRIEADSLNQLLAPIFDPKEK…	66.988	4864097	COG1080	COG1080: COG1080 ,COGFAMS2, COG1080,G Phosphoenolpyruvate-protein kinase (PTS system EI component in bacteria)	grade1	TIGR01828	TIGR01828: pyru_phos_dikin: pyruvate, phosphate dikinase	grade1	K01006	ppdK pyruvate orthophosphate dikinase [EC:2.7.9.1]	grade1	5	3	PF01326.19~PF01326.19~PF01326.19~PF00391.23~PF02896.18	PF01326~PF01326~PF01326~PF00391~PF02896	PPDK_N~PPDK_N~PPDK_N~PEP-utilizers~PEP-utilizers_C	Pyruvate phosphate dikinase, PEP/pyruvate binding domain @ Pyruvate phosphate dikinase, PEP/pyruvate binding domain @ Pyruvate phosphate dikinase, PEP/pyruvate binding domain @ PEP-utilising enzyme, mobile domain @ PEP-utilising enzyme, TIM barrel domain	74831	77554	1
3300014199-10-C5	3300014199-10	3300014199-10-C5-cds67	3300014199-10-C5-cds67|3300014199-10-C5	hypothetical protein	MNLLQYLEPLIGRTAPADAPAEPRYALAPFFLLANRRPPFDAWRRPESRIQPSLEPVWRAAAAGCQLCACHAVNAVTVGSGFAERILASQVRFLDQLQTGLGAQHEAEIRRLYEFASRPLETLTRDGRRLEIPSEWRMAVDFLLNCPESPYRNEDAGVSSTGAPTFPDEADVALALDLEHAWQAASEHFGALVQALG	66.988	4864097	-	-	-	-	-	-	-	-	-	-	-	-	-	-	-	77679	78272	1
3300014199-10-C5	3300014199-10	3300014199-10-C5-cds68	3300014199-10-C5-cds68|3300014199-10-C5	ModF ABC-type molybdenum transport system, ATPase component/photorepair protein PhrA	MTEDHPLISLRSATLVRGGKPVLHDLAFDIRSGEHVAIVGPNGSGKSSFIRLVTRQDYPLARPDDAPAMLILGQERWDVFELRAHLGIVSADLHRDFTSGQAFGRCRGLEVVLTGFFASLGLFRHQQVTDAMRERAHAALALVDASYLAETKVDAMSTGEARRVLIARALAPDPGALLLDEPTTGLDLAARHRFLQTMARLAAGKTLILVTHHVEEIIPEIERVILLKDGRVFMDGHKNDVLRSEHVARLFGMPIVVQRHGEHFTARSA	66.988	4864097	COG1119	COG1119: COG1119 ,COGFAMS2, COG1119,P ABC-type molybdenum transport system, ATPase component/photorepair protein PhrA	grade1	TIGR03873	TIGR03873: F420-0_ABC_ATP: proposed F420-0 ABC transporter, ATP-binding protein	grade1	K02013	ABC.FEV.A iron complex transport system ATP-binding protein [EC:3.6.3.34]	grade1	1	1	PF00005.27	PF00005	ABC_tran	ABC transporter	78269	79078	-1
3300014199-10-C5	3300014199-10	3300014199-10-C5-cds69	3300014199-10-C5-cds69|3300014199-10-C5	LivK ABC-type branched-chain amino acid transport systems, periplasmic component	MTSKRWSACIAVLLAGAFLNCGRGSGSIKIGGLTPLTGEGAGYGASTRNGYELAVREWNDRGGVLGRRLELALRDDQGSPAEGLAALTKLIEYDRIVALLGPTLSKVSLVAAPIVQSVGIPMVSPTASDPRLTALGDHIYRICCTDRAQGDAAASFAFHELRARKAACIYDGGSVYPAELAQAFKARFTGLGGEQVAFLNHPNGSPATTALISRAVRARPDILFIPDYGADAALIAREARAQGFTGALLGGDGWDGSVAGLESGYFTSNFSKDEPRPSVQDFVRKYRERYRSEPDACAALAYDAGNVLFEAILRAGTTGGPALAAALAGTDHAGVSGRIRFDPQRNPVKSPLIIEIRDGRRICRSVRSAS	66.988	4864097	COG0683	COG0683: COG0683 ,COGFAMS2, COG0683,E ABC-type branched-chain amino acid transport system, periplasmic component	grade1	TIGR03407	TIGR03407: urea_ABC_UrtA: urea ABC transporter, urea binding protein	grade1	K01999	livK branched-chain amino acid transport system substrate-binding protein	grade1	1	1	PF13458.6	PF13458	Peripla_BP_6	Periplasmic binding protein	79234	80346	1
[truncated: 183,137 more rows]
