# Supplementary material for: Ubiquitous genome streamlined Acidobacteriota in freshwater environments
Source: ISME Commun. 2024 Oct 22;4(1):ycae124. doi: 10.1093/ismeco/ycae124 (PMC11561045; doi:10.1093/ismeco/ycae124)
Supplement: Supplementary_Table_S11-OPT_Transmembrane_Helices_ycae124 [file supplementary_table_s11-opt_transmembrane_helices_ycae124.xlsx]

## Sheet: Supplementary Table S11
Supplementary Table S10. Number of transmembrane helices in hypothetical proteins and oligopeptide transporter proteins (OPT) in Acidiparvus
ID	Number of transmembrane helices	Amino acid sequence
3300024276-7-22-cds4|3300024276-7-22	17	MSKADGIKPYIPSEAHVAEFTPKAVLFGSIFGIIFGASTVYLALRAGLTVSASIPIAVVAISLLKRFGGSTILENNLVQTIGSAGESIAAGVVFTLPGFLFLSTTSKGESFFTYWTIFTLALLGGILGTLMMIPLRRALIVNEHKELPYPEGTACASVLIAGEKGGNLAKKAYTGLAFGIVYALLQLVFKVIAETPTWVSNMKSKIFPAATVNANITPEYLGVGYIIGIRNSGLLVAGGVLAWLGMIPLLATLVPEPQIALQLVKLGYLKDLALNGAYGWDATTQSFSQLNRALYFAYVRQIGAGMVAAGGFITLLKTIPTIISAFKGALGSMRNKDSQAQTQRIDQDLPISVVIFGSLALILIVAFLPFIPGEGLASKLLLGLLMIVFGFFFVTVSSR…
3300024277-8-30-cds9|3300024277-8-30	17	MSKADGIKPYIPSEAHVAEFTPKAVLFGSIFGIIFGASTVYLALRAGLTVSASIPIAVVAISLLKRFGGSTILENNLVQTIGSAGESIAAGVVFTLPGFLFLSTTSKGESFFTYWTIFTLALLGGILGTLMMIPLRRALIVNEHKELPYPEGTACASVLIAGEKGGNLAKKAYTGLAFGIVYALLQLVFKVIAETPTWVSNMKSKIFPAATVNANITPEYLGVGYIIGIRNSGLLVAGGVLAWLGMIPLLATLVPEPQIALQLVKLGYLKDLALNGAYGWDATTQTFSQLNRALYFAYVRQIGAGMVAAGGFITLLKTIPTIISAFKGALGSMRNKDSQAQTQRIDQDLPISVVIFGSLALILIVAFLPFIPGEGLASKLLLGLLMIVFGFFFVTVSSR…
3300024278-10-39-cds3|3300024278-10-39	17	MSKADGIKPYIPSEAHVAEFTPKAVLFGSIFGIIFGASTVYLALRAGLTVSASIPIAVVAISLLKRFGGSTILENNLVQTIGSAGESIAAGVVFTLPGFLFLSTTSKGESFFTYWTIFTLALLGGILGTLMMIPLRRALIVNEHKELPYPEGTACASVLIAGEKGGNLAKKAYTGLAFGIVYALLQLVFKVIAETPTWVSNMKSKIFPAATVNANITPEYLGVGYIIGIRNSGLLVAGGVLAWLGMIPLLATLVPEPQIALQLVKLGYLKDLALNGAYGWDATTQTFSQLNRALYFAYVRQIGAGMVAAGGFITLLKTIPTIISAFKGALGSMRNKDSQAQTQRIDQDLPISVVIFGSLALILIVAFLPFIPGEGLASKLLLGLLMIVFGFFFVTVSSR…
3300024282-7-17-cds3|3300024282-7-17	17	MSKADGIKPYIPSEAHVAEFTPKAVLFGSIFGIIFGASTVYLALRAGLTVSASIPIAVVAISLLKRFGGSTILENNLVQTIGSAGESIAAGVVFTLPGFLFLSTTSKGESFFTYWTIFTLALLGGILGTLMMIPLRRALIVNEHKELPYPEGTACASVLIAGEKGGNLAKKAYTGLAFGIVYALLQLVFKVIAETPTWVSNMKSKIFPAATVNANITPEYLGVGYIIGIRNSGLLVAGGVLAWLGMIPLLATLVPEPQIALQLVKLGYLKDLALNGAYGWDATTQTFSQLNRALYFAYVRQIGAGMVAAGGFITLLKTIPTIISAFKGALGSMRNKDSQAQTQRIDQDLPISVVIFGSLALILIVAFLPFIPGEGLASKLLLGLLMIVFGFFFVTVSSR…
3300024311-10-63-cds6|3300024311-10-63	17	MSKADGIKPYIPSEAHVAEFTPKAVLFGSIFGIIFGASTVYLALRAGLTVSASIPIAVVAISLLKRFGGSTILENNLVQTIGSAGESIAAGVVFTLPGFLFLSTTSKGESFFTYWTIFTLALLGGILGTLMMIPLRRALIVNEHKELPYPEGTACASVLIAGEKGGNLAKKAYTGLAFGIVYALLQLVFKVIAETPTWVSNMKSKIFPAATVNANITPEYLGVGYIIGIRNSGLLVAGGVLAWLGMIPLLATLVPEPQIALQLVKLGYLKDLALNGAYGWDATTQSFSQLNRALYFAYVRQIGAGMVAAGGFITLLKTIPTIISAFKGALGSMRNKDSQAQTQRIDQDLPISVVIFGSLALILIVAFLPFIPGEGLASKLLLGLLMIVFGFFFVTVSSR…
3300024312-9-72-cds3|3300024312-9-72	17	MSKADGIKPYIPSEAHVAEFTPKAVLFGSIFGIIFGASTVYLALRAGLTVSASIPIAVVAISLLKRFGGSTILENNLVQTIGSAGESIAAGVVFTLPGFLFLSTTSKGESFFTYWTIFTLALLGGILGTLMMIPLRRALIVNEHKELPYPEGTACASVLIAGEKGGNLAKKAYTGLAFGIVYALLQLVFKVIAETPTWVSNMKSKIFPAATVNANITPEYLGVGYIIGIRNSGLLVAGGVLAWLGMIPLLATLVPEPQIALQLVKLGYLKDLALNGAYGWDATTQSFSQLNRALYFAYVRQIGAGMVAAGGFITLLKTIPTIISAFKGALGSMRNKDSQAQTQRIDQDLPISVVIFGSLALILIVAFLPFIPGEGLASKLLLGLLMIVFGFFFVTVSSR…
3300024490-4-62-cds3|3300024490-4-62	17	MSKADGIKPYIPSEAHVAEFTPKAVLFGSIFGIIFGASTVYLALRAGLTVSASIPIAVVAISLLKRFGGSTILENNLVQTIGSAGESIAAGVVFTLPGFLFLSTTSKGESFFTYWTIFTLALLGGILGTLMMIPLRRALIVNEHKELPYPEGTACASVLIAGEKGGNLAKKAYTGLAFGIVYALLQLVFKVIAETPTWVSNMKSKIFPAATVNANITPEYLGVGYIIGIRNSGLLVAGGVLAWLGMIPLLATLVPEPQIALQLVKLGYLKDLALNGAYGWDATTQSFSQLNRALYFAYVRQIGAGMVAAGGFITLLKTIPTIISAFKGALGSMRNKDSQAQTQRIDQDLPISVVIFGSLALILIVAFLPFIPGEGLASKLLLGLLMIVFGFFFVTVSSR…
3300024491-5-46-cds7|3300024491-5-46	17	MSKADGIKPYIPSEAHVAEFTPKAVLFGSIFGIIFGASTVYLALRAGLTVSASIPIAVVAISLLKRFGGSTILENNLVQTIGSAGESIAAGVVFTLPGFLFLSTTSKGESFFTYWTIFTLALLGGILGTLMMIPLRRALIVNEHKELPYPEGTACASVLIAGEKGGNLAKKAYTGLAFGIVYALLQLVFKVIAETPTWVSNMKSKIFPAATVNANITPEYLGVGYIIGIRNSGLLVAGGVLAWLGMIPLLATLVPEPQIALQLVKLGYLKDLALNGAYGWDATTQSFSQLNRALYFAYVRQIGAGMVAAGGFITLLKTIPTIISAFKGALGSMRNKDSQAQTQRIDQDLPISVVIFGSLALILIVAFLPFIPGEGLASKLLLGLLMIVFGFFFVTVSSR…
3300024492-5-32-cds3|3300024492-5-32	17	MSKADGIKPYIPSEAHVAEFTPKAVLFGSIFGIIFGASTVYLALRAGLTVSASIPIAVVAISLLKRFGGSTILENNLVQTIGSAGESIAAGVVFTLPGFLFLSTTSKGESFFTYWTIFTLALLGGILGTLMMIPLRRALIVNEHKELPYPEGTACASVLIAGEKGGNLAKKAYTGLAFGIVYALLQLVFKVIAETPTWVSNMKSKIFPAATVNANITPEYLGVGYIIGIRNSGLLVAGGVLAWLGMIPLLATLVPEPQIALQLVKLGYLKDLALNGAYGWDATTQSFSQLNRALYFAYVRQIGAGMVAAGGFITLLKTIPTIISAFKGALGSMRNKDSQAQTQRIDQDLPISVVIFGSLALILIVAFLPFIPGEGLASKLLLGLLMIVFGFFFVTVSSR…
3300024494-6-44-cds21|3300024494-6-44	17	MSKADGIKPYIPSEAHVAEFTPKAVLFGSIFGIIFGASTVYLALRAGLTVSASIPIAVVAISLLKRFGGSTILENNLVQTIGSAGESIAAGVVFTLPGFLFLSTTSKGESFFTYWTIFTLALLGGILGTLMMIPLRRALIVNEHKELPYPEGTACASVLIAGEKGGNLAKKAYTGLAFGIVYALLQLVFKVIAETPTWVSNMKSKIFPAATVNANITPEYLGVGYIIGIRNSGLLVAGGVLAWLGMIPLLATLVPEPQIALQLVKLGYLKDLALNGAYGWDATTQTFSQLNRALYFAYVRQIGAGMVAAGGFITLLKTIPTIISAFKGALGSMRNKDSQAQTQRIDQDLPISVVIFGSLALILIVAFLPFIPGEGLASKLLLGLLMIVFGFFFVTVSSR…
3300024499-6-7-cds5|3300024499-6-7	17	MSKADGIKPYIPSEAHVAEFTPKAVLFGSIFGIIFGASTVYLALRAGLTVSASIPIAVVAISLLKRFGGSTILENNLVQTIGSAGESIAAGVVFTLPGFLFLSTTSKGESFFTYWTIFTLALLGGILGTLMMIPLRRALIVNEHKELPYPEGTACASVLIAGEKGGNLAKKAYTGLAFGIVYALLQLVFKVIAETPTWVSNMKSKIFPAATVNANITPEYLGVGYIIGIRNSGLLVAGGVLAWLGMIPLLATLVPEPQIALQLVKLGYLKDLALNGAYGWDATTQTFSQLNRALYFAYVRQIGAGMVAAGGFITLLKTIPTIISAFKGALGSMRNKDSQAQTQRIDQDLPISVVIFGSLALILIVAFLPFIPGEGLASKLLLGLLMIVFGFFFVTVSSR…
3300024510-4-32-cds8|3300024510-4-32	17	MSKADGIKPYIPSEAHVAEFTPKAVLFGSIFGIIFGASTVYLALRAGLTVSASIPIAVVAISLLKRFGGSTILENNLVQTIGSAGESIAAGVVFTLPGFLFLSTTSKGESFFTYWTIFTLALLGGILGTLMMIPLRRALIVNEHKELPYPEGTACASVLIAGEKGGNLAKKAYTGLAFGIVYALLQLVFKVIAETPTWVSNMKSKIFPAATVNANITPEYLGVGYIIGIRNSGLLVAGGVLAWLGMIPLLATLVPEPQIALQLVKLGYLKDLALNGAYGWDATTQSFSQLNRALYFAYVRQIGAGMVAAGGFITLLKTIPTIISAFKGALGSMRNKDSQAQTQRIDQDLPISVVIFGSLALILIVAFLPFIPGEGLASKLLLGLLMIVFGFFFVTVSSR…
3300024512-4-36-cds5|3300024512-4-36	17	MSKADGIKPYIPSEAHVAEFTPKAVLFGSIFGIIFGASTVYLALRAGLTVSASIPIAVVAISLLKRFGGSTILENNLVQTIGSAGESIAAGVVFTLPGFLFLSTTSKGESFFTYWTIFTLALLGGILGTLMMIPLRRALIVNEHKELPYPEGTACASVLIAGEKGGNLAKKAYTGLAFGIVYALLQLVFKVIAETPTWVSNMKSKIFPAATVNANITPEYLGVGYIIGIRNSGLLVAGGVLAWLGMIPLLATLVPEPQIALQLVKLGYLKDLALNGAYGWDATTQSFSQLNRALYFAYVRQIGAGMVAAGGFITLLKTIPTIISAFKGALGSMRNKDSQAQTQRIDQDLPISVVIFGSLALILIVAFLPFIPGEGLASKLLLGLLMIVFGFFFVTVSSR…
3300027079-12-36-cds4|3300027079-12-36	17	MSKADGIKPYIPSEAHVAEFTPKAVLFGSIFGIIFGASTVYLALRAGLTVSASIPIAVVAISLLKRFGGSTILENNLVQTIGSAGESIAAGVVFTLPGFLFLSTTSKGESFFTYWTIFTLALLGGILGTLMMIPLRRALIVNEHKELPYPEGTACASVLIAGEKGGNLAKKAYTGLAFGIVYALLQLVFKVIAETPTWVSNMKSKIFPAATVNANITPEYLGVGYIIGIRNSGLLVAGGVLAWLGMIPLLATLVPEPQIALQLVKLGYLKDLALNGAYGWDATTQSFSQLNRALYFAYVRQIGAGMVAAGGFITLLKTIPTIISAFKGALGSMRNKDSQAQTQRIDQDLPISVVIFGSLALILIVAFLPFIPGEGLASKLLLGLLMIVFGFFFVTVSSR…
3300027157-10-6-cds7|3300027157-10-6	17	MSKADGIKPYIPSEAHVAEFTPKAVLFGSIFGIIFGASTVYLALRAGLTVSASIPIAVVAISLLKRFGGSTILENNLVQTIGSAGESIAAGVVFTLPGFLFLSTTSKGESFFTYWTIFTLALLGGILGTLMMIPLRRALIVNEHKELPYPEGTACASVLIAGEKGGNLAKKAYTGLAFGIVYALLQLVFKVIAETPTWVSNMKSKIFPAATVNANITPEYLGVGYIIGIRNSGLLVAGGVLAWLGMIPLLATLVPEPQIALQLVKLGYLKDLALNGAYGWDATTQTFSQLNRALYFAYVRQIGAGMVAAGGFITLLKTIPTIISAFKGALGSMRNKDSQAQTQRIDQDLPISVVIFGSLALILIVAFLPFIPGEGLASKLLLGLLMIVFGFFFVTVSSR…
3300027160-11-7-cds7|3300027160-11-7	17	MSKADGIKPYIPSEAHVAEFTPKAVLFGSIFGIIFGASTVYLALRAGLTVSASIPIAVVAISLLKRFGGSTILENNLVQTIGSAGESIAAGVVFTLPGFLFLSTTSKGESFFTYWTIFTLALLGGILGTLMMIPLRRALIVNEHKELPYPEGTACASVLIAGEKGGNLAKKAYTGLAFGIVYALLQLVFKVIAETPTWVSNMKSKIFPAATVNANITPEYLGVGYIIGIRNSGLLVAGGVLAWLGMIPLLATLVPEPQIALQLVKLGYLKDLALNGAYGWDATTQSFSQLNRALYFAYVRQIGAGMVAAGGFITLLKTIPTIISAFKGALGSMRNKDSQAQTQRIDQDLPISVVIFGSLALILIVAFLPFIPGEGLASKLLLGLLMIVFGFFFVTVSSR…
3300027162-11-62-cds4|3300027162-11-62	17	MSKADGIKPYIPSEAHVAEFTPKAVLFGSIFGIIFGASTVYLALRAGLTVSASIPIAVVAISLLKRFGGSTILENNLVQTIGSAGESIAAGVVFTLPGFLFLSTTSKGESFFTYWTIFTLALLGGILGTLMMIPLRRALIVNEHKELPYPEGTACASVLIAGEKGGNLAKKAYTGLAFGIVYALLQLVFKVIAETPTWVSNMKSKIFPAATVNANITPEYLGVGYIIGIRNSGLLVAGGVLAWLGMIPLLATLVPEPQIALQLVKLGYLKDLALNGAYGWDATTQTFSQLNRALYFAYVRQIGAGMVAAGGFITLLKTIPTIISAFKGALGSMRNKDSQAQTQRIDQDLPISVVIFGSLALILIVAFLPFIPGEGLASKLLLGLLMIVFGFFFVTVSSR…
3300027339-14-26-cds19|3300027339-14-26	17	MSKADGIKPYIPSEAHVAEFTPKAVLFGSIFGIIFGASTVYLALRAGLTVSASIPIAVVAISLLKRFGGSTILENNLVQTIGSAGESIAAGVVFTLPGFLFLSTTSKGESFFTYWTIFTLALLGGILGTLMMIPLRRALIVNEHKELPYPEGTACASVLIAGEKGGNLAKKAYTGLAFGIVYALLQLVFKVIAETPTWVSNMKSKIFPAATVNANITPEYLGVGYIIGIRNSGLLVAGGVLAWLGMIPLLATLVPEPQIALQLVKLGYLKDLALNGAYGWDATTQSFSQLNRALYFAYVRQIGAGMVAAGGFITLLKTIPTIISAFKGALGSMRNKDSQAQTQRIDQDLPISVVIFGSLALILIVAFLPFIPGEGLASKLLLGLLMIVFGFFFVTVSSR…
3300028067-4-41-cds9|3300028067-4-41	17	MSKADGIKPYIPSEAHVAEFTPKAVLFGSIFGIIFGASTVYLALRAGLTVSASIPIAVVAISLLKRFGGSTILENNLVQTIGSAGESIAAGVVFTLPGFLFLSTTSKGESFFTYWTIFTLALLGGILGTLMMIPLRRALIVNEHKELPYPEGTACASVLIAGEKGGNLAKKAYTGLAFGIVYALLQLVFKVIAETPTWVSNMKSKIFPAATVNANITPEYLGVGYIIGIRNSGLLVAGGVLAWLGMIPLLATLVPEPQIALQLVKLGYLKDLALNGAYGWDATTQTFSQLNRALYFAYVRQIGAGMVAAGGFITLLKTIPTIISAFKGALGSMRNKDSQAQTQRIDQDLPISVVIFGSLALILIVAFLPFIPGEGLASKLLLGLLMIVFGFFFVTVSSR…
3300028071-10-6-cds4|3300028071-10-6	17	MSKADGIKPYIPSEAHVAEFTPKAVLFGSIFGIIFGASTVYLALRAGLTVSASIPIAVVAISLLKRFGGSTILENNLVQTIGSAGESIAAGVVFTLPGFLFLSTTSKGESFFTYWTIFTLALLGGILGTLMMIPLRRALIVNEHKELPYPEGTACASVLIAGEKGGNLAKKAYTGLAFGIVYALLQLVFKVIAETPTWVSNMKSKIFPAATVNANITPEYLGVGYIIGIRNSGLLVAGGVLAWLGMIPLLATLVPEPQIALQLVKLGYLKDLALNGAYGWDATTQSFSQLNRALYFAYVRQIGAGMVAAGGFITLLKTIPTIISAFKGALGSMRNKDSQAQTQRIDQDLPISVVIFGSLALILIVAFLPFIPGEGLASKLLLGLLMIVFGFFFVTVSSR…
3300028083-5-31-cds20|3300028083-5-31	17	MSKADGIKPYIPSEAHVAEFTPKAVLFGSIFGIIFGASTVYLALRAGLTVSASIPIAVVAISLLKRFGGSTILENNLVQTIGSAGESIAAGVVFTLPGFLFLSTTSKGESFFTYWTIFTLALLGGILGTLMMIPLRRALIVNEHKELPYPEGTACASVLIAGEKGGNLAKKAYTGLAFGIVYALLQLVFKVIAETPTWVSNMKSKIFPAATVNANITPEYLGVGYIIGIRNSGLLVAGGVLAWLGMIPLLATLVPEPQIALQLVKLGYLKDLALNGAYGWDATTQTFSQLNRALYFAYVRQIGAGMVAAGGFITLLKTIPTIISAFKGALGSMRNKDSQAQTQRIDQDLPISVVIFGSLALILIVAFLPFIPGEGLASKLLLGLLMIVFGFFFVTVSSR…
3300028086-8-14-cds8|3300028086-8-14	17	MSKADGIKPYIPSEAHVAEFTPKAVLFGSIFGIIFGASTVYLALRAGLTVSASIPIAVVAISLLKRFGGSTILENNLVQTIGSAGESIAAGVVFTLPGFLFLSTTSKGESFFTYWTIFTLALLGGILGTLMMIPLRRALIVNEHKELPYPEGTACASVLIAGEKGGNLAKKAYTGLAFGIVYALLQLVFKVIAETPTWVSNMKSKIFPAATVNANITPEYLGVGYIIGIRNSGLLVAGGVLAWLGMIPLLATLVPEPQIALQLVKLGYLKDLALNGAYGWDATTQTFSQLNRALYFAYVRQIGAGMVAAGGFITLLKTIPTIISAFKGALGSMRNKDSQAQTQRIDQDLPISVVIFGSLALILIVAFLPFIPGEGLASKLLLGLLMIVFGFFFVTVSSR…
3300028265-4-43-cds3|3300028265-4-43	17	MSKADGIKPYIPSEAHVAEFTPKAVLFGSIFGIIFGASTVYLALRAGLTVSASIPIAVVAISLLKRFGGSTILENNLVQTIGSAGESIAAGVVFTLPGFLFLSTTSKGESFFTYWTIFTLALLGGILGTLMMIPLRRALIVNEHKELPYPEGTACASVLIAGEKGGNLAKKAYTGLAFGIVYALLQLVFKVIAETPTWVSNMKSKIFPAATVNANITPEYLGVGYIIGIRNSGLLVAGGVLAWLGMIPLLATLVPEPQIALQLVKLGYLKDLALNGAYGWDATTQSFSQLNRALYFAYVRQIGAGMVAAGGFITLLKTIPTIISAFKGALGSMRNKDSQAQTQRIDQDLPISVVIFGSLALILIVAFLPFIPGEGLASKLLLGLLMIVFGFFFVTVSSR…
3300028269-6-6-cds3|3300028269-6-6	17	MSKADGIKPYIPSEAHVAEFTPKAVLFGSIFGIIFGASTVYLALRAGLTVSASIPIAVVAISLLKRFGGSTILENNLVQTIGSAGESIAAGVVFTLPGFLFLSTTSKGESFFTYWTIFTLALLGGILGTLMMIPLRRALIVNEHKELPYPEGTACASVLIAGEKGGNLAKKAYTGLAFGIVYALLQLVFKVIAETPTWVSNMKSKIFPAATVNANITPEYLGVGYIIGIRNSGLLVAGGVLAWLGMIPLLATLVPEPQIALQLVKLGYLKDLALNGAYGWDATTQTFSQLNRALYFAYVRQIGAGMVAAGGFITLLKTIPTIISAFKGALGSMRNKDSQAQTQRIDQDLPISVVIFGSLALILIVAFLPFIPGEGLASKLLLGLLMIVFGFFFVTVSSR…
3300014801-6-78-cds14|3300014801-6-78	17	MSKADGIKPYIPSEAHVAEFTPKAVLFGSIFGIIFGASTVYLALRAGLTVSASIPIAVVAISLLKRFGGSTILENNLVQTIGSAGESIAAGVVFTLPGFLFLSTTSKGESFFTYWTIFTLALLGGILGTLMMIPVRRALIVNEHKELPYPEGTACASVLIAGEKGGNLAKKAYTGLAFGIVYALLQLVFKVIAETPTWVSNMKSKIFPAATVNANITPEYLGVGYIIGIRNSGLLVAGGVLAWLGMIPLLATLVPEPQIALQLVKLGYLKDLALNGAYGWDATTQSFSQLNRALYFAYVRQIGAGMVAAGGFITLLKTIPTIISAFKGALGSMRNKDSQAQTQRIDQDLPISVVIFGSLALILIVAFLPFIPGEGLASKLLLGLLMIVFGFFFVTVSSR…
GCA-005788175-C2-cds168|GCA-005788175-C2	17	MSKSDQIKPYISSEDNIAEFTPKAILFGSIFGIIFGASTVYLALRAGLTVSASIPIAVVAISLLKRFGGSTILENNLVQTIGSAGESIAAGVVFTLPGFLFLSTTSGGESFFTYWTIFTLALLGGVLGTLMMIPLRRALIVNEHKDLPYPEGTACASVLIAGEKGGNLAKKAYTGLAFGIVYALFQLVFKVIAETPTWVSNMKSKIFPAATINANITPEYLGVGYIIGIRNSGLLVAGGVLAWLGMIPLLATLVPEPQIAVQLNKLGYLKDVAANGPYGWDVATQSFSELNRAIYFAYVRQIGAGMVAAGGFITLLKTIPTIISAFKGALVSLKNKDTQKQTKRIDQDLPISVVIFGSIALVLIVAFLPFIPGEGLASKLFLGLLMIVFGFFFVTVSSR…
sbin449-cds944|sbin449	17	MSQPDGIKPYIPSEAKIAEFTPKAILFGSIFGIIFGASTVYLALRAGLTVSASIPIAVVAISLLKRFGGSTILENNLVQTIGSAGESIAAGVVFTLPGFLFLSTTSKGESFFTYWTIFTLALLGGILGTLMMIPLRRALIVNEHKELPYPEGTACAAVLIAGEKGGNLAKKAYAGLAFGIVYALLQLVFKVIAETPTWVSNMKSKIFPAATVNANITPEYLGVGYIIGIRISGLLVAGGVLAWLGMIPLLATLVPEPQIALQLNKLGYLKDLAVNGAYGWDVSTQSFSQLNRAIYFAYVRQIGAGMVAAGGFITLLKTIPTIISAFKGALVSMRNKDSQAQTQRIDQDLPISVVIFGSLALILIVAFLPFIPGEGLVSKLFLGLLMIVFGFFFVTVSSR…
3300027205-5-101-cds2|3300027205-5-101	17	MSQPDGIKPYIPSEAKIAEFTPKAILFGSIFGIIFGASTVYLALRAGLTVSASIPIAVVAISLLKRFGGSTILENNLVQTIGSAGESIAAGVVFTLPGFLFLSTTSKGESFFTYWTIFTLALLGGILGTLMMIPLRRALIVNEHKELPYPEGTACAAVLIAGEKGGNLAKKAYAGLAFGIVYALLQLVFKVIAETPTWVSNMKSKIFPAATVNANITPEYLGVGYIIGIRNSGLLVAGGVLAWLGMIPLLATLVPEPQIALQLNKLGYLKDLAVNGAYGWDVSTQSFSQLNRAIYFAYVRQIGAGMVAAGGFITLLKTIPTIISAFKGALVSMRNKDSQAQTQRIDQDLPISVVIFGSLALILIVAFLPFIPGEGLASKLFLGLLMIVFGFFFVTVSSR…
3300027214-9-21-cds11|3300027214-9-21	17	MSQPDGIKPYIPSEAKIAEFTPKAILFGSIFGIIFGASTVYLALRAGLTVSASIPIAVVAISLLKRFGGSTILENNLVQTIGSAGESIAAGVVFTLPGFLFLSTTSKGESFFTYWTIFTLALLGGILGTLMMIPLRRALIVNEHKELPYPEGTACAAVLIAGEKGGNLAKKAYAGLAFGIVYALLQLVFKVIAETPTWVSNMKSKIFPAATVNANITPEYLGVGYIIGIRNSGLLVAGGVLAWLGMIPLLATLVPEPQIALQLNKLGYLKDLAVNGAYGWDVSTQSFSQLNRAIYFAYVRQIGAGMVAAGGFITLLKTIPTIISAFKGALVSMRNKDSQAQTQRIDQDLPISVVIFGSLALILIVAFLPFIPGEGLASKLFLGLLMIVFGFFFVTVSSR…
3300027627-27-38-cds8|3300027627-27-38	17	MSQPDGIKPYIPSEAKIAEFTPKAILFGSIFGIIFGASTVYLALRAGLTVSASIPIAVVAISLLKRFGGSTILENNLVQTIGSAGESIAAGVVFTLPGFLFLSTTSKGESFFTYWTIFTLALLGGILGTLMMIPLRRALIVNEHKELPYPEGTACAAVLIAGEKGGNLAKKAYAGLAFGIVYALLQLVFKVIAETPTWVSNMKSKIFPAATVNANITPEYLGVGYIIGIRNSGLLVAGGVLAWLGMIPLLATLVPEPQIALQLNKLGYLKDLAVNGAYGWDVSTQSFSQLNRAIYFAYVRQIGAGMVAAGGFITLLKTIPTIISAFKGALVSMRNKDSQAQTQRIDQDLPISVVIFGSLALIFIVAFLPFIPGEGLASKLFLGLLMIVFGFFFVTVSSR…
3300027649-42-28-cds21|3300027649-42-28	17	MSQPDGIKPYIPSEAKIAEFTPKAILFGSIFGIIFGASTVYLALRAGLTVSASIPIAVVAISLLKRFGGSTILENNLVQTIGSAGESIAAGVVFTLPGFLFLSTTSKGESFFTYWTIFTLALLGGILGTLMMIPLRRALIVNEHKELPYPEGTACAAVLIAGEKGGNLAKKAYAGLAFGIVYALLQLVFKVIAETPTWVSNMKSKIFPAATVNANITPEYLGVGYIIGIRNSGLLVAGGVLAWLGMIPLLATLVPEPQIALQLNKLGYLKDLAVNGAYGWDVSTQSFSQLNRAIYFAYVRQIGAGMVAAGGFITLLKTIPTIISAFKGALVSMRNKDSQAQTQRIDQDLPISVVIFGSLALILIVAFLPFIPGEGLASKLFLGLLMIVFGFFFVTVSSR…
BJFQ01000024-cds4|BJFQ01000024	17	MSQPDGIKPYIPSEAKIAEFTPKAILFGSIFGIIFGASTVYLALRAGLTVSASIPIAVVAISLLKRFGGSTILENNLVQTIGSAGESIAAGVVFTLPGFLFLSTTSKGESFFTYWTIFTLALLGGILGTLMMIPLRRALIVNEHKELPYPEGTACAAVLIAGEKGGNLAKKAYAGLAFGIVYALLQLVFKVIAETPTWVSNMKSKIFPAATVNANITPEYLGVGYIIGIRNSGLLVAGGVLAWLGMIPLLATLVPEPQIALQLNKLGYLKDLAVNGAYGWDVSTQSFSQLNRAIYFAYVRQIGAGMVAAGGFITLLKTIPTIISAFKGALVSMRNKDSQAQTQRIDQDLPISVVIFGSLALILIVAFLPFIPGEGLASKLFLGLLMIVFGFFFVTVSSR…
Erken-D4-bin-1176-C10-cds1|Erken-D4-bin-1176-C10	17	MSQPDGIKPYIPSEAKIAEFTPKAILFGSIFGIIFGASTVYLALRAGLTVSASIPIAVVAISLLKRFGGSTILENNLVQTIGSAGESIAAGVVFTLPGFLFLSTTSKGESFFTYWTIFTLALLGGILGTLMMIPLRRALIVNEHKELPYPEGTACAAVLIAGEKGGNLAKKAYAGLAFGIVYALLQLVFKVIAETPTWVSNMKSKIFPAATVNANITPEYLGVGYIIGIRNSGLLVAGGVLAWLGMIPLLATLVPEPQIALQLNKLGYLKDLAVNGAYGWDVSTQSFSQLNRAIYFAYVRQIGAGMVAAGGFITLLKTIPTIISAFKGALVSMRNKDSQAQTQRIDQDLPISVVIFGSLALILIVAFLPFIPGEGLASKLFLGLLMIVFGFFFVTVSSR…
Erken-D5-bin-0520-C22-cds3|Erken-D5-bin-0520-C22	17	MSQPDGIKPYIPSEAKIAEFTPKAILFGSIFGIIFGASTVYLALRAGLTVSASIPIAVVAISLLKRFGGSTILENNLVQTIGSAGESIAAGVVFTLPGFLFLSTTSKGESFFTYWTIFTLALLGGILGTLMMIPLRRALIVNEHKELPYPEGTACAAVLIAGEKGGNLAKKAYAGLAFGIVYALLQLVFKVIAETPTWVSNMKSKIFPAATVNANITPEYLGVGYIIGIRNSGLLVAGGVLAWLGMIPLLATLVPEPQIALQLNKLGYLKDLAVNGAYGWDVSTQSFSQLNRAIYFAYVRQIGAGMVAAGGFITLLKTIPTIISAFKGALVSMRNKDSQAQTQRIDQDLPISVVIFGSLALILIVAFLPFIPGEGLASKLFLGLLMIVFGFFFVTVSSR…
Erken-D9-bin-0237-C40-cds9|Erken-D9-bin-0237-C40	17	MSQPDGIKPYIPSEAKIAEFTPKAILFGSIFGIIFGASTVYLALRAGLTVSASIPIAVVAISLLKRFGGSTILENNLVQTIGSAGESIAAGVVFTLPGFLFLSTTSKGESFFTYWTIFTLALLGGILGTLMMIPLRRALIVNEHKELPYPEGTACAAVLIAGEKGGNLAKKAYAGLAFGIVYALLQLVFKVIAETPTWVSNMKSKIFPAATVNANITPEYLGVGYIIGIRNSGLLVAGGVLAWLGMIPLLATLVPEPQIALQLNKLGYLKDLAVNGAYGWDVSTQSFSQLNRAIYFAYVRQIGAGMVAAGGFITLLKTIPTIISAFKGALVSMRNKDSQAQTQRIDQDLPISVVIFGSLALILIVAFLPFIPGEGLASKLFLGLLMIVFGFFFVTVSSR…
TH-08apr19-C12220-cds5|TH-08apr19-C12220	17	MSQPDGIKPYIPSEAKIAEFTPKAILFGSIFGIIFGASTVYLALRAGLTVSASIPIAVVAISLLKRFGGSTILENNLVQTIGSAGESIAAGVVFTLPGFLFLSTTSKGESFFTYWTIFTLALLGGILGTLMMIPLRRALIVNEHKELPYPEGTACAAVLIAGEKGGNLAKKAYAGLAFGIVYALLQLVFKVIAETPTWVSNMKSKIFPAATVNANITPEYLGVGYIIGIRNSGLLVAGGVLAWLGMIPLLATLVPEPQIALQLNKLGYLKDLAVNGAYGWDASTQSFSQLNRAIYFAYVRQIGAGMVAAGGFITLLKTIPTIISAFKGALVSMRNKDSQAQTQRIDQDLPISVVIFGSLALILIVAFLPFIPGEGLASKLFLGLLMIVFGFFFVTVSSR…
UppL3-bin-119-C9-cds16|UppL3-bin-119-C9	17	MSQPDGIKPYIPSEAKIAEFTPKAILFGSIFGIIFGASTVYLALRAGLTVSASIPIAVVAISLLKRFGGSTILENNLVQTIGSAGESIAAGVVFTLPGFLFLSTTSKGESFFTYWTIFTLALLGGILGTLMMIPLRRALIVNEHKELPYPEGTACAAVLIAGEKGGNLAKKAYAGLAFGIVYALLQLVFKVIAETPTWVSNMKSKIFPAATVNANITPEYLGVGYIIGIRNSGLLVAGGVLAWLGMIPLLATLVPEPQIALQLNKLGYLKDLAVNGAYGWDVSTQSFSQLNRAIYFAYVRQIGAGMVAAGGFITLLKTIPTIISAFKGALVSMRNKDSQAQTQRIDQDLPISVVIFGSLALILIVAFLPFIPGEGLASKLFLGLLMIVFGFFFVTVSSR…
Erken-D6-bin-0908-C12-cds20|Erken-D6-bin-0908-C12	17	MSQPDGIKPYIPSESKIAEFTPKAILFGSIFGIIFGASTVYLALRAGLTVSASIPIAVVAISLLKRFGGSTILENNLVQTIGSAGESIAAGVVFTLPGFLFLSTTSKGESFFTYWTIFTLALLGGILGTLMMIPLRRALIVNEHKELPYPEGTACAAVLIAGEKGGNLAKKAYAGLAFGIVYALLQLVFKVIAETPTWVSNMKSKIFPAATVNANITPEYLGVGYIIGIRNSGLLVAGGVLAWLGMIPLLATLVPEPQIALQLNKLGYLKDLAVNGAYGWDVSTQSFSQLNRAIYFAYVRQIGAGMVAAGGFITLLKTIPTIISAFKGALVSMRNKDSQAQTQRIDQDLPISVVIFGSLALILIVAFLPFIPGEGLASKLFLGLLMIVFGFFFVTVSSR…
Erken-D7-bin-0350-C13-cds3|Erken-D7-bin-0350-C13	17	MSQPDGIKPYIPSESKIAEFTPKAILFGSIFGIIFGASTVYLALRAGLTVSASIPIAVVAISLLKRFGGSTILENNLVQTIGSAGESIAAGVVFTLPGFLFLSTTSKGESFFTYWTIFTLALLGGILGTLMMIPLRRALIVNEHKELPYPEGTACAAVLIAGEKGGNLAKKAYAGLAFGIVYALLQLVFKVIAETPTWVSNMKSKIFPAATVNANITPEYLGVGYIIGIRNSGLLVAGGVLAWLGMIPLLATLVPEPQIALQLNKLGYLKDLAVNGAYGWDVSTQSFSQLNRAIYFAYVRQIGAGMVAAGGFITLLKTIPTIISAFKGALVSMRNKDSQAQTQRIDQDLPISVVIFGSLALILIVAFLPFIPGEGLASKLFLGLLMIVFGFFFVTVSSR…
ErkenSummer-bin-3811-C20-cds3|ErkenSummer-bin-3811-C20	17	MSQPDGIKPYIPSESKIAEFTPKAILFGSIFGIIFGASTVYLALRAGLTVSASIPIAVVAISLLKRFGGSTILENNLVQTIGSAGESIAAGVVFTLPGFLFLSTTSKGESFFTYWTIFTLALLGGILGTLMMIPLRRALIVNEHKELPYPEGTACAAVLIAGEKGGNLAKKAYAGLAFGIVYALLQLVFKVIAETPTWVSNMKSKIFPAATVNANITPEYLGVGYIIGIRNSGLLVAGGVLAWLGMIPLLATLVPEPQIALQLNKLGYLKDLAVNGAYGWDVSTQSFSQLNRAIYFAYVRQIGAGMVAAGGFITLLKTIPTIISAFKGALVSMRNKDSQAQTQRIDQDLPISVVIFGSLALILIVAFLPFIPGEGLASKLFLGLLMIVFGFFFVTVSSR…
LE-02apr19-C9243-cds4|LE-02apr19-C9243	17	MSQPDGIKPYIPSESKIAEFTPKAILFGSIFGIIFGASTVYLALRAGLTVSASIPIAVVAISLLKRFGGSTILENNLVQTIGSAGESIAAGVVFTLPGFLFLSTTSKGESFFTYWTIFTLALLGGILGTLMMIPLRRALIVNEHKELPYPEGTACAAVLIAGEKGGNLAKKAYAGLAFGIVYALLQLVFKVIAETPTWVSNMKSKIFPAATVNANITPEYLGVGYIIGIRNSGLLVAGGVLAWLGMIPLLATLVPEPQIALQLNKLGYLKDLAVNGAYGWDVSTQSFSQLNRAIYFAYVRQIGAGMVAAGGFITLLKTIPTIISAFKGALVSMRNKDSQAQTQRIDQDLPISVVIFGSLALILIVAFLPFIPGEGLASKLVLGLLMIVFGFFFVTVSSR…
LH-02apr19-C261-cds74|LH-02apr19-C261	17	MSQPDGIKPYIPSESKIAEFTPKAILFGSIFGIIFGASTVYLALRAGLTVSASIPIAVVAISLLKRFGGSTILENNLVQTIGSAGESIAAGVVFTLPGFLFLSTTSKGESFFTYWTIFTLALLGGILGTLMMIPLRRALIVNEHKELPYPEGTACAAVLIAGEKGGNLAKKAYAGLAFGIVYALLQLVFKVIAETPTWVSNMKSKIFPAATVNANITPEYLGVGYIIGIRNSGLLVAGGVLAWLGMIPLLATLVPEPQIALQLNKLGYLKDLAVNGAYGWDVSTQSFSQLNRAIYFAYVRQIGAGMVAAGGFITLLKTIPTIISAFKGALVSMRNKDSQAQTQRIDQDLPISVVIFGSLALILIVAFLPFIPGEGLASKLFLGLLMIVFGFFFVTVSSR…
LH-05nov19-C398-cds20|LH-05nov19-C398	17	MSQPDGIKPYIPSESKIAEFTPKAILFGSIFGIIFGASTVYLALRAGLTVSASIPIAVVAISLLKRFGGSTILENNLVQTIGSAGESIAAGVVFTLPGFLFLSTTSKGESFFTYWTIFTLALLGGILGTLMMIPLRRALIVNEHKELPYPEGTACAAVLIAGEKGGNLAKKAYAGLAFGIVYALLQLVFKVIAETPTWVSNMKSKIFPAATVNANITPEYLGVGYIIGIRNSGLLVAGGVLAWLGMIPLLATLVPEPQIALQLNKLGYLKDLAVNGAYGWDVSTQSFSQLNRAIYFAYVRQIGAGMVAAGGFITLLKTIPTIISAFKGALVSMRNKDSQAQTQRIDQDLPISVVIFGSLALILIVAFLPFIPGEGLASKLFLGLLMIVFGFFFVTVSSR…
MaE-04nov19-C1122-cds21|MaE-04nov19-C1122	17	MSQPDGIKPYIPSESKIAEFTPKAILFGSIFGIIFGASTVYLALRAGLTVSASIPIAVVAISLLKRFGGSTILENNLVQTIGSAGESIAAGVVFTLPGFLFLSTTSKGESFFTYWTIFTLALLGGILGTLMMIPLRRALIVNEHKELPYPEGTACAAVLIAGEKGGNLAKKAYAGLAFGIVYALLQLVFKVIAETPTWVSNMKSKIFPAATVNANITPEYLGVGYIIGIRNSGLLVAGGVLAWLGMIPLLATLVPEPQIALQLNKLGYLKDLAVNGAYGWDASTQSFSQLNRAIYFAYVRQIGAGMVAAGGFITLLKTIPTIISAFKGALVSMRNKDSQAQTQRIDQDLPISVVIFGSLALILIVAFLPFIPGEGLASKLFLGLLMIVFGFFFVTVSSR…
MaE-09apr19-C69-cds24|MaE-09apr19-C69	17	MSQPDGIKPYIPSESKIAEFTPKAILFGSIFGIIFGASTVYLALRAGLTVSASIPIAVVAISLLKRFGGSTILENNLVQTIGSAGESIAAGVVFTLPGFLFLSTTSKGESFFTYWTIFTLALLGGILGTLMMIPLRRALIVNEHKELPYPEGTACAAVLIAGEKGGNLAKKAYAGLAFGIVYALLQLVFKVIAETPTWVSNMKSKIFPAATVNANITPEYLGVGYIIGIRNSGLLVAGGVLAWLGMIPLLATLVPEPQIALQLNKLGYLKDLAVNGAYGWDVSTQSFSQLNRAIYFAYVRQIGAGMVAAGGFITLLKTIPTIISAFKGALVSMRNKDSQAQTQRIDQDLPISVVIFGSLALILIVAFLPFIPGEGLASKLFLGLLMIVFGFFFVTVSSR…
MoE-23oct19-C1354-cds20|MoE-23oct19-C1354	17	MSQPDGIKPYIPSESKIAEFTPKAILFGSIFGIIFGASTVYLALRAGLTVSASIPIAVVAISLLKRFGGSTILENNLVQTIGSAGESIAAGVVFTLPGFLFLSTTSKGESFFTYWTIFTLALLGGILGTLMMIPLRRALIVNEHKELPYPEGTACAAVLIAGEKGGNLAKKAYAGLAFGIVYALLQLVFKVIAETPTWVSNMKSKIFPAATVNANITPEYLGVGYIIGIRNSGLLVAGGVLAWLGMIPLLATLVPEPQIALQLNKLGYLKDLAVNGAYGWDVSTQSFSQLNRAIYFAYVRQIGAGMVAAGGFITLLKTIPTIISAFKGALVSMRNKDSQAQTQRIDQDLPISVVIFGSLALILIVAFLPFIPGEGLASKLFLGLLMIVFGFFFVTVSSR…
MsH-01oct19-C454-cds73|MsH-01oct19-C454	17	MSQPDGIKPYIPSESKIAEFTPKAILFGSIFGIIFGASTVYLALRAGLTVSASIPIAVVAISLLKRFGGSTILENNLVQTIGSAGESIAAGVVFTLPGFLFLSTTSKGESFFTYWTIFTLALLGGILGTLMMIPLRRALIVNEHKELPYPEGTACAAVLIAGEKGGNLAKKAYAGLAFGIVYALLQLVFKVIAETPTWVSNMKSKIFPAATVNANITPEYLGVGYIIGIRNSGLLVAGGVLAWLGMIPLLATLVPEPQIALQLNKLGYLKDLAVNGAYGWDVSTQSFSQLNRAIYFAYVRQIGAGMVAAGGFITLLKTIPTIISAFKGALVSMRNKDSQAQTQRIDQDLPISVVIFGSLALILIVAFLPFIPGEGLASKLFLGLLMIVFGFFFVTVSSR…
MsH-30apr19-C287-cds20|MsH-30apr19-C287	17	MSQPDGIKPYIPSESKIAEFTPKAILFGSIFGIIFGASTVYLALRAGLTVSASIPIAVVAISLLKRFGGSTILENNLVQTIGSAGESIAAGVVFTLPGFLFLSTTSKGESFFTYWTIFTLALLGGILGTLMMIPLRRALIVNEHKELPYPEGTACAAVLIAGEKGGNLAKKAYAGLAFGIVYALLQLVFKVIAETPTWVSNMKSKIFPAATVNANITPEYLGVGYIIGIRNSGLLVAGGVLAWLGMIPLLATLVPEPQIALQLNKLGYLKDLAVNGAYGWDVSTQSFSQLNRAIYFAYVRQIGAGMVAAGGFITLLKTIPTIISAFKGALVSMRNKDSQAQTQRIDQDLPISVVIFGSLALILIVAFLPFIPGEGLASKLFLGLLMIVFGFFFVTVSSR…
MsH-30jul19-C3259-cds20|MsH-30jul19-C3259	17	MSQPDGIKPYIPSESKIAEFTPKAILFGSIFGIIFGASTVYLALRAGLTVSASIPIAVVAISLLKRFGGSTILENNLVQTIGSAGESIAAGVVFTLPGFLFLSTTSKGESFFTYWTIFTLALLGGILGTLMMIPLRRALIVNEHKELPYPEGTACAAVLIAGEKGGNLAKKAYAGLAFGIVYALLQLVFKVIAETPTWVSNMKSKIFPAATVNANITPEYLGVGYIIGIRNSGLLVAGGVLAWLGMIPLLATLVPEPQIALQLNKLGYLKDLAVNGAYGWDVSTQSFSQLNRAIYFAYVRQIGAGMVAAGGFITLLKTIPTIISAFKGALVSMRNKDSQAQTQRIDQDLPISVVIFGSLALILIVAFLPFIPGEGLASKLFLGLLMIVFGFFFVTVSSR…
TH-11nov19-C14129-cds9|TH-11nov19-C14129	17	MSQPDGIKPYIPSESKIAEFTPKAILFGSIFGIIFGASTVYLALRAGLTVSASIPIAVVAISLLKRFGGSTILENNLVQTIGSAGESIAAGVVFTLPGFLFLSTTSKGESFFTYWTIFTLALLGGILGTLMMIPLRRALIVNEHKELPYPEGTACAAVLIAGEKGGNLAKKAYAGLAFGIVYALLQLVFKVIAETPTWVSNMKSKIFPAATVNANITPEYLGVGYIIGIRNSGLLVAGGVLAWLGMIPLLATLVPEPQIALQLNKLGYLKDLAVNGAYGWDASTQSFSQLNRAIYFAYVRQIGAGMVAAGGFITLLKTIPTIISAFKGALVSMRNKDSQAQTQRIDQDLPISVVIFGSLALILIVAFLPFIPGEGLASKLFLGLLMIVFGFFFVTVSSR…
TrE-25oct19-C53-cds81|TrE-25oct19-C53	17	MSQPDGIKPYIPSESKIAEFTPKAILFGSIFGIIFGASTVYLALRAGLTVSASIPIAVVAISLLKRFGGSTILENNLVQTIGSAGESIAAGVVFTLPGFLFLSTTSKGESFFTYWTIFTLALLGGILGTLMMIPLRRALIVNEHKELPYPEGTACAAVLIAGEKGGNLAKKAYAGLAFGIVYALLQLVFKVIAETPTWVSNMKSKIFPAATVNANITPEYLGVGYIIGIRNSGLLVAGGVLAWLGMIPLLATLVPEPQIALQLNKLGYLKDLAVNGAYGWDVSTQSFSQLNRAIYFAYVRQIGAGMVAAGGFITLLKTIPTIISAFKGALVSMRNKDSQAQTQRIDQDLPISVVIFGSLALILIVAFLPFIPGEGLASKLFLGLLMIVFGFFFVTVSSR…
TrH-03may19-C105-cds121|TrH-03may19-C105	17	MSQPDGIKPYIPSESKIAEFTPKAILFGSIFGIIFGASTVYLALRAGLTVSASIPIAVVAISLLKRFGGSTILENNLVQTIGSAGESIAAGVVFTLPGFLFLSTTSKGESFFTYWTIFTLALLGGILGTLMMIPLRRALIVNEHKELPYPEGTACAAVLIAGEKGGNLAKKAYAGLAFGIVYALLQLVFKVIAETPTWVSNMKSKIFPAATVNANITPEYLGVGYIIGIRNSGLLVAGGVLAWLGMIPLLATLVPEPQIALQLNKLGYLKDLAVNGAYGWDVSTQSFSQLNRAIYFAYVRQIGAGMVAAGGFITLLKTIPTIISAFKGALVSMRNKDSQAQTQRIDQDLPISVVIFGSLALILIVAFLPFIPGEGLASKLFLGLLMIVFGFFFVTVSSR…
ZE-03apr19-C92-cds20|ZE-03apr19-C92	17	MSQPDGIKPYIPSESKIAEFTPKAILFGSIFGIIFGASTVYLALRAGLTVSASIPIAVVAISLLKRFGGSTILENNLVQTIGSAGESIAAGVVFTLPGFLFLSTTSKGESFFTYWTIFTLALLGGILGTLMMIPLRRALIVNEHKELPYPEGTACAAVLIAGEKGGNLAKKAYAGLAFGIVYALLQLVFKVIAETPTWVSNMKSKIFPAATVNANITPEYLGVGYIIGIRNSGLLVAGGVLAWLGMIPLLATLVPEPQIALQLNKLGYLKDLAVNGAYGWDVSTQSFSQLNRAIYFAYVRQIGAGMVAAGGFITLLKTIPTIISAFKGALVSMRNKDSQAQTQRIDQDLPISVVIFGSLALILIVAFLPFIPGEGLASKLFLGLLMIVFGFFFVTVSSR…
ZE-13nov19-C1068-cds21|ZE-13nov19-C1068	17	MSQPDGIKPYIPSESKIAEFTPKAILFGSIFGIIFGASTVYLALRAGLTVSASIPIAVVAISLLKRFGGSTILENNLVQTIGSAGESIAAGVVFTLPGFLFLSTTSKGESFFTYWTIFTLALLGGILGTLMMIPLRRALIVNEHKELPYPEGTACAAVLIAGEKGGNLAKKAYAGLAFGIVYALLQLVFKVIAETPTWVSNMKSKIFPAATVNANITPEYLGVGYIIGIRNSGLLVAGGVLAWLGMIPLLATLVPEPQIALQLNKLGYLKDLAVNGAYGWDVSTQSFSQLNRAIYFAYVRQIGAGMVAAGGFITLLKTIPTIISAFKGALVSMRNKDSQAQTQRIDQDLPISVVIFGSLALILIVAFLPFIPGEGLASKLFLGLLMIVFGFFFVTVSSR…
ZH-03apr19-C118-cds21|ZH-03apr19-C118	17	MSQPDGIKPYIPSESKIAEFTPKAILFGSIFGIIFGASTVYLALRAGLTVSASIPIAVVAISLLKRFGGSTILENNLVQTIGSAGESIAAGVVFTLPGFLFLSTTSKGESFFTYWTIFTLALLGGILGTLMMIPLRRALIVNEHKELPYPEGTACAAVLIAGEKGGNLAKKAYAGLAFGIVYALLQLVFKVIAETPTWVSNMKSKIFPAATVNANITPEYLGVGYIIGIRNSGLLVAGGVLAWLGMIPLLATLVPEPQIALQLNKLGYLKDLAVNGAYGWDVSTQSFSQLNRAIYFAYVRQIGAGMVAAGGFITLLKTIPTIISAFKGALVSMRNKDSQAQTQRIDQDLPISVVIFGSLALILIVAFLPFIPGEGLASKLFLGLLMIVFGFFFVTVSSR…
ZH-13nov19-C240-cds20|ZH-13nov19-C240	17	MSQPDGIKPYIPSESKIAEFTPKAILFGSIFGIIFGASTVYLALRAGLTVSASIPIAVVAISLLKRFGGSTILENNLVQTIGSAGESIAAGVVFTLPGFLFLSTTSKGESFFTYWTIFTLALLGGILGTLMMIPLRRALIVNEHKELPYPEGTACAAVLIAGEKGGNLAKKAYAGLAFGIVYALLQLVFKVIAETPTWVSNMKSKIFPAATVNANITPEYLGVGYIIGIRNSGLLVAGGVLAWLGMIPLLATLVPEPQIALQLNKLGYLKDLAVNGAYGWDVSTQSFSQLNRAIYFAYVRQIGAGMVAAGGFITLLKTIPTIISAFKGALVSMRNKDSQAQTQRIDQDLPISVVIFGSLALILIVAFLPFIPGEGLASKLFLGLLMIVFGFFFVTVSSR…
3300028258-10-56-cds1|3300028258-10-56	17	PSEAHVAEFTPKAVLFGSIFGIIFGASTVYLALRAGLTVSASIPIAVVAISLLKRFGGSTILENNLVQTIGSAGESIAAGVVFTLPGFLFLSTTSKGESFFTYWTIFTLALLGGILGTLMMIPLRRALIVNEHKELPYPEGTACASVLIAGEKGGNLAKKAYTGLAFGIVYALLQLVFKVIAETPTWVSNMKSKIFPAATVNANITPEYLGVGYIIGIRNSGLLVAGGVLAWLGMIPLLATLVPEPQIALQLVKLGYLKDLALNGAYGWDATTQSFSQLNRALYFAYVRQIGAGMVAAGGFITLLKTIPTIISAFKGALGSMRNKDSQAQTQRIDQDLPISVVIFGSLALILIVAFLPFIPGEGLASKLLLGLLMIVFGFFFVTVSSRIVGIIGSSSNP…
3300027224-8-21-cds1|3300027224-8-21	14	MSQPDGIKPYIPSEAKIAEFTPKAILFGSIFGIIFGASTVYLALRAGLTVSASIPIAVVAISLLKRFGGSTILENNLVQTIGSAGESIAAGVVFTLPGFLFLSTTSKGESFFTYWTIFTLALLGGILGTLMMIPLRRALIVNEHKELPYPEGTACAAVLIAGEKGGNLAKKAYAGLAFGIVYALLQLVFKVIAETPTWVSNMKSKIFPAATVNANITPEYLGVGYIIGIRNSGLLVAGGVLAWLGMIPLLATLVPEPQIALQLNKLGYLKDLAVNGAYGWDVSTQSFSQLNRAIYFAYVRQIGAGMVAAGGFITLLKTIPTIISAFKGALVSMRNKDSQAQTQRIDQDLPISVVIFGSLALILIVAFLPFIPGEGLASKLFLGLLMIVFGFFFVTVSSR…
3300027211-6-30-cds8|3300027211-6-30	11	MSQPDGIKPYIPSEAKIAEFTPKAILFGSIFGIIFGASTVYLALRAGLTVSASIPIAVVAISLLKRFGGSTILENNLVQTIGSAGESIAAGVVFTLPGFLFLSTTSKGESFFTYWTIFTLALLGGILGTLMMIPLRRALIVNEHKELPYPEGTACAAVLIAGEKGGNLAKKAYAGLAFGIVYALLQLVFKVIAETPTWVSNMKSKIFPAATVNANITPEYLGVGYIIGIRNSGLLVAGGVLAWLGMIPLLATLVPEPQIALQLNKLGYLKDLAVNGAYGWDVSTQSFSQLNRAIYFAYVRQIGAGMVAAGGFITLLKTIPTIISAFKGALVSMRNKDSQAQTQRIDQDLPISVVIFGSLALILIVAFLPFIPGEGLASKLFLGLLMIVFGFFFVTVSSR…
3300024501-8-19-cds1|3300024501-8-19	10	ATTQSFSQLNRALYFAYVRQIGAGMVAAGGFITLLKTIPTIISAFKGALGSMRNKDSQAQTQRIDQDLPISVVIFGSLALILIVAFLPFIPGEGLASKLLLGLLMIVFGFFFVTVSSRIVGIIGSSSNPISGMTIAALMSTCLIFVALGWTADVYQPMALCVGGIVCIAAANAGATSQDLKTGYLVGATPRHQQVGLMIGALAAALVIGWTVQVLDNPQADPVTGQIVHMIGGERFPAPQGTLMATLIKGLLAASLDWQFVLVGVAVAITMELCGVRALAFAVGAYLPLSTTLPIFCGGVIRHFASAKNGSASDGHGGEEELGPGNLFSTGLIAGGALAGIFVAILTASSDKVVSLGSLLTTLNLERAIEHYLGATGYDLLGVLAFALMGLTLYRVATQ…
MaH-09apr19-C6124-cds1|MaH-09apr19-C6124	8	MFLGLLMIVFGFFFVTVSSRIVGIIGSSSNPISGMTIAALMSTCLIFVALGWTADVYQPMALCVGGIVCIAAANAGATSQDLKTGYLVGATPRHQQVGLMIGALAAALVIGWTVQVLDNAHIDPATGQMVHMIGGERFPAPQGTLMATLIKGLLAASLDWQFVLVGVAIAITMELCGVRALAFAVGAYLPLSTTLPIFCGGVIRHFTSVKNGTTSDGHGGEEELGPGNLFSTGLIAGGALAGIFVAILTASSDKVAFLGSLLTSLNFEEAVTHRLGASGYDLLGVLAFVVMGLTLYRVATKPSD
3300027211-6-20-cds16|3300027211-6-20	7	FVTVSSRIVGIIGSSSNPISGMTIAALMSTCLIFVALGWTADVYQPMALCVGGIVCIAAANAGATSQDLKTGYLVGATPRHQQVGLMIGALAAALVIGWTVQVLDNAHIDPATGQMVHMIGGERFPAPQGTLMATLIKGLLAASLDWQFVLVGVAIAITMELCGVRALAFAVGAYLPLSTTLPIFCGGVIRHFTSVKNGTTSDGHGGEEELGPGNLFSTGLIAGGALAGIFVAILTASSDKVAFLGSLLTSLNFEEGVMHRLGASGYDLLGVLAFVVMGLTLYRVATKPSD
3300024501-8-48-cds1|3300024501-8-48	5	MSKADGIKPYIPSEAHVAEFTPKAVLFGSIFGIIFGASTVYLALRAGLTVSASIPIAVVAISLLKRFGGSTILENNLVQTIGSAGESIAAGVVFTLPGFLFLSTTSKGESFFTYWTIFTLALLGGILGTLMMIPLRRALIVNEHKELPYPEGTACASVLIAGEKGGNLAKKAYTGLAFGIVYALLQLVFKVIAETP
3300024280-8-40-cds7|3300024280-8-40	2	FAVGAYLPLSTTLPIFCGGVIRHFASAKNGSASDGHGGEEELGPGNLFSTGLIAGGALAGIFVAILTASSDKVVSLGSLLTTLNLERAIEHYLGATGYDLLGVLAFALMGLTLYRVATQPSD
3300028258-10-66-cds1|3300028258-10-66	1	MSKADGIKPYIPSEAHVAEFTPKAVLFGSIFGIIFGASTVYLALRAGLTVSASIPIAVVAISLL
