# Supplementary material for: Ubiquitous genome streamlined Acidobacteriota in freshwater environments
Source: ISME Commun. 2024 Oct 22;4(1):ycae124. doi: 10.1093/ismeco/ycae124 (PMC11561045; doi:10.1093/ismeco/ycae124)
Supplement: Supplementary_Table_S12-Proteorhodopsin_Neighbouring_Genes_ycae124 [file supplementary_table_s12-proteorhodopsin_neighbouring_genes_ycae124.xlsx]

## Sheet: Supplementary Table S12
Supplementary Table S12. Summary of neighbouring genes next to proteorhodopsin in Acidiparvus
MAG	AH-24oct19	Contigs		Gene Name	Sequence	KEGG Number	Kegg Gene Name
AH-24oct19-C4	AH-24oct19-286	AH-24oct19-C4-cds40	AH-24oct19-C4-cds40|AH-24oct19-C4	Type II secretion system protein GspG, C-terminal	MLIAILGCSSGTAKLLLSQSRTLINENQYLAAQVLLNGIITDYPNTEEATKAKAELFFVNKRLEKDFDNRMLETKRSITRIVSAIERYRSDKKKLPATLNDLYPQYLNPIPLDAWKHPFFYTLNAVSQEFSYQVFSMGAEAKPIPHNLLDPSLTSHSISLNKP	-
AH-24oct19-C4	AH-24oct19-286	AH-24oct19-C4-cds41	AH-24oct19-C4-cds41|AH-24oct19-C4	Udk Uridine kinase	MLSGDSTMNIGPWLIGIVGGSGSGKTSVAKALFQKLKEEGVSPTLLDLDAYYNPKEVNKNKFAPDPINYDHPKALDVELMANHLSQLKLGQAIEKPLYDFTVSDRKGWDAPMSAKEVVILEGLLLFALPEIRSQLDVKVFVDTDPDIRLIRRLNRDMNERKRTFDSVIRQYEFSVRPMHLEFVEPSKRWADIIIPVGVENVTALDMLFHHVLARIKK	K00876	udk UCK uridine kinase [EC: 2.7.1.48]
AH-24oct19-C4	AH-24oct19-286	AH-24oct19-C4-cds42	AH-24oct19-C4-cds42|AH-24oct19-C4	IlvA Threonine dehydratase	MNNGLIEINKAHERISSFIRRTPLLETEIHLKNRTQKLLLKLEYLQIGGSFKSRGALNKVATTPASTLVAFSGGNHGIGVAYAARCFNKRAIIYLPSWAPPLKKNIIESFGAELRILDDPMHLIYEKAIAFAQQNTATFIHPYDDLDVIYGAGTIGLELDHSLRPDRWLVGVGGGGLISGLTLALPTQKVLPVESLLCPSLHEAQLNNHPVLVTSSGIAQSGLGAPSIGQYNWDIISQKSHPVMRVSDEMIQSAQNWLWNHCRILSETSGATALAALFDDSWQFSTDPVGVILCGANTAEMPS	K01754	E4.3.1.19 ilvA tdcB threonine dehydratase [EC: 4.3.1.19]
AH-24oct19-C4	AH-24oct19-286	AH-24oct19-C4-cds43	AH-24oct19-C4-cds43|AH-24oct19-C4	putative nucleotide-binding protein	MASECSFDVVSKVDFQEVKNATEHALKEIKQRYDFKGSISNIELSGTDKIILTSDDEIKLKAVIDVLQSKLFKRGVSIRSLTYGKIQQASKGTVRQEINISQGIAQDKAKIFVNGIKEKKFKVQVSIQGDQLRISGKDKDALQEVIAFIRQEQNRANIDIQIVNLRG	K09767	yajQ cyclic-di-GMP-binding protein
AH-24oct19-C4	AH-24oct19-286	AH-24oct19-C4-cds44	AH-24oct19-C4-cds44|AH-24oct19-C4	IspA Geranylgeranyl pyrophosphate synthase	MNIITTTSIFESIREDLLKVEIELSSILTHNKIEVVDKFSSHILNTSGKRLRPALLLLSAKSFNVSSEVAVKFACVFELIHTATLIHDDVIDHSSTRRGSRTLNALWGDTLTVLFGDLLYLRAMSSAIEGRNWKMMEVLSGVTSKVIEGELLQHDHLFDIHLDREQYFDILERKTALLFAACCKSGAILSGASSQTVQDFENYGLHLGRAFQLIDDLLDYSSTATELGKPVFTDLKEGKLTLPLLLLKDANPQIAQALIEDFWSVNSTQLTIDSAGSHLRTLLHQHQALDQTYDIAKKETEKAVAILNNPAYEGESFHFFRLLPNLLLDRLK	K02523	ispB octaprenyl-diphosphate synthase [EC: 2.5.1.90]
AH-24oct19-C4	AH-24oct19-286	AH-24oct19-C4-cds45	AH-24oct19-C4-cds45|AH-24oct19-C4	COG5524 Bacteriorhodopsin	MLSSHDLVSSSYSFAIACFGAATVFLFLQRQQVASQYRTAVTISGIVTLIACYHYSRIAYDYSLGRSVDLYRYVDWLLTVPLLLIEFILALRLSENETRWKSFLLSVLALSMIVFGYFGEIAPASSSDALKFFILSCIPFLAIIYQLFFGLSKAISAQPASSKSLIANARNLIAITWLFYPIVYALRFKGFDPGSPSIQLGYTLADIIAKAGLGIMIYSVSMRKTSSGN	K04643	SOP sensory rhodopsin
AH-24oct19-C4	AH-24oct19-286	AH-24oct19-C4-cds46	AH-24oct19-C4-cds46|AH-24oct19-C4	SucC Succinyl-CoA synthetase, beta subunit	MGSTLNIHEYQAKELLRKFKVPTPDGQIVGTSDEALAVTKSFGGTAILKAQVHAGGRGKAGGVKFAKTPQEAKALFDSIMGMTLISPQTGPQGKIVKKVYLSNPVDIDREFYLSLLVDRKTGRVAVIASKEGGVEIEKVAHETPEKILTFTIDPALGLTGFQIRRLLALYGLDSSQMKSLKSFCTSLYELFLNSDCSLIEINPLVVTKQGALIALDAKMSIDDNSLGRHPELLAYRDIDEEVAEEIEASKYGLNFIKLDGSIGCMVNGAGLAMATMDIIHFYGSSPANFLDVGGGASEDAVKNAFRIILQDSQVKAVLVNIFGGIMRCDIVASGIVKATKEMDLKVPVVVRLEGTNVDLGKEILIKSGLNLIVADNLRDAAEKVVKAAKGNHG	K01903	sucC succinyl-CoA synthetase beta subunit [EC: 6.2.1.5]
AH-24oct19-C4	AH-24oct19-286	AH-24oct19-C4-cds47	AH-24oct19-C4-cds47|AH-24oct19-C4	hypothetical protein	MVDHDSDKYQKLLLEFREVMHQSTWRLGWNFFFLFVGLLPLMYSFVWIIGPSNWELTLFHTPTLMLVGSFFSLFVVVALLVKIYRDNLKLDALKNQYLIQLNAIKPNPDKDKSEL	-	-
AH-24oct19-C4	AH-24oct19-286	AH-24oct19-C4-cds48	AH-24oct19-C4-cds48|AH-24oct19-C4	SucD Succinyl-CoA synthetase, alpha subunit	MSVLVTPSTRLIVQGITGKEGLFHAKGCRDYGTLVVGGVTPGKGGTSIDGFDVYNSVEEAIAKSSANASMIFVPPLFAADAILESLYAGIELIVCVTEGIPVLDMVKVKRSLSDFPKSRLIGPNCPGVISPGIGKIGIMPGPIHKQGHIGVVSRSGTLTYEAVGQLSALGIGQSTCIGIGGDPVNGTSHIDALSLFAEDDDTHAVIMIGEIGGTAEEEAAEWIKKSFKKPVVAFIAGQSAPPGRKMGHAGAIISGGAGTALSKMEALRVAGVHVIESPAELGSTLQSLI	K01902	sucD succinyl-CoA synthetase alpha subunit [EC: 6.2.1.5]
AH-24oct19-C4	AH-24oct19-286	AH-24oct19-C4-cds49	AH-24oct19-C4-cds49|AH-24oct19-C4	COG1607 Acyl-CoA hydrolase	MLIKREMALDQDIGLNGALFGGDMMSHMDQTAGITASLVSYNRRFVTRKVSELIFHSPVRPGDIMEFYAHVTHMGTTSITVTLKVKVYQPISDKRKDVTSGEFVMVAVDEGLKPEPILWKKEMIDKCNKPDEFDA	K10806	yciA acyl-CoA thioesterase YciA [EC: 3.1.2.-]
AH-24oct19-C4	AH-24oct19-286	AH-24oct19-C4-cds50	AH-24oct19-C4-cds50|AH-24oct19-C4	COG0731 Fe-S oxidoreductases	MPNSRLKAHEDHRREWREFDYAYPVLSRRSKGISLGVNLNPDKICNFDCVYCEVDRNTPGKRSDISISQITDEVIELLDLIDQKNLYNAPPFIGIPDHLRRLNDIAFSGDGEPTTCLELPLVVQKIVSILKSRNDSSTKLILITDSSNLLAPHVVEALGIMMPNRGEIWAKLDAGTDEYYKEINRTHIPLGKILRNIEITSQQWPVTIQSLFLKWKGLGPSREEINSFANHLQRFVASGSKIQTLQIYTVARPTPELAATALTLSELILIKEWVLDKVPTLSIELYEGNA	-	-
MAG	Erken-D4-bin-1176
Erken-D4-bin-1176-C1	Erken-D4-bin-1176	Erken-D4-bin-1176-C1-cds41	Erken-D4-bin-1176-C1-cds41|Erken-D4-bin-1176-C1	COG0731 Fe-S oxidoreductases	MPNSRLKAHEDHRREWREFDYAYPVLSRRSKGISLGVNLNPDKICNFDCVYCEVDRNTPGKRSDISISQITDEVIELLDLIDQKNLYNAPPFIGIPDHLRRLNDIAFSGDGEPTTCLELPLVVQKIVSILKSRNDSSTKLILITDSSNLLAPHVVEALGTMMPNRGEIWAKLDAGTDEYYKEINRTHIPLGKILRNIEITSQQWPVTIQSLFLKWKGLGPSREEIKSFANHLQRFVASGSKIQTLQIYTVARPTPELAATALTLSELILIKEWVLDEVPTLSIELYEGNA	-
Erken-D4-bin-1176-C1	Erken-D4-bin-1176	Erken-D4-bin-1176-C1-cds42	Erken-D4-bin-1176-C1-cds42|Erken-D4-bin-1176-C1	COG1607 Acyl-CoA hydrolase	MLIKREMALDQDIGLNGALFGGDMMSHMDQTAGITASLVSYNRRFVTRKVSELIFHSPVRPGDIMEFYAHVTHMGTTSITVTLKVKVYQPISDKRKDVTSGEFVMVAVDEGLKPEPILWKKEMIDKCNKPDEFDA	K10806	yciA acyl-CoA thioesterase YciA [EC: 3.1.2.-]
Erken-D4-bin-1176-C1	Erken-D4-bin-1176	Erken-D4-bin-1176-C1-cds43	Erken-D4-bin-1176-C1-cds43|Erken-D4-bin-1176-C1	SucD Succinyl-CoA synthetase, alpha subunit	MSVLVTPSTRLIVQGITGKEGLFHAKGCRDYGTLVVGGVTPGKGGTSIDGFDVYNSVEEAIAKSSANASMIFVPPLFAADAILESLYAGIELIVCVTEGIPVLDMVKVKRSLSDFPKSRLIGPNCPGVISPGIGKIGIMPGPIHKQGHIGVVSRSGTLTYEAVGQLSALGIGQSTCIGIGGDPVNGTSHIDALSLFAEDDDTHAVIMIGEIGGTAEEEAAEWIKKSFKKPVVAFIAGQSAPPGRKMGHAGAIISGGAGTALSKMEALRVAGVHVIESPAELGSTLQSLI	K01902	sucD succinyl-CoA synthetase alpha subunit [EC: 6.2.1.5]
Erken-D4-bin-1176-C1	Erken-D4-bin-1176	Erken-D4-bin-1176-C1-cds44	Erken-D4-bin-1176-C1-cds44|Erken-D4-bin-1176-C1	hypothetical protein	MVDHDSDKYQKLLLEFREVMHQSTWRLGWNFFFLFVGLLPLMYSFVWIIGPSNWELTLFHTPTLMLVGSFFSLFVVVALLVKIYRDNLKLDALKNQYLIQLNAIKPNPDKDKSQL	-	-
Erken-D4-bin-1176-C1	Erken-D4-bin-1176	Erken-D4-bin-1176-C1-cds45	Erken-D4-bin-1176-C1-cds45|Erken-D4-bin-1176-C1	SucC Succinyl-CoA synthetase, beta subunit	MGSTLNIHEYQAKELLRKFEVPTPDGQIVGTSDEALAVTKSFGGTAILKAQVHAGGRGKAGGVKFAKTPEEAKALFDSIMGMTLISPQTGPQGKIVKKVYLSNPVDIDREFYLSLLVDRKTGRVAVIASKEGGVEIEKVAHETPEKILTFTIDPALGLTGFQIRRLLALYGLDSSQMKSLKSFCTSLYELFLNSDCSLIEINPLVVTKQGALIALDAKMSIDDNSLGRHPELLAYRDIDEEVAEEIEASKYGLNFIKLDGSIGCMVNGAGLAMATMDIIHFYGSSPANFLDVGGGASEDAVKNAFRIILQDSQVKAVLVNIFGGIMRCDIVASGIVKATKEMDLKVPVVVRLEGTNVDLGKEILIKSGLNLIVADNLRDAAEKVVKAAKGNHG	K01903	sucC succinyl-CoA synthetase beta subunit [EC: 6.2.1.5]
Erken-D4-bin-1176-C1	Erken-D4-bin-1176	Erken-D4-bin-1176-C1-cds46	Erken-D4-bin-1176-C1-cds46|Erken-D4-bin-1176-C1	COG5524 Bacteriorhodopsin	MLSSHDLVSSSYSFAIACFGAATVFLFLQRQQVASQYRTAVTISGIVTLIACYHYSRIAYDYSLGRSVDLYRYVDWLLTVPLLLIEFILALRLSENETRWKSFLLSVLALSMIVFGYFGEIAPASSSDALKFFILSCIPFLAIIYQLFFGLSKAISAQPASSKSLIANARNLIAITWLFYPIVYALRFKGFDPGSPSIQLGYTLADIIAKAGLGIMIYSVSMRKTSSGN	K04643	SOP sensory rhodopsin
Erken-D4-bin-1176-C1	Erken-D4-bin-1176	Erken-D4-bin-1176-C1-cds47	Erken-D4-bin-1176-C1-cds47|Erken-D4-bin-1176-C1	IspA Geranylgeranyl pyrophosphate synthase	MNIITTTSIFESIREDLLKVEIELSSILTHNKIEVVDKFSSHILNTSGKRLRPALLLLSAKSFNVSSEVAVKFACVFELIHTATLIHDDVIDHSSTRRGSRTLNALWGDTLTVLFGDLLYLRAMSSAIEGRNWKMMEVLSGVTSKVIEGELLQHDHLFDIHLDREQYFDILERKTALLFAACCKSGAILSGASSQTVQDFENYGLHLGRAFQLIDDLLDYSSTATELGKPVFTDLKEGKLTLPLLLLKDANPQIAQALIEDFWSVNSTQLTIDSAGSHLRTLLHQHQALDQTYDIAKKETEKAVAILNNPAYEGESFHFFRLLPNLLLDRLK	K02523	ispB octaprenyl-diphosphate synthase [EC: 2.5.1.90]
Erken-D4-bin-1176-C1	Erken-D4-bin-1176	Erken-D4-bin-1176-C1-cds48	Erken-D4-bin-1176-C1-cds48|Erken-D4-bin-1176-C1	putative nucleotide-binding protein	MASECSFDVVSKVDFQEVKNATEHALKEIKQRYDFKGSISNIELSGTDKIILTSDDEIKLKAVIDVLQSKLFKRGVSIRSLTYGKIQQASKGTVRQEINISQGIAQDKAKIFVNGIKEKKFKVQVSIQGDQLRISGKDKDALQEVIAFIRQEQNRANIDIQIVNLRG	K09767	yajQ cyclic-di-GMP-binding protein
Erken-D4-bin-1176-C1	Erken-D4-bin-1176	Erken-D4-bin-1176-C1-cds49	Erken-D4-bin-1176-C1-cds49|Erken-D4-bin-1176-C1	IlvA Threonine dehydratase	MNNGLIEINKAHERISSFIRRTPLLETEIHLKNRTQKLLLKLEYLQIGGSFKSRGALNKVATTPASTLVAFSGGNHGIGVAYAARCFNKRAIIYLPSWAPALKKNIIESFGAELRILDDPMHLIYEKAIAFAQQNTATFIHPYDDLDVIYGAGTIGLELDHSLRPDRWLVGVGGGGLISGLTLALPTQKVLPVESLLCPSLHEAQLNNHPVLVTSSGIAQSGLGAPSIGQYNWDIISQKSHPVMRVSDEMIQSAQNWLWNHCRILSEPSGATALAALFDDSWQFSTDPVGVILCGANTAEMPS	K01754	E4.3.1.19 ilvA tdcB threonine dehydratase [EC: 4.3.1.19]
Erken-D4-bin-1176-C1	Erken-D4-bin-1176	Erken-D4-bin-1176-C1-cds50	Erken-D4-bin-1176-C1-cds50|Erken-D4-bin-1176-C1	Udk Uridine kinase	MLSGDSTMNIGPWLIGIVGGSGSGKTSVAKALFQKLKEEGVSPTLLDLDAYYNPKEVNKNKFAPDPINYDHPKALDVELMANHLSQLKLGQAIEKPLYDFTVSDRKGWDAPMSAKEVVILEGLLLFALPEIRSQLDVKVFVDTDPDIRLIRRLNRDMNERKRTFDSVIRQYEFSVRPMHLEFVEPSKRWADIIIPVGVENVTALDMLFHHVLARIKK	K00876	udk UCK uridine kinase [EC: 2.7.1.48]
Erken-D4-bin-1176-C1	Erken-D4-bin-1176	Erken-D4-bin-1176-C1-cds51	Erken-D4-bin-1176-C1-cds51|Erken-D4-bin-1176-C1	Type II secretion system protein GspG, C-terminal	MSTLVLIAILGCSSGTAKLLLSQSRTLINENQYLAAQVLLNGIITDYPNTEEATKAKAELFFVNKRLEKDFDNRMLETKRSITRIVSAIERYRSDKKKLPATLNDLYPQYLNPIPLDAWKHPFFYTLNAVSQEFSYQVFSMGAEAKPIPHNLLDPSLTSHSISLNKP	-
MAG	Erken-D5-bin-0520
Erken-D5-bin-0520-C1	Erken-D5-bin-0520	Erken-D5-bin-0520-C1-cds79	Erken-D5-bin-0520-C1-cds79|Erken-D5-bin-0520-C1	Type II secretion system protein GspG, C-terminal	MSTLVLIAILGCSSGTAKLLLSQSRTLINENQYLAAQVLLNGIITDYPNTEEATKAKAELFFVNKRLEKDFDNRMLETKRSITRIVSAIERYRSDKKKLPATLNDLYPQYLNPIPLDAWKHPFFYTLNAVSQEFSYQVFSMGAEAKPIPHNLLDPSLTSHSISLNKP	-
Erken-D5-bin-0520-C1	Erken-D5-bin-0520	Erken-D5-bin-0520-C1-cds80	Erken-D5-bin-0520-C1-cds80|Erken-D5-bin-0520-C1	Udk Uridine kinase	MLSGDSTMNIGPWLIGIVGGSGSGKTSVAKALFQKLKEEGVSPTLLDLDAYYNPKEVNKNKFAPDPINYDHPKALDVELMANHLSQLKLGQAIEKPLYDFTVSDRKGWDAPMSAKEVVILEGLLLFALPEIRSQLDVKVFVDTDPDIRLIRRLNRDMNERKRTFDSVIRQYEFSVRPMHLEFVEPSKRWADIIIPVGVENVTALDMLFHHVLARIKK	K00876	udk UCK uridine kinase [EC: 2.7.1.48]
Erken-D5-bin-0520-C1	Erken-D5-bin-0520	Erken-D5-bin-0520-C1-cds81	Erken-D5-bin-0520-C1-cds81|Erken-D5-bin-0520-C1	IlvA Threonine dehydratase	MNNGLIEINKAHERISSFIRRTPLLETEIHLKNRTQKLLLKLEYLQIGGSFKSRGALNKVATTPASTLVAFSGGNHGIGVAYAARCFNKRAIIYLPSWAPALKKNIIESFGAELRILDDPMHLIYEKAIAFAQQNTATFIHPYDDLDVIYGAGTIGLELDHSLRPDRWLVGVGGGGLISGLTLALPTQKVLPVESLLCPSLHEAQLNNHPVLVTSSGIAQSGLGAPSIGQYNWDIISQKSHPVMRVSDEMIQSAQNWLWNHCRILSEPSGATALAALFDDSWQFSTDPVGVILCGANTAEMPS	K01754	E4.3.1.19 ilvA tdcB threonine dehydratase [EC: 4.3.1.19]
Erken-D5-bin-0520-C1	Erken-D5-bin-0520	Erken-D5-bin-0520-C1-cds82	Erken-D5-bin-0520-C1-cds82|Erken-D5-bin-0520-C1	putative nucleotide-binding protein	MASECSFDVVSKVDFQEVKNATEHALKEIKQRYDFKGSISNIELSGTDKIILTSDDEIKLKAVIDVLQSKLFKRGVSIRSLTYGKIQQASKGTVRQEINISQGIAQDKAKIFVNGIKEKKFKVQVSIQGDQLRISGKDKDALQEVIAFIRQEQNRANIDIQIVNLRG	K09767	yajQ cyclic-di-GMP-binding protein
Erken-D5-bin-0520-C1	Erken-D5-bin-0520	Erken-D5-bin-0520-C1-cds83	Erken-D5-bin-0520-C1-cds83|Erken-D5-bin-0520-C1	IspA Geranylgeranyl pyrophosphate synthase	MNIITTTSIFESIREDLLKVEIELSSILTHNKIEVVDKFSSHILNTSGKRLRPALLLLSAKSFNVSSEVAVKFACVFELIHTATLIHDDVIDHSSTRRGSRTLNALWGDTLTVLFGDLLYLRAMSSAIEGRNWKMMEVLSGVTSKVIEGELLQHDHLFDIHLDREQYFDILERKTALLFAACCKSGAILSGASSQTVQDFENYGLHLGRAFQLIDDLLDYSSTATELGKPVFTDLKEGKLTLPLLLLKDANPQIAQALIEDFWSVNSTQLTIDSAGSHLRTLLHQHQALDQTYDIAKKETEKAVAILNNPAYEGESFHFFRLLPNLLLDRLK	K02523	ispB octaprenyl-diphosphate synthase [EC: 2.5.1.90]
Erken-D5-bin-0520-C1	Erken-D5-bin-0520	Erken-D5-bin-0520-C1-cds84	Erken-D5-bin-0520-C1-cds84|Erken-D5-bin-0520-C1	COG5524 Bacteriorhodopsin	MLSSHDLVSSSYSFAIACFGAATVFLFLQRQQVASQYRTAVTISGIVTLIACYHYSRIAYDYSLGRSVDLYRYVDWLLTVPLLLIEFILALRLSENETRWKSFLLSVLALSMIVFGYFGEIAPASSSDALKFFILSCIPFLAIIYQLFFGLSKAISAQPASSKSLIANARNLIAITWLFYPIVYALRFKGFDPGSPSIQLGYTLADIIAKAGLGIMIYSVSMRKTSSGN	K04643	SOP sensory rhodopsin
Erken-D5-bin-0520-C1	Erken-D5-bin-0520	Erken-D5-bin-0520-C1-cds85	Erken-D5-bin-0520-C1-cds85|Erken-D5-bin-0520-C1	SucC Succinyl-CoA synthetase, beta subunit	MGSTLNIHEYQAKELLRKFEVPTPDGQIVGTSDEALAVTKSFGGTAILKAQVHAGGRGKAGGVKFAKTPEEAKALFDSIMGMTLISPQTGPQGKIVKKVYLSNPVDIDREFYLSLLVDRKTGRVAVIASKEGGVEIEKVAHETPEKILTFTIDPALGLTGFQIRRLLALYGLDSSQMKSLKSFCTSLYELFLNSDCSLIEINPLVVTKQGALIALDAKMSIDDNSLGRHPELLAYRDIDEEVAEEIEASKYGLNFIKLDGSIGCMVNGAGLAMATMDIIHFYGSSPANFLDVGGGASEDAVKNAFRIILQDSQVKAVLVNIFGGIMRCDIVASGIVKATKEMDLKVPVVVRLEGTNVDLGKEILIKSGLNLIVADNLRDAAEKVVKAAKGNHG	K01903	sucC succinyl-CoA synthetase beta subunit [EC: 6.2.1.5]
Erken-D5-bin-0520-C1	Erken-D5-bin-0520	Erken-D5-bin-0520-C1-cds86	Erken-D5-bin-0520-C1-cds86|Erken-D5-bin-0520-C1	hypothetical protein	MVDHDSDKYQKLLLEFREVMHQSTWRLGWNFFFLFVGLLPLMYSFVWIIGPSNWELTLFHTPTLMLVGSFFSLFVVVALLVKIYRDNLKLDALKNQYLIQLNAIKPNPDKDKSQL	-
Erken-D5-bin-0520-C1	Erken-D5-bin-0520	Erken-D5-bin-0520-C1-cds87	Erken-D5-bin-0520-C1-cds87|Erken-D5-bin-0520-C1	SucD Succinyl-CoA synthetase, alpha subunit	MSVLVTPSTRLIVQGITGKEGLFHAKGCRDYGTLVVGGVTPGKGGTSIDGFDVYNSVEEAIAKSSANASMIFVPPLFAADAILESLYAGIELIVCVTEGIPVLDMVKVKRSLSDFPKSRLIGPNCPGVISPGIGKIGIMPGPIHKQGHIGVVSRSGTLTYEAVGQLSALGIGQSTCIGIGGDPVNGTSHIDALSLFAEDDDTHAVIMIGEIGGTAEEEAAEWIKKSFKKPVVAFIAGQSAPPGRKMGHAGAIISGGAGTALSKMEALRVAGVHVIESPAELGSTLQSLI	K01902	sucD succinyl-CoA synthetase alpha subunit [EC: 6.2.1.5]
Erken-D5-bin-0520-C1	Erken-D5-bin-0520	Erken-D5-bin-0520-C1-cds88	Erken-D5-bin-0520-C1-cds88|Erken-D5-bin-0520-C1	COG1607 Acyl-CoA hydrolase	MLIKREMALDQDIGLNGALFGGDMMSHMDQTAGITASLVSYNRRFVTRKVSELIFHSPVRPGDIMEFYAHVTHMGTTSITVTLKVKVYQPISDKRKDVTSGEFVMVAVDEGLKPEPILWKKEMIDKCNKPDEFDA	K10806	yciA acyl-CoA thioesterase YciA [EC: 3.1.2.-]
Erken-D5-bin-0520-C1	Erken-D5-bin-0520	Erken-D5-bin-0520-C1-cds89	Erken-D5-bin-0520-C1-cds89|Erken-D5-bin-0520-C1	COG0731 Fe-S oxidoreductases	MPNSRLKAHEDHRREWREFDYAYPVLSRRSKGISLGVNLNPDKICNFDCVYCEVDRNTPGKRSDISISQITDEVIELLDLIDQKNLYNAPPFIGIPDHLRRLNDIAFSGDGEPTTCLELPLVVQKIVSILKSRNDSSTKLILITDSSNLLAPHVVEALGTMMPNRGEIWAKLDAGTDEYYKEINRTHIPLGKILRNIEITSQQWPVTIQSLFLKWKGLGPSREEIKSFANHLQRFVASGSKIQTLQIYTVARPTPELAATALTLSELILIKEWVLDEVPTLSIELYEGNA	-
MAG	Erken-D6-bin-0908
Erken-D6-bin-0908-C1	Erken-D6-bin-0908	Erken-D6-bin-0908-C1-cds42	Erken-D6-bin-0908-C1-cds42|Erken-D6-bin-0908-C1	COG0731 Fe-S oxidoreductases	MPNSRLKAHEDHRREWREFDYAYPVLSRRSKGISLGVNLNPDKICNFDCVYCEVDRNTPGKRSDISISQITDEVIELLDLIDQKNLYNAPPFIGIPDHLRRLNDIAFSGDGEPTTCLELPLVVQKIVSILKSRNDSSTKLILITDSSNLLAPHVVEALGTMMPNRGEIWAKLDAGTDEYYKEINRTHIPLGKILRNIEITSQQWPVTIQSLFLKWKGLGPSREEIKSFANHLQRFVASGSKIQTLQIYTVARPTPELAATALTLSELILIKEWVLDEVPTLSIELYEGNA	-
Erken-D6-bin-0908-C1	Erken-D6-bin-0908	Erken-D6-bin-0908-C1-cds43	Erken-D6-bin-0908-C1-cds43|Erken-D6-bin-0908-C1	COG1607 Acyl-CoA hydrolase	MLIKREMALDQDIGLNGALFGGDMMSHMDQTAGITASLVSYNRRFVTRKVSELIFHSPVRPGDIMEFYAHVTHMGTTSITVTLKVKVYQPISDKRKDVTSGEFVMVAVDEGLKPEPILWKKEMIDKCNKPDEFDA	K10806	yciA acyl-CoA thioesterase YciA [EC: 3.1.2.-]
Erken-D6-bin-0908-C1	Erken-D6-bin-0908	Erken-D6-bin-0908-C1-cds44	Erken-D6-bin-0908-C1-cds44|Erken-D6-bin-0908-C1	SucD Succinyl-CoA synthetase, alpha subunit	MSVLVTPSTRLIVQGITGKEGLFHAKGCRDYGTLVVGGVTPGKGGTSIDGFDVYNSVEEAIAKSSANASMIFVPPLFAADAILESLYAGIELIVCVTEGIPVLDMVKVKRSLSDFPKSRLIGPNCPGVISPGIGKIGIMPGPIHKQGHIGVVSRSGTLTYEAVGQLSALGIGQSTCIGIGGDPVNGTSHIDALSLFAEDDDTHAVIMIGEIGGTAEEEAAEWIKKSFKKPVVAFIAGQSAPPGRKMGHAGAIISGGAGTALSKMEALRVAGVHVIESPAELGSTLQSLI	K01902	sucD succinyl-CoA synthetase alpha subunit [EC: 6.2.1.5]
Erken-D6-bin-0908-C1	Erken-D6-bin-0908	Erken-D6-bin-0908-C1-cds45	Erken-D6-bin-0908-C1-cds45|Erken-D6-bin-0908-C1	hypothetical protein	MVDHDSDKYQKLLLEFREVMHQSTWRLGWNFFFLFVGLLPLMYSFVWIIGPSNWELTLFHTPTLMLVGSFFSLFVVVALLVKIYRDNLKLDALKNQYLIQLNAIKPNPDKDKSQL	-
Erken-D6-bin-0908-C1	Erken-D6-bin-0908	Erken-D6-bin-0908-C1-cds46	Erken-D6-bin-0908-C1-cds46|Erken-D6-bin-0908-C1	SucC Succinyl-CoA synthetase, beta subunit	MGSTLNIHEYQAKELLRKFEVPTPDGQIVGTSDEALAVTKSFGGTAILKAQVHAGGRGKAGGVKFAKTPEEAKALFDSIMGMTLISPQTGPQGKIVKKVYLSNPVDIDREFYLSLLVDRKTGRVAVIASKEGGVEIEKVAHETPEKILTFTIDPALGLTGFQIRRLLALYGLDSSQMKSLKSFCTSLYELFLNSDCSLIEINPLVVTKQGALIALDAKMSIDDNSLGRHPELLAYRDIDEEVAEEIEASKYGLNFIKLDGSIGCMVNGAGLAMATMDIIHFYGSSPANFLDVGGGASEDAVKNAFRIILQDSQVKAVLVNIFGGIMRCDIVASGIVKATKEMDLKVPVVVRLEGTNVDLGKEILIKSGLNLIVADNLRDAAEKVVKAAKGNHG	K01903	sucC succinyl-CoA synthetase beta subunit [EC: 6.2.1.5]
Erken-D6-bin-0908-C1	Erken-D6-bin-0908	Erken-D6-bin-0908-C1-cds47	Erken-D6-bin-0908-C1-cds47|Erken-D6-bin-0908-C1	COG5524 Bacteriorhodopsin	MLSSHDLVSSSYSFAIACFGAATVFLFLQRQQVASQYRTAVTISGIVTLIACYHYSRIAYDYSLGRSVDLYRYVDWLLTVPLLLIEFILALRLSENETRWKSFLLSVLALSMIVFGYFGEIAPASSSDALKFFILSCIPFLAIIYQLFFGLSKAISAQPASSKSLIANARNLIAITWLFYPIVYALRFKGFDPGSPSIQLGYTLADIIAKAGLGIMIYSVSMRKTSSGN	K04643	SOP sensory rhodopsin
Erken-D6-bin-0908-C1	Erken-D6-bin-0908	Erken-D6-bin-0908-C1-cds48	Erken-D6-bin-0908-C1-cds48|Erken-D6-bin-0908-C1	IspA Geranylgeranyl pyrophosphate synthase	MNIITTTSIFESIREDLLKVEIELSSILTHNKIEVVDKFSSHILNTSGKRLRPALLLLSAKSFNVSSEVAVKFACVFELIHTATLIHDDVIDHSSTRRGSRTLNALWGDTLTVLFGDLLYLRAMSSAIEGRNWKMMEVLSGVTSKVIEGELLQHDHLFDIHLDREQYFDILERKTALLFAACCKSGAILSGASSQTVQDFENYGLHLGRAFQLIDDLLDYSSTATELGKPVFTDLKEGKLTLPLLLLKDANPQVAQALIEDFWSVNSTQLTIDSAGSHLRTLLHQHQALDQTYDIAKKETEKAVAILNNPAYEGESFHFFRLLPNLLLDRLK	K02523	ispB octaprenyl-diphosphate synthase [EC: 2.5.1.90]
Erken-D6-bin-0908-C1	Erken-D6-bin-0908	Erken-D6-bin-0908-C1-cds49	Erken-D6-bin-0908-C1-cds49|Erken-D6-bin-0908-C1	putative nucleotide-binding protein	MASECSFDVVSKVDFQEVKNATEHALKEIKQRYDFKGSISNIELSGTDKIILTSDDEIKLKAVIDVLQSKLFKRGVSIRSLTYGKIQQASKGTVRQEINISQGIAQDKAKIFVNGIKEKKFKVQVSIQGDQLRISGKDKDALQEVIAFIRQEQNRANIDIQIVNLRG	K09767	yajQ cyclic-di-GMP-binding protein
Erken-D6-bin-0908-C1	Erken-D6-bin-0908	Erken-D6-bin-0908-C1-cds50	Erken-D6-bin-0908-C1-cds50|Erken-D6-bin-0908-C1	IlvA Threonine dehydratase	MNNGLIEINKAHERISSFIRRTPLLETEIHLKNRTQKLLLKLEYLQIGGSFKSRGALNKVATTPASTLVAFSGGNHGIGVAYAARCFNKRAIIYLPSWAPALKKNIIESFGAELRILDDPMHLIYEKAIAFAQQNTATFIHPYDDLDVIYGAGTIGLELDHSLRPDRWLVGVGGGGLISGLTLALPTQKVLPVESLLCPSLHEAQLNNHPVLVTSSGIAQSGLGAPSIGQYNWDIISQKSHPVMRVSDEMIQSAQNWLWNHCRILSEPSGATALAALFDDSWQFSTDPVGVILCGANTAEMPS	K01754	E4.3.1.19 ilvA tdcB threonine dehydratase [EC: 4.3.1.19]
Erken-D6-bin-0908-C1	Erken-D6-bin-0908	Erken-D6-bin-0908-C1-cds51	Erken-D6-bin-0908-C1-cds51|Erken-D6-bin-0908-C1	Udk Uridine kinase	MLSGDSTMNIGPWLIGIVGGSGSGKTSVAKALFQKLKEEGVSPTLLDLDAYYNPKEVNKNKFAPDPINYDHPKALDVELMANHLSQLKLGQAIEKPLYDFTVSDRKGWDAPMSAKEVVILEGLLLFALPEIRSQLDVKVFVDTDPDIRLIRRLNRDMNERKRTFDSVIRQYEFSVRPMHLEFVEPSKRWADIIIPVGVENVTALDMLFHHVLARIKK	K00876	udk UCK uridine kinase [EC: 2.7.1.48]
Erken-D6-bin-0908-C1	Erken-D6-bin-0908	Erken-D6-bin-0908-C1-cds52	Erken-D6-bin-0908-C1-cds52|Erken-D6-bin-0908-C1	Type II secretion system protein GspG, C-terminal	MSTLVLIAILGCSSGTAKLLLSQSRTLINENQYLAAQVLLNGIITDYPNTEEATKAKAELFFVNKRLEKDFDNRMLETKRSITRIVSAIERYRSDKKKLPATLNDLYPQYLNPIPLDAWKHPFFYTLNAVSQEFSYQVFSMGAEAKPIPHNLLDPSLTSHSISLNKP	-
MAG	Erken-D7-bin-0350
Erken-D7-bin-0350-C1	Erken-D7-bin-0350	Erken-D7-bin-0350-C1-cds131	Erken-D7-bin-0350-C1-cds131|Erken-D7-bin-0350-C1	Type II secretion system protein GspG, C-terminal	MSTLVLIAILGCSSGTAKLLLSQSRTLINENQYLAAQVLLNGIITDYPNTEEATKAKAELFFVNKRLEKDFDNRMLETKRSITRIVSAIERYRSDKKKLPATLNDLYPQYLNPIPLDAWKHPFFYTLNAVSQEFSYQVFSMGAEAKPIPHNLLDPSLTSHSISLNKP	-
Erken-D7-bin-0350-C1	Erken-D7-bin-0350	Erken-D7-bin-0350-C1-cds132	Erken-D7-bin-0350-C1-cds132|Erken-D7-bin-0350-C1	Udk Uridine kinase	MLSGDSTMNIGPWLIGIVGGSGSGKTSVAKALFQKLKEEGVSPTLLDLDAYYNPKEVNKNKFAPDPINYDHPKALDVELMANHLSQLKLGQAIEKPLYDFTVSDRKGWDAPMSAKEVVILEGLLLFALPEIRSQLDVKVFVDTDPDIRLIRRLNRDMNERKRTFDSVIRQYEFSVRPMHLEFVEPSKRWADIIIPVGVENVTALDMLFHHVLARIKK	K00876	udk UCK uridine kinase [EC: 2.7.1.48]
Erken-D7-bin-0350-C1	Erken-D7-bin-0350	Erken-D7-bin-0350-C1-cds133	Erken-D7-bin-0350-C1-cds133|Erken-D7-bin-0350-C1	IlvA Threonine dehydratase	MNNGLIEINKAHERISSFIRRTPLLETEIHLKNRTQKLLLKLEYLQIGGSFKSRGALNKVATTPASTLVAFSGGNHGIGVAYAARCFNKRAIIYLPSWAPALKKNIIESFGAELRILDDPMHLIYEKAIAFAQQNTATFIHPYDDLDVIYGAGTIGLELDHSLRPDRWLVGVGGGGLISGLTLALPTQKVLPVESLLCPSLHEAQLNNHPVLVTSSGIAQSGLGAPSIGQYNWDIISQKSHPVMRVSDEMIQSAQNWLWNHCRILSEPSGATALAALFDDSWQFSTDPVGVILCGANTAEMPS	K01754	E4.3.1.19 ilvA tdcB threonine dehydratase [EC: 4.3.1.19]
Erken-D7-bin-0350-C1	Erken-D7-bin-0350	Erken-D7-bin-0350-C1-cds134	Erken-D7-bin-0350-C1-cds134|Erken-D7-bin-0350-C1	putative nucleotide-binding protein	MASECSFDVVSKVDFQEVKNATEHALKEIKQRYDFKGSISNIELSGTDKIILTSDDEIKLKAVIDVLQSKLFKRGVSIRSLTYGKIQQASKGTVRQEINISQGIAQDKAKIFVNGIKEKKFKVQVSIQGDQLRISGKDKDALQEVIAFIRQEQNRANIDIQIVNLRG	K09767	yajQ cyclic-di-GMP-binding protein
Erken-D7-bin-0350-C1	Erken-D7-bin-0350	Erken-D7-bin-0350-C1-cds135	Erken-D7-bin-0350-C1-cds135|Erken-D7-bin-0350-C1	IspA Geranylgeranyl pyrophosphate synthase	MNIITTTSIFESIREDLLKVEIELSSILTHNKIEVVDKFSSHILNTSGKRLRPALLLLSAKSFNVSSEVAVKFACVFELIHTATLIHDDVIDHSSTRRGSRTLNALWGDTLTVLFGDLLYLRAMSSAIEGRNWKMMEVLSGVTSKVIEGELLQHDHLFDIHLDREQYFDILERKTALLFAACCKSGAILSGASSQTVQDFENYGLHLGRAFQLIDDLLDYSSTATELGKPVFTDLKEGKLTLPLLLLKDANPQIAQALIEDFWSVNSTQLTIDSAGSHLRTLLHQHQALDQTYDIAKKETEKAVAILNNPAYEGESFHFFRLLPNLLLDRLK	K02523	ispB octaprenyl-diphosphate synthase [EC: 2.5.1.90]
Erken-D7-bin-0350-C1	Erken-D7-bin-0350	Erken-D7-bin-0350-C1-cds136	Erken-D7-bin-0350-C1-cds136|Erken-D7-bin-0350-C1	COG5524 Bacteriorhodopsin	MLSSHDLVSSSYSFAIACFGAATVFLFLQRQQVASQYRTAVTISGIVTLIACYHYSRIAYDYSLGRSVDLYRYVDWLLTVPLLLIEFILALRLSENETRWKSFLLSVLALSMIVFGYFGEIAPASSSDALKFFILSCIPFLAIIYQLFFGLSKAISAQPASSKSLIANARNLIAITWLFYPIVYALRFKGFDPGSPSIQLGYTLADIIAKAGLGIMIYSVSMRKTSSGN	K04643	SOP sensory rhodopsin
Erken-D7-bin-0350-C1	Erken-D7-bin-0350	Erken-D7-bin-0350-C1-cds137	Erken-D7-bin-0350-C1-cds137|Erken-D7-bin-0350-C1	SucC Succinyl-CoA synthetase, beta subunit	MGSTLNIHEYQAKELLRKFEVPTPDGQIVGTSDEALAVTKSFGGTAILKAQVHAGGRGKAGGVKFAKTPEEAKALFDSIMGMTLISPQTGPQGKIVKKVYLSNPVDIDREFYLSLLVDRKTGRVAVIASKEGGVEIEKVAHETPEKILTFTIDPALGLTGFQIRRLLALYGLDSSQMKSLKSFCTSLYELFLNSDCSLIEINPLVVTKQGALIALDAKMSIDDNSLGRHPELLAYRDIDEEVAEEIEASKYGLNFIKLDGSIGCMVNGAGLAMATMDIIHFYGSSPANFLDVGGGASEDAVKNAFRIILQDSQVKAVLVNIFGGIMRCDIVASGIVKATKEMDLKVPVVVRLEGTNVDLGKEILIKSGLNLIVADNLRDAAEKVVKAAKGNHG	K01903	sucC succinyl-CoA synthetase beta subunit [EC: 6.2.1.5]
Erken-D7-bin-0350-C1	Erken-D7-bin-0350	Erken-D7-bin-0350-C1-cds138	Erken-D7-bin-0350-C1-cds138|Erken-D7-bin-0350-C1	hypothetical protein	MVDHDSDKYQKLLLEFREVMHQSTWRLGWNFFFLFVGLLPLMYSFVWIIGPSNWELTLFHTPTLMLVGSFFSLFVVVALLVKIYRDNLKLDALKNQYLIQLNAIKPNPDKDKSQL	-
Erken-D7-bin-0350-C1	Erken-D7-bin-0350	Erken-D7-bin-0350-C1-cds139	Erken-D7-bin-0350-C1-cds139|Erken-D7-bin-0350-C1	SucD Succinyl-CoA synthetase, alpha subunit	MSVLVTPSTRLIVQGITGKEGLFHAKGCRDYGTLVVGGVTPGKGGTSIDGFDVYNSVEEAIAKSSANASMIFVPPLFAADAILESLYAGIELIVCVTEGIPVLDMVKVKRSLSDFPKSRLIGPNCPGVISPGIGKIGIMPGPIHKQGHIGVVSRSGTLTYEAVGQLSALGIGQSTCIGIGGDPVNGTSHIDALSLFAEDDDTHAVIMIGEIGGTAEEEAAEWIKKSFKKPVVAFIAGQSAPTGRKMGHAGAIISGGAGTALSKMEALRVAGVHVIESPAELGSTLQSLI	K01902	sucD succinyl-CoA synthetase alpha subunit [EC: 6.2.1.5]
Erken-D7-bin-0350-C1	Erken-D7-bin-0350	Erken-D7-bin-0350-C1-cds140	Erken-D7-bin-0350-C1-cds140|Erken-D7-bin-0350-C1	COG1607 Acyl-CoA hydrolase	MLIKREMALDQDIGLNGALFGGDMMSHMDQTAGITASLVSYNRRFVTRKVSELIFHSPVRPGDIMEFYAHVTHMGTTSITVTLKVKVYQPISDKRKDVTSGEFVMVAVDEGLKPEPILWKKEMIDKCNKPDEFDA	K10806	yciA acyl-CoA thioesterase YciA [EC: 3.1.2.-]
Erken-D7-bin-0350-C1	Erken-D7-bin-0350	Erken-D7-bin-0350-C1-cds141	Erken-D7-bin-0350-C1-cds141|Erken-D7-bin-0350-C1	COG0731 Fe-S oxidoreductases	MPNSRLKAHEDHRREWREFDYAYPVLSRRSKGISLGVNLNPDKICNFDCVYCEVDRNTPGKRSDISISQITDEVIELLDLIDQKNLYNAPPFIGIPDHLRRLNDIAFSGDGEPTTCLELPLVVQKIVSILKSRNDSSTKLILITDSSNLLAPHVVEALGTMMPNRGEIWAKLDAGTDEYYKEINRTHIPLGKILRNIEITSQQWPVTIQSLFLKWKGLGPSREEIKSFANHLQRFVASGSKIQTLQIYTVARPTPELAATALTLSELILIKEWVLDEVPTLSIELYEGNA	-
MAG	Erken-D9-bin-0237
Erken-D9-bin-0237-C34	Erken-D9-bin-0237	Erken-D9-bin-0237-C34-cds13	Erken-D9-bin-0237-C34-cds13|Erken-D9-bin-0237-C34	RbsK Sugar kinases, ribokinase family	MSLLVVGSVAFDCLETPSGKRDHVLGGAASYFSLAASVLTDIQLVGVVGDDFTELYLNKFSGRPIDLAGLVKRPGQTFVWKGRYGANMNEAETLDTQLGVFGDFDPVLPPHFQKADYLFLANILPRLQTRVMDLMAKRPKWIGLDTMNLWINTAREDLLAVLKRVDILLINNKELELLVQDSTLSLAQSYERVAALGPKIVVVKKGNQGAELFCPMGQLHMEVHPVDKVVDPTGAGDSFAAGFLGYLAQSGAPLTDFQALKTALMYANAMASFTVEKFGPESLETLTHDQLLSRVKFYQT	K00852	rbsK RBKS ribokinase [EC: 2.7.1.15]
Erken-D9-bin-0237-C34	Erken-D9-bin-0237	Erken-D9-bin-0237-C34-cds14	Erken-D9-bin-0237-C34-cds14|Erken-D9-bin-0237-C34	GidB Predicted S-adenosylmethionine-dependent methyltransferase involved in bacterial cell division	MLTPESSPLLFDRYLALLGQWNQTHALTSLAPADRYEELILDASILLPHLETVPAGSHVVDFGSGAGIPAIVLAILRPDLRITALDAAQKKTMFIQQVILELKLANVEALHGRAELIPSLHASVGVAKAVGSPRLLASWMDRHTVPGGFFLALKSQDWINEEHPAHWSCTPHPYQLPTRGSRVVLRMDPV	K03501	gidB rsmG 16S rRNA (guanine527-N7)-methyltransferase [EC: 2.1.1.170]
Erken-D9-bin-0237-C34	Erken-D9-bin-0237	Erken-D9-bin-0237-C34-cds15	Erken-D9-bin-0237-C34-cds15|Erken-D9-bin-0237-C34	COG0319 Predicted metal-dependent hydrolase	MGRTSKDFWLDVQNRSRHRPPSSRHLLTLVTEIIRKESPETQGVGLIFVDDGEMKRINTTHRKKKKTTDVLSFPSHLPKGAYPYLGDVVISLSLARTLAKSAGVSTTRYCSTLLIHGLLHLCGYDHEKDQGEMMKRQAYWERRALKSDPLPMGRP	K07042	ybeY yqfG probable rRNA maturation factor
Erken-D9-bin-0237-C34	Erken-D9-bin-0237	Erken-D9-bin-0237-C34-cds16	Erken-D9-bin-0237-C34-cds16|Erken-D9-bin-0237-C34	hypothetical protein	MLNLLGSLGLGLLLTLAFYFLNVTLWFGIPFGLAAGIALFIYLGRQVQQKLEAIFKRAGEQLNRQPPLFEKAIETMKEGYVFSN	-
Erken-D9-bin-0237-C35	Erken-D9-bin-0237	Erken-D9-bin-0237-C35-cds1	Erken-D9-bin-0237-C35-cds1|Erken-D9-bin-0237-C35	ATP-grasp fold, succinyl-CoA synthetase-type	MGSTLNIHEYQAKELLRKFEVPTPDGQIVGTSDEALAVTKSFGGTAILKAQVHAGGRGKAGGVKFAKTPEEAKALFDSIMGMTLISPQTGPQGKIVKKVYLSNPVDIDREFYLSLLVDRKTGRVAVIASKEGGVEIEKV	-
Erken-D9-bin-0237-C35	Erken-D9-bin-0237	Erken-D9-bin-0237-C35-cds2	Erken-D9-bin-0237-C35-cds2|Erken-D9-bin-0237-C35	COG5524 Bacteriorhodopsin	MLSSHDLVSSSYSFAIACFGAATVFLFLQRQQVASQYRTAVTISGIVTLIACYHYSRIAYDYSLGRSVDLYRYVDWLLTVPLLLIEFILALRLSENETRWKSFLLSVLALSMIVFGYFGEIAPASSSDALKFFILSCIPFLAIIYQLFFGLSKAISAQPASSKSLIANARNLIAITWLFYPIVYALRFKGFDPGSPSIQLGYTLADIIAKAGLGIMIYSVSMRKTSSGN	K04643	SOP sensory rhodopsin
Erken-D9-bin-0237-C35	Erken-D9-bin-0237	Erken-D9-bin-0237-C35-cds3	Erken-D9-bin-0237-C35-cds3|Erken-D9-bin-0237-C35	IspA Geranylgeranyl pyrophosphate synthase	MNIITTTSIFESIREDLLKVEIELSSILTHNKIEVVDKFSSHILNTSGKRLRPALLLLSAKSFNVSSEVAVKFACVFELIHTATLIHDDVIDHSSTRRGSRTLNALWGDTLTVLFGDLLYLRAMSSAIEGRNWKMMEVLSGVTSKVIEGELLQHDHLFDIHLDREQYFDILERKTALLFAACCKSGAILSGASSQTVQDFENYGLHLGRAFQLIDDLLDYSSTATELGKPVFTDLKEGKLTLPLLLLKDANPQIAQALIEDFWSVNSTQLTIDSAGSHLRTLLHQHQALDQTYDIAKKETEKAVAILNNPAYEGESFHFFRLLPNLLLDRLK	K02523	ispB octaprenyl-diphosphate synthase [EC: 2.5.1.90]
Erken-D9-bin-0237-C35	Erken-D9-bin-0237	Erken-D9-bin-0237-C35-cds4	Erken-D9-bin-0237-C35-cds4|Erken-D9-bin-0237-C35	putative nucleotide-binding protein	MASECSFDVVSKVDFQEVKNATEHALKEIKQRYDFKGSISNIELSGTDKIILTSDDEIKLKAVIDVLQSKLFKRGVSIRSLTYGKIQQASKGTVRQEINISQGIAQDKAKIFVNGIKEKKFKVQVSIQGDQLRISGKDKDALQEVIAFIRQEQNRANIDIQIVNLRG	K09767	yajQ cyclic-di-GMP-binding protein
Erken-D9-bin-0237-C35	Erken-D9-bin-0237	Erken-D9-bin-0237-C35-cds5	Erken-D9-bin-0237-C35-cds5|Erken-D9-bin-0237-C35	IlvA Threonine dehydratase	MNNGLIEINKAHERISSFIRRTPLLETEIHLKNRTQKLLLKLEYLQIGGSFKSRGALNKVATTPASTLVAFSGGNHGIGVAYAARCFNKRAIIYLPSWAPALKKNIIESFGAELRILDDPMHLIYEKAIAFAQQNTATFIHPYDDLDVIYGAGTIGLELDHSLRPDRWLVGVGGGGLISGLTLALPTQKVLPVESLLCPSLHEAQLNNHPVLVTSSGIAQSGLGAPSIGQYNWDIISQKSHPVMRVSDEMIQSAQNWLWNHCRILSEPSGATALAALFDDSWQFSTDPVGVILCGANTAEMPS	K01754	E4.3.1.19 ilvA tdcB threonine dehydratase [EC: 4.3.1.19]
Erken-D9-bin-0237-C35	Erken-D9-bin-0237	Erken-D9-bin-0237-C35-cds6	Erken-D9-bin-0237-C35-cds6|Erken-D9-bin-0237-C35	Udk Uridine kinase	MLSGDSTMNIGPWLIGIVGGSGSGKTSVAKALFQKLKEEGVSPTLLDLDAYYNPKEVNKNKFAPDPINYDHPKALDVELMANHLSQLKLGQAIEKPLYDFTVSDRKGWDAPMSAKEVVILEGLLLFALPEIRSQLDVKVFVDTDPDIRLIRRLNRDMNERKRTFDSVIRQYEFSVRPMHLEFVEPSKRWADIIIPVGVENVTALDMLFHHVLARIKK	K00876	udk UCK uridine kinase [EC: 2.7.1.48]
Erken-D9-bin-0237-C35	Erken-D9-bin-0237	Erken-D9-bin-0237-C35-cds7	Erken-D9-bin-0237-C35-cds7|Erken-D9-bin-0237-C35	Type II secretion system protein GspG, C-terminal	MSTLVLIAILGCSSGTAKLLLSQSRTLINENQYLAAQVLLNGIITDYPNTEEATKAKAELFFVNKRLEKDFDNRMLETKRSITRIVSAIERYRSDKKKLPATLNDLYPQYLNPIPLDAWKHPFFYTLNAVSQEFSYQVFSMGAEAKPIPHNLLDPSLTSHSISLNKP	-
MAG	ErkenSummer-bin-3811
ErkenSummer-bin-3811-C3	ErkenSummer-bin-3811	ErkenSummer-bin-3811-C3-cds31	ErkenSummer-bin-3811-C3-cds31|ErkenSummer-bin-3811-C3	Type II secretion system protein GspG, C-terminal	MSTLVLIAILGCSSGTAKLLLSQSRTLINENQYLAAQVLLNGIITDYPNTEEATKAKAELFFVNKRLEKDFDNRMLETKRSITRIVSAIERYRSDKKKLPATLNDLYPQYLNPIPLDAWKHPFFYTLNAVSQEFSYQVFSMGAEAKPIPHNLLDPSLTSHSISLNKP	-
ErkenSummer-bin-3811-C3	ErkenSummer-bin-3811	ErkenSummer-bin-3811-C3-cds32	ErkenSummer-bin-3811-C3-cds32|ErkenSummer-bin-3811-C3	Udk Uridine kinase	MLSGDSTMNIGPWLIGIVGGSGSGKTSVAKALFQKLKEEGVSPTLLDLDAYYNPKEVNKNKFAPDPINYDHPKALDVELMANHLSQLKLGQAIEKPLYDFTVSDRKGWDAPMSAKEVVILEGLLLFALPEIRSQLDVKVFVDTDPDIRLIRRLNRDMNERKRTFDSVIRQYEFSVRPMHLEFVEPSKRWADIIIPVGVENVTALDMLFHHVLARIKK	K00876	udk UCK uridine kinase [EC: 2.7.1.48]
ErkenSummer-bin-3811-C3	ErkenSummer-bin-3811	ErkenSummer-bin-3811-C3-cds33	ErkenSummer-bin-3811-C3-cds33|ErkenSummer-bin-3811-C3	IlvA Threonine dehydratase	MNNGLIEINKAHERISSFIRRTPLLETEIHLKNRTQKLLLKLEYLQIGGSFKSRGALNKVATTPASTLVAFSGGNHGIGVAYAARCFNKRAIIYLPSWAPALKKNIIESFGAELRILDDPMHLIYEKAIAFAQQNTATFIHPYDDLDVIYGAGTIGLELDHSLRPDRWLVGVGGGGLISGLTLALPTQKVLPVESLLCPSLHEAQLNNHPVLVTSSGIAQSGLGAPSIGQYNWDIISQKSHPVMRVSDEMIQSAQNWLWNHCRILSEPSGATALAALFDDSWQFSTDPVGVILCGANTAEMPS	K01754	E4.3.1.19 ilvA tdcB threonine dehydratase [EC: 4.3.1.19]
ErkenSummer-bin-3811-C3	ErkenSummer-bin-3811	ErkenSummer-bin-3811-C3-cds34	ErkenSummer-bin-3811-C3-cds34|ErkenSummer-bin-3811-C3	putative nucleotide-binding protein	MASECSFDVVSKVDFQEVKNATEHALKEIKQRYDFKGSISNIELSGTDKIILTSDDEIKLKAVIDVLQSKLFKRGVSIRSLTYGKIQQASKGTVRQEINISQGIAQDKAKIFVNGIKEKKFKVQVSIQGDQLRISGKDKDALQEVIAFIRQEQNRANIDIQIVNLRG	K09767	yajQ cyclic-di-GMP-binding protein
ErkenSummer-bin-3811-C3	ErkenSummer-bin-3811	ErkenSummer-bin-3811-C3-cds35	ErkenSummer-bin-3811-C3-cds35|ErkenSummer-bin-3811-C3	IspA Geranylgeranyl pyrophosphate synthase	MNIITTTSIFESIREDLLKVEIELSSILTHNKIEVVDKFSSHILNTSGKRLRPALLLLSAKSFNVSSEVAVKFACVFELIHTATLIHDDVIDHSSTRRGSRTLNALWGDTLTVLFGDLLYLRAMSSAIEGRNWKMMEVLSGVTSKVIEGELLQHDHLFDIHLDREQYFDILERKTALLFAACCKSGAILSGASSQTVQDFENYGLHLGRAFQLIDDLLDYSSTATELGKPVFTDLKEGKLTLPLLLLKDANPQIAQALIEDFWSVNSTQLTIDSAGSHLRTLLHQHQALDQTYDIAKKETEKAVAILNNPAYEGESFHFFRLLPNLLLDRLK	K02523	ispB octaprenyl-diphosphate synthase [EC: 2.5.1.90]
ErkenSummer-bin-3811-C3	ErkenSummer-bin-3811	ErkenSummer-bin-3811-C3-cds36	ErkenSummer-bin-3811-C3-cds36|ErkenSummer-bin-3811-C3	COG5524 Bacteriorhodopsin	MLSSHDLVSSSYSFAIACFGAATVFLFLQRQQVASQYRTAVTISGIVTLIACYHYSRIAYDYSLGRSVDLYRYVDWLLTVPLLLIEFILALRLSENETRWKSFLLSVLALSMIVFGYFGEIAPASSSDALKFFILSCIPFLAIIYQLFFGLSKAISAQPASSKSLIANARNLIAITWLFYPIVYALRFKGFDPGSPSIQLGYTLADIIAKAGLGIMIYSVSMRKTSSGN	K04643	SOP sensory rhodopsin
ErkenSummer-bin-3811-C3	ErkenSummer-bin-3811	ErkenSummer-bin-3811-C3-cds37	ErkenSummer-bin-3811-C3-cds37|ErkenSummer-bin-3811-C3	SucC Succinyl-CoA synthetase, beta subunit	MGSTLNIHEYQAKELLRKFEVPTPDGQIVGTSDEALAVTKSFGGTAILKAQVHAGGRGKAGGVKFAKTPEEAKALFDSIMGMTLISPQTGPQGKIVKKVYLSNPVDIDREFYLSLLVDRKTGRVAVIASKEGGVEIEKVAHETPEKILTFTIDPALGLTGFQIRRLLALYGLDSSQMKSLKSFCTSLYELFLNSDCSLIEINPLVVTKQGALIALDAKMSIDDNSLGRHPELLAYRDIDEEVAEEIEASKYGLNFIKLDGSIGCMVNGAGLAMATMDIIHFYGSSPANFLDVGGGASEDAVKNAFRIILQDSQVKAVLVNIFGGIMRCDIVASGIVKATKEMDLKVPVVVRLEGTNVDLGKEILIKSGLNLIVADNLRDAAEKVVKAAKGNHG	K01903	sucC succinyl-CoA synthetase beta subunit [EC: 6.2.1.5]
ErkenSummer-bin-3811-C3	ErkenSummer-bin-3811	ErkenSummer-bin-3811-C3-cds38	ErkenSummer-bin-3811-C3-cds38|ErkenSummer-bin-3811-C3	hypothetical protein	MVDHDSDKYQKLLLEFREVMHQSTWRLGWNFFFLFVGLLPLMYSFVWIIGPSNWELTLFHTPTLMLVGSFFSLFVVVALLVKIYRDNLKLDALKNQYLIQLNAIKPNPDKDKSQL	-
ErkenSummer-bin-3811-C3	ErkenSummer-bin-3811	ErkenSummer-bin-3811-C3-cds39	ErkenSummer-bin-3811-C3-cds39|ErkenSummer-bin-3811-C3	SucD Succinyl-CoA synthetase, alpha subunit	MSVLVTPSTRLIVQGITGKEGLFHAKGCRDYGTLVVGGVTPGKGGTSIDGFDVYNSVEEAIAKSSANASMIFVPPLFAADAILESLYAGIELIVCVTEGIPVLDMVKVKRSLSDFPKSRLIGPNCPGVISPGIGKIGIMPGPIHKQGHIGVVSRSGTLTYEAVGQLSALGIGQSTCIGIGGDPVNGTSHIDALSLFAEDDDTHAVIMIGEIGGTAEEEAAEWIKKSFKKPVVAFIAGQSAPPGRKMGHAGAIISGGAGTALSKMEALRVAGVHVIESPAELGSTLQSLI	K01902	sucD succinyl-CoA synthetase alpha subunit [EC: 6.2.1.5]
ErkenSummer-bin-3811-C3	ErkenSummer-bin-3811	ErkenSummer-bin-3811-C3-cds40	ErkenSummer-bin-3811-C3-cds40|ErkenSummer-bin-3811-C3	COG1607 Acyl-CoA hydrolase	MLIKREMALDQDIGLNGALFGGDMMSHMDQTAGITASLVSYNRRFVTRKVSELIFHSPVRPGDIMEFYAHVTHMGTTSITVTLKVKVYQPISDKRKDVTSGEFVMVAVDEGLKPEPILWKKEMIDKCNKPDEFDA	K10806	yciA acyl-CoA thioesterase YciA [EC: 3.1.2.-]
ErkenSummer-bin-3811-C3	ErkenSummer-bin-3811	ErkenSummer-bin-3811-C3-cds41	ErkenSummer-bin-3811-C3-cds41|ErkenSummer-bin-3811-C3	COG0731 Fe-S oxidoreductases	MPNSRLKAHEDHRREWREFDYAYPVLSRRSKGISLGVNLNPDKICNFDCVYCEVDRNTPGKRSDISISQITDEVIELLDLIDQKNLYNAPPFIGIPDHLRRLNDIAFSGDGEPTTCLELPLVVQKIVSILKSRNDSSTKLILITDSSNLLAPHVVEALGTMMPNRGEIWAKLDAGTDEYYKEINRTHIPLGKILRNIEITSQQWPVTIQSLFLKWKGLGPSREEIKSFANHLQRFVASGSKIQTLQIYTVARPTPELAATALTLSELILIKEWVLDEVPTLSIELYEGNA	-
MAG	LBMAG
BJFQ01000005	GCA-014189895-ASM1418989-LBMAG_Acidobacteria_hypo_bin1-d_Bacteria_p_Acidobacteriota_c_Holophagae_o_Holophagales_f_Holophagaceae_g_s_	BJFQ01000005-cds12	BJFQ01000005-cds12|BJFQ01000005	Type II secretion system protein GspG, C-terminal	MFITKAYRSVSTLVLIAILGCSSGTAKLLLSQSRTLINENQYLAAQVLLNRIITDYPNTEEATKAKAELFFVNKRLEKDFDNRMLETKRSITRIVSAIERYRSDKKKLPATLNDLYPDYLNTIPLDAWKHPFFYTLNSVSQEFSYQVFSMGAEAKPIPHNILDPSLTSHSVSLNKP	-
BJFQ01000005	GCA-014189895-ASM1418989-LBMAG_Acidobacteria_hypo_bin1-d_Bacteria_p_Acidobacteriota_c_Holophagae_o_Holophagales_f_Holophagaceae_g_s_	BJFQ01000005-cds13	BJFQ01000005-cds13|BJFQ01000005	Udk Uridine kinase	MLSGDSTMNIGPWLIGIVGGSGSGKTSVAKALFQKLKEEGVSPTLLDLDAYYNPKEVNKNKFAPDPINYDHPKALDVELMANHLSQLKLGQAIQKPLYDFTVSDRKGWDAPMSAKEVVILEGLLLFALPEIRSQLDVKVFVDTDPDIRLIRRLNRDMNERKRTFDSVIRQYEFSVRPMHLEFVEPSKRWADIIIPVGVENVTALDMLFHHVLARIKK	K00876	udk UCK uridine kinase [EC: 2.7.1.48]
BJFQ01000005	GCA-014189895-ASM1418989-LBMAG_Acidobacteria_hypo_bin1-d_Bacteria_p_Acidobacteriota_c_Holophagae_o_Holophagales_f_Holophagaceae_g_s_	BJFQ01000005-cds14	BJFQ01000005-cds14|BJFQ01000005	IlvA Threonine dehydratase	MNNGLIEINKAHERISSFIRRTPLFETEIHLKNGTQKLLLKLEYLQIGGSFKSRGALNKVATTPGSTLVAFSGGNHGIGVAYAARCFNKKAIIYLPSWAPPFKKNIIESFGAELRILDDPMHLIYEKAIAFALQNTATFIHPYDDLDVIYGAGTIGLELDHSLRPDRWLVGVGGGGLISGLTLALPTQKVLPVESLLCPSLHEAQLNNHPVLVTSSGIAQSGLGAPSIGQYNWDIISQKSHPVMRVSDEMIQSAQNWLWNHCRILSEPSGATALAALFDDSWQFSTDPVGVILCGANTAEMPS	K01754	E4.3.1.19 ilvA tdcB threonine dehydratase [EC: 4.3.1.19]
BJFQ01000005	GCA-014189895-ASM1418989-LBMAG_Acidobacteria_hypo_bin1-d_Bacteria_p_Acidobacteriota_c_Holophagae_o_Holophagales_f_Holophagaceae_g_s_	BJFQ01000005-cds15	BJFQ01000005-cds15|BJFQ01000005	putative nucleotide-binding protein	MASECSFDVVSKVDFQEVKNATEHALKEIKQRYDFKGSISNIELSGTDKIILTSDDEIKLKAVIDVLQSKLFKRGVSIRSLTYGKIQQASKGTVRQEINISQGIAQDKAKIFVNGIKEKKFKVQVSIQGDQLRISGKDKDALQEVIAFIRQEQNRANIDIQIVNLRG	K09767	yajQ cyclic-di-GMP-binding protein
BJFQ01000005	GCA-014189895-ASM1418989-LBMAG_Acidobacteria_hypo_bin1-d_Bacteria_p_Acidobacteriota_c_Holophagae_o_Holophagales_f_Holophagaceae_g_s_	BJFQ01000005-cds16	BJFQ01000005-cds16|BJFQ01000005	IspA Geranylgeranyl pyrophosphate synthase	MNITTTTSIFDSIREDLLKVEIELSSILTHNKIEVVDKFSSHILNTSGKRLRPALLLLSAKSFNVSSEVAVKFACVFELIHTATLIHDDVIDHSSTRRGSRTLNVLWGDTLTVLFGDLLYLRAMSSAIEGRNWKMMEVLSGVTSKVIEGELIQHDHLFDIHLDREQYFEILERKTALLFAACCKSGAILSGASSQTVQDFENYGLHLGRAFQLIDDLLDYSSTATELGKPVFTDLKEGKLTLPLLLLKDANPQTTQALIEDFWSVNSTKSTLDSVGSHLRTLLHQHQALDQTYDIAKKETEKAVAILNNPAYERESFHFFRLLPNLLLDRLK	K02523	ispB octaprenyl-diphosphate synthase [EC: 2.5.1.90]
BJFQ01000005	GCA-014189895-ASM1418989-LBMAG_Acidobacteria_hypo_bin1-d_Bacteria_p_Acidobacteriota_c_Holophagae_o_Holophagales_f_Holophagaceae_g_s_	BJFQ01000005-cds17	BJFQ01000005-cds17|BJFQ01000005	COG5524 Bacteriorhodopsin	MLPSHDLVSSSYSFAIACFGAATVFLFLQRQQVASQYRTAVTISGIVTLIACYHYSRIAYDYSLGRSVDLYRYVDWLLTVPLLLIEFILSLRLSENETRWKSFLLSVLALSMIVFGYFGEIAPVSSSDSLKFFILSCIPFLAIIYQLFFGLSKAISAQPASSKSLIANARNLIAITWLFYPIVYALRFKGFDPGSPSIQLGYTLADIIAKAGLGIMIYSVSMRKTSSGN	K04643	SOP sensory rhodopsin
BJFQ01000005	GCA-014189895-ASM1418989-LBMAG_Acidobacteria_hypo_bin1-d_Bacteria_p_Acidobacteriota_c_Holophagae_o_Holophagales_f_Holophagaceae_g_s_	BJFQ01000005-cds18	BJFQ01000005-cds18|BJFQ01000005	SucC Succinyl-CoA synthetase, beta subunit	MNIHEYQAKELLRKFKVPTPDGQIVGTSDEALAVTKSFGGTTILKAQVHAGGRGKAGGVKFAKTPEEAKALFDSIMGMTLISPQTGPQGKIVKKVYLSNPVDIDREFYLSLLVDRKTGRVAVIASKEGGVEIEKVAHETPEKILTFTIDPALGLTGFQIRRLLALYGLDSSQIKSLNSFCTSLYELFLNSDCSLIEINPLVVTKQGALIALDAKMSIDDNSLGRHPELLAYRDIDEEVAEEIEASKYGLNFIKLNGSIGCMVNGAGLAMATMDIINFYGSSPANFLDVGGGASEDAVKNAFRIILQDSQVKAVLVNIFGGIMRCDIVASGIVKATKEMDLKVPVVVRLEGTNVDLGKEILKKSGLNLIVVDNLRDAAEKVVKAAKGNRG	K01903	sucC succinyl-CoA synthetase beta subunit [EC: 6.2.1.5]
BJFQ01000005	GCA-014189895-ASM1418989-LBMAG_Acidobacteria_hypo_bin1-d_Bacteria_p_Acidobacteriota_c_Holophagae_o_Holophagales_f_Holophagaceae_g_s_	BJFQ01000005-cds19	BJFQ01000005-cds19|BJFQ01000005	hypothetical protein	MVDHDSDKYQKLLLEFREVMHQSTWRLGWNFFFLFVGLLPLMYSFVWIIGPSNWELTLFHTPTLMLVGSFFSLFVVVALLVKIYRDNLKLDALKKQYLIQLNAIKPNLDKDKSQL	-
BJFQ01000005	GCA-014189895-ASM1418989-LBMAG_Acidobacteria_hypo_bin1-d_Bacteria_p_Acidobacteriota_c_Holophagae_o_Holophagales_f_Holophagaceae_g_s_	BJFQ01000005-cds20	BJFQ01000005-cds20|BJFQ01000005	SucD Succinyl-CoA synthetase, alpha subunit	MSVLVTPSTRLIVQGITGKEGLFHAKGCRDYGTLVVGGVTPGKGATSIDGFDVYNSVEEAIAKSSANASMIFVPPLFAADAILESLYAGIELIVCVTEGIPVLDMVKVKRSLSDFPKSRLIGPNCPGVISPGIGKIGIMPGPIHKQGHIGVVSRSGTLTYEAVGQLSALGIGQSTCIGIGGDPVNGTSHIDALSLFAEDDDTHAVIMIGEIGGTAEEEAAEWIKKFFKKPVVAFIAGQSAPPGRKMGHAGAIISGGAGTALSKMEALRVAGVHVIESPAELGSTLQSLI	K01902	sucD succinyl-CoA synthetase alpha subunit [EC: 6.2.1.5]
BJFQ01000005	GCA-014189895-ASM1418989-LBMAG_Acidobacteria_hypo_bin1-d_Bacteria_p_Acidobacteriota_c_Holophagae_o_Holophagales_f_Holophagaceae_g_s_	BJFQ01000005-cds21	BJFQ01000005-cds21|BJFQ01000005	COG1607 Acyl-CoA hydrolase	MLIKREMALDQDIGLNGALFGGDMMSHMDQTAGITASLVSYNRRFVTRKVSELIFHSPVRPGDIMEFYAHVTHMGTTSITVTLKVKVYQPISDKRKDVTSGEFVMVAVDEGLKPEPILWKKEMIDKCNKPDEFDA	K10806	yciA acyl-CoA thioesterase YciA [EC: 3.1.2.-]
BJFQ01000005	GCA-014189895-ASM1418989-LBMAG_Acidobacteria_hypo_bin1-d_Bacteria_p_Acidobacteriota_c_Holophagae_o_Holophagales_f_Holophagaceae_g_s_	BJFQ01000005-cds22	BJFQ01000005-cds22|BJFQ01000005	COG0731 Fe-S oxidoreductases	MPNSRLKAHEDHRREWREFDYAYPVLSRRSKGISLGVNLNPDKICNFDCVYCEVDRNTPGKRSDISISQITDEVIELLDLIDQKNLYNVPPFIGIPDHLRRLNDIAFSGDGEPTTCLELPLVVQKIVSILKSRNDSSTKLILITDSSNLLAPHVVEALGIMMPNRGEIWAKLDAGTDEYYKEINRTHIPLGKILRNIEITSQQWPVTIQSLFLKWKGLGPSREEIKSFANHLQRFIASGSKIQTLQIYTVARPTPELAATALTLSELILIKEWVLDKVPSLSIELYEGNA	-
MAG	LE-02apr19-86
LE-02apr19-C20739	LE-02apr19-86	LE-02apr19-C20739-cds5	LE-02apr19-C20739-cds5|LE-02apr19-C20739	RpoD DNA-directed RNA polymerase, sigma subunit (sigma70/sigma32)	VRLGKKRGYILIDELNNFLPDGFSPKDIDAIIICLKRLNIGYGKTEEDGLTAKENIEPEYRVFATDKKGDGDDVSEGGSEGDKFNDPVRMYLKEMGTVPLLKREDEVEIAKRIEIGVRSVMRSLSRSRLAVGLLIEIGKMLKDNPGKIREVVGLSDELDDDEDAENTSATQHVHHQFEKLLTYDAALQDLLNLKVDVAAGIKSIAKRRKLDREIIKSRAHLSRQVRKLGLNSLAITRLIDKINNKHDRVVAGERRLREIKEYIKNPLYAKKKEFYKEEVLHIEKELKDFFIKNETTSELFHQDYQFLMDATKISRSAKAELIEANLRLVVSIAKRYTNRGLQFLDLIQEGNIGLMKAVDKFEYSRGFKFSTYATWWIRQAITRAIADQARTIRIPVHMI…	K03086	SIG1 rpoD RNA polymerase primary sigma factor
LE-02apr19-C21892	LE-02apr19-86	LE-02apr19-C21892-cds1	LE-02apr19-C21892-cds1|LE-02apr19-C21892	Udk Uridine kinase	MLSGDSTMNIGPWLIGIVGGSGSGKTSVAKALFQKLKEEGVSPTLLDLDAYYNPKEVNKNKFAPDPINYDHPKALDVELMANHLSQLKLGQAIEKPLYDFTVSDRKGWDAPMSAKEVVILEGLLLFALPEIRSQLDVKVFVDTDPDIRLIRRLNRDMNERKRTFDSVIRQYEFSVRPMHLEFVEPSKRWADIIIPVGVENVTALDMLFHHVLARIKK	K00876	udk UCK uridine kinase [EC: 2.7.1.48]
LE-02apr19-C21892	LE-02apr19-86	LE-02apr19-C21892-cds2	LE-02apr19-C21892-cds2|LE-02apr19-C21892	IlvA Threonine dehydratase	MNNGLIEINKAHERISSFIRRTPLLETEIHLKNRTQKLLLKLEYLQIGGSFKSRGALNKVATTPASTLVAFSGGNHGIGVAYAARCFNKRAIIYLPSWAPPLKKNIIESFGAELRILDDPMHLIYEKAIAFAQQNTATFIHPYDDLDVIYGAGTIGLELDHSLRPDRWLVGVGGGGLISGLTLALPTQKVLPVESLLCPSLHEAQLNNHPVLVTSSGIAQSGLGAPSIGQYNWDIISQKSHPVMRVSDEMIQSAQNWLWNHCRILSEPSGATALAALFDDSWQFSTDPVGVILCGANTAEMPS	K01754	E4.3.1.19 ilvA tdcB threonine dehydratase [EC: 4.3.1.19]
LE-02apr19-C21892	LE-02apr19-86	LE-02apr19-C21892-cds3	LE-02apr19-C21892-cds3|LE-02apr19-C21892	putative nucleotide-binding protein	MASECSFDVVSKVDFQEVKNATEHALKEIKQRYDFKGSISNIELSGTDKIILTSDDEIKLKAVIDVLQSKLFKRGVSIRSLTYGKIQQASKGTVRQEINISQGIAQDKAKIFVNGIKEKKFKVQVSIQGDQLRISGKDKDALQEVIAFIRQEQNRANIDIQIVNLRG	K09767	yajQ cyclic-di-GMP-binding protein
LE-02apr19-C21892	LE-02apr19-86	LE-02apr19-C21892-cds4	LE-02apr19-C21892-cds4|LE-02apr19-C21892	IspA Geranylgeranyl pyrophosphate synthase	MNIITTTSIFESIREDLLRVEIELSSILTHNKIEVVDKFSSHILNTSGKRLRPALLLLSAKSFNVSSEVAVKFACVFELIHTATLIHDDVIDHSSTRRGSRTLNALWGDTLTVLFGDLLYLRAMSSAIEGRNWKMMEVLSGVTSKVIEGELLQHDHLFDIHLDREQYFDILERKTALLFAACCKSGAILSGASSQTVQDFENYGLHLGRAFQLIDDLLDYSSTATELGKPVFTDLKEGKLTLPLLLLKDANPQIAQALIEDFWSVNSTQLTIDSAGSHLRTLLHQHQALDQTYDIAKKETEKAVAILNNPAYEGESFHFFRLLPNLLLDRLK	K02523	ispB octaprenyl-diphosphate synthase [EC: 2.5.1.90]
LE-02apr19-C21892	LE-02apr19-86	LE-02apr19-C21892-cds5	LE-02apr19-C21892-cds5|LE-02apr19-C21892	COG5524 Bacteriorhodopsin	MLSSHDLVSSSYSFAIACFGAATVFLFLQRQQVASQYRTAVTISGIVTLIACYHYSRIAYDYSLGRSVDLYRYVDWLLTVPLLLIEFILALRLSENETRWKSFLLSVLALSMIVFGYFGEIAPASSSDALKFFILSCIPFLAIIYQLFFGLSKAISAQPASSKSLIANARNLIAITWLFYPIVYALRFKGFDPGSPSIQLGYTLADIIAKAGLGIMIYSVSMRKTSSGN	K04643	SOP sensory rhodopsin
LE-02apr19-C21892	LE-02apr19-86	LE-02apr19-C21892-cds6	LE-02apr19-C21892-cds6|LE-02apr19-C21892	SucC Succinyl-CoA synthetase, beta subunit	MGSTLNIHEYQAKELLRKFKVPTPDGQIVGTSDEALAVTKSFGGTAILKAQVHAGGRGKAGGVKFAKTPQEAKALFDSIMGMTLISPQTGPQGKIVKKVYLSNPVDIDREFYLSLLVDRKTGRVAVIASKEGGVEIEKVAHETPEKILTFTIDPALGLTGFQIRRLLALYGLDSSQMKSLKSFCTSLYELFLNSDCSLIEINPLVVTKQGALIALDAKMSIDDNSLGRHPELLAYRDIDEEVAEEIEASKYGLNFIKLDGSIGCMVNGAGLAMATMDIIHFYGSSPANFLDVGGGASEDAVKNAFRIILQDSQVKAVLVNIFGGIMRCDIVASGIVKATKEMDLKVPVVVRLEGTNVDLGKEILIKSGLNLIVADNLRDAAEKVVKAAKGNHG	K01903	sucC succinyl-CoA synthetase beta subunit [EC: 6.2.1.5]
LE-02apr19-C21892	LE-02apr19-86	LE-02apr19-C21892-cds7	LE-02apr19-C21892-cds7|LE-02apr19-C21892	hypothetical protein	MVDHDSDKYQKLLLEFREVMHQSTWRLGWNFFFLFVGLLPLMYSFVWIIGPSNWELTLFHTPTLMLVGSFFSLFVVVALLVKIYRDNLKLDALKNQYLIQLNAIKPNPDKDKSEL	-
LE-02apr19-C21892	LE-02apr19-86	LE-02apr19-C21892-cds8	LE-02apr19-C21892-cds8|LE-02apr19-C21892	SucD Succinyl-CoA synthetase, alpha subunit	MSVLVTPSTRLIVQGITGKEGLFHAKGCRDYGTLVVGGVTPGKGGTSIDGFDVYNSVEEATAKSSANASMIFVPPLFAADAILESLYAGIELIVCVTEGIPVLDMVKVKRSLSDFPKSRLIGPNCPGVISPGIGKIGIMPGPIHKQGHIGVVSRSGTLTYEAVGQLSALGIGQSTCIGIGGDPVNGTSHIDALSLFAEDDDTHAVIMIGEIGGTAEEEAAEWIKKSFKKPVVAFIAGQSAPPGRKMGHAGAIISGGAGTALSKMEALRVAGVHVIESPAELGSTLQSLI	K01902	sucD succinyl-CoA synthetase alpha subunit [EC: 6.2.1.5]
LE-02apr19-C21892	LE-02apr19-86	LE-02apr19-C21892-cds9	LE-02apr19-C21892-cds9|LE-02apr19-C21892	COG1607 Acyl-CoA hydrolase	MLIKREMALDQDIGLNGALFGGDMMSHMDQTAGITASLVSYNRRFVTRKVSELIFHSPVRPGDIMEFYAHVTHMGTTSITVTLKVKVYQPISDKRKDVTSGEFVMVAVDEGLKPEPILWKKEMIDKCNKPDEFDA	K10806	yciA acyl-CoA thioesterase YciA [EC: 3.1.2.-]
LE-02apr19-C21892	LE-02apr19-86	LE-02apr19-C21892-cds10	LE-02apr19-C21892-cds10|LE-02apr19-C21892	hypothetical protein	MPNSRLKAHEDHRREWREFDYAYPVLSRRSKGLSLGVNLNPDKICNFDCVYCEVDRNTPGKRSDISISQITDEVIELLDLI	-
MAG	LH-02apr19-149
LH-02apr19-C199	LH-02apr19-149	LH-02apr19-C199-cds42	LH-02apr19-C199-cds42|LH-02apr19-C199	Type II secretion system protein GspG, C-terminal	MSTLVLIAILGCSSGTAKLLLSQSRTLINENQYLAAQVLLNGIITDYPNTEEATKAKAELFFVNKRLEKDFDNRMLETKRSITRIVSAIERYRSDKKKLPATLNDLYPQYLNPIPLDAWKHPFFYTLNAVSQEFSYQVFSMGAEAKPIPHNLLDPSLTSHSISLNKP	-
LH-02apr19-C199	LH-02apr19-149	LH-02apr19-C199-cds43	LH-02apr19-C199-cds43|LH-02apr19-C199	Udk Uridine kinase	MLSGDSTMNIGPWLIGIVGGSGSGKTSVAKALFQKLKEEGVSPTLLDLDAYYNPKEVNKNKFAPDPINYDHPKALDVELMANHLSQLKLGQAIEKPLYDFTVSDRKGWDAPMSAKEVVILEGLLLFALPEIRSQLDVKVFVDTDPDIRLIRRLNRDMNERKRTFDSVIRQYEFSVRPMHLEFVEPSKRWADIIIPVGVENVTALDMLFHHVLARIKK	K00876	udk UCK uridine kinase [EC: 2.7.1.48]
LH-02apr19-C199	LH-02apr19-149	LH-02apr19-C199-cds44	LH-02apr19-C199-cds44|LH-02apr19-C199	IlvA Threonine dehydratase	MNNGLIEINKAHERISSFIRRTPLLETEIHLKNRTQKLLLKLEYLQIGGSFKSRGALNKVATTPASTLVAFSGGNHGIGVAYAARCFNKRAIIYLPSWAPPLKKNIIESFGAELRILDDPMHLIYEKAIAFAQQNTATFIHPYDDLDVIYGAGTIGLELDHSLRPDRWLVGVGGGGLISGLTLALPTQKVLPVESLLCPSLHEAQLNNHPVLVTSSGIAQSGLGAPSIGQYNWDIISQKSHPVMRVSDEMIQSAQNWLWNHCRILSEPSGATALAALFDDSWQFSTDPVGVILCGANTAEMPS	K01754	E4.3.1.19 ilvA tdcB threonine dehydratase [EC: 4.3.1.19]
LH-02apr19-C199	LH-02apr19-149	LH-02apr19-C199-cds45	LH-02apr19-C199-cds45|LH-02apr19-C199	putative nucleotide-binding protein	MASECSFDVVSKVDFQEVKNATEHALKEIKQRYDFKGSISNIELSGTDKIILTSDDEIKLKAVIDVLQSKLFKRGVSIRSLTYGKIQQASKGTVRQEINISQGIAQDKAKIFVNGIKEKKFKVQVSIQGDQLRISGKDKDALQEVIAFIRQEQNRANIDIQIVNLRG	K09767	yajQ cyclic-di-GMP-binding protein
LH-02apr19-C199	LH-02apr19-149	LH-02apr19-C199-cds46	LH-02apr19-C199-cds46|LH-02apr19-C199	IspA Geranylgeranyl pyrophosphate synthase	MNIITTTSIFESIREDLLKVEIELSSILTHNKIEVVDKFSSHILNTSGKRLRPALLLLSAKSFNVSSEVAVKFACVFELIHTATLIHDDVIDHSSTRRGSRTLNALWGDTLTVLFGDLLYLRAMSSAIEGRNWKMMEVLSGVTSKVIEGELLQHDHLFDIHLDREQYFDILERKTALLFAACCKSGAILSGASSQTVQDFENYGLHLGRAFQLIDDLLDYSSTATELGKPVFTDLKEGKLTLPLLLLKDANPQIAQALIEDFWSVNSTQLTIDSAGSHLRTLLHQHQALDQTYDIAKKETEKAVAILNNPAYEGESFHFFRLLPNLLLDRLK	K02523	ispB octaprenyl-diphosphate synthase [EC: 2.5.1.90]
LH-02apr19-C199	LH-02apr19-149	LH-02apr19-C199-cds47	LH-02apr19-C199-cds47|LH-02apr19-C199	COG5524 Bacteriorhodopsin	MLSSHDLVSSSYSFAIACFGAATVFLFLQRQQVASQYRTAVTISGIVTLIACYHYSRIAYDYSLGRSVDLYRYVDWLLTVPLLLIEFILALRLSENETRWKSFLLSVLALSMIVFGYFGEIAPASSSDALKFFILSCIPFLAIIYQLFFGLSKAISAQPASSKSLIANARNLIAITWLFYPIVYALRFKGFDPGSPSIQLGYTLADIIAKAGLGIMIYSVSMRKTSSGN	K04643	SOP sensory rhodopsin
LH-02apr19-C199	LH-02apr19-149	LH-02apr19-C199-cds48	LH-02apr19-C199-cds48|LH-02apr19-C199	SucC Succinyl-CoA synthetase, beta subunit	MGSTLNIHEYQAKELLRKFKVPTPDGQIVGTSDEALAVTKSFGGTAILKAQVHAGGRGKAGGVKFAKTPQEAKALFDSIMGMTLISPQTGPQGKIVKKVYLSNPVDIDREFYLSLLVDRKTGRVAVIASKEGGVEIEKVAHETPEKILTFTIDPALGLTGFQIRRLLALYGLDSSQMKSLKSFCTSLYELFLNSDCSLIEINPLVVTKQGALIALDAKMSIDDNSLGRHPELLAYRDIDEEVAEEIEASKYGLNFIKLDGSIGCMVNGAGLAMATMDIIHFYGSSPANFLDVGGGASEDAVKNAFRIILQDSQVKAVLVNIFGGIMRCDIVASGIVKATKEMDLKVPVVVRLEGTNVDLGKEILIKSGLNLIVADNLRDAAEKVVKAAKGNHG	K01903	sucC succinyl-CoA synthetase beta subunit [EC: 6.2.1.5]
LH-02apr19-C199	LH-02apr19-149	LH-02apr19-C199-cds49	LH-02apr19-C199-cds49|LH-02apr19-C199	hypothetical protein	MVDHDSDKYQKLLLEFREVMHQSTWRLGWNFFFLFVGLLPLMYSFVWIIGPSNWELTLFHTPTLMLVGSFFSLFVVVALLVKIYRDNLKLDALKNQYLIQLNAIKPNPDKDKSEL	-
LH-02apr19-C199	LH-02apr19-149	LH-02apr19-C199-cds50	LH-02apr19-C199-cds50|LH-02apr19-C199	SucD Succinyl-CoA synthetase, alpha subunit	MSVLVTPSTRLIVQGITGKEGLFHAKGCRDYGTLVVGGVTPGKGGTSIDGFDVYNSVEEAIAKSSANASMIFVPPLFAADAILESLYAGIELIVCVTEGIPVLDMVKVKRSLSDFPKSRLIGPNCPGVISPGIGKIGIMPGPIHKQGHIGVVSRSGTLTYEAVGQLSALGIGQSTCIGIGGDPVNGTSHIDALSLFAEDDDTHAVIMIGEIGGTAEEEAAEWIKKSFKKPVVAFIAGQSAPPGRKMGHAGAIISGGAGTALSKMEALRVAGVHVIESPAELGSTLQSLI	K01902	sucD succinyl-CoA synthetase alpha subunit [EC: 6.2.1.5]
LH-02apr19-C199	LH-02apr19-149	LH-02apr19-C199-cds51	LH-02apr19-C199-cds51|LH-02apr19-C199	COG1607 Acyl-CoA hydrolase	MLIKREMALDQDIGLNGALFGGDMMSHMDQTAGITASLVSYNRRFVTRKVSELIFHSPVRPGDIMEFYAHVTHMGTTSITVTLKVKVYQPISDKRKDVTSGEFVMVAVDEGLKPEPILWKKEMIDKCNKPDEFDA	K10806	yciA acyl-CoA thioesterase YciA [EC: 3.1.2.-]
LH-02apr19-C199	LH-02apr19-149	LH-02apr19-C199-cds52	LH-02apr19-C199-cds52|LH-02apr19-C199	COG0731 Fe-S oxidoreductases	MPNSRLKAHEDHRREWREFDYAYPVLSRRSKGISLGVNLNPDKICNFDCVYCEVDRNTPGKRSDISISQITDEVIELLDLIDQKNLYNAPPFIGIPDHLRRLNDIAFSGDGEPTTCLELPLVVQKIVSILKSRNDSSTKLILITDSSNLLAPHVVEALGIMMPNRGEIWAKLDAGTDEYYKEINRTHIPLGKILRNIEITSQQWPVTIQSLFLKWKGLGPSREEINSFANHLQRFVASGSKIQTLQIYTVARPTPELAATALTLSELILIKEWVLDKVPTLSIELYEGNA	-
MAG	LH-05nov19-151
LH-05nov19-C312	LH-05nov19-151	LH-05nov19-C312-cds34	LH-05nov19-C312-cds34|LH-05nov19-C312	Type II secretion system protein GspG, C-terminal	MSTLVLIAILGCSSGTAKLLLSQSRTLINENQYLAAQVLLNRIITDYPNTEEATKAKAELFFVNKRLEKDFDNRMLETKRSITRIVSAIERYRSDKKKLPATLNDLYPQYLNPIPLDAWKHPFFYTLNAVSQEFSYQVFSMGAEAKPIPHNLLDPSLTSHSISLNKP	-
LH-05nov19-C312	LH-05nov19-151	LH-05nov19-C312-cds35	LH-05nov19-C312-cds35|LH-05nov19-C312	Udk Uridine kinase	MLSGDSTMNIGPWLIGIVGGSGSGKTSVAKALFQKLKEEGVSPTLLDLDAYYNPKEVNKNKFAPDPINYDHPKALDVELMANHLSQLKLGQAIEKPLYDFTVSDRKGWDAPMSAKEVVILEGLLLFALPEIRSQLDVKVFVDTDPDIRLIRRLNRDMNERKRTFDSVIRQYEFSVRPMHLEFVEPSKRWADIIIPVGVENVTALDMLFHHVLARIKK	K00876	udk UCK uridine kinase [EC: 2.7.1.48]
LH-05nov19-C312	LH-05nov19-151	LH-05nov19-C312-cds36	LH-05nov19-C312-cds36|LH-05nov19-C312	IlvA Threonine dehydratase	MNNGLIEINKAHERISSFIRRTPLLETEIHLKNRTQKLLLKLEYLQIGGSFKSRGALNKVATTPASTLVAFSGGNHGIGVAYAARCFNKRAIIYLPSWAPPLKKNIIESFGAELRILDDPMHLIYEKAIAFAQQNTATFIHPYDDLDVIYGAGTIGLELDHSLRPDRWLVGVGGGGLISGLTLALPTQKVLPVESLLCPSLHEAQLNNHPVLVTSSGIAQSGLGAPSIGQYNWDIISQKSHPVMRVSDEMIQSAQNWLWNHCRILSEPSGATALAALFDDSWQFSTDPVGVILCGANTAEMPS	K01754	E4.3.1.19 ilvA tdcB threonine dehydratase [EC: 4.3.1.19]
LH-05nov19-C312	LH-05nov19-151	LH-05nov19-C312-cds37	LH-05nov19-C312-cds37|LH-05nov19-C312	putative nucleotide-binding protein	MASECSFDVVSKVDFQEVKNATEHALKEIKQRYDFKGSISNIELSGTDKIILTSDDEIKLKAVIDVLQSKLFKRGVSIRSLTYGKIQQASKGTVRQEINISQGIAQDKAKIFVNGIKEKKFKVQVSIQGDQLRISGKDKDALQEVIAFIRQEQNRANIDIQIVNLRG	K09767	yajQ cyclic-di-GMP-binding protein
LH-05nov19-C312	LH-05nov19-151	LH-05nov19-C312-cds38	LH-05nov19-C312-cds38|LH-05nov19-C312	IspA Geranylgeranyl pyrophosphate synthase	MNIITTTSIFESIREDLLRVEIELSSILTHNKIEVVDKFSSHILNTSGKRLRPALLLLSAKSFNVSSEVAVKFACVFELIHTATLIHDDVIDHSSTRRGSRTLNALWGDTLTVLFGDLLYLRAMSSAIEGRNWKMMEVLSGVTSKVIEGELLQHDHLFDIHLDREQYFDILERKTALLFAACCKSGAILSGASSQTVQDFENYGLHLGRAFQLIDDLLDYSSTATELGKPVFTDLKEGKLTLPLLLLKDANPQIAQALIEDFWSVNSTQLTIDSAGSHLRTLLHQHQALDQTYDIAKKETEKAVAILNNPAYEGESFHFFRLLPNLLLDRLK	K02523	ispB octaprenyl-diphosphate synthase [EC: 2.5.1.90]
LH-05nov19-C312	LH-05nov19-151	LH-05nov19-C312-cds39	LH-05nov19-C312-cds39|LH-05nov19-C312	COG5524 Bacteriorhodopsin	MLSSHDLVSSSYSFAIACFGAATVFLFLQRQQVASQYRTAVTISGIVTLIACYHYSRIAYDYSLGRSVDLYRYVDWLLTVPLLLIEFILALRLSENETRWKSFLLSVLALSMIVFGYFGEIAPASSSDALKFFILSCIPFLAIIYQLFFGLSKAISAQPASSKSLIANARNLIAITWLFYPIVYALRFKGFDPGSPSIQLGYTLADIIAKAGLGIMIYSVSMRKTSSGN	K04643	SOP sensory rhodopsin
LH-05nov19-C312	LH-05nov19-151	LH-05nov19-C312-cds40	LH-05nov19-C312-cds40|LH-05nov19-C312	SucC Succinyl-CoA synthetase, beta subunit	MGSTLNIHEYQAKELLRKFKVPTPDGQIVGTSDEALAVTKSFGGTAILKAQVHAGGRGKAGGVKFAKTPQEAKALFDSIMGMTLISPQTGPQGKIVKKVYLSNPVDIDREFYLSLLVDRKTGRVAVIASKEGGVEIEKVAHETPEKILTFTIDPALGLTGFQIRRLLALYGLDSSQMKSLKSFCTSLYELFLNSDCSLIEINPLVVTKQGALIALDAKMSIDDNSLGRHPELLAYRDIDEEVAEEIEASKYGLNFIKLDGSIGCMVNGAGLAMATMDIIHFYGSSPANFLDVGGGASEDAVKNAFRIILQDSQVKAVLVNIFGGIMRCDIVASGIVKATKEMDLKVPVVVRLEGTNVDLGKEILIKSGLNLIVADNLRDAAEKVVKAAKGNHG	K01903	sucC succinyl-CoA synthetase beta subunit [EC: 6.2.1.5]
LH-05nov19-C312	LH-05nov19-151	LH-05nov19-C312-cds41	LH-05nov19-C312-cds41|LH-05nov19-C312	hypothetical protein	MVDHDSDKYQKLLLEFREVMHQSTWRLGWNFFFLFVGLLPLMYSFVWIIGPSNWELTLFHTPTLMLVGSFFSLFVVVALLVKIYRDNLKLDALKNQYLIQLNAIKPNPDKDKSEL	-
LH-05nov19-C312	LH-05nov19-151	LH-05nov19-C312-cds42	LH-05nov19-C312-cds42|LH-05nov19-C312	SucD Succinyl-CoA synthetase, alpha subunit	MSVLVTPSTRLIVQGITGKEGLFHAKGCRDYGTLVVGGVTPGKGGTSIDGFDVYNSVEEAIAKSSANASMIFVPPLFAADAILESLYAGIELIVCVTEGIPVLDMVKVKRSLSDFPKSRLIGPNCPGVISPGIGKIGIMPGPIHKQGHIGVVSRSGTLTYEAVGQLSALGIGQSTCIGIGGDPVNGTSHIDALSLFAEDDDTHAVIMIGEIGGTAEEEAAEWIKKSFKKPVVAFIAGQSAPPGRKMGHAGAIISGGAGTALSKMEALRVAGVHVIESPAELGSTLQSLI	K01902	sucD succinyl-CoA synthetase alpha subunit [EC: 6.2.1.5]
LH-05nov19-C312	LH-05nov19-151	LH-05nov19-C312-cds43	LH-05nov19-C312-cds43|LH-05nov19-C312	COG1607 Acyl-CoA hydrolase	MLIKREMALDQDIGLNGALFGGDMMSHMDQTAGITASLVSYNRRFVTRKVSELIFHSPVRPGDIMEFYAHVTHMGTTSITVTLKVKVYQPISDKRKDVTSGEFVMVAVDEGLKPEPILWKKEMIDKCNKPDEFDA	K10806	yciA acyl-CoA thioesterase YciA [EC: 3.1.2.-]
LH-05nov19-C312	LH-05nov19-151	LH-05nov19-C312-cds44	LH-05nov19-C312-cds44|LH-05nov19-C312	COG0731 Fe-S oxidoreductases	MPNSRLKAHEDHRREWREFDYAYPVLSRRSKGISLGVNLNPDKICNFDCVYCEVDRNTPGKRSDISISQITDEVIELLDLIDQKNLYNAPPFIGIPDHLRRLNDIAFSGDGEPTTCLELPLVVQKIVSILKSRNDSSTKLILITDSSNLLAPHVVEALGIMMPNRGEIWAKLDAGTDEYYKEINRTHIPLGKILRNIEITSQQWPVTIQSLFLKWKGLGPSREEINSFANHLQRFVASGSKIQTLQIYTVARPTPELAATALTLSELILIKEWVLDKVPTLSIELYEGNA	-
MAG	MaE-09apr19
MaE-09apr19-C122	MaE-09apr19-183	MaE-09apr19-C122-cds42	MaE-09apr19-C122-cds42|MaE-09apr19-C122	COG0731 Fe-S oxidoreductases	MPNSRLKAHEDHRREWREFDYAYPVLSRRSKGISLGVNLNPDKICNFDCVYCEVDRNTPGKRSDISISQITDEVIELLDLIDQKNLYNAPPFIGIPDHLRRLNDIAFSGDGEPTTCLELPLVVQKIVSILKSRNDSSTKLILITDSSNLLAPHVVEALGIMMPNRGEIWAKLDAGTDEYYKEINRTHIPLGKILRNIEITSQQWPVTIQSLFLKWKGLGPSREEINSFANHLQRFVASGSKIQTLQIYTVARPTPELAATALTLSELILIKEWVLDKVPTLSIELYEGNA	-
MaE-09apr19-C122	MaE-09apr19-183	MaE-09apr19-C122-cds43	MaE-09apr19-C122-cds43|MaE-09apr19-C122	COG1607 Acyl-CoA hydrolase	MLIKREMVLDQDIGLNGALFGGDMMSHMDQTAGITASLVSYNRRFVTRKVSELIFHSPVRPGDIMEFYAHVTHMGTTSITVTLKVKVYQPISDKRKDVTSGEFVMVAVDEGLKPEPILWKKEMIDKCNKPDEFDA	K10806	yciA acyl-CoA thioesterase YciA [EC: 3.1.2.-]
MaE-09apr19-C122	MaE-09apr19-183	MaE-09apr19-C122-cds44	MaE-09apr19-C122-cds44|MaE-09apr19-C122	SucD Succinyl-CoA synthetase, alpha subunit	MSVLVTPSTRLIVQGITGKEGLFHAKGCRDYGTLVVGGVTPGKGGTSIDGFDVYNSVEEAIAKSSANASMIFVPPLFAADAILESLYAGIELIVCVTEGIPVLDMVKVKRSLSDFPKSRLIGPNCPGVISPGIGKIGIMPGPIHKQGHIGVVSRSGTLTYEAVGQLSALGIGQSTCIGIGGDPVNGTSHIDALSLFAEDDDTHAVIMIGEIGGTAEEEAAEWIKKSFKKPVVAFIAGQSAPPGRKMGHAGAIISGGAGTALSKMEALRVAGVHVIESPAELGSTLQSLI	K01902	sucD succinyl-CoA synthetase alpha subunit [EC: 6.2.1.5]
MaE-09apr19-C122	MaE-09apr19-183	MaE-09apr19-C122-cds45	MaE-09apr19-C122-cds45|MaE-09apr19-C122	hypothetical protein	MVDHDSDKYQKLLLEFREVMHQSTWRLGWNFFFLFVGLLPLMYSFVWIIGPSNWELTLFHTPTLMLVGSFFSLFVVVALLVKIYRDNLKLDALKNQYLIQLNAIKPNPDKDKSEL	-
MaE-09apr19-C122	MaE-09apr19-183	MaE-09apr19-C122-cds46	MaE-09apr19-C122-cds46|MaE-09apr19-C122	SucC Succinyl-CoA synthetase, beta subunit	MGSTLNIHEYQAKELLRKFKVPTPDGQIVGTSDEALAVTKSFGGTAILKAQVHAGGRGKAGGVKFAKTPQEAKALFDSIMGMTLISPQTGPQGKIVKKVYLSNPVDIDREFYLSLLVDRKTGRVAVIASKEGGVEIEKVAHETPEKILTFTIDPALGLTGFQIRRLLALYGLDSSQMKSLKSFCTSLYELFLNSDCSLIEINPLVVTKQGALIALDAKMSIDDNSLGRHPELLAYRDIDEEVAEEIEASKYGLNFIKLDGSIGCMVNGAGLAMATMDIIHFYGSSPANFLDVGGGASEDAVKNAFRIILQDSQVKAVLVNIFGGIMRCDIVASGIVKATKEMDLKVPVVVRLEGTNVDLGKEILIKSGLNLIVADNLRDAAEKVVKAAKGNHG	K01903	sucC succinyl-CoA synthetase beta subunit [EC: 6.2.1.5]
MaE-09apr19-C122	MaE-09apr19-183	MaE-09apr19-C122-cds47	MaE-09apr19-C122-cds47|MaE-09apr19-C122	COG5524 Bacteriorhodopsin	MLSSHDLVSSSYSFAIACFGAATVFLFLQRQQVASQYRTAVTISGIVTLIACYHYSRIAYDYSLGRSVDLYRYVDWLLTVPLLLIEFILALRLSENETRWKSFLLSVLALSMIVFGYFGEIAPASSSDALKFFILSCIPFLAIIYQLFFGLSKAISAQPASSKSLIANARNLIAITWLFYPIVYALRFKGFDPGSPSIQLGYTLADIIAKAGLGIMIYSVSMRKTSSGN	K04643	SOP sensory rhodopsin
MaE-09apr19-C122	MaE-09apr19-183	MaE-09apr19-C122-cds48	MaE-09apr19-C122-cds48|MaE-09apr19-C122	IspA Geranylgeranyl pyrophosphate synthase	MNIITTTSIFESIREDLLRVEIELSSILTHNKIEVVDKFSSHILNTSGKRLRPALLLLSAKSFNVSSEVAVKFACVFELIHTATLIHDDVIDHSSTRRGSRTLNALWGDTLTVLFGDLLYLRAMSSAIEGRNWKMMEVLSGVTSKVIEGELLQHDHLFDIHLDREQYFDILERKTALLFAACCKSGAILSGASSQTVQDFENYGLHLGRAFQLIDDLLDYSSTATELGKPVFTDLKEGKLTLPLLLLKDANPQIAQALIEDFWSVNSTQLTIDSAGSHLRTLLHQHQALDQTYDIAKKETEKAVAILNNPAYEGESFHFFRLLPNLLLDRLK	K02523	ispB octaprenyl-diphosphate synthase [EC: 2.5.1.90]
MaE-09apr19-C122	MaE-09apr19-183	MaE-09apr19-C122-cds49	MaE-09apr19-C122-cds49|MaE-09apr19-C122	putative nucleotide-binding protein	MASECSFDVVSKVDFQEVKNATEHALKEIKQRYDFKGSISNIELSGTDKIILTSDDEIKLKAVIDVLQSKLFKRGVSIRSLTYGKIQQASKGTVRQEINISQGIAQDKAKIFVNGIKEKKFKVQVSIQGDQLRISGKDKDALQEVIAFIRQEQNRANIDIQIVNLRG	K09767	yajQ cyclic-di-GMP-binding protein
MaE-09apr19-C122	MaE-09apr19-183	MaE-09apr19-C122-cds50	MaE-09apr19-C122-cds50|MaE-09apr19-C122	IlvA Threonine dehydratase	MNNGLIEINKAHERISSFIRRTPLLETEIHFKNRTQKLLLKLEYLQIGGSFKSRGALNKVATTPASTLVAFSGGNHGIGVAYAARCFNKRAIIYLPSWAPPLKKNIIESFGAELRILDDPMHLIYEKAIAFAQQNTATFIHPYDDLDVIYGAGTIGLELDHSLRPDRWLVGVGGGGLISGLTLALPTQKVLPVESLLCPSLHEAQLNNHPVLVTSSGIAQSGLGAPSIGQYNWDIISQKSHPVMRVSDEMIQSAQNWLWNHCRILSEPSGATALAALFDDSWQFSTDPVGVILCGANTAEMPS	K01754	E4.3.1.19 ilvA tdcB threonine dehydratase [EC: 4.3.1.19]
MaE-09apr19-C122	MaE-09apr19-183	MaE-09apr19-C122-cds51	MaE-09apr19-C122-cds51|MaE-09apr19-C122	Udk Uridine kinase	MLSGDSTMNIGPWLIGIVGGSGSGKTSVAKALFQKLKEEGVSPTLLDLDAYYNPKEVNKNKFAPDPINYDHPKALDVELMANHLSQLKLGQAIEKPLYDFTVSDRKGWDAPMSAKEVVILEGLLLFALPEIRSQLDVKVFVDTDPDIRLIRRLNRDMNERKRTFDSVIRQYEFSVRPMHLEFVEPSKRWADIIIPVGVENVTALDMLFHHVLARIKK	K00876	udk UCK uridine kinase [EC: 2.7.1.48]
MaE-09apr19-C122	MaE-09apr19-183	MaE-09apr19-C122-cds52	MaE-09apr19-C122-cds52|MaE-09apr19-C122	Type II secretion system protein GspG, C-terminal	MSTLVLIAILGCSSGTAKLLLSQSRTLINENQYLAAQVLLNGIITDYPNTEEATKAKAELFFVNKRLEKDFDNRMLETKRSITRIVSAIERYRSDKKKLPATLNDLYPQYLNPIPLDAWKHPFFYTLNAVSQEFSYQVFSMGAEAKPIPHNLLDPSLTSHSISLNKP	-
MAG	MaH-09apr19
MaH-09apr19-C13581	MaH-09apr19-262	MaH-09apr19-C13581-cds5	MaH-09apr19-C13581-cds5|MaH-09apr19-C13581	COG0731 Fe-S oxidoreductases	MPNSRLKAHEDHRREWREFDYAYPVLSRRSKGISLGVNLNPDKICNFDCVYCEVDRNTPGKRSDISISQITDEVIELLDLIDQKNLYNAPPFIGIPDHLRRLNDIAFSGDGEPTTCLELPLVVQKIVSILKSRNDSSTKLILITDSSNLLAPHVVEALGIMMPNRGEIWAKLDAGTDEYYKEINRTHIPLGKILRNIEITSQQWPVTIQSLFLKWKGLGPSREEINSFANHLQRFVASGSKIQTLQIYTVARPTPELAATALTLSELILIKEWVLDKVPTLSIELYEGNA	-
MaH-09apr19-C13581	MaH-09apr19-262	MaH-09apr19-C13581-cds6	MaH-09apr19-C13581-cds6|MaH-09apr19-C13581	COG1607 Acyl-CoA hydrolase	MLIKREMALDQDIGLNGALFGGDMMSHMDQTAGITASLVSYNRRFVTRKVSELIFHSPVRPGDIMEFYAHVTHMGTTSITVTLKVKVYQPISDKRKDVTSGEFVMVAVDEGLKPEPILWKKEMIDKCNKPDEFDA	K10806	yciA acyl-CoA thioesterase YciA [EC: 3.1.2.-]
MaH-09apr19-C13581	MaH-09apr19-262	MaH-09apr19-C13581-cds7	MaH-09apr19-C13581-cds7|MaH-09apr19-C13581	SucD Succinyl-CoA synthetase, alpha subunit	MSVLVTPSTRLIVQGITGKEGLFHAKGCRDYGTLVVGGVTPGKGGTSIDGFDVYNSVEEAIAKSSANASMIFVPPLFAADAILESLYAGIELIVCVTEGIPVLDMVKVKRSLSDFPKSRLIGPNCPGVISPGIGKIGIMPGPIHKQGHIGVVSRSGTLTYEAVGQLSALGIGQSTCIGIGGDPVNGTSHIDALSLFAEEDDTHAVIMIGEIGGTAEEEAAEWIKKSFKKPVVAFIAGQSAPPGRKMGHAGAIISGGAGTALSKMEALRVAGVHVIESPAELGSTLQSLI	K01902	sucD succinyl-CoA synthetase alpha subunit [EC: 6.2.1.5]
MaH-09apr19-C13581	MaH-09apr19-262	MaH-09apr19-C13581-cds8	MaH-09apr19-C13581-cds8|MaH-09apr19-C13581	hypothetical protein	MVDHDSDKYQKLLLEFREVMHQSTWRLGWNFFFLFVGLLPLMYSFVWIIGPSNWELTLFHTPTLMLVGSFFSLFVVVALLVKIYRDNLKLDALKNQYLIQLNAIKPNPDKDKSQL	-
MaH-09apr19-C13581	MaH-09apr19-262	MaH-09apr19-C13581-cds9	MaH-09apr19-C13581-cds9|MaH-09apr19-C13581	SucC Succinyl-CoA synthetase, beta subunit	MGSTLNIHEYQAKELLRKFKVPTPDGQIVGTSDEALAVTKSFGGTAILKAQVHAGGRGKAGGVKFAKTPQEAKALFDSIMGMTLISPQTGPQGKIVKKVYLSNPVDIDREFYLSLLVDRKTGRVAVIASKEGGVEIEKVAHETPEKILTFTIDPALGLTGFQIRRLLALYGLDSSQMKSLKSFCTSLYELFLNSDCSLIEINPLVVTKQGALIALDAKMSIDDNSLGRHPELLAYRDIDEEVAEEIEASKYGLNFIKLDGSIGCMVNGAGLAMATMDIIHFYGSSPANFLDVGGGASEDAVKNAFRIILQDSQVKAVLVNIFGGIMRCDIVASGIVKATKEMDLKVPVVVRLEGTNVDLGKEILIKSGLNLIVADNLRDAAEKVVKAAKGNHG	K01903	sucC succinyl-CoA synthetase beta subunit [EC: 6.2.1.5]
MaH-09apr19-C13581	MaH-09apr19-262	MaH-09apr19-C13581-cds10	MaH-09apr19-C13581-cds10|MaH-09apr19-C13581	COG5524 Bacteriorhodopsin	MLSSHDLVSSSYSFAIACFGAATVFLFLQRQQVASQYRTAVTISGIVTLIACYHYSRIAYDYSLGRSVDLYRYVDWLLTVPLLLIEFILALRLSENETRWKSFLLSVLALSMIVFGYFGEIAPASSSDALKFFILSCIPFLAIIYQLFFGLSKAISAQPASAKSLIVNARNLIAITWLFYPIVYALRFKGFDPGSPSIQLGYTLADIIAKAGLGIMIYSVSMRKTSSGN	K04643	SOP sensory rhodopsin
MaH-09apr19-C13581	MaH-09apr19-262	MaH-09apr19-C13581-cds11	MaH-09apr19-C13581-cds11|MaH-09apr19-C13581	IspA Geranylgeranyl pyrophosphate synthase	MNIITTTSIFESIREDLLRVEIELSSILTHNKIEVVDKFSSHILNTSGKRLRPALLLLSAKSFNVSSEVAVKFACVFELIHTATLIHDDVIDHSSTRRGSRTLNALWGDTLTVLFGDLLYLRAMSSAIEGRNWKMMEVLSGVTSKVIEGELLQHDHLFDIHLDREQYFDILERKTALLFAACCKSGAILSGASSQTVQDFENYGLHLGRAFQLIDDLLDYSSTATELGKPVFTDLKEGKLTLPLLLLKDANPQIAQALIEDFWSVNSTQLTIDSAGSHLRTLLHQHQALDQTYDIAKKETEKAVAILNNPAYEGESFHFFRLLPNLLLDRLK	K02523	ispB octaprenyl-diphosphate synthase [EC: 2.5.1.90]
MaH-09apr19-C13581	MaH-09apr19-262	MaH-09apr19-C13581-cds12	MaH-09apr19-C13581-cds12|MaH-09apr19-C13581	putative nucleotide-binding protein	MASECSFDVVSKVDFQEVKNATEHALKEIKQRYDFKGSISNIELSGTDKIILTSDDEIKLKAVIDVLQSKLFKRGVSIRSLTYGKIQQASKGTVRQEINISQGIAQDKAKIFVNGIKEKKFKVQVSIQGDQLRISGKDKDALQEVIAFIRQEQNRANIDIQIVNLRG	K09767	yajQ cyclic-di-GMP-binding protein
MaH-09apr19-C13581	MaH-09apr19-262	MaH-09apr19-C13581-cds13	MaH-09apr19-C13581-cds13|MaH-09apr19-C13581	IlvA Threonine dehydratase	MNNGLIEINKAHERISSFIRRTPLLETEIHLKNRTQKLLLKLEYLQIGGSFKSRGALNKVATTPASTLVAFSGGNHGIGVAYAARCFNKRAIIYLPSWAPPLKKNIIESFGAELRILDDPMHLIYEKAIAFAQQNTATFIHPYDDLDVIYGAGTIGLELDHSLRPDRWLVGVGGGGLISGLTLALPTQKVLPVESLLCPSLHEAQLNNHPVLVTSSGIAQSGLGAPSIGQYNWDIISQKSHPVMRVSDEMIQSAQNWLWNHCRILSEPSGATALAALFDDSWQFSTDPVGVILCGANTAEMPS	K01754	E4.3.1.19 ilvA tdcB threonine dehydratase [EC: 4.3.1.19]
MaH-09apr19-C13581	MaH-09apr19-262	MaH-09apr19-C13581-cds14	MaH-09apr19-C13581-cds14|MaH-09apr19-C13581	Udk Uridine kinase	MLSGDSTMNIGPWLIGIVGGSGSGKTSVAKALFQKLKEEGVSPTLLDLDAYYNPKEVNKNKFAPDPINYDHPKALDVELMANHLSQLKLGQAIEKPLYDFTVSDRKGWDAPMSAKEVVILEGLLLFALPEIRSQLDVKVFVDTDPDIRLIRRLNRDMNERKRTFDSVIRQYEFSVRPMHLEFVEPSKRWADIIIPVGVENVTALDMLFHHVLARIKK	K00876	udk UCK uridine kinase [EC: 2.7.1.48]
MaH-09apr19-C13581	MaH-09apr19-262	MaH-09apr19-C13581-cds15	MaH-09apr19-C13581-cds15|MaH-09apr19-C13581	Type II secretion system protein GspG, C-terminal	MSTLVLIAILGCSSGTAKLLLSQSRTLINENQYLAAQVLLNGIITDYPNTEEATKAKAELFFVNKRLEKDFDNRMLETKRSITRIVSAIERYRSDKKKLPATLNDLYPQYLNPIPLDAWKHPFFYTLNAVSQEFSYQVFSMGAEAKPIP	-
MAG	MoE-23oct19
MoE-23oct19-C9	MoE-23oct19-149	MoE-23oct19-C9-cds122	MoE-23oct19-C9-cds122|MoE-23oct19-C9	Type II secretion system protein GspG, C-terminal	MSTLVLIAILGCSSGTAKLLLSQSRTLINENQYLAAQVLLNGIITDYPNTEEATKAKAELFFVNKRLEKDFDNRMLETKRSITRIVSAIERYRSDKKKLPATLNDLYPQYLNPIPLDAWKHPFFYTLNAVSQEFSYQVFSMGAEAKPIPHNLLDPSLTSHSISLNKP	-
MoE-23oct19-C9	MoE-23oct19-149	MoE-23oct19-C9-cds123	MoE-23oct19-C9-cds123|MoE-23oct19-C9	Udk Uridine kinase	MLSGDSTMNIGPWLIGIVGGSGSGKTSVAKALFQKLKEEGVSPTLLDLDAYYNPKEVNKNKFAPDPINYDHPKALDVELMANHLSQLKLGQAIEKPLYDFTVSDRKGWDAPMSAKEVVILEGLLLFALPEIRSQLDVKVFVDTDPDIRLIRRLNRDMNERKRTFDSVIRQYEFSVRPMHLEFVEPSKRWADIIIPVGVENVTALDMLFHHVLARIKK	K00876	udk UCK uridine kinase [EC: 2.7.1.48]
MoE-23oct19-C9	MoE-23oct19-149	MoE-23oct19-C9-cds124	MoE-23oct19-C9-cds124|MoE-23oct19-C9	IlvA Threonine dehydratase	MNNGLIEINKAYERISSFIRRTPLLETEIHLKNRTQKLLLKLEYLQIGGSFKSRGALNKVATTPASTLVAFSGGNHGIGVAYAARCFNKRAIIYLPSWAPALKKNIIESFGAELRILDDPMHLIYEKAIAFAQQNTATFIHPYDDLDVIYGAGTIGLELDHSLRPDRWLVGVGGGGLISGLTLALPTQKVLPVESLLCPSLHEAQLNNHPVLVTSSGIAQSGLGAPSIGQYNWDIISQKSHPVMRVSDEMIQSAQNWLWNHCRILSEPSGATALAALFDDSWQFSTDPVGVILCGANTAEMPS	K01754	E4.3.1.19 ilvA tdcB threonine dehydratase [EC: 4.3.1.19]
MoE-23oct19-C9	MoE-23oct19-149	MoE-23oct19-C9-cds125	MoE-23oct19-C9-cds125|MoE-23oct19-C9	putative nucleotide-binding protein	MASECSFDVVSKVDFQEVKNATEHALKEIKQRYDFKGSISNIELSGTDKIILTSDDEIKLKAVIDVLQSKLFKRGVSIRSLTYGKIQQASKGTVRQEINISQGIAQDKAKIFVNGIKEKKFKVQVSIQGDQLRISGKDKDALQEVIAFIRQEQNRANIDIQIVNLRG	K09767	yajQ cyclic-di-GMP-binding protein
MoE-23oct19-C9	MoE-23oct19-149	MoE-23oct19-C9-cds126	MoE-23oct19-C9-cds126|MoE-23oct19-C9	IspA Geranylgeranyl pyrophosphate synthase	MNIITTTSIFESIREDLLKVEIELSSILTHNKIEVVDKFSSHILNTSGKRLRPALLLLSAKSFNVSSEVAVKFACVFELIHTATLIHDDVIDHSSTRRGSRTLNALWGDTLTVLFGDLLYLRAMSSAIEGRNWKMMEVLSGVTSKVIEGELLQHDHLFDIHLDREQYFDILERKTALLFAACCKSGAILSGASSQTVQDFENYGLHLGRAFQLIDDLLDYSSTATELGKPVFTDLKEGKLTLPLLLLKDANPQIAQALIEDFWSVNSTQLTIDSAGSHLRTLLHQHQALDQTYDIAKKETEKAVAILNNPAYEGESFHFFRLLPNLLLDRLK	K02523	ispB octaprenyl-diphosphate synthase [EC: 2.5.1.90]
MoE-23oct19-C9	MoE-23oct19-149	MoE-23oct19-C9-cds127	MoE-23oct19-C9-cds127|MoE-23oct19-C9	COG5524 Bacteriorhodopsin	MLSSHDLVSSSYSFAIACFGAATVFLFLQRQQVASQYRTAVTISGIVTLIACYHYSRIAYDYSLGRSVDLYRYVDWLLTVPLLLIEFILALRLSENETRWKSFLLSVLALSMIVFGYFGEIAPASSSDALKFFILSCIPFLAIIYQLFFGLSKAISAQPASSKSLIANARNLIAITWLFYPIVYALRFKGFDPGSPSIQLGYTLADIIAKAGLGIMIYSVSMRKTSSGN	K04643	SOP sensory rhodopsin
MoE-23oct19-C9	MoE-23oct19-149	MoE-23oct19-C9-cds128	MoE-23oct19-C9-cds128|MoE-23oct19-C9	SucC Succinyl-CoA synthetase, beta subunit	MGSTLNIHEYQAKELLRKFEVPTPDGQIVGTSDEALAVTKSFGGTAILKAQVHAGGRGKAGGVKFAKTPEEAKALFDSIMGMTLISPQTGPQGKIVKKVYLSNPVDIDREFYLSLLVDRKTGRVAVIASKEGGVEIEKVAHETPEKILTFTIDPALGLTGFQIRRLLALYGLDSSQMKSLKSFCTSLYELFLNSDCSLIEINPLVVTKQGALIALDAKMSIDDNSLGRHPELLAYRDIDEEVAEEIEASKYGLNFIKLDGSIGCMVNGAGLAMATMDIIHFYGSSPANFLDVGGGASEDAVKNAFRIILQDSQVKAVLVNIFGGIMRCDIVASGIVKATKEMDLKVPVVVRLEGTNVDLGKEILIKSGLNLIVADNLRDAAEKVVKAAKGNHG	K01903	sucC succinyl-CoA synthetase beta subunit [EC: 6.2.1.5]
MoE-23oct19-C9	MoE-23oct19-149	MoE-23oct19-C9-cds129	MoE-23oct19-C9-cds129|MoE-23oct19-C9	hypothetical protein	MVDHDSDKYQKLLLEFREVMHQSTWRLGWNFFFLFVGLLPLMYSFVWIIGPSNWELTLFHTPTLMLVGSFFSLFVVVALLVKIYRDNLKLDALKNQYLIQLNAIKPNPDKDKSQL	-
MoE-23oct19-C9	MoE-23oct19-149	MoE-23oct19-C9-cds130	MoE-23oct19-C9-cds130|MoE-23oct19-C9	SucD Succinyl-CoA synthetase, alpha subunit	MSVLVTPSTRLIVQGITGKEGLFHAKGCRDYGTLVVGGVTPGKGGTSIDGFDVYNSVEEAIAKSSANASMIFVPPLFAADAILESLYAGIELIVCVTEGIPVLDMVKVKRSLSDFPKSRLIGPNCPGVISPGIGKIGIMPGPIHKQGHIGVVSRSGTLTYEAVGQLSALGIGQSTCIGIGGDPVNGTSHIDALSLFAEDDDTHAVIMIGEIGGTAEEEAAEWIKKSFKKPVVAFIAGQSAPPGRKMGHAGAIISGGAGTALSKMEALRVAGVHVIESPAELGSTLQSLI	K01902	sucD succinyl-CoA synthetase alpha subunit [EC: 6.2.1.5]
MoE-23oct19-C9	MoE-23oct19-149	MoE-23oct19-C9-cds131	MoE-23oct19-C9-cds131|MoE-23oct19-C9	COG1607 Acyl-CoA hydrolase	MLIKREMALDQDIGLNGALFGGDMMSHMDQTAGITASLVSYNRRFVTRKVSELIFHSPVRPGDIMEFYAHVTHMGTTSITVTLKVKVYQPISDKRKDVTSGEFVMVAVDEGLKPEPILWKKEMIDKCNKPDEFDA	K10806	yciA acyl-CoA thioesterase YciA [EC: 3.1.2.-]
MoE-23oct19-C9	MoE-23oct19-149	MoE-23oct19-C9-cds132	MoE-23oct19-C9-cds132|MoE-23oct19-C9	COG0731 Fe-S oxidoreductases	MPNSRLKAHEDHRREWREFDYAYPVLSRRSKGISLGVNLNPDKICNFDCVYCEVDRNTPGKRSDISISQITDEVIELLDLIDQKNLYNAPPFIGIPDHLRRLNDIAFSGDGEPTTCLELPLVVQKIVSILKSRNDSSTKLILITDSSNLLAPHVVEALGTMMPNRGEIWAKLDAGTDEYYKEINRTHIPLGKILRNIEITSQQWPVTIQSLFLKWKGLGPSREEIKSFANHLQRFVASGSKIQTLQIYTVARPTPELAATALTLSELILIKEWVLDEVPTLSIELYEGNA	-
MAG	MsH-01oct19
MsH-01oct19-C20	MsH-01oct19-328	MsH-01oct19-C20-cds133	MsH-01oct19-C20-cds133|MsH-01oct19-C20	Type II secretion system protein GspG, C-terminal	MSTLVLIAILGCSSGTAKLLLSQSRTLINENQYLAAQVLLNGIITDYPNTEEATKAKAELFFVNKRLEKDFDNRMLETKRSITRIVSAIERYRSDKKKLPATLNDLYPQYLNPIPLDAWKHPFFYTLNAVSQEFSYQVFSMGAEAKPIPHNLLDPSLTSHSISLNKP	-
MsH-01oct19-C20	MsH-01oct19-328	MsH-01oct19-C20-cds134	MsH-01oct19-C20-cds134|MsH-01oct19-C20	Udk Uridine kinase	MLSGDSTMNIGPWLIGIVGGSGSGKTSVAKALFQKLKEEGVSPTLLDLDAYYNPKEVNKNKFAPDPINYDHPKALDVELMANHLSQLKLGQAIEKPLYDFTVSDRKGWDAPMSAKEVVILEGLLLFALPEIRSQLDVKVFVDTDPDIRLIRRLNRDMNERKRTFDSVIRQYEFSVRPMHLEFVEPSKRWADIIIPVGVENVTALDMLFHHVLARIKK	K00876	udk UCK uridine kinase [EC: 2.7.1.48]
MsH-01oct19-C20	MsH-01oct19-328	MsH-01oct19-C20-cds135	MsH-01oct19-C20-cds135|MsH-01oct19-C20	IlvA Threonine dehydratase	MNNGLIEINKAHERISSFICRTPLLETEIHLKNRTQKLLLKLEYLQIGGSFKSRGALNKVATTPASTLVAFSGGNHGIGVAYAARCFNKRAIIYLPSWAPPLKKNIIESFGAELRILDDPMHLIYEKAIAFAQQNTATFIHPYDDLDVIYGAGTIGLELDHSLRPDRWLVGVGGGGLISGLTLALPTQKVLPVESLLCPSLHEAQLNNHPVLVTSSGIAQSGLGAPSIGQYNWDIISQKSHPVMRVSDEMIQSAQNWLWNHCRILSEPSGATALAALFDDSWQFSTDPVGVILCGANTAEMPS	K01754	E4.3.1.19 ilvA tdcB threonine dehydratase [EC: 4.3.1.19]
MsH-01oct19-C20	MsH-01oct19-328	MsH-01oct19-C20-cds136	MsH-01oct19-C20-cds136|MsH-01oct19-C20	putative nucleotide-binding protein	MASECSFDVVSKVDFQEVKNATEHALKEIKQRYDFKGSISNIELSGTDKIILTSDDEIKLKAVIDVLQSKLFKRGVSIRSLTYGKIQQASKGTVRQEINISQGIAQDKAKIFVNGIKEKKFKVQVSIQGDQLRISGKDKDALQEVIAFIRQEQNRANIDIQIVNLRG	K09767	yajQ cyclic-di-GMP-binding protein
MsH-01oct19-C20	MsH-01oct19-328	MsH-01oct19-C20-cds137	MsH-01oct19-C20-cds137|MsH-01oct19-C20	IspA Geranylgeranyl pyrophosphate synthase	MNIITTTSIFESIREDLLRVEIELSSILTHNKIEVVDKFSSHILNTSGKRLRPALLLLSAKSFNVSSEVAVKFACVFELIHTATLIHDDVIDHSSTRRGSRTLNALWGDTLTVLFGDLLYLRAMSSAIEGRNWKMMEVLSGVTSKVIEGELLQHDHLFDIHLDREQYFDILERKTALLFAACCKSGAILSGASSQTVQDFENYGLHLGRAFQLIDDLLDYSSTATELGKPVFTDLKEGKLTLPLLLLKDANPQIAQALIEDFWSVNSTQLTIDSAGSHLRTLLHQHQALDQTYDIAKKETEKAVAILNNPAYEGESFHFFRLLPNLLLDRLK	K02523	ispB octaprenyl-diphosphate synthase [EC: 2.5.1.90]
MsH-01oct19-C20	MsH-01oct19-328	MsH-01oct19-C20-cds138	MsH-01oct19-C20-cds138|MsH-01oct19-C20	COG5524 Bacteriorhodopsin	MLSSHDLVSSSYSFAIACFGAATVFLFLQRQQVASQYRTAVTISGIVTLIACYHYSRIAYDYSLGRSVDLYRYVDWLLTVPLLLIEFILALRLSENETRWKSFLLSVLALSMIVFGYFGEIAPASSSDALKFFILSCIPFLAIIYQLFFGLSKAISAQPASSKSLIANARNLIAITWLFYPIVYALRFKGFDPGSPSIQLGYTLADIIAKAGLGIMIYSVSMRKTSSGN	K04643	SOP sensory rhodopsin
MsH-01oct19-C20	MsH-01oct19-328	MsH-01oct19-C20-cds139	MsH-01oct19-C20-cds139|MsH-01oct19-C20	SucC Succinyl-CoA synthetase, beta subunit	MGSTLNIHEYQAKELLRKFKVPTPDGQIVGTSDEALAVTKSFGGTAILKAQVHAGGRGKAGGVKFAKTPQEAKALFDSIMGMTLISPQTGPQGKIVKKVYLSNPVDIDREFYLSLLVDRKTGRVAVIASKEGGVEIEKVAHETPEKILTFTIDPALGLTGFQIRRLLALYGLDSSQMKSLKSFCTSLYELFLNSDCSLIEINPLVVTKQGALIALDAKMSIDDNSLGRHPELLAYRDIDEEVAEEIEASKYGLNFIKLDGSIGCMVNGAGLAMATMDIIHFYGSSPANFLDVGGGASEDAVKNAFRIILQDSQVKAVLVNIFGGIMRCDIVASGIVKATKEMDLKVPVVVRLEGTNVDLGKEILIKSGLNLIVADNLRDAAEKVVKAAKGNHG	K01903	sucC succinyl-CoA synthetase beta subunit [EC: 6.2.1.5]
MsH-01oct19-C20	MsH-01oct19-328	MsH-01oct19-C20-cds140	MsH-01oct19-C20-cds140|MsH-01oct19-C20	hypothetical protein	MVDHDSDKYQKLLLEFREVMHQSTWRLGWNFFFLFVGLLPLMYSFVWIIGPSNWELTLFHTPTLMLVGSFFSLFVVVALLVKIYRDNLKLDALKNQYLIQLNAIKPNPDKDKSEL	-
MsH-01oct19-C20	MsH-01oct19-328	MsH-01oct19-C20-cds141	MsH-01oct19-C20-cds141|MsH-01oct19-C20	SucD Succinyl-CoA synthetase, alpha subunit	MSVLVTPSTRLIVQGITGKEGLFHAKGCRDYGTLVVGGVTPGKGGTSIDGFDVYNSVEEATAKSSANASMIFVPPLFAADAILESLYAGIELIVCVTEGIPVLDMVKVKRSLSDFPKSRLIGPNCPGVISPGIGKIGIMPGPIHKQGHIGVVSRSGTLTYEAVGQLSALGIGQSTCIGIGGDPVNGTSHIDALSLFAEDDDTHAVIMIGEIGGTAEEEAAEWIKKSFKKPVVAFIAGQSAPPGRKMGHAGAIISGGAGTALSKMEALRVAGVHVIESPAELGSTLQSLI	K01902	sucD succinyl-CoA synthetase alpha subunit [EC: 6.2.1.5]
MsH-01oct19-C20	MsH-01oct19-328	MsH-01oct19-C20-cds142	MsH-01oct19-C20-cds142|MsH-01oct19-C20	COG1607 Acyl-CoA hydrolase	MLIKREMALDQDIGLNGALFGGDMMSHMDQTAGITASLVSYNRRFVTRKVSELIFHSPVRPGDIMEFYAHVTHMGTTSITVTLKVKVYQPISDKRKDVTSGEFVMVAVDEGLKPEPILWKKEMIDKCNKPDEFDA	K10806	yciA acyl-CoA thioesterase YciA [EC: 3.1.2.-]
MsH-01oct19-C20	MsH-01oct19-328	MsH-01oct19-C20-cds143	MsH-01oct19-C20-cds143|MsH-01oct19-C20	COG0731 Fe-S oxidoreductases	MPNSRLKAHEDHRREWREFDYAYPVLSRRSKGISLGVNLNPDKICNFDCVYCEVDRNTPGKRSDISISQITDEVIELLDLIDQKNLYNAPPFIGIPDHLRRLNDIAFSGDGEPTTCLELPLVVQKIVSILKSRNDSSTKLILITDSSNLLAPHVVEALGTMMPNRGEIWAKLDAGTDEYYKEINRTHIPLGKILRNIEITSQQWPVTIQSLFLKWKGLGPSREEIKSFANHLQRFVASGSKIQTLQIYTVARPTPELAATALTLSELILIKEWVLDKVPTLSIELYEGNA	-
MAG	MsH-30apr19
MsH-30apr19-C25	MsH-30apr19-148	MsH-30apr19-C25-cds122	MsH-30apr19-C25-cds122|MsH-30apr19-C25	Type II secretion system protein GspG, C-terminal	MSTLVLIAILGCSSGTAKLLLSQSRTLINENQYLAAQVLLNGIITDYPNTEEATKAKAELFFVNKRLEKDFDNRMLETKRSITRIVSAIERYRSDKKKLPATLNDLYPQYLNPIPLDAWKHPFFYTLNAVSQEFSYQVFSMGAEAKPIPHNLLDPSLTSHSISLNKP	-
MsH-30apr19-C25	MsH-30apr19-148	MsH-30apr19-C25-cds123	MsH-30apr19-C25-cds123|MsH-30apr19-C25	Udk Uridine kinase	MLSGDSTMNIGPWLIGIVGGSGSGKTSVAKALFQKLKEEGVSPTLLDLDAYYNPKEVNKNKFAPDPINYDHPKALDVELMANHLSQLKLGQAIEKPLYDFTVSDRKGWDAPMSAKEVVILEGLLLFALPEIRSQLDVKVFVDTDPDIRLIRRLNRDMNERKRTFDSVIRQYEFSVRPMHLEFVEPSKRWADIIIPVGVENVTALDMLFHHVLARIKK	K00876	udk UCK uridine kinase [EC: 2.7.1.48]
MsH-30apr19-C25	MsH-30apr19-148	MsH-30apr19-C25-cds124	MsH-30apr19-C25-cds124|MsH-30apr19-C25	IlvA Threonine dehydratase	MNNGLIEINKAYERISSFIRRTPLLETEIHLKNRTQKLLLKLEYLQIGGSFKSRGALNKVATTPASTLVAFSGGNHGIGVAYAARCFNKRAIIYLPSWAPALKKNIIESFGAELRILDDPMHLIYEKAIAFAQQNTATFIHPYDDLDVIYGAGTIGLELDHSLRPDRWLVGVGGGGLISGLTLALPTQKVLPVESLLCPSLHEAQLNNHPVLVTSSGIAQSGLGAPSIGQYNWDIISQKSHPVMRVSDEMIQSAQNWLWNHCRILSEPSGATALAALFDDSWQFSTDPVGVILCGANTAEMPS	K01754	E4.3.1.19 ilvA tdcB threonine dehydratase [EC: 4.3.1.19]
MsH-30apr19-C25	MsH-30apr19-148	MsH-30apr19-C25-cds125	MsH-30apr19-C25-cds125|MsH-30apr19-C25	putative nucleotide-binding protein	MASECSFDVVSKVDFQEVKNATEHALKEIKQRYDFKGSISNIELSGTDKIILTSDDEIKLKAVIDVLQSKLFKRGVSIRSLTYGKIQQASKGTVRQEINISQGIAQDKAKIFVNGIKEKKFKVQVSIQGDQLRISGKDKDALQEVIAFIRQEQNRANIDIQIVNLRG	K09767	yajQ cyclic-di-GMP-binding protein
MsH-30apr19-C25	MsH-30apr19-148	MsH-30apr19-C25-cds126	MsH-30apr19-C25-cds126|MsH-30apr19-C25	IspA Geranylgeranyl pyrophosphate synthase	MNIITTTSIFESIREDLLKVEIELSSILTHNKIEVVDKFSSHILNTSGKRLRPALLLLSAKSFNVSSEVAVKFACVFELIHTATLIHDDVIDHSSTRRGSRTLNALWGDTLTVLFGDLLYLRAMSSAIEGRNWKMMEVLSGVTSKVIEGELLQHDHLFDIHLDREQYFDILERKTALLFAACCKSGAILSGASSQTVQDFENYGLHLGRAFQLIDDLLDYSSTATELGKPVFTDLKEGKLTLPLLLLKDANPQIAQALIEDFWSVNSTQLTIDSAGSHLRTLLHQHQALDQTYDIAKKETEKAVAILNNPAYEGESFHFFRLLPNLLLDRLK	K02523	ispB octaprenyl-diphosphate synthase [EC: 2.5.1.90]
MsH-30apr19-C25	MsH-30apr19-148	MsH-30apr19-C25-cds127	MsH-30apr19-C25-cds127|MsH-30apr19-C25	COG5524 Bacteriorhodopsin	MLSSHDLVSSSYSFAIACFGAATVFLFLQRQQVASQYRTAVTISGIVTLIACYHYSRIAYDYSLGRSVDLYRYVDWLLTVPLLLIEFILALRLSENETRWKSFLLSVLALSMIVFGYFGEIAPASSSDALKFFILSCIPFLAIIYQLFFGLSKAISAQPASSKSLIANARNLIAITWLFYPIVYALRFKGFDPGSPSIQLGYTLADIIAKAGLGIMIYSVSMRKTSSGN	K04643	SOP sensory rhodopsin
MsH-30apr19-C25	MsH-30apr19-148	MsH-30apr19-C25-cds128	MsH-30apr19-C25-cds128|MsH-30apr19-C25	SucC Succinyl-CoA synthetase, beta subunit	MGSTLNIHEYQAKELLRKFEVPTPDGQIVGTSDEALAVTKSFGGTAILKAQVHAGGRGKAGGVKFAKTPEEAKALFDSIMGMTLISPQTGPQGKIVKKVYLSNPVDIDREFYLSLLVDRKTGRVAVIASKEGGVEIEKVAHETPEKILTFTIDPALGLTGFQIRRLLALYGLDSSQMKSLKSFCTSLYELFLNSDCSLIEINPLVVTKQGALIALDAKMSIDDNSLGRHPELLAYRDIDEEVAEEIEASKYGLNFIKLDGSIGCMVNGAGLAMATMDIIHFYGSSPANFLDVGGGASEDAVKNAFRIILQDSQVKAVLVNIFGGIMRCDIVASGIVKATKEMDLKVPVVVRLEGTNVDLGKEILIKSGLNLIVADNLRDAAEKVVKAAKGNHG	K01903	sucC succinyl-CoA synthetase beta subunit [EC: 6.2.1.5]
MsH-30apr19-C25	MsH-30apr19-148	MsH-30apr19-C25-cds129	MsH-30apr19-C25-cds129|MsH-30apr19-C25	hypothetical protein	MVDHDSDKYQKLLLEFREVMHQSTWRLGWNFFFLFVGLLPLMYSFVWIIGPSNWELTLFHTPTLMLVGSFFSLFVVVALLVKIYRDNLKLDALKNQYLIQLNAIKPNPDKDKSQL	-
MsH-30apr19-C25	MsH-30apr19-148	MsH-30apr19-C25-cds130	MsH-30apr19-C25-cds130|MsH-30apr19-C25	SucD Succinyl-CoA synthetase, alpha subunit	MSVLVTPSTRLIVQGITGKEGLFHAKGCRDYGTLVVGGVTPGKGGTSIDGFDVYNSVEEATAKSSANASMIFVPPLFAADAILESLYAGIELIVCVTEGIPVLDMVKVKRSLSDFPKSRLIGPNCPGVISPGIGKIGIMPGPIHKQGHIGVVSRSGTLTYEAVGQLSALGIGQSTCIGIGGDPVNGTSHIDALSLFAKDDDTHAVIMIGEIGGTAEEEAAEWIKKSFKKPVVAFIAGQSAPPGRKMGHAGAIISGGAGTALSKMEALRVAGVHVIESPAELGSTLQSLI	K01902	sucD succinyl-CoA synthetase alpha subunit [EC: 6.2.1.5]
MsH-30apr19-C25	MsH-30apr19-148	MsH-30apr19-C25-cds131	MsH-30apr19-C25-cds131|MsH-30apr19-C25	COG1607 Acyl-CoA hydrolase	MLIKREMALDQDIGLNGALFGGDMMSHMDQTAGITASLVSYNRRFVTRKVSELIFHSPVRPGDIMEFYAHVTHMGTTSITVTLKVKVYQPISDKRKDVTSGEFVMVAVDEGLKPEPILWKKEMIDKCNKPDEFDA	K10806	yciA acyl-CoA thioesterase YciA [EC: 3.1.2.-]
MsH-30apr19-C25	MsH-30apr19-148	MsH-30apr19-C25-cds132	MsH-30apr19-C25-cds132|MsH-30apr19-C25	COG0731 Fe-S oxidoreductases	MPNSRLKAHEDHRREWREFDYAYPVLSRRSKGISLGVNLNPDKICNFDCVYCEVDRNTPGKRSDISISQITDEVIELLDLIDQKNLYNAPPFIGIPDHLRRLNDIAFSGDGEPTTCLELPLVVQKIVSILKSRNDSSTKLILITDSSNLLAPHVVEALGTMMPNRGEIWAKLDAGTDEYYKEINRTHIPLGKILRNIEITSQQWPVTIQSLFLKWKGLGPSREEIKSFANHLQRFVASGSKIQTLQIYTVARPTPELAATALTLSELILIKEWVLDKVPTLSIELYEGNA	-
MAG	MsH-30jul19
MsH-30jul19-C5	MsH-30jul19-138	MsH-30jul19-C5-cds267	MsH-30jul19-C5-cds267|MsH-30jul19-C5	COG0731 Fe-S oxidoreductases	MPNSRLKAHEDHRREWREFDYAYPVLSRRSKGISLGVNLNPDKICNFDCVYCEVDRNTPGKRSDISISQITDEVIELLDLIDQKNLYNAPPFIGIPDHLRRLNDIAFSGDGEPTTCLELPLVVQKIVSILKSRNDSSTKLILITDSSNLLAPHVVEALGTMMPNRGEIWAKLDAGTDEYYKEINRTHIPLGKILRNIEITSQQWPVTIQSLFLKWKGLGPSREEINSFANHLQRFVASGSKIQTLQIYTVARPTPELAATALTLSELILIKEWVLDEVPTLSIELYEGNA	-
MsH-30jul19-C5	MsH-30jul19-138	MsH-30jul19-C5-cds268	MsH-30jul19-C5-cds268|MsH-30jul19-C5	COG1607 Acyl-CoA hydrolase	MLIKREMALDQDIGLNGALFGGDMMSHMDQTAGITASLVSYNRRFVTRKVSELIFHSPVRPGDIMEFYAHVTHMGTTSITVTLKVKVYQPISDKRKDVTSGEFVMVAVDEGLKPEPILWKKEMIDKCNKPDEFDA	K10806	yciA acyl-CoA thioesterase YciA [EC: 3.1.2.-]
MsH-30jul19-C5	MsH-30jul19-138	MsH-30jul19-C5-cds269	MsH-30jul19-C5-cds269|MsH-30jul19-C5	SucD Succinyl-CoA synthetase, alpha subunit	MSVLVTPSTRLIVQGITGKEGLFHAKGCRDYGTLVVGGVTPGKGGTSIDGFDVYNSVEEAIAKSSANASMIFVPPLFAADAILESLYAGIELIVCVTEGIPVLDMVKVKRSLSDFPKSRLIGPNCPGVISPGIGKIGIMPGPIHKQGHIGVVSRSGTLTYEAVGQLSALGIGQSTCIGIGGDPVNGTSHIDALSLFAEDDDTHAVIMIGEIGGTAEEEAAEWIKKSFKKPVVAFIAGQSAPPGRKMGHAGAIISGGAGTALSKMEALRVAGVHVIESPAELGSTLQSLI	K01902	sucD succinyl-CoA synthetase alpha subunit [EC: 6.2.1.5]
MsH-30jul19-C5	MsH-30jul19-138	MsH-30jul19-C5-cds270	MsH-30jul19-C5-cds270|MsH-30jul19-C5	hypothetical protein	MVDHDSDKYQKLLLEFREVMHQSTWRLGWNFFFLFVGLLPLMYSFVWIIGPSNWELTLFHTPTLMLVGSFFSLFVVVALLVKIYRDNLKLDALKNQYLIQLNAIKPNPDKDKSQL	-
MsH-30jul19-C5	MsH-30jul19-138	MsH-30jul19-C5-cds271	MsH-30jul19-C5-cds271|MsH-30jul19-C5	SucC Succinyl-CoA synthetase, beta subunit	MGSTLNIHEYQAKELLRKFEVPTPDGQIVGTSDEALAVTKSFGGTAILKAQVHAGGRGKAGGVKFAKTPQEAKALFDSIMGMTLISPQTGPQGKIVKKVYLSNPVDIDREFYLSLLVDRKTGRVAVIASKEGGVEIEKVAHETPEKILTFTIDPALGLTGFQIRRLLALYGLDSSQMKSLKSFCTSLYELFLNSDCSLIEINPLVVTKQGALIALDAKMSIDDNSLGRHPELLAYRDIDEEVAEEIEASKYGLNFIKLDGSIGCMVNGAGLAMATMDIIHFYGSSPANFLDVGGGASEDAVKNAFRIILQDSQVKAVLVNIFGGIMRCDIVASGIVKATKEMDLKVPVVVRLEGTNVDLGKEILIKSGLNLIVADNLRDAAEKVVKAAKGNHG	K01903	sucC succinyl-CoA synthetase beta subunit [EC: 6.2.1.5]
MsH-30jul19-C5	MsH-30jul19-138	MsH-30jul19-C5-cds272	MsH-30jul19-C5-cds272|MsH-30jul19-C5	COG5524 Bacteriorhodopsin	MLSSHDLVSSSYSFAIACFGAATVFLFLQRQQVASQYRTAVTISGIVTLIACYHYSRIAYDYSLGRSVDLYRYVDWLLTVPLLLIEFILALRLSENETRWKSFLLSVLALSMIVFGYFGEIAPASSSDALKFFILSCIPFLAIIYQLFFGLSKAISAQPASSKSLIANARNLIAITWLFYPIVYALRFKGFDPGSPSIQLGYTLADIIAKAGLGIMIYSVSMRKTSSGN	K04643	SOP sensory rhodopsin
MsH-30jul19-C5	MsH-30jul19-138	MsH-30jul19-C5-cds273	MsH-30jul19-C5-cds273|MsH-30jul19-C5	IspA Geranylgeranyl pyrophosphate synthase	MNIITTTSIFESIREDLLRVEIELSSILTHNKIEVVDKFSSHILNTSGKRLRPALLLLSAKSFNVSSEVAVKFACVFELIHTATLIHDDVIDHSSTRRGSRTLNALWGDTLTVLFGDLLYLRAMSSAIEGRNWKMMEVLSGVTSKVIEGELLQHDHLFDIHLDREQYFDILERKTALLFAACCKSGAILSGASSQTVQDFENYGLHLGRAFQLIDDLLDYSSTATELGKPVFTDLKEGKLTLPLLLLKDANPQIAQAIIEDFWSVNSTQLTIDSAGSHLRTLLHQHQALDQTYDIAKKETEKAVAILNNPAYEGESFHFFRLLPNLLLDRLK	K02523	ispB octaprenyl-diphosphate synthase [EC: 2.5.1.90]
MsH-30jul19-C5	MsH-30jul19-138	MsH-30jul19-C5-cds274	MsH-30jul19-C5-cds274|MsH-30jul19-C5	putative nucleotide-binding protein	MASECSFDVVSKVDFQEVKNATEHALKEIKQRYDFKGSISNIELSGTDKIILTSDDEIKLKAVIDVLQSKLFKRGVSIRSLTYGKIQQASKGTVRQEINISQGIAQDKAKIFVNGIKEKKFKVQVSIQGDQLRISGKDKDALQEVIAFIRQEQNRANIDIQIVNLRG	K09767	yajQ cyclic-di-GMP-binding protein
MsH-30jul19-C5	MsH-30jul19-138	MsH-30jul19-C5-cds275	MsH-30jul19-C5-cds275|MsH-30jul19-C5	IlvA Threonine dehydratase	MNNGLIEINKAHERISSFICRTPLLETEIHLKNRTQKLLLKLEYLQIGGSFKSRGALNKVATTPASTLVAFSGGNHGIGVAYAARCFNKRAIIYLPSWAPALKKNIIESFGAELRILDDPMHLIYEKAIAFAQQNTATFIHPYDDLDVIYGAGTIGLELDHSLRPDRWLVGVGGGGLISGLTLALPTQKVLPVESLLCPSLHEAQLNNHPVLVTSSGIAQSGLGAPSIGQYNWDIISQKSHPVMRVSDEMIQSAQNWLWNHCRILSEPSGATALAALFDDSWQFSTDPVGVILCGANTAEMPS	K01754	E4.3.1.19 ilvA tdcB threonine dehydratase [EC: 4.3.1.19]
MsH-30jul19-C5	MsH-30jul19-138	MsH-30jul19-C5-cds276	MsH-30jul19-C5-cds276|MsH-30jul19-C5	Udk Uridine kinase	MLSGDSTMNIGPWLIGIVGGSGSGKTSVAKALFQKLKEEGVSPTLLDLDAYYNPKEVNKNKFAPDPINYDHPKALDVELMANHLSQLKLGQAIEKPLYDFTVSDRKGWDAPMSAKEVVILEGLLLFALPEIRSQLDVKVFVDTDPDIRLIRRLNRDMNERKRTFDSVIRQYEFSVRPMHLEFVEPSKRWADIIIPVGVENVTALDMLFHHVLARIKK	K00876	udk UCK uridine kinase [EC: 2.7.1.48]
MsH-30jul19-C5	MsH-30jul19-138	MsH-30jul19-C5-cds277	MsH-30jul19-C5-cds277|MsH-30jul19-C5	Type II secretion system protein GspG, C-terminal	MLIAILGCSSGTAKLLLSQSRTLINENQYLAAQVLLNGIITDYPNTEEATKAKAELFFVNKRLEKDFDNRMLETKRSITRIVSAIERYRSDKKKLPATLNDLYPQYLNPIPLDAWKHPFFYTLNAVSQEFSYQVFSMGAEAKPIPHNLLDPSLTSHSISLNKP	-
MAG	TH-08apr19
TH-08apr19-C405	TH-08apr19-142	TH-08apr19-C405-cds38	TH-08apr19-C405-cds38|TH-08apr19-C405	COG0731 Fe-S oxidoreductases	MPNSRLKAHEDHRREWREFDYAYPVLSRRSKGISLGVNLNPDKICNFDCVYCEVDRNTPGKRSDISISQITDEVIELLDLIDQKNLYNAPPFIGIPDHLRRLNDIAFSGDGEPTTCLELPLVVQKIVSILKSRNDSSTKLILITDSSNLLAPHVVEALGIMMPNRGEIWAKLDAGTDEYYKEINRTHIPLGKILRNIEITSQQWPVTIQSLFLKWKGLGPSREEINSFANHLQRFVASGSKIQTLQIYTVARPTPELAATALTLSELILIKEWVLDKVPTLSIELYEGNA	-
TH-08apr19-C405	TH-08apr19-142	TH-08apr19-C405-cds39	TH-08apr19-C405-cds39|TH-08apr19-C405	COG1607 Acyl-CoA hydrolase	MLIKREMALDQDIGLNGALFGGDMMSHMDQTAGITASLVSYNRRFVTRKVSELIFHSPVRPGDIMEFYAHVTHMGTTSITVTLKVKVYQPISDKRKDVTSGEFVMVAVDEGLKPEPILWKKEMIDKCNKPDEFDA	K10806	yciA acyl-CoA thioesterase YciA [EC: 3.1.2.-]
TH-08apr19-C405	TH-08apr19-142	TH-08apr19-C405-cds40	TH-08apr19-C405-cds40|TH-08apr19-C405	SucD Succinyl-CoA synthetase, alpha subunit	MSVLVTPSTRLIVQGITGKEGLFHAKGCRDYGTLVVGGVTPGKGGTSIDGFDVYNSVEEAIAKSSANASMIFVPPLFAADAILESLYAGIELIVCVTEGIPVLDMVKVKRSLSDFPKSRLIGPNCPGVISPGIGKIGIMPGPIHKQGHIGVVSRSGTLTYEAVGQLSALGIGQSTCIGIGGDPVNGTSHIDALSLFAEDDDTHAVIMIGEIGGTAEEEAAEWIKKSFKKPVVAFIAGQSAPPGRKMGHAGAIISGGAGTALSKMEALRVAGVHVIESPAELGSTLQSLI	K01902	sucD succinyl-CoA synthetase alpha subunit [EC: 6.2.1.5]
TH-08apr19-C405	TH-08apr19-142	TH-08apr19-C405-cds41	TH-08apr19-C405-cds41|TH-08apr19-C405	hypothetical protein	MVDHDSDKYQKLLLEFREVMHQSTWRLGWNFFFLFVGLLPLMYSFVWIIGPSNWELTLFHTPTLMLVGSFFSLFVVVALLVKIYRDNLKLDALKNQYLIQLNAIKPNPDKDKSEL	-
TH-08apr19-C405	TH-08apr19-142	TH-08apr19-C405-cds42	TH-08apr19-C405-cds42|TH-08apr19-C405	SucC Succinyl-CoA synthetase, beta subunit	MGSTLNIHEYQAKELLRKFKVPTPDGQIVGTSDEALAVTKSFGGTAILKAQVHAGGRGKAGGVKFAKTPQEAKALFDSIMGMTLISPQTGPQGKIVKKVYLSNPVDIDREFYLSLLVDRKTGRVAVIASKEGGVEIEKVAHETPEKILTFTIDPALGLTGFQIRRLLALYGLDSSQMKSLKSFCTSLYELFLNSDCSLIEINPLVVTKQGALIALDAKMSIDDNSLGRHPELLAYRDIDEEVAEEIEASKYGLNFIKLDGSIGCMVNGAGLAMATMDIIHFYGSSPANFLDVGGGASEDAVKNAFRIILQDSQVKAVLVNIFGGIMRCDIVASGIVKATKEMDLKVPVVVRLEGTNVDLGKEILIKSGLNLIVADNLRDAAEKVVKAAKGNHG	K01903	sucC succinyl-CoA synthetase beta subunit [EC: 6.2.1.5]
TH-08apr19-C405	TH-08apr19-142	TH-08apr19-C405-cds43	TH-08apr19-C405-cds43|TH-08apr19-C405	COG5524 Bacteriorhodopsin	MLSSHDLVSSSYSFAIACFGAATVFLFLQRQQVASQYRTAVTISGIVTLIACYHYSRIAYDYSLGRSVDLYRYVDWLLTVPLLLIEFILALRLSENETRWKSFLLSVLALSMIVFGYFGEIAPASSSDALKFFILSCIPFLAIIYQLFFGLSKAISAQPASSKSLIANARNLIAITWLFYPIVYALRFKGFDPGSPSIQLGYTLADIIAKAGLGIMIYSVSMRKTSSGN	K04643	SOP sensory rhodopsin
TH-08apr19-C405	TH-08apr19-142	TH-08apr19-C405-cds44	TH-08apr19-C405-cds44|TH-08apr19-C405	IspA Geranylgeranyl pyrophosphate synthase	MNIITTTSIFESIREDLLRVEIELSSILTHNKIEVVDKFSSHILNTSGKRLRPALLLLSAKSFNVSSEVAVKFACVFELIHTATLIHDDVIDHSSTRRGSRTLNALWGDTLTVLFGDLLYLRAMSSAIEGRNWKMMEVLSGVTSKVIEGELLQHDHLFDIHLDREQYFDILERKTALLFAACCKSGAILSGASSQTVQDFENYGLHLGRAFQLIDDLLDYSSTATELGKPVFTDLKEGKLTLPLLLLKDANPQIAQALIEDFWSVNSTQLTIDSAGSHLRTLLHQHQALDQTYDIAKKETEKAVAILNNPAYEGESFHFFRLLPNLLLDRLK	K02523	ispB octaprenyl-diphosphate synthase [EC: 2.5.1.90]
TH-08apr19-C405	TH-08apr19-142	TH-08apr19-C405-cds45	TH-08apr19-C405-cds45|TH-08apr19-C405	putative nucleotide-binding protein	MASECSFDVVSKVDFQEVKNATEHALKEIKQRYDFKGSISNIELSGTDKIILTSDDEIKLKAVIDVLQSKLFKRGVSIRSLTYGKIQQASKGTVRQEINISQGIAQDKAKIFVNGIKEKKFKVQVSIQGDQLRISGKDKDALQEVIAFIRQEQNRANIDIQIVNLRG	K09767	yajQ cyclic-di-GMP-binding protein
TH-08apr19-C405	TH-08apr19-142	TH-08apr19-C405-cds46	TH-08apr19-C405-cds46|TH-08apr19-C405	IlvA Threonine dehydratase	MNNGLIEINKAHERISSFIRRTPLLETEIHLKNRTQKLLLKLEYLQIGGSFKSRGALNKVATTPASTLVAFSGGNHGIGVAYAARCFNKRAIIYLPSWAPPLKKNIIESFGAELRILDDPMHLIYEKAIAFAQQNTATFIHPYDDLDVIYGAGTIGLELDHSLRPDRWLVGVGGGGLISGLTLALPTQKVLPVESLLCPSLHEAQLNNHPVLVTSSGIAQSGLGAPSIGQYNWDIISQKSHPVMRVSDEMIQSAQNWLWNHCRILSEPSGATALAALFDDSWQFSTDPVGVILCGANTAEMPS	K01754	E4.3.1.19 ilvA tdcB threonine dehydratase [EC: 4.3.1.19]
TH-08apr19-C405	TH-08apr19-142	TH-08apr19-C405-cds47	TH-08apr19-C405-cds47|TH-08apr19-C405	Udk Uridine kinase	MLSGDSTMNIGPWLIGIVGGSGSGKTSVAKALFQKLKEEGVSPTLLDLDAYYNPKEVNKNKFAPDPINYDHPKALDVELMANHLSQLKLGQAIEKPLYDFTVSDRKGWDAPMSAKEVVILEGLLLFALPEIRSQLDVKVFVDTDPDIRLIRRLNRDMNERKRTFDSVIRQYEFSVRPMHLEFVEPSKRWADIIIPVGVENVTALDMLFHHVLARIKK	K00876	udk UCK uridine kinase [EC: 2.7.1.48]
TH-08apr19-C405	TH-08apr19-142	TH-08apr19-C405-cds48	TH-08apr19-C405-cds48|TH-08apr19-C405	Type II secretion system protein GspG, C-terminal	MSTLVLIAILGCSSGTAKLLLSQSRTLINENQYLAAQVLLNGIITDYPNTEEATKAKAELFFVNKRLEKDFDNRMLETKRSITRIVSAIERYRSDKKKLPATLNDLYPQYLNPIPLDAWKHPFFYTLNAVSQEFSYQVFSMGAEAKPIPHNLLDPSLTSHSISLNKP	-
MAG	TH-11nov19
TH-11nov19-C543	TH-11nov19-25	TH-11nov19-C543-cds39	TH-11nov19-C543-cds39|TH-11nov19-C543	COG0731 Fe-S oxidoreductases	MPNSRLKAHEDHRREWREFDYAYPVLSRRSKGISLGVNLNPDKICNFDCVYCEVDRNTPGKRSDISISQITDEVIELLDLIDQKNLYNAPPFIGIPDHLRRLNDIAFSGDGEPTTCLELPLVVQKIVSILKSRNDSSTKLILITDSSNLLAPHVVEALGIMMPNRGEIWAKLDAGTDEYYKEINRTHIPLGKILRNIEITSQQWPVTIQSLFLKWKGLGPSREEINSFANHLQRFVASGSKIQTLQIYTVARPTPELAATALTLSELILIKEWVLDKVPTLSIELYEGNA	-
TH-11nov19-C543	TH-11nov19-25	TH-11nov19-C543-cds40	TH-11nov19-C543-cds40|TH-11nov19-C543	COG1607 Acyl-CoA hydrolase	MLIKREMALDQDIGLNGALFGGDMMSHMDQTAGITASLVSYNRRFVTRKVSELIFHSPVRPGDIMEFYAHVTHMGTTSITVTLKVKVYQPISDKRKDVTSGEFVMVAVDEGLKPEPILWKKEMIDKCNKPDEFDA	K10806	yciA acyl-CoA thioesterase YciA [EC: 3.1.2.-]
TH-11nov19-C543	TH-11nov19-25	TH-11nov19-C543-cds41	TH-11nov19-C543-cds41|TH-11nov19-C543	SucD Succinyl-CoA synthetase, alpha subunit	MSVLVTPSTRLIVQGITGKEGLFHAKGCRDYGTLVVGGVTPGKGGTSIDGFDVYNSVEEAIAKSSANASMIFVPPLFAADAILESLYAGIELIVCVTEGIPVLDMVKVKRSLSDFPKSRLIGPNCPGVISPGIGKIGIMPGPIHKQGHIGVVSRSGTLTYEAVGQLSALGIGQSTCIGIGGDPVNGTSHIDALSLFAEDDDTHAVIMIGEIGGTAEEEAAEWIKKSFKKPVVAFIAGQSAPPGRKMGHAGAIISGGAGTALSKMEALRVAGVHVIESPAELGSTLQSLI	K01902	sucD succinyl-CoA synthetase alpha subunit [EC: 6.2.1.5]
TH-11nov19-C543	TH-11nov19-25	TH-11nov19-C543-cds42	TH-11nov19-C543-cds42|TH-11nov19-C543	hypothetical protein	MVDHDSDKYQKLLLEFREVMHQSTWRLGWNFFFLFVGLLPLMYSFVWIIGPSNWELTLFHTPTLMLVGSFFSLFVVVALLVKIYRDNLKLDALKNQYLIQLNAIKPNPDKDKSEL	-
TH-11nov19-C543	TH-11nov19-25	TH-11nov19-C543-cds43	TH-11nov19-C543-cds43|TH-11nov19-C543	SucC Succinyl-CoA synthetase, beta subunit	MGSTLNIHEYQAKELLRKFKVPTPDGQIVGTSDEALAVTKSFGGTAILKAQVHAGGRGKAGGVKFAKTPQEAKALFDSIMGMTLISPQTGPQGKIVKKVYLSNPVDIDREFYLSLLVDRKTGRVAVIASKEGGVEIEKVAHETPEKILTFTIDPALGLTGFQIRRLLALYGLDSSQMKSLKSFCTSLYELFLNSDCSLIEINPLVVTKQGALIALDAKMSIDDNSLGRHPELLAYRDIDEEVAEEIEASKYGLNFIKLDGSIGCMVNGAGLAMATMDIIHFYGSSPANFLDVGGGASEDAVKNAFRIILQDSQVKAVLVNIFGGIMRCDIVASGIVKATKEMDLKVPVVVRLEGTNVDLGKEILIKSGLNLIVADNLRDAAEKVVKAAKGNHG	K01903	sucC succinyl-CoA synthetase beta subunit [EC: 6.2.1.5]
TH-11nov19-C543	TH-11nov19-25	TH-11nov19-C543-cds44	TH-11nov19-C543-cds44|TH-11nov19-C543	COG5524 Bacteriorhodopsin	MLSSHDLVSSSYSFAIACFGAATVFLFLQRQQVASQYRTAVTISGIVTLIACYHYSRIAYDYSLGRSVDLYRYVDWLLTVPLLLIEFILALRLSENETRWKSFLLSVLALSMIVFGYFGEIAPASSSDALKFFILSCIPFLAIIYQLFFGLSKAISAQPASSKSLIANARNLIAITWLFYPIVYALRFKGFDPGSPSIQLGYTLADIIAKAGLGIMIYSVSMRKTSSGN	K04643	SOP sensory rhodopsin
TH-11nov19-C543	TH-11nov19-25	TH-11nov19-C543-cds45	TH-11nov19-C543-cds45|TH-11nov19-C543	IspA Geranylgeranyl pyrophosphate synthase	MNIITTTSIFESIREDLLRVEIELSSILTHNKIEVVDKFSSHILNTSGKRLRPALLLLSAKSFNVSSEVAVKFACVFELIHTATLIHDDVIDHSSTRRGSRTLNALWGDTLTVLFGDLLYLRAMSSAIEGRNWKMMEVLSGVTSKVIEGELLQHDHLFDIHLDREQYFDILERKTALLFAACCKSGAILSGASSQTVQDFENYGLHLGRAFQLIDDLLDYSSTATELGKPVFTDLKEGKLTLPLLLLKDANPQIAQALIEDFWSVNSTQLTIDSAGSHLRTLLHQHQALDQTYDIAKKETEKAVAILNNPAYEGESFHFFRLLPNLLLDRLK	K02523	ispB octaprenyl-diphosphate synthase [EC: 2.5.1.90]
TH-11nov19-C543	TH-11nov19-25	TH-11nov19-C543-cds46	TH-11nov19-C543-cds46|TH-11nov19-C543	putative nucleotide-binding protein	MASECSFDVVSKVDFQEVKNATEHALKEIKQRYDFKGSISNIELSGTDKIILTSDDEIKLKAVIDVLQSKLFKRGVSIRSLTYGKIQQASKGTVRQEINISQGIAQDKAKIFVNGIKEKKFKVQVSIQGDQLRISGKDKDALQEVIAFIRQEQNRANIDIQIVNLRG	K09767	yajQ cyclic-di-GMP-binding protein
TH-11nov19-C543	TH-11nov19-25	TH-11nov19-C543-cds47	TH-11nov19-C543-cds47|TH-11nov19-C543	IlvA Threonine dehydratase	MNNGLIEINKAHERISSFIRRTPLLETEIHLKNRTQKLLLKLEYLQIGGSFKSRGALNKVATTPASTLVAFSGGNHGIGVAYAARCFNKRAIIYLPSWAPPLKKNIIESFGAELRILDDPMHLIYEKAIAFAQQNTATFIHPYDDLDVIYGAGTIGLELDHSLRPDRWLVGVGGGGLISGLTLALPTQKVLPVESLLCPSLHEAQLNNHPVLVTSSGIAQSGLGAPSIGQYNWDIISQKSHPVMRVSDEMIQSAQNWLWNHCRILSEPSGATALAALFDDSWQFSTDPVGVILCGANTAEMPS	K01754	E4.3.1.19 ilvA tdcB threonine dehydratase [EC: 4.3.1.19]
TH-11nov19-C543	TH-11nov19-25	TH-11nov19-C543-cds48	TH-11nov19-C543-cds48|TH-11nov19-C543	Udk Uridine kinase	MLSGDSTMNIGPWLIGIVGGSGSGKTSVAKALFQKLKEEGVSPTLLDLDAYYNPKEVNKNKFAPDPINYDHPKALDVELMANHLSQLKLGQAIEKPLYDFTVSDRKGWDAPMSAKEVVILEGLLLFALPEIRSQLDVKVFVDTDPDIRLIRRLNRDMNERKRTFDSVIRQYEFSVRPMHLEFVEPSKRWADIIIPVGVENVTALDMLFHHVLARIKK	K00876	udk UCK uridine kinase [EC: 2.7.1.48]
TH-11nov19-C543	TH-11nov19-25	TH-11nov19-C543-cds49	TH-11nov19-C543-cds49|TH-11nov19-C543	Type II secretion system protein GspG, C-terminal	MSTLVLIAILGCSSGTAKLLLSQSRTLINENQYLAAQVLLNGIITDYPNTEEATKAKAELFFVNKRLEKDFDNRMLETKRSITRIVSAIERYRSDKKKLPATLNDLYPQYLNPIPLDAWKHPFFYTLNAVSQEFSYQVFSMGAEAKPIPHNLLDPSLTSHSISLNKP	-
MAG	TrE-25oct19
TrE-25oct19-C1	TrE-25oct19-138	TrE-25oct19-C1-cds61	TrE-25oct19-C1-cds61|TrE-25oct19-C1	Type II secretion system protein GspG, C-terminal	MSTLVLIAILGCSSGTAKLLLSQSRTLINENQYLAAQVLLNGIITDYPNTEEATKAKAELFFVNKRLEKDFDNRMLETKRSITRIVSAIERYRSDKKKLPATLNDLYPQYLNPIPLDAWKHPFFYTLNAVSQEFSYQVFSMGAEAKPIPHNLLDPSLTSHSISLNKP	-
TrE-25oct19-C1	TrE-25oct19-138	TrE-25oct19-C1-cds62	TrE-25oct19-C1-cds62|TrE-25oct19-C1	Udk Uridine kinase	MLSGDSTMNIGPWLIGIVGGSGSGKTSVAKALFQKLKEEGVSPTLLDLDAYYNPKEVNKNKFAPDPINYDHPKALDVELMANHLSQLKLGQAIEKPLYDFTVSDRKGWDAPMSAKEVVILEGLLLFALPEIRSQLDVKVFVDTDPDIRLIRRLNRDMNERKRTFDSVIRQYEFSVRPMHLEFVEPSKRWADIIIPVGVENVTALDMLFHHVLARIKK	K00876	udk UCK uridine kinase [EC: 2.7.1.48]
TrE-25oct19-C1	TrE-25oct19-138	TrE-25oct19-C1-cds63	TrE-25oct19-C1-cds63|TrE-25oct19-C1	IlvA Threonine dehydratase	MNNGLIEINKAHERISSFIRRTPLLETEIHLKNRTQKLLLKLEYLQIGGSFKSRGALNKVATTPASTLVAFSGGNHGIGVAYAARCFNKRAIIYLPSWAPPLKKNIIESFGAELRILDDPMHLIYEKAIAFAQQNTATFIHPYDDLDVIYGAGTIGLELDHSLRPDRWLVGVGGGGLISGLTLALPTQKVLPVESLLCPSLHEAQLNNHPVLVTSSGIAQSGLGAPSIGQYNWDIISQKSHPVMRVSDEMIQSAQNWLWNHCRILSEPSGATALAALFDDSWQFSTDPVGVILCGANTAEMPS	K01754	E4.3.1.19 ilvA tdcB threonine dehydratase [EC: 4.3.1.19]
TrE-25oct19-C1	TrE-25oct19-138	TrE-25oct19-C1-cds64	TrE-25oct19-C1-cds64|TrE-25oct19-C1	putative nucleotide-binding protein	MASECSFDVVSKVDFQEVKNATEHALKEIKQRYDFKGSISNIELSGTDKIILTSDDEIKLKAVIDVLQSKLFKRGVSIRSLTYGKIQQASKGTVRQEINISQGIAQDKAKIFVNGIKEKKFKVQVSIQGDQLRISGKDKDALQEVIAFIRQEQNRANIDIQIVNLRG	K09767	yajQ cyclic-di-GMP-binding protein
TrE-25oct19-C1	TrE-25oct19-138	TrE-25oct19-C1-cds65	TrE-25oct19-C1-cds65|TrE-25oct19-C1	IspA Geranylgeranyl pyrophosphate synthase	MNIITTTSIFESIREDLLRVEIELSSILTHNKIEVVDKFSSHILNTSGKRLRPALLLLSAKSFNVSSEVAVKFACVFELIHTATLIHDDVIDHSSTRRGSRTLNALWGDTLTVLFGDLLYLRAMSSAIEGRNWKMMEVLSGVTSKVIEGELLQHDHLFDIHLDREQYFDILERKTALLFAACCKSGAILSGASSQTVQDFENYGLHLGRAFQLIDDLLDYSSTATELGKPVFTDLKEGKLTLPLLLLKDANPQIAQALIEDFWSVNSTQLTIDSAGSHLRTLLHQHQALDQTYDIAKKETEKAVAILNNPAYEGESFHFFRLLPNLLLDRLK	K02523	ispB octaprenyl-diphosphate synthase [EC: 2.5.1.90]
TrE-25oct19-C1	TrE-25oct19-138	TrE-25oct19-C1-cds66	TrE-25oct19-C1-cds66|TrE-25oct19-C1	COG5524 Bacteriorhodopsin	MLSSHDLVSSSYSFAIACFGAATVFLFLQRQQVASQYRTAVTISGIVTLIACYHYSRIAYDYSLGRSVDLYRYVDWLLTVPLLLIEFILALRLSENETRWKSFLLSVLALSMIVFGYFGEIAPASSSDALKFFILSCIPFLAIIYQLFFGLSKAISAQPASSKSLIANARNLIAITWLFYPIVYALRFKGFDPGSPSIQLGYTLADIIAKAGLGIMIYSVSMRKTSSGN	K04643	SOP sensory rhodopsin
TrE-25oct19-C1	TrE-25oct19-138	TrE-25oct19-C1-cds67	TrE-25oct19-C1-cds67|TrE-25oct19-C1	SucC Succinyl-CoA synthetase, beta subunit	MGSTLNIHEYQAKELLRKFKVPTPDGQIVGTSDEALAVTKSFGGTAILKAQVHAGGRGKAGGVKFAKTPQEAKALFDSIMGMTLISPQTGPQGKIVKKVYLSNPVDIDREFYLSLLVDRKTGRVAVIASKEGGVEIEKVAHETPEKILTFTIDPALGLTGFQIRRLLALYGLDSSQMKSLKSFCTSLYELFLNSDCSLIEINPLVVTKQGALIALDAKMSIDDNSLGRHPELLAYRDIDEEVAEEIEASKYGLNFIKLDGSIGCMVNGAGLAMATMDIIHFYGSSPANFLDVGGGASEDAVKNAFRIILQDSQVKAVLVNIFGGIMRCDIVASGIVKATKEMDLKVPVVVRLEGTNVDLGKEILIKSGLNLIVADNLRDAAEKVVKAAKGNHG	K01903	sucC succinyl-CoA synthetase beta subunit [EC: 6.2.1.5]
TrE-25oct19-C1	TrE-25oct19-138	TrE-25oct19-C1-cds68	TrE-25oct19-C1-cds68|TrE-25oct19-C1	hypothetical protein	MVDHDSDKYQKLLLEFREVMHQSTWRLGWNFFFLFVGLLPLMYSFVWIIGPSNWELTLFHTPTLMLVGSFFSLFVVVALLVKIYRDNLKLDALKNQYLIQLNAIKPNPDKDKSQL	-
TrE-25oct19-C1	TrE-25oct19-138	TrE-25oct19-C1-cds69	TrE-25oct19-C1-cds69|TrE-25oct19-C1	SucD Succinyl-CoA synthetase, alpha subunit	MSVLVTPSTRLIVQGITGKEGLFHAKGCRDYGTLVVGGVTPGKGGTSIDGFDVYNSVEEATAKSSANASMIFVPPLFAADAILESLYAGIELIVCVTEGIPVLDMVKVKRSLSDFPKSRLIGPNCPGVISPGIGKIGIMPGPIHKQGHIGVVSRSGTLTYEAVGQLSALGIGQSTCIGIGGDPVNGTSHIDALSLFAEDDDTHAVIMIGEIGGTAEEEAAEWIKKSFKKPVVAFIAGQSAPPGRKMGHAGAIISGGAGTALSKMEALRVAGVHVIESPAELGSTLQSLI	K01902	sucD succinyl-CoA synthetase alpha subunit [EC: 6.2.1.5]
TrE-25oct19-C1	TrE-25oct19-138	TrE-25oct19-C1-cds70	TrE-25oct19-C1-cds70|TrE-25oct19-C1	COG1607 Acyl-CoA hydrolase	MLIKREMALDQDIGLNGALFGGDMMSHMDQTAGITASLVSYNRRFVTRKVSELIFHSPVRPGDIMEFYAHVTHMGTTSITVTLKVKVYQPISDKRKDVTSGEFVMVAVDEGLKPEPILWKKEMIDKCNKPDEFDA	K10806	yciA acyl-CoA thioesterase YciA [EC: 3.1.2.-]
TrE-25oct19-C1	TrE-25oct19-138	TrE-25oct19-C1-cds71	TrE-25oct19-C1-cds71|TrE-25oct19-C1	COG0731 Fe-S oxidoreductases	MPNSRLKAHEDHRREWREFDYAYPVLSRRSKGISLGVNLNPDKICNFDCVYCEVDRNTPGKRSDISISQITDEVIELLDLIDQKNLYNAPPFIGIPDHLRRLNDIAFSGDGEPTTCLELPLVVQKIVSILKSRNDSSTKLILITDSSNLLAPHVVEALGIMMPNRGEIWAKLDAGTDEYYKEINRTHIPLGKILRNIEITSQQWPVTIQSLFLKWKGLGPSREEINSFANHLQRFVASGSKIQTLQIYTVARPTPELAATALTLSELILIKEWVLDKVPTLSIELYEGNA	-
MAG	TrH-03may19
TrH-03may19-C261	TrH-03may19-70	TrH-03may19-C261-cds32	TrH-03may19-C261-cds32|TrH-03may19-C261	Type II secretion system protein GspG, C-terminal	MSTLVLIAILGCSSGTAKLLLSQSRTLINENQYLAAQVLLNGIITDYPNTEEATKAKAELFFVNKRLEKDFDNRMLETKRSITRIVSAIERYRSDKKKLPATLNDLYPQYLNPIPLDAWKHPFFYTLNAVSQEFSYQVFSMGAEAKPIPHNLLDPSLTSHSISLNKP	-
TrH-03may19-C261	TrH-03may19-70	TrH-03may19-C261-cds33	TrH-03may19-C261-cds33|TrH-03may19-C261	Udk Uridine kinase	MLSGDSTMNIGPWLIGIVGGSGSGKTSVAKALFQKLKEEGVSPTLLDLDAYYNPKEVNKNKFAPDPINYDHPKALDVELMANHLSQLKLGQAIEKPLYDFTVSDRKGWDAPMSAKEVVILEGLLLFALPEIRSQLDVKVFVDTDPDIRLIRRLNRDMNERKRTFDSVIRQYEFSVRPMHLEFVEPSKRWADIIIPVGVENVTALDMLFHHVLARIKK	K00876	udk UCK uridine kinase [EC: 2.7.1.48]
TrH-03may19-C261	TrH-03may19-70	TrH-03may19-C261-cds34	TrH-03may19-C261-cds34|TrH-03may19-C261	IlvA Threonine dehydratase	MNNGLIEINKAHERISSFIRRTPLLETEIHLKNRTQKLLLKLEYLQIGGSFKSRGALNKVATTPASTLVAFSGGNHGIGVAYAARCFNKRAIIYLPSWAPPLKKNIIESFGAELRILDDPMHLIYEKAIAFAQQNTATFIHPYDDLDVIYGAGTIGLELDHSLRPDRWLVGVGGGGLISGLTLALPTQKVLPVESLLCPSLHEAQLNNHPVLVTSSGIAQSGLGAPSIGQYNWDIISQKSHPVMRVSDEMIQSAQNWLWNHCRILSEPSGATALAALFDDSWQFSTDPVGVILCGANTAEMPS	K01754	E4.3.1.19 ilvA tdcB threonine dehydratase [EC: 4.3.1.19]
TrH-03may19-C261	TrH-03may19-70	TrH-03may19-C261-cds35	TrH-03may19-C261-cds35|TrH-03may19-C261	putative nucleotide-binding protein	MASECSFDVVSKVDFQEVKNATEHALKEIKQRYDFKGSISNIELSGTDKIILTSDDEIKLKAVIDVLQSKLFKRGVSIRSLTYGKIQQASKGTVRQEINISQGIAQDKAKIFVNGIKEKKFKVQVSIQGDQLRISGKDKDALQEVIAFIRQEQNRANIDIQIVNLRG	K09767	yajQ cyclic-di-GMP-binding protein
TrH-03may19-C261	TrH-03may19-70	TrH-03may19-C261-cds36	TrH-03may19-C261-cds36|TrH-03may19-C261	IspA Geranylgeranyl pyrophosphate synthase	MNIITTTSIFESIREDLLKVEIELSSILTHNKIEVVDKFSSHILNTSGKRLRPALLLLSAKSFNVSSEVAVKFACVFELIHTATLIHDDVIDHSSTRRGSRTLNALWGDTLTVLFGDLLYLRAMSSAIEGRNWKMMEVLSGVTSKVIEGELLQHDHLFDIHLDREQYFDILERKTALLFAACCKSGAILSGASSQTVQDFENYGLHLGRAFQLIDDLLDYSSTATELGKPVFTDLKEGKLTLPLLLLKDANPQIAQAIIEDFWSVNSTQLTIDSAGSHLRTLLHQHQALDQTYDIAKKETEKAVAILNNPAYEGESFHFFRLLPNLLLDRLK	K02523	ispB octaprenyl-diphosphate synthase [EC: 2.5.1.90]
TrH-03may19-C261	TrH-03may19-70	TrH-03may19-C261-cds37	TrH-03may19-C261-cds37|TrH-03may19-C261	COG5524 Bacteriorhodopsin	MLSSHDLVSSSYSFAIACFGAATVFLFLQRQQVASQYRTAVTISGIVTLIACYHYSRIAYDYSLGRSVDLYRYVDWLLTVPLLLIEFILALRLSENETRWKSFLLSVLALSMIVFGYFGEIAPASSSDALKFFILSCIPFLAIIYQLFFGLSKAISAQPASSKSLIANARNLIAITWLFYPIVYALRFKGFDPGSPSIQLGYTLADIIAKAGLGIMIYSVSMRKTSSGN	K04643	SOP sensory rhodopsin
TrH-03may19-C261	TrH-03may19-70	TrH-03may19-C261-cds38	TrH-03may19-C261-cds38|TrH-03may19-C261	SucC Succinyl-CoA synthetase, beta subunit	MGSTLNIHEYQAKELLRKFKVPTPDGQIVGTSDEALAVTKSFGGTAILKAQVHAGGRGKAGGVKFAKTPQEAKALFDSIMGMTLISPQTGPQGKIVKKVYLSNPVDIDREFYLSLLVDRKTGRVAVIASKEGGVEIEKVAHETPEKILTFTIDPALGLTGFQIRRLLALYGLDSSQMKSLKSFCTSLYELFLNSDCSLIEINPLVVTKQGALIALDAKMSIDDNSLGRHPELLAYRDIDEEVAEEIEASKYGLNFIKLDGSIGCMVNGAGLAMATMDIIHFYGSSPANFLDVGGGASEDAVKNAFRIILQDSQVKAVLVNIFGGIMRCDIVASGIVKATKEMDLKVPVVVRLEGTNVDLGKEILIKSGLNLIVADNLRDAAEKVVKAAKGNHG	K01903	sucC succinyl-CoA synthetase beta subunit [EC: 6.2.1.5]
TrH-03may19-C261	TrH-03may19-70	TrH-03may19-C261-cds39	TrH-03may19-C261-cds39|TrH-03may19-C261	hypothetical protein	MVDHDSDKYQKLLLEFREVMHQSTWRLGWNFFFLFVGLLPLMYSFVWIIGPSNWELTLFHTPTLMLVGSFFSLFVVVALLVKIYRDNLKLDALKNQYLIQLNAIKPNPDKDKSQL	-
TrH-03may19-C261	TrH-03may19-70	TrH-03may19-C261-cds40	TrH-03may19-C261-cds40|TrH-03may19-C261	SucD Succinyl-CoA synthetase, alpha subunit	MSVLVTPSTRLIVQGITGKEGLFHAKGCRDYGTLVVGGVTPGKGGTSIDGFDVYNSVEEAIAKSSANASMIFVPPLFAADAILESLYAGIELIVCVTEGIPVLDMVKVKRSLSDFPKSRLIGPNCPGVISPGIGKIGIMPGPIHKQGHIGVVSRSGTLTYEAVGQLSALGIGQSTCIGIGGDPVNGTSHIDALSLFAEDDDTHAVIMIGEIGGTAEEEAAEWIKKSFKKPVVAFIAGQSAPPGRKMGHAGAIISGGAGTALSKMEALRVAGVHVIESPAELGSTLQSLI	K01902	sucD succinyl-CoA synthetase alpha subunit [EC: 6.2.1.5]
TrH-03may19-C261	TrH-03may19-70	TrH-03may19-C261-cds41	TrH-03may19-C261-cds41|TrH-03may19-C261	COG1607 Acyl-CoA hydrolase	MLIKREMALDQDIGLNGALFGGDMMSHMDQTAGITASLVSYNRRFVTRKVSELIFHSPVRPGDIMEFYAHVTHMGTTSITVTLKVKVYQPISDKRKDVTSGEFVMVAVDEGLKPEPILWKKEMIDKCNKPDEFDA	K10806	yciA acyl-CoA thioesterase YciA [EC: 3.1.2.-]
TrH-03may19-C261	TrH-03may19-70	TrH-03may19-C261-cds42	TrH-03may19-C261-cds42|TrH-03may19-C261	COG0731 Fe-S oxidoreductases	MPNSRLKAHEDHRREWREFDYAYPVLSRRSKGISLGVNLNPDKICNFDCVYCEVDRNTPGKRSDISISQITDEVIELLDLIDQKNLYNAPPFIGIPDHLRRLNDIAFSGDGEPTTCLELPLVVQKIVSILKSRNDSSTKLILITDSSNLLAPHVVEALGIMMPNRGEIWAKLDAGTDEYYKEINRTHIPLGKILRNIEITSQQWPVTIQSLFLKWKGLGPSREEIKSFANHLQRFVASGSKIQTLQIYTVARPTPELAATALTLSELILIKEWVLDKVPTLSIELYEGNA	-
MAG	UppL3-bin-119
UppL3-bin-119-C5	UppL3-bin-119	UppL3-bin-119-C5-cds42	UppL3-bin-119-C5-cds42|UppL3-bin-119-C5	COG0731 Fe-S oxidoreductases	MPNSRLKAHEDHRREWREFDYAYPVLSRRSKGISLGVNLNPDKICNFDCVYCEVDRNTPGKRSDISISQITDEVIELLDLIDQKNLYNAPPFIGIPDHLRRLNDIAFSGDGEPTTCLELPLVVQKIVSILKSRNDSSTKLILITDSSNLLAPHVVEALGTMMPNRGEIWAKLDAGTDEYYKEINRTHIPLGKILRNIEITSQQWPVTIQSLFLKWKGLGPSREEIKSFANHLQRFVASGSKIQTLQIYTVARPTPELAATALTLSELILIKEWVLDEVPTLSIELYEGNA	-
UppL3-bin-119-C5	UppL3-bin-119	UppL3-bin-119-C5-cds43	UppL3-bin-119-C5-cds43|UppL3-bin-119-C5	COG1607 Acyl-CoA hydrolase	MLIKREMALDQDIGLNGALFGGDMMSHMDQTAGITASLVSYNRRFVTRKVSELIFHSPVRPGDIMEFYAHVTHMGTTSITVTLKVKVYQPISDKRKDVTSGEFVMVAVDEGLKPEPILWKKEMIDKCNKPDEFDA	K10806	yciA acyl-CoA thioesterase YciA [EC: 3.1.2.-]
UppL3-bin-119-C5	UppL3-bin-119	UppL3-bin-119-C5-cds44	UppL3-bin-119-C5-cds44|UppL3-bin-119-C5	SucD Succinyl-CoA synthetase, alpha subunit	MSVLVTPSTRLIVQGITGKEGLFHAKGCRDYGTLVVGGVTPGKGGTSIDGFDVYNSVEEAIAKSSANASMIFVPPLFAADAILESLYAGIELIVCVTEGIPVLDMVKVKRSLSDFPKSRLIGPNCPGVISPGIGKIGIMPGPIHKQGHIGVVSRSGTLTYEAVGQLSALGIGQSTCIGIGGDPVNGTSHIDALSLFAEDDDTHAVIMIGEIGGTAEEEAAEWIKKSFKKPVVAFIAGQSAPPGRKMGHAGAIISGGAGTALSKMEALRVAGVHVIESPAELGSTLQSLI	K01902	sucD succinyl-CoA synthetase alpha subunit [EC: 6.2.1.5]
UppL3-bin-119-C5	UppL3-bin-119	UppL3-bin-119-C5-cds45	UppL3-bin-119-C5-cds45|UppL3-bin-119-C5	hypothetical protein	MVDHDSDKYQKLLLEFREVMHQSTWRLGWNFFFLFVGLLPLMYSFVWIIGPSNWELTLFHTPTLMLVGSFFSLFVVVALLVKIYRDNLKLDALKNQYLIQLNAIKPNPDKDKSQL	-
UppL3-bin-119-C5	UppL3-bin-119	UppL3-bin-119-C5-cds46	UppL3-bin-119-C5-cds46|UppL3-bin-119-C5	SucC Succinyl-CoA synthetase, beta subunit	MGSTLNIHEYQAKELLRKFEVPTPDGQIVGTSDEALAVTKSFGGTAILKAQVHAGGRGKAGGVKFAKTPEEAKALFDSIMGMTLISPQTGPQGKIVKKVYLSNPVDIDREFYLSLLVDRKTGRVAVIASKEGGVEIEKVAHETPEKILTFTIDPALGLTGFQIRRLLALYGLDSSQMKSLKSFCTSLYELFLNSDCSLIEINPLVVTKQGALIALDAKMSIDDNSLGRHPELLAYRDIDEEVAEEIEASKYGLNFIKLDGSIGCMVNGAGLAMATMDIIHFYGSSPANFLDVGGGASEDAVKNAFRIILQDSQVKAVLVNIFGGIMRCDIVASGIVKATKEMDLKVPVVVRLEGTNVDLGKEILIKSGLNLIVADNLRDAAEKVVKAAKGNHG	K01903	sucC succinyl-CoA synthetase beta subunit [EC: 6.2.1.5]
UppL3-bin-119-C5	UppL3-bin-119	UppL3-bin-119-C5-cds47	UppL3-bin-119-C5-cds47|UppL3-bin-119-C5	COG5524 Bacteriorhodopsin	MLSSHDLVSSSYSFAIACFGAATVFLFLQRQQVASQYRTAVTISGIVTLIACYHYSRIAYDYSLGRSVDLYRYVDWLLTVPLLLIEFILALRLSENETRWKSFLLSVLALSMIVFGYFGEIAPASSSDALKFFILSCIPFLAIIYQLFFGLSKAISAQPASSKSLIANARNLIAITWLFYPIVYALRFKGFDPGSPSIQLGYTLADIIAKAGLGIMIYSVSMRKTSSGN	K04643	SOP sensory rhodopsin
UppL3-bin-119-C5	UppL3-bin-119	UppL3-bin-119-C5-cds48	UppL3-bin-119-C5-cds48|UppL3-bin-119-C5	IspA Geranylgeranyl pyrophosphate synthase	MNIITTTSIFESIREDLLKVEIELSSILTHNKIEVVDKFSSHILNTSGKRLRPALLLLSAKSFNVSSEVAVKFACVFELIHTATLIHDDVIDHSSTRRGSRTLNALWGDTLTVLFGDLLYLRAMSSAIEGRNWKMMEVLSGVTSKVIEGELLQHDHLFDIHLDREQYFDILERKTALLFAACCKSGAILSGASSQTVQDFENYGLHLGRAFQLIDDLLDYSSTATELGKPVFTDLKEGKLTLPLLLLKDANPQIAQALIEDFWSVNSTQLTIDSAGSHLRTLLHQHQALDQTYDIAKKETEKAVAILNNPAYEGESFHFFRLLPNLLLDRLK	K02523	ispB octaprenyl-diphosphate synthase [EC: 2.5.1.90]
UppL3-bin-119-C5	UppL3-bin-119	UppL3-bin-119-C5-cds49	UppL3-bin-119-C5-cds49|UppL3-bin-119-C5	putative nucleotide-binding protein	MASECSFDVVSKVDFQEVKNATEHALKEIKQRYDFKGSISNIELSGTDKIILTSDDEIKLKAVIDVLQSKLFKRGVSIRSLTYGKIQQASKGTVRQEINISQGIAQDKAKIFVNGIKEKKFKVQVSIQGDQLRISGKDKDALQEVIAFIRQEQNRANIDIQIVNLRG	K09767	yajQ cyclic-di-GMP-binding protein
UppL3-bin-119-C5	UppL3-bin-119	UppL3-bin-119-C5-cds50	UppL3-bin-119-C5-cds50|UppL3-bin-119-C5	IlvA Threonine dehydratase	MNNGLIEINKAHERISSFIRRTPLLETEIHLKNRTQKLLLKLEYLQIGGSFKSRGALNKVATTPASTLVAFSGGNHGIGVAYAARCFNKRAIIYLPSWAPALKKNIIESFGAELRILDDPMHLIYEKAIAFAQQNTATFIHPYDDLDVIYGAGTIGLELDHSLRPDRWLVGVGGGGLISGLTLALPTQKVLPVESLLCPSLHEAQLNNHPVLVTSSGIAQSGLGAPSIGQYNWDIISQKSHPVMRVSDEMIQSAQNWLWNHCRILSEPSGATALAALFDDSWQFSTDPVGVILCGANTAEMPS	K01754	E4.3.1.19 ilvA tdcB threonine dehydratase [EC: 4.3.1.19]
UppL3-bin-119-C5	UppL3-bin-119	UppL3-bin-119-C5-cds51	UppL3-bin-119-C5-cds51|UppL3-bin-119-C5	Udk Uridine kinase	MLSGDSTMNIGPWLIGIVGGSGSGKTSVAKALFQKLKEEGVSPTLLDLDAYYNPKEVNKNKFAPDPINYDHPKALDVELMANHLSQLKLGQAIEKPLYDFTVSDRKGWDAPMSAKEVVILEGLLLFALPEIRSQLDVKVFVDTDPDIRLIRRLNRDMNERKRTFDSVIRQYEFSVRPMHLEFVEPSKRWADIIIPVGVENVTALDMLFHHVLARIKK	K00876	udk UCK uridine kinase [EC: 2.7.1.48]
UppL3-bin-119-C5	UppL3-bin-119	UppL3-bin-119-C5-cds52	UppL3-bin-119-C5-cds52|UppL3-bin-119-C5	Type II secretion system protein GspG, C-terminal	MSTLVLIAILGCSSGTAKLLLSQSRTLINENQYLAAQVLLNGIITDYPNTEEATKAKAELFFVNKRLEKDFDNRMLETKRSITRIVSAIERYRSDKKKLPATLNDLYPQYLNPIPLDAWKHPFFYTLNAVSQEFSYQVFSMGAEAKPIPHNLLDPSLTSHSISLNKP	-
MAG	ZE-03apr19
ZE-03apr19-C1	ZE-03apr19-350	ZE-03apr19-C1-cds225	ZE-03apr19-C1-cds225|ZE-03apr19-C1	Type II secretion system protein GspG, C-terminal	MLIAILGCSSGTAKLLLSQSRTLINENQYLAAQVLLNGIITDYPNTEEATKAKAELFFVNKRLEKDFDNRMLETKRSITRIVSAIERYRSDKKKLPATLNDLYPQYLNPIPLDAWKHPFFYTLNAVSQEFSYQVFSMGAEAKPIPHNLLDPSLTSHSISLNKP	-
ZE-03apr19-C1	ZE-03apr19-350	ZE-03apr19-C1-cds226	ZE-03apr19-C1-cds226|ZE-03apr19-C1	Udk Uridine kinase	MLSGDSTMNIGPWLIGIVGGSGSGKTSVAKALFQKLKEEGVSPTLLDLDAYYNPKEVNKNKFAPDPINYDHPKALDVELMANHLSQLKLGQAIEKPLYDFTVSDRKGWDAPMSAKEVVILEGLLLFALPEIRSQLDVKVFVDTDPDIRLIRRLNRDMNERKRTFDSVIRQYEFSVRPMHLEFVEPSKRWADIIIPVGVENVTALDMLFHHVLARIKK	K00876	udk UCK uridine kinase [EC: 2.7.1.48]
ZE-03apr19-C1	ZE-03apr19-350	ZE-03apr19-C1-cds227	ZE-03apr19-C1-cds227|ZE-03apr19-C1	IlvA Threonine dehydratase	MNNGLIEINKAHERISSFIRRTPLLETEIHLKNRTQKLLLKLEYLQIGGSFKSRGALNKVATTPASTLVAFSGGNHGIGVAYAARCFNKRAIIYLPSWAPALKKNIIESFGAELRILDDPMHLIYEKAIAFAQQNTATFIHPYDDLDVIYGAGTIGLELDHSLRPDRWLVGVGGGGLISGLTLALPTQKVLPVESLLCPSLHEAQLNNHPVLVTSSGIAQSGLGAPSIGQYNWDIISQKSHPVMRVSDEMIQSAQNWLWNHCRILSEPSGATALAALFDDSWQFSTDPVGVILCGANTAEMPS	K01754	E4.3.1.19 ilvA tdcB threonine dehydratase [EC: 4.3.1.19]
ZE-03apr19-C1	ZE-03apr19-350	ZE-03apr19-C1-cds228	ZE-03apr19-C1-cds228|ZE-03apr19-C1	putative nucleotide-binding protein	MASECSFDVVSKVDFQEVKNATEHALKEIKQRYDFKGSISNIELSGTDKIILTSDDEIKLKAVIDVLQSKLFKRGVSIRSLTYGKIQQASKGTVRQEINISQGIAQDKAKIFVNGIKEKKFKVQVSIQGDQLRISGKDKDALQEVIAFIRQEQNRANIDIQIVNLRG	K09767	yajQ cyclic-di-GMP-binding protein
ZE-03apr19-C1	ZE-03apr19-350	ZE-03apr19-C1-cds229	ZE-03apr19-C1-cds229|ZE-03apr19-C1	IspA Geranylgeranyl pyrophosphate synthase	MNIITTTSIFESIREDLLKVEIELSSILTHNKIEVVDKFSSHILNTSGKRLRPALLLLSAKSFNVSSEVAVKFACVFELIHTATLIHDDVIDHSSTRRGSRTLNALWGDTLTVLFGDLLYLRAMSSAIEGRNWKMMEVLSGVTSKVIEGELLQHDHLFDIHLDREQYFDILERKTALLFAACCKSGAILSGASSQTVQDFENYGLHLGRAFQLIDDLLDYSSTATELGKPVFTDLKEGKLTLPLLLLKDANPQIAQALIEDFWSVNSTQLTIDSAGSHLRTLLHQHQALDQTYDIAKKETEKAVAILNNPAYEGESFHFFRLLPNLLLDRLK	K02523	ispB octaprenyl-diphosphate synthase [EC: 2.5.1.90]
ZE-03apr19-C1	ZE-03apr19-350	ZE-03apr19-C1-cds230	ZE-03apr19-C1-cds230|ZE-03apr19-C1	COG5524 Bacteriorhodopsin	MLSSHDLVSSSYSFAIACFGAATVFLFLQRQQVASQYRTAVTISGIVTLIACYHYSRIAYDYSLGRSVDLYRYVDWLLTVPLLLIEFILALRLSENETRWKSFLLSVLALSMIVFGYFGEIAPASSSDALKFFILSCIPFLAIIYQLFFGLSKAISAQPASSKSLIANARNLIAITWLFYPIVYALRFKGFDPGSPSIQLGYTLADIIAKAGLGIMIYSVSMRKTSSGN	K04643	SOP sensory rhodopsin
ZE-03apr19-C1	ZE-03apr19-350	ZE-03apr19-C1-cds231	ZE-03apr19-C1-cds231|ZE-03apr19-C1	SucC Succinyl-CoA synthetase, beta subunit	MGSTLNIHEYQAKELLRKFEVPTPDGQIVGTSDEALAVTKSFGGTAILKAQVHAGGRGKAGGVKFAKTPEEAKALFDSIMGMTLISPQTGPQGKIVKKVYLSNPVDIDREFYLSLLVDRKTGRVAVIASKEGGVEIEKVAHETPEKILTFTIDPALGLTGFQIRRLLALYGLDSSQMKSLKSFCTSLYELFLNSDCSLIEINPLVVTKQGALIALDAKMSIDDNSLGRHPELLAYRDIDEEVAEEIEASKYGLNFIKLDGSIGCMVNGAGLAMATMDIIHFYGSSPANFLDVGGGASEDAVKNAFRIILQDSQVKAVLVNIFGGIMRCDIVASGIVKATKEMDLKVPVVVRLEGTNVDLGKEILIKSGLNLIVADNLRDAAEKVVKAAKGNHG	K01903	sucC succinyl-CoA synthetase beta subunit [EC: 6.2.1.5]
ZE-03apr19-C1	ZE-03apr19-350	ZE-03apr19-C1-cds232	ZE-03apr19-C1-cds232|ZE-03apr19-C1	hypothetical protein	MVDHDSDKYQKLLLEFREVMHQSTWRLGWNFFFLFVGLLPLMYSFVWIIGPSNWELTLFHTPTLMLVGSFFSLFVVVALLVKIYRDNLKLDALKNQYLIQLNAIKPNPDKDKSQL	-
ZE-03apr19-C1	ZE-03apr19-350	ZE-03apr19-C1-cds233	ZE-03apr19-C1-cds233|ZE-03apr19-C1	SucD Succinyl-CoA synthetase, alpha subunit	MSVLVTPSTRLIVQGITGKEGLFHAKGCRDYGTLVVGGVTPGKGGTSIDGFDVYNSVEEATAKSSANASMIFVPPLFAADAILESLYAGIELIVCVTEGIPVLDMVKVKRSLSDFPKSRLIGPNCPGVISPGIGKIGIMPGPIHKQGHIGVVSRSGTLTYEAVGQLSALGIGQSTCIGIGGDPVNGTSHIDALSLFAEDDDTHAVIMIGEIGGTAEEEAAEWIKKSFKKPVVAFIAGQSAPPGRKMGHAGAIISGGAGTALSKMEALRVAGVHVIESPAELGSTLQSLI	K01902	sucD succinyl-CoA synthetase alpha subunit [EC: 6.2.1.5]
ZE-03apr19-C1	ZE-03apr19-350	ZE-03apr19-C1-cds234	ZE-03apr19-C1-cds234|ZE-03apr19-C1	COG1607 Acyl-CoA hydrolase	MLIKREMALDQDIGLNGALFGGDMMSHMDQTAGITASLVSYNRRFVTRKVSELIFHSPVRPGDIMEFYAHVTHMGTTSITVTLKVKVYQPISDKRKDVTSGEFVMVAVDEGLKPEPILWKKEMIDKCNKPDEFDA	K10806	yciA acyl-CoA thioesterase YciA [EC: 3.1.2.-]
ZE-03apr19-C1	ZE-03apr19-350	ZE-03apr19-C1-cds235	ZE-03apr19-C1-cds235|ZE-03apr19-C1	COG0731 Fe-S oxidoreductases	MPNSRLKAHEDHRREWREFDYAYPVLSRRSKGISLGVNLNPDKICNFDCVYCEVDRNTPGKRSDISISQITDEVIELLDLIDQKNLYNAPPFIGIPDHLRRLNDIAFSGDGEPTTCLELPLVVQKIVSILKSRNDSSTKLILITDSSNLLAPHVVEALGTMMPNRGEIWAKLDAGTDEYYKEINRTHIPLGKILRNIEITSQQWPVTIQSLFLKWKGLGPSREEIKSFANHLQRFVASGSKIQTLQIYTVARPTPELAATALTLSELILIKEWVLDKVPTLSIELYEGNA	-
MAG	ZE-13nov19
ZE-13nov19-C4	ZE-13nov19-357	ZE-13nov19-C4-cds233	ZE-13nov19-C4-cds233|ZE-13nov19-C4	COG0731 Fe-S oxidoreductases	MPNSRLKAHEDHRREWREFDYAYPVLSRRSKGISLGVNLNPDKICNFDCVYCEVDRNTPGKRSDISISQITDEVIELLDLIDQKNLYNAPPFIGIPDHLRRLNDIAFSGDGEPTTCLELPLVVQKIVSILKSRNDSSTKLILITDSSNLLAPHVVEALGTMMPNRGEIWAKLDAGTDEYYKEINRTHIPLGKILRNIEITSQQWPVTIQSLFLKWKGLGPSREEIKSFANHLQRFVASGSKIQTLQIYTVARPTPELAATALTLSELILIKEWVLDEVPTLSIELYEGNA	-
ZE-13nov19-C4	ZE-13nov19-357	ZE-13nov19-C4-cds234	ZE-13nov19-C4-cds234|ZE-13nov19-C4	COG1607 Acyl-CoA hydrolase	MLIKREMALDQDIGLNGALFGGDMMSHMDQTAGITASLVSYNRRFVTRKVSELIFHSPVRPGDIMEFYAHVTHMGTTSITVTLKVKVYQPISDKRKDVTSGEFVMVAVDEGLKPEPILWKKEMIDKCNKPDEFDA	K10806	yciA acyl-CoA thioesterase YciA [EC: 3.1.2.-]
ZE-13nov19-C4	ZE-13nov19-357	ZE-13nov19-C4-cds235	ZE-13nov19-C4-cds235|ZE-13nov19-C4	SucD Succinyl-CoA synthetase, alpha subunit	MSVLVTPSTRLIVQGITGKEGLFHAKGCRDYGTLVVGGVTPGKGGTSIDGFDVYNSVEEATAKSSANASMIFVPPLFAADAILESLYAGIELIVCVTEGIPVLDMVKVKRSLSDFPKSRLIGPNCPGVISPGIGKIGIMPGPIHKQGHIGVVSRSGTLTYEAVGQLSALGIGQSTCIGIGGDPVNGTSHIDALSLFAEDDDTHAVIMIGEIGGTAEEEAAEWIKKSFKKPVVAFIAGQSAPPGRKMGHAGAIISGGAGTALSKMEALRVAGVHVIESPAELGSTLQSLI	K01902	sucD succinyl-CoA synthetase alpha subunit [EC: 6.2.1.5]
ZE-13nov19-C4	ZE-13nov19-357	ZE-13nov19-C4-cds236	ZE-13nov19-C4-cds236|ZE-13nov19-C4	hypothetical protein	MVDHDSDKYQKLLLEFREVMHQSTWRLGWNFFFLFVGLLPLMYSFVWIIGPSNWELTLFHTPTLMLVGSFFSLFVVVALLVKIYRDNLKLDALKNQYLIQLNAIKPNPDKDKSQL	-
ZE-13nov19-C4	ZE-13nov19-357	ZE-13nov19-C4-cds237	ZE-13nov19-C4-cds237|ZE-13nov19-C4	SucC Succinyl-CoA synthetase, beta subunit	MGSTLNIHEYQAKELLRKFEVPTPDGQIVGTSDEALAVTKSFGGTAILKAQVHAGGRGKAGGVKFAKTPEEAKALFDSIMGMTLISPQTGPQGKIVKKVYLSNPVDIDREFYLSLLVDRKTGRVAVIASKEGGVEIEKVAHETPEKILTFTIDPALGLTGFQIRRLLALYGLDSSQMKSLKSFCTSLYELFLNSDCSLIEINPLVVTKQGALIALDAKMSIDDNSLGRHPELLAYRDIDEEVAEEIEASKYGLNFIKLDGSIGCMVNGAGLAMATMDIIHFYGSSPANFLDVGGGASEDAVKNAFRIILQDSQVKAVLVNIFGGIMRCDIVASGIVKATKEMDLKVPVVVRLEGTNVDLGKEILIKSGLNLIVADNLRDAAEKVVKAAKGNHG	K01903	sucC succinyl-CoA synthetase beta subunit [EC: 6.2.1.5]
ZE-13nov19-C4	ZE-13nov19-357	ZE-13nov19-C4-cds238	ZE-13nov19-C4-cds238|ZE-13nov19-C4	COG5524 Bacteriorhodopsin	MLSSHDLVSSSYSFAIACFGAATVFLFLQRQQVASQYRTAVTISGIVTLIACYHYSRIAYDYSLGRSVDLYRYVDWLLTVPLLLIEFILALRLSENETRWKSFLLSVLALSMIVFGYFGEIAPASSSDALKFFILSCIPFLAIIYQLFFGLSKAISAQPASSKSLIANARNLIAITWLFYPIVYALRFKGFDPGSPSIQLGYTLADIIAKAGLGIMIYSVSMRKTSSGN	K04643	SOP sensory rhodopsin
ZE-13nov19-C4	ZE-13nov19-357	ZE-13nov19-C4-cds239	ZE-13nov19-C4-cds239|ZE-13nov19-C4	IspA Geranylgeranyl pyrophosphate synthase	MNIITTTSIFESIREDLLKVEIELSSILTHNKIEVVDKFSSHILNTSGKRLRPALLLLSAKSFNVSSEVAVKFACVFELIHTATLIHDDVIDHSSTRRGSRTLNALWGDTLTVLFGDLLYLRAMSSAIEGRNWKMMEVLSGVTSKVIEGELLQHDHLFDIHLDREQYFDILERKTALLFAACCKSGAILSGASSQTVQDFENYGLHLGRAFQLIDDLLDYSSTATELGKPVFTDLKEGKLTLPLLLLKDANPQIAQAIIEDFWSVNSTQLTIDSAGSHLRTLLHQHQALDQTYDIAKKETEKAVAILNNPAYEGESFHFFRLLPNLLLDRLK	K02523	ispB octaprenyl-diphosphate synthase [EC: 2.5.1.90]
ZE-13nov19-C4	ZE-13nov19-357	ZE-13nov19-C4-cds240	ZE-13nov19-C4-cds240|ZE-13nov19-C4	putative nucleotide-binding protein	MASECSFDVVSKVDFQEVKNATEHALKEIKQRYDFKGSISNIELSGTDKIILTSDDEIKLKAVIDVLQSKLFKRGVSIRSLTYGKIQQASKGTVRQEINISQGIAQDKAKIFVNGIKEKKFKVQVSIQGDQLRISGKDKDALQEVIAFIRQEQNRANIDIQIVNLRG	K09767	yajQ cyclic-di-GMP-binding protein
ZE-13nov19-C4	ZE-13nov19-357	ZE-13nov19-C4-cds241	ZE-13nov19-C4-cds241|ZE-13nov19-C4	IlvA Threonine dehydratase	MNNGLIEINKAYERISSFIRRTPLLETEIHLKNRTQKLLLKLEYLQIGGSFKSRGALNKVATTPASTLVAFSGGNHGIGVAYAARCFNKRAIIYLPSWAPALKKNIIESFGAELRILDDPMHLIYEKAIAFAQQNTATFIHPYDDLDVIYGAGTIGLELDHSLRPDRWLVGVGGGGLISGLTLALPTQKVLPVESLLCPSLHEAQLNNHPVLVTSSGIAQSGLGAPSIGQYNWDIISQKSHPVMRVSDEMIQSAQNWLWNHCRILSEPSGATALAALFDDSWQFSTDPVGVILCGANTAEMPS	K01754	E4.3.1.19 ilvA tdcB threonine dehydratase [EC: 4.3.1.19]
ZE-13nov19-C4	ZE-13nov19-357	ZE-13nov19-C4-cds242	ZE-13nov19-C4-cds242|ZE-13nov19-C4	Udk Uridine kinase	MLSGDSTMNIGPWLIGIVGGSGSGKTSVAKALFQKLKEEGVSPTLLDLDAYYNPKEVNKNKFAPDPINYDHPKALDVELMANHLSQLKLGQAIEKPLYDFTVSDRKGWDAPMSAKEVVILEGLLLFALPEIRSQLDVKVFVDTDPDIRLIRRLNRDMNERKRTFDSVIRQYEFSVRPMHLEFVEPSKRWADIIIPVGVENVTALDMLFHHVLARIKK	K00876	udk UCK uridine kinase [EC: 2.7.1.48]
ZE-13nov19-C4	ZE-13nov19-357	ZE-13nov19-C4-cds243	ZE-13nov19-C4-cds243|ZE-13nov19-C4	Type II secretion system protein GspG, C-terminal	MLIAILGCSSGTAKLLLSQSRTLINENQYLAAQVLLNGIITDYPNTEEATKAKAELFFVNKRLEKDFDNRMLETKRSITRIVSAIERYRSDKKKLPATLNDLYPQYLNPIPLDAWKHPFFYTLNAVSQEFSYQVFSMGAEAKPIPHNLLDPSLTSHSISLNKP	-
MAG	ZH-03apr19
ZH-03apr19-C1	ZH-03apr19-259	ZH-03apr19-C1-cds184	ZH-03apr19-C1-cds184|ZH-03apr19-C1	COG0731 Fe-S oxidoreductases	MPNSRLKAHEDHRREWREFDYAYPVLSRRSKGISLGVNLNPDKICNFDCVYCEVDRNTPGKRSDISISQITDEVIELLDLIDQKNLYNAPPFIGIPDHLRRLNDIAFSGDGEPTTCLELPLVVQKIVSILKSRNDSSTKLILITDSSNLLAPHVVEALGIMMPNRGEIWAKLDAGTDEYYKEINRTHIPLGKILRNIEITSQQWPVTIQSLFLKWKGLGPSREEIKSFANHLQRFVASGSKIQTLQIYTVARPTPELAATALTLSELILIKEWVLDEVPTLSIELYEGNA	-
ZH-03apr19-C1	ZH-03apr19-259	ZH-03apr19-C1-cds185	ZH-03apr19-C1-cds185|ZH-03apr19-C1	COG1607 Acyl-CoA hydrolase	MLIKREMALDQDIGLNGALFGGDMMSHMDQTAGITASLVSYNRRFVTRKVSELIFHSPVRPGDIMEFYAHVTHMGTTSITVTLKVKVYQPISDKRKDVTSGEFVMVAVDEGLKPEPILWKKEMIDKCNKPDEFDA	K10806	yciA acyl-CoA thioesterase YciA [EC: 3.1.2.-]
ZH-03apr19-C1	ZH-03apr19-259	ZH-03apr19-C1-cds186	ZH-03apr19-C1-cds186|ZH-03apr19-C1	SucD Succinyl-CoA synthetase, alpha subunit	MSVLVTPSTRLIVQGITGKEGLFHAKGCRDYGTLVVGGVTPGKGGTSIDGFDVYNSVEEAIAKSSANASMIFVPPLFAADAILESLYAGIELIVCVTEGIPVLDMVKVKRSLSDFPKSRLIGPNCPGVISPGIGKIGIMPGPIHKQGHIGVVSRSGTLTYEAVGQLSALGIGQSTCIGIGGDPVNGTSHIDALSLFAEDDDTHAVIMIGEIGGTAEEEAAEWIKKSFKKPVVAFIAGQSAPPGRKMGHAGAIISGGAGTALSKMEALRVAGVHVIESPAELGSTLQSLI	K01902	sucD succinyl-CoA synthetase alpha subunit [EC: 6.2.1.5]
ZH-03apr19-C1	ZH-03apr19-259	ZH-03apr19-C1-cds187	ZH-03apr19-C1-cds187|ZH-03apr19-C1	hypothetical protein	MVDHDSDKYQKLLLEFREVMHQSTWRLGWNFFFLFVGLLPLMYSFVWIIGPSNWELTLFHTPTLMLVGSFFSLFVVVALLVKIYRDNLKLDALKNQYLIQLNAIKPNPDKDKSQL	-
ZH-03apr19-C1	ZH-03apr19-259	ZH-03apr19-C1-cds188	ZH-03apr19-C1-cds188|ZH-03apr19-C1	SucC Succinyl-CoA synthetase, beta subunit	MGSTLNIHEYQAKELLRKFEVPTPDGQIVGTSDEALAVTKSFGGTAILKAQVHAGGRGKAGGVKFAKTPEEAKALFDSIMGMTLISPQTGPQGKIVKKVYLSNPVDIDREFYLSLLVDRKTGRVAVIASKEGGVEIEKVAHETPEKILTFTIDPALGLTGFQIRRLLALYGLDSSQMKSLKSFCTSLYELFLNSDCSLIEINPLVVTKQGALIALDAKMSIDDNSLGRHPELLAYRDIDEEVAEEIEASKYGLNFIKLDGSIGCMVNGAGLAMATMDIIHFYGSSPANFLDVGGGASEDAVKNAFRIILQDSQVKAVLVNIFGGIMRCDIVASGIVKATKEMDLKVPVVVRLEGTNVDLGKEILIKSGLNLIVADNLRDAAEKVVKAAKGNHG	K01903	sucC succinyl-CoA synthetase beta subunit [EC: 6.2.1.5]
ZH-03apr19-C1	ZH-03apr19-259	ZH-03apr19-C1-cds189	ZH-03apr19-C1-cds189|ZH-03apr19-C1	COG5524 Bacteriorhodopsin	MLSSHDLVSSSYSFAIACFGAATVFLFLQRQQVASQYRTAVTISGIVTLIACYHYSRIAYDYSLGRSVDLYRYVDWLLTVPLLLIEFILALRLSENETRWKSFLLSVLALSMIVFGYFGEIAPASSSDALKFFILSCIPFLAIIYQLFFGLSKAISAQPASSKSLIANARNLIAITWLFYPIVYALRFKGFDPGSPSIQLGYTLADIIAKAGLGIMIYSVSMRKTSSGN	K04643	SOP sensory rhodopsin
ZH-03apr19-C1	ZH-03apr19-259	ZH-03apr19-C1-cds190	ZH-03apr19-C1-cds190|ZH-03apr19-C1	IspA Geranylgeranyl pyrophosphate synthase	MNIITTTSIFESIREDLLKVEIELSSILTHNKIEVVDKFSSHILNTSGKRLRPALLLLSAKSFNVSSEVAVKFACVFELIHTATLIHDDVIDHSSTRRGSRTLNALWGDTLTVLFGDLLYLRAMSSAIEGRNWKMMEVLSGVTSKVIEGELLQHDHLFDIHLDREQYFDILERKTALLFAACCKSGAILSGASSQTVQDFENYGLHLGRAFQLIDDLLDYSSTATELGKPVFTDLKEGKLTLPLLLLKDANPQIAQALIEDFWSVNSTQLTIDSAGSHLRTLLHQHQALDQTYDIAKKETEKAVAILNNPAYEGESFHFFRLLPNLLLDRLK	K02523	ispB octaprenyl-diphosphate synthase [EC: 2.5.1.90]
ZH-03apr19-C1	ZH-03apr19-259	ZH-03apr19-C1-cds191	ZH-03apr19-C1-cds191|ZH-03apr19-C1	putative nucleotide-binding protein	MASECSFDVVSKVDFQEVKNATEHALKEIKQRYDFKGSISNIELSGTDKIILTSDDEIKLKAVIDVLQSKLFKRGVSIRSLTYGKIQQASKGTVRQEINISQGIAQDKAKIFVNGIKEKKFKVQVSIQGDQLRISGKDKDALQEVIAFIRQEQNRANIDIQIVNLRG	K09767	yajQ cyclic-di-GMP-binding protein
ZH-03apr19-C1	ZH-03apr19-259	ZH-03apr19-C1-cds192	ZH-03apr19-C1-cds192|ZH-03apr19-C1	IlvA Threonine dehydratase	MNNGLIEINKAHERISSFIRRTPLLETEIHLKNRTQKLLLKLEYLQIGGSFKSRGALNKVATTPASTLVAFSGGNHGIGVAYAARCFNKRAIIYLPSWAPALKKNIIESFGAELRILDDPMHLIYEKAIAFAQQNTATFIHPYDDLDVIYGAGTIGLELDHSLRPDRWLVGVGGGGLISGLTLALPTQKVLPVESLLCPSLHEAQLNNHPVLVTSSGIAQSGLGAPSIGQYNWDIISQKSHPVMRVSDEMIQSAQNWLWNHCRILSEPSGATALAALFDDSWQFSTDPVGVILCGANTAEMPS	K01754	E4.3.1.19 ilvA tdcB threonine dehydratase [EC: 4.3.1.19]
ZH-03apr19-C1	ZH-03apr19-259	ZH-03apr19-C1-cds193	ZH-03apr19-C1-cds193|ZH-03apr19-C1	Udk Uridine kinase	MLSGDSTMNIGPWLIGIVGGSGSGKTSVAKALFQKLKEEGVSPTLLDLDAYYNPKEVNKNKFAPDPINYDHPKALDVELMANHLSQLKLGQAIEKPLYDFTVSDRKGWDAPMSAKEVVILEGLLLFALPEIRSQLDVKVFVDTDPDIRLIRRLNRDMNERKRTFDSVIRQYEFSVRPMHLEFVEPSKRWADIIIPVGVENVTALDMLFHHVLARIKK	K00876	udk UCK uridine kinase [EC: 2.7.1.48]
ZH-03apr19-C1	ZH-03apr19-259	ZH-03apr19-C1-cds194	ZH-03apr19-C1-cds194|ZH-03apr19-C1	Type II secretion system protein GspG, C-terminal	MLIAILGCSSGTAKLLLSQSRTLINENQYLAAQVLLNGIITDYPNTEEATKAKAELFFVNKRLEKDFDNRMLETKRSITRIVSAIERYRSDKKKLPATLNDLYPQYLNPIPLDAWKHPFFYTLNAVSQEFSYQVFSMGAEAKPIPHNLLDPSLTSHSISLNKP	-
MAG	ZH-13nov19
ZH-13nov19-C15	ZH-13nov19-169	ZH-13nov19-C15-cds66	ZH-13nov19-C15-cds66|ZH-13nov19-C15	COG0731 Fe-S oxidoreductases	MPNSRLKAHEDHRREWREFDYAYPVLSRRSKGISLGVNLNPDKICNFDCVYCEVDRNTPGKRSDISISQITDEVIELLDLIDQKNLYNAPPFIGIPDHLRRLNDIAFSGDGEPTTCLELPLVVQKIVSILKSRNDSSTKLILITDSSNLLAPHVVEALGIMMPNRGEIWAKLDAGTDEYYKEINRTHIPLGKILRNIEITSQQWPVTIQSLFLKWKGLGPSREEINSFANHLQRFVASGSKIQTLQIYTVARPTPELAATALTLSELILIKEWVLDEVPTLSIELYEGNA	-
ZH-13nov19-C15	ZH-13nov19-169	ZH-13nov19-C15-cds67	ZH-13nov19-C15-cds67|ZH-13nov19-C15	COG1607 Acyl-CoA hydrolase	MLIKREMALDQDIGLNGALFGGDMMSHMDQTAGITASLVSYNRRFVTRKVSELIFHSPVRPGDIMEFYAHVTHMGTTSITVTLKVKVYQPISDKRKDVTSGEFVMVAVDEGLKPEPILWKKEMIDKCNKPDEFDA	K10806	yciA acyl-CoA thioesterase YciA [EC: 3.1.2.-]
ZH-13nov19-C15	ZH-13nov19-169	ZH-13nov19-C15-cds68	ZH-13nov19-C15-cds68|ZH-13nov19-C15	SucD Succinyl-CoA synthetase, alpha subunit	MSVLVTPSTRLIVQGITGKEGLFHAKGCRDYGTLVVGGVTPGKGGTSIDGFDVYNSVEEAIAKSSANASMIFVPPLFAADAILESLYAGIELIVCVTEGIPVLDMVKVKRSLSDFPKSRLIGPNCPGVISPGIGKIGIMPGPIHKQGHIGVVSRSGTLTYEAVGQLSALGIGQSTCIGIGGDPVNGTSHIDALSLFAEDDDTHAVIMIGEIGGTAEEEAAEWIKKSFKKPVVAFIAGQSAPPGRKMGHAGAIISGGAGTALSKMEALRVAGVHVIESPAELGSTLQSLI	K01902	sucD succinyl-CoA synthetase alpha subunit [EC: 6.2.1.5]
ZH-13nov19-C15	ZH-13nov19-169	ZH-13nov19-C15-cds69	ZH-13nov19-C15-cds69|ZH-13nov19-C15	hypothetical protein	MVDHDSDKYQKLLLEFREVMHQSTWRLGWNFFFLFVGLLPLMYSFVWIIGPSNWELTLFHTPTLMLVGSFFSLFVVVALLVKIYRDNLKLDALKNQYLIQLNAIKPNPDKDKSEL	-
ZH-13nov19-C15	ZH-13nov19-169	ZH-13nov19-C15-cds70	ZH-13nov19-C15-cds70|ZH-13nov19-C15	SucC Succinyl-CoA synthetase, beta subunit	MGSTLNIHEYQAKELLRKFEVPTPDGQIVGTSDEALAVTKSFGGTAILKAQVHAGGRGKAGGVKFAKTPQEAKALFDSIMGMTLISPQTGPQGKIVKKVYLSNPVDIDREFYLSLLVDRKTGRVAVIASKEGGVEIEKVAHETPEKILTFTIDPALGLTGFQIRRLLALYGLDSSQMKSLKSFCTSLYELFLNSDCSLIEINPLVVTKQGALIALDAKMSIDDNSLGRHPELLAYRDIDEEVAEEIEASKYGLNFIKLDGSIGCMVNGAGLAMATMDIIHFYGSSPANFLDVGGGASEDAVKNAFRIILQDSQVKAVLVNIFGGIMRCDIVASGIVKATKEMDLKVPVVVRLEGTNVDLGKEILIKSGLNLIVADNLRDAAEKVVKAAKGNHG	K01903	sucC succinyl-CoA synthetase beta subunit [EC: 6.2.1.5]
ZH-13nov19-C15	ZH-13nov19-169	ZH-13nov19-C15-cds71	ZH-13nov19-C15-cds71|ZH-13nov19-C15	COG5524 Bacteriorhodopsin	MLSSHDLVSSSYSFAIACFGAATVFLFLQRQQVASQYRTAVTISGIVTLIACYHYSRIAYDYSLGRSVDLYRYVDWLLTVPLLLIEFILALRLSENETRWKSFLLSVLALSMIVFGYFGEIAPASSSDALKFFILSCIPFLAIIYQLFFGLSKAISAQPASSKSLIANARNLIAITWLFYPIVYALRFKGFDPGSPSIQLGYTLADIIAKAGLGIMIYSVSMRKTSSGN	K04643	SOP sensory rhodopsin
ZH-13nov19-C15	ZH-13nov19-169	ZH-13nov19-C15-cds72	ZH-13nov19-C15-cds72|ZH-13nov19-C15	IspA Geranylgeranyl pyrophosphate synthase	MNIITTTSIFESIREDLLKVEIELSSILTHNKIEVVDKFSSHILNTSGKRLRPALLLLSAKSFNVSSEVAVKFACVFELIHTATLIHDDVIDHSSTRRGSRTLNALWGDTLTVLFGDLLYLRAMSSAIEGRNWKMMEVLSGVTSKVIEGELLQHDHLFDIHLDREQYFDILERKTALLFAACCKSGAILSGASSQTVQDFENYGLHLGRAFQLIDDLLDYSSTATELGKPVFTDLKEGKLTLPLLLLKDANPQIAQALIEDFWSVNSTQLTIDSAGSHLRTLLHQHQALDQTYDIAKKETEKAVAILNNPAYEGESFHFFRLLPNLLLDRLK	K02523	ispB octaprenyl-diphosphate synthase [EC: 2.5.1.90]
ZH-13nov19-C15	ZH-13nov19-169	ZH-13nov19-C15-cds73	ZH-13nov19-C15-cds73|ZH-13nov19-C15	putative nucleotide-binding protein	MASECSFDVVSKVDFQEVKNATEHALKEIKQRYDFKGSISNIELSGTDKIILTSDDEIKLKAVIDVLQSKLFKRGVSIRSLTYGKIQQASKGTVRQEINISQGIAQDKAKIFVNGIKEKKFKVQVSIQGDQLRISGKDKDALQEVIAFIRQEQNRANIDIQIVNLRG	K09767	yajQ cyclic-di-GMP-binding protein
ZH-13nov19-C15	ZH-13nov19-169	ZH-13nov19-C15-cds74	ZH-13nov19-C15-cds74|ZH-13nov19-C15	IlvA Threonine dehydratase	MNNGLIEINKAHERISSFIRRTPLLETEIHLKNRTQKLLLKLEYLQIGGSFKSRGALNKVATTPASTLVAFSGGNHGIGVAYAARCFNKRAIIYLPSWAPPLKKNIIESFGAELRILDDPMHLIYEKAIAFAQQNTATFIHPYDDLDVIYGAGTIGLELDHSLRPDRWLVGVGGGGLISGLTLALPTQKVLPVESLLCPSLHEAQLNNHPVLVTSSGIAQSGLGAPSIGQYNWDIISQKSHPVMRVSDEMIQSAQNWLWNHCRILSEPSGATALAALFDDSWQFSTDPVGVILCGANTAEMPS	K01754	E4.3.1.19 ilvA tdcB threonine dehydratase [EC: 4.3.1.19]
ZH-13nov19-C15	ZH-13nov19-169	ZH-13nov19-C15-cds75	ZH-13nov19-C15-cds75|ZH-13nov19-C15	Udk Uridine kinase	MLSGDSTMNIGPWLIGIVGGSGSGKTSVAKALFQKLKEEGVSPTLLDLDAYYNPKEVNKNKFAPDPINYDHPKALDVELMANHLSQLKLGQAIEKPLYDFTVSDRKGWDAPMSAKEVVILEGLLLFALPEIRSQLDVKVFVDTDPDIRLIRRLNRDMNERKRTFDSVIRQYEFSVRPMHLEFVEPSKRWADIIIPVGVENVTALDMLFHHVLARIKK	K00876	udk UCK uridine kinase [EC: 2.7.1.48]
ZH-13nov19-C15	ZH-13nov19-169	ZH-13nov19-C15-cds76	ZH-13nov19-C15-cds76|ZH-13nov19-C15	Type II secretion system protein GspG, C-terminal	MSTLVLIAILGCSSGTAKLLLSQSRTLINENQYLAAQVLLNGIITDYPNTEEATKAKAELFFVNKRLEKDFDNRMLETKRSITRIVSAIERYRSDKKKLPATLNDLYPQYLNPIPLDAWKHPFFYTLNAVSQEFSYQVFSMGAEAKPIPHNLLDPSLTSHSISLNKP	-
MAG	ZE-03apr19-LR-56
ZE-03apr19-LR-56-c1	ZE-03apr19-LR-56	ZE-03apr19-LR-56-c1-cds10	ZE-03apr19-LR-56-c1-cds10|ZE-03apr19-LR-56-c1	Type II secretion system protein GspG, C-terminal	MLIAILGCSSGTAKLLLSQSRTLINENQYLAAQVLLNGIITDYPNTEEATKAKAELFFVNKRLEKDFDNRMLETKRSITRIVSAIERYRSDKKKLPATLNDLYPQYLNPIPLDAWKHPFFYTLNAVSQEFSYQVFSMGAEAKPIPHNLLDPSLTSHSISLNKP	-
ZE-03apr19-LR-56-c1	ZE-03apr19-LR-56	ZE-03apr19-LR-56-c1-cds11	ZE-03apr19-LR-56-c1-cds11|ZE-03apr19-LR-56-c1	Udk Uridine kinase	MLSGDSTMNIGPWLIGIVGGSGSGKTSVAKALFQKLKEEGVSPTLLDLDAYYNPKEVNKNKFAPDPINYDHPKALDVELMANHLSQLKLGQAIEKPLYDFTVSDRKGWDAPMSAKEVVILEGLLLFALPEIRSQLDVKVFVDTDPDIRLIRRLNRDMNERKRTFDSVIRQYEFSVRPMHLEFVEPSKRWADIIIPVGVENVTALDMLFHHVLARIKK	K00876	udk UCK uridine kinase [EC: 2.7.1.48]
ZE-03apr19-LR-56-c1	ZE-03apr19-LR-56	ZE-03apr19-LR-56-c1-cds12	ZE-03apr19-LR-56-c1-cds12|ZE-03apr19-LR-56-c1	IlvA Threonine dehydratase	MNNGLIEINKAHERISSFIRRTPLLETEIHLKNRTQKLLLKLEYLQIGGSFKSRGALNKVATTPASTLVAFSGGNHGIGVAYAARCFNKRAIIYLPSWAPALKKNIIESFGAELRILDDPMHLIYEKAIAFAQQNTATFIHPYDDLDVIYGAGTIGLELDHSLRPDRWLVGVGGGGLISGLTLALPTQKVLPVESLLCPSLHEAQLNNHPVLVTSSGIAQSGLGAPSIGQYNWDIISQKSHPVMRVSDEMIQSAQNWLWNHCRILSEPSGATALAALFDDSWQFSTDPVGVILCGANTAEMPS	K01754	E4.3.1.19 ilvA tdcB threonine dehydratase [EC: 4.3.1.19]
ZE-03apr19-LR-56-c1	ZE-03apr19-LR-56	ZE-03apr19-LR-56-c1-cds13	ZE-03apr19-LR-56-c1-cds13|ZE-03apr19-LR-56-c1	putative nucleotide-binding protein	MASECSFDVVSKVDFQEVKNATEHALKEIKQRYDFKGSISNIELSGTDKIILTSDDEIKLKAVIDVLQSKLFKRGVSIRSLTYGKIQQASKGTVRQEINISQGIAQDKAKIFVNGIKEKKFKVQVSIQGDQLRISGKDKDALQEVIAFIRQEQNRANIDIQIVNLRG	K09767	yajQ cyclic-di-GMP-binding protein
ZE-03apr19-LR-56-c1	ZE-03apr19-LR-56	ZE-03apr19-LR-56-c1-cds14	ZE-03apr19-LR-56-c1-cds14|ZE-03apr19-LR-56-c1	IspA Geranylgeranyl pyrophosphate synthase	MNIITTTSIFESIREDLLKVEIELSSILTHNKIEVVDKFSSHILNTSGKRLRPALLLLSAKSFNVSSEVAVKFACVFELIHTATLIHDDVIDHSSTRRGSRTLNALWGDTLTVLFGDLLYLRAMSSAIEGRNWKMMEVLSGVTSKVIEGELLQHDHLFDIHLDREQYFDILERKTALLFAACCKSGAILSGASSQTVQDFENYGLHLGRAFQLIDDLLDYSSTATELGKPVFTDLKEGKLTLPLLLLKDANPQIAQALIEDFWSVNSTQLTIDSAGSHLRTLLHQHQALDQTYDIAKKETEKAVAILNNPAYEGESFHFFRLLPNLLLDRLK	K02523	ispB octaprenyl-diphosphate synthase [EC: 2.5.1.90]
ZE-03apr19-LR-56-c1	ZE-03apr19-LR-56	ZE-03apr19-LR-56-c1-cds15	ZE-03apr19-LR-56-c1-cds15|ZE-03apr19-LR-56-c1	COG5524 Bacteriorhodopsin	MLSSHDLVSSSYSFAIACFGAATVFLFLQRQQVASQYRTAVTISGIVTLIACYHYSRIAYDYSLGRSVDLYRYVDWLLTVPLLLIEFILALRLSENETRWKSFLLSVLALSMIVFGYFGEIAPASSSDALKFFILSCIPFLAIIYQLFFGLSKAISAQPASSKSLIANARNLIAITWLFYPIVYALRFKGFDPGSPSIQLGYTLADIIAKAGLGIMIYSVSMRKTSSGN	K04643	SOP sensory rhodopsin
ZE-03apr19-LR-56-c1	ZE-03apr19-LR-56	ZE-03apr19-LR-56-c1-cds16	ZE-03apr19-LR-56-c1-cds16|ZE-03apr19-LR-56-c1	SucC Succinyl-CoA synthetase, beta subunit	MGSTLNIHEYQAKELLRKFEVPTPDGQIVGTSDEALAVTKSFGGTAILKAQVHAGGRGKAGGVKFAKTPQEAKALFDSIMGMTLISPQTGPQGKIVKKVYLSNPVDIDREFYLSLLVDRKTGRVAVIASKEGGVEIEKVAHETPEKILTFTIDPALGLTGFQIRRLLALYGLDSSQMKSLKSFCTSLYELFLNSDCSLIEINPLVVTKQGALIALDAKMSIDDNSLGRHPELLAYRDIDEEVAEEIEASKYGLNFIKLDGSIGCMVNGAGLAMATMDIIHFYGSSPANFLDVGGGASEDAVKNAFRIILQDSQVKAVLVNIFGGIMRCDIVASGIVKATKEMDLKVPVVVRLEGTNVDLGKEILIKSGLNLIVADNLRDAAEKVVKAAKGNHG	K01903	sucC succinyl-CoA synthetase beta subunit [EC: 6.2.1.5]
ZE-03apr19-LR-56-c1	ZE-03apr19-LR-56	ZE-03apr19-LR-56-c1-cds17	ZE-03apr19-LR-56-c1-cds17|ZE-03apr19-LR-56-c1	hypothetical protein	MVDHDSDKYQKLLLEFREVMHQSTWRLGWNFFFLFVGLLPLMYSFVWIIGPSNWELTLFHTPTLMLVGSFFSLFVVVALLVKIYRDNLKLDALKNQYLIQLNAIKPNPDKDKSQL	-
ZE-03apr19-LR-56-c1	ZE-03apr19-LR-56	ZE-03apr19-LR-56-c1-cds18	ZE-03apr19-LR-56-c1-cds18|ZE-03apr19-LR-56-c1	SucD Succinyl-CoA synthetase, alpha subunit	MSVLVTPSTRLIVQGITGKEGLFHAKGCRDYGTLVVGGVTPGKGGTSIDGFDVYNSVEEATAKSSANASMIFVPPLFAADAILESLYAGIELIVCVTEGIPVLDMVKVKRSLSDFPKSRLIGPNCPGVISPGIGKIGIMPGPIHKQGHIGVVSRSGTLTYEAVGQLSALGIGQSTCIGIGGDPVNGTSHIDALSLFAEDDDTHAVIMIGEIGGTAEEEAAEWIKKSFKKPVVAFIAGQSAPPGRKMGHAGAIISGGAGTALSKMEALRVAGVHVIESPAELGSTLQSLI	K01902	sucD succinyl-CoA synthetase alpha subunit [EC: 6.2.1.5]
ZE-03apr19-LR-56-c1	ZE-03apr19-LR-56	ZE-03apr19-LR-56-c1-cds19	ZE-03apr19-LR-56-c1-cds19|ZE-03apr19-LR-56-c1	COG1607 Acyl-CoA hydrolase	MLIKREMALDQDIGLNGALFGGDMMSHMDQTAGITASLVSYNRRFVTRKVSELIFHSPVRPGDIMEFYAHVTHMGTTSITVTLKVKVYQPISDKRKDVTSGEFVMVAVDEGLKPEPILWKKEMIDKCNKPDEFDA	K10806	yciA acyl-CoA thioesterase YciA [EC: 3.1.2.-]
ZE-03apr19-LR-56-c1	ZE-03apr19-LR-56	ZE-03apr19-LR-56-c1-cds20	ZE-03apr19-LR-56-c1-cds20|ZE-03apr19-LR-56-c1	COG0731 Fe-S oxidoreductases	MPNSRLKAHEDHRREWREFDYAYPVLSRRSKGISLGVNLNPDKICNFDCVYCEVDRNTPGKRSDISISQITDEVIELLDLIDQKNLYNAPPFIGIPDHLRRLNDIAFSGDGEPTTCLELPLVVQKIVSILKSRNDSSTKLILITDSSNLLAPHVVEALGTMMPNRGEIWAKLDAGTDEYYKEINRTHIPLGKILRNIEITSQQWPVTIQSLFLKWKGLGPSREEIKSFANHLQRFVASGSKIQTLQIYTVARPTPELAATALTLSELILIKEWVLDEVPTLSIELYEGNA	-
MAG	ZE-13nov19-LR-8
ZE-13nov19-LR-8-c1	ZE-13nov19-LR-8	ZE-13nov19-LR-8-c1-cds447	ZE-13nov19-LR-8-c1-cds447|ZE-13nov19-LR-8-c1	Type II secretion system protein GspG, C-terminal	MLIAILGCSSGTAKLLLSQSRTLINENQYLAAQVLLNGIITDYPNTEEATKAKAELFFVNKRLEKDFDNRMLETKRSITRIVSAIERYRSDKKKLPATLNDLYPQYLNPIPLDAWKHPFFYTLNAVSQEFSYQVFSMGAEAKPIPHNLLDPSLTSHSISLNKP	-
ZE-13nov19-LR-8-c1	ZE-13nov19-LR-8	ZE-13nov19-LR-8-c1-cds448	ZE-13nov19-LR-8-c1-cds448|ZE-13nov19-LR-8-c1	Udk Uridine kinase	MLSGDSTMNIGPWLIGIVGGSGSGKTSVAKALFQKLKEEGVSPTLLDLDAYYNPKEVNKNKFAPDPINYDHPKALDVELMANHLSQLKLGQAIEKPLYDFTVSDRKGWDAPMSAKEVVILEGLLLFALPEIRSQLDVKVFVDTDPDIRLIRRLNRDMNERKRTFDSVIRQYEFSVRPMHLEFVEPSKRWADIIIPVGVENVTALDMLFHHVLARIKK	K00876	udk UCK uridine kinase [EC: 2.7.1.48]
ZE-13nov19-LR-8-c1	ZE-13nov19-LR-8	ZE-13nov19-LR-8-c1-cds449	ZE-13nov19-LR-8-c1-cds449|ZE-13nov19-LR-8-c1	IlvA Threonine dehydratase	MNNGLIEINKAYERISSFIRRTPLLETEIHLKNRTQKLLLKLEYLQIGGSFKSRGALNKVATTPASTLVAFSGGNHGIGVAYAARCFNKRAIIYLPSWAPALKKNIIESFGAELRILDDPMHLIYEKAIAFAQQNTATFIHPYDDLDVIYGAGTIGLELDHSLRPDRWLVGVGGGGLISGLTLALPTQKVLPVESLLCPSLHEAQLNNHPVLVTSSGIAQSGLGAPSIGQYNWDIISQKSHPVMRVSDEMIQSAQNWLWNHCRILSEPSGATALAALFDDSWQFSTDPVGVILCGANTAEMPS	K01754	E4.3.1.19 ilvA tdcB threonine dehydratase [EC: 4.3.1.19]
ZE-13nov19-LR-8-c1	ZE-13nov19-LR-8	ZE-13nov19-LR-8-c1-cds450	ZE-13nov19-LR-8-c1-cds450|ZE-13nov19-LR-8-c1	putative nucleotide-binding protein	MASECSFDVVSKVDFQEVKNATEHALKEIKQRYDFKGSISNIELSGTDKIILTSDDEIKLKAVIDVLQSKLFKRGVSIRSLTYGKIQQASKGTVRQEINISQGIAQDKAKIFVNGIKEKKFKVQVSIQGDQLRISGKDKDALQEVIAFIRQEQNRANIDIQIVNLRG	K09767	yajQ cyclic-di-GMP-binding protein
ZE-13nov19-LR-8-c1	ZE-13nov19-LR-8	ZE-13nov19-LR-8-c1-cds451	ZE-13nov19-LR-8-c1-cds451|ZE-13nov19-LR-8-c1	IspA Geranylgeranyl pyrophosphate synthase	MNIITTTSIFESIREDLLKVEIELSSILTHNKIEVVDKFSSHILNTSGKRLRPALLLLSAKSFNVSSEVAVKFACVFELIHTATLIHDDVIDHSSTRRGSRTLNALWGDTLTVLFGDLLYLRAMSSAIEGRNWKMMEVLSGVTSKVIEGELLQHDHLFDIHLDREQYFDILERKTALLFAACCKSGAILSGASSQTVQDFENYGLHLGRAFQLIDDLLDYSSTATELGKPVFTDLKEGKLTLPLLLLKDANPQIAQALIEDFWSVNSTQLTIDSAGSHLRTLLHQHQALDQTYDIAKKETEKAVAILNNPAYEGESFHFFRLLPNLLLDRLK	K02523	ispB octaprenyl-diphosphate synthase [EC: 2.5.1.90]
ZE-13nov19-LR-8-c1	ZE-13nov19-LR-8	ZE-13nov19-LR-8-c1-cds452	ZE-13nov19-LR-8-c1-cds452|ZE-13nov19-LR-8-c1	COG5524 Bacteriorhodopsin	MLSSHDLVSSSYSFAIACFGAATVFLFLQRQQVASQYRTAVTISGIVTLIACYHYSRIAYDYSLGRSVDLYRYVDWLLTVPLLLIEFILALRLSENETRWKSFLLSVLALSMIVFGYFGEIAPASSSDALKFFILSCIPFLAIIYQLFFGLSKAISAQPASSKSLIANARNLIAITWLFYPIVYALRFKGFDPGSPSIQLGYTLADIIAKAGLGIMIYSVSMRKTSSGN	K04643	SOP sensory rhodopsin
ZE-13nov19-LR-8-c1	ZE-13nov19-LR-8	ZE-13nov19-LR-8-c1-cds453	ZE-13nov19-LR-8-c1-cds453|ZE-13nov19-LR-8-c1	SucC Succinyl-CoA synthetase, beta subunit	MGSTLNIHEYQAKELLRKFEVPTPDGQIVGTSDEALAVTKSFGGTAILKAQVHAGGRGKAGGVKFAKTPEEAKALFDSIMGMTLISPQTGPQGKIVKKVYLSNPVDIDREFYLSLLVDRKTGRVAVIASKEGGVEIEKVAHETPEKILTFTIDPALGLTGFQIRRLLALYGLDSSQMKSLKSFCTSLYELFLNSDCSLIEINPLVVTKQGALIALDAKMSIDDNSLGRHPELLAYRDIDEEVAEEIEASKYGLNFIKLDGSIGCMVNGAGLAMATMDIIHFYGSSPANFLDVGGGASEDAVKNAFRIILQDSQVKAVLVNIFGGIMRCDIVASGIVKATKEMDLKVPVVVRLEGTNVDLGKEILIKSGLNLIVADNLRDAAEKVVKAAKGNHG	K01903	sucC succinyl-CoA synthetase beta subunit [EC: 6.2.1.5]
ZE-13nov19-LR-8-c1	ZE-13nov19-LR-8	ZE-13nov19-LR-8-c1-cds454	ZE-13nov19-LR-8-c1-cds454|ZE-13nov19-LR-8-c1	hypothetical protein	MVDHDSDKYQKLLLEFREVMHQSTWRLGWNFFFLFVGLLPLMYSFVWIIGPSNWELTLFHTPTLMLVGSFFSLFVVVALLVKIYRDNLKLDALKNQYLIQLNAIKPNPDKDKSQL	-
ZE-13nov19-LR-8-c1	ZE-13nov19-LR-8	ZE-13nov19-LR-8-c1-cds455	ZE-13nov19-LR-8-c1-cds455|ZE-13nov19-LR-8-c1	SucD Succinyl-CoA synthetase, alpha subunit	MSVLVTPSTRLIVQGITGKEGLFHAKGCRDYGTLVVGGVTPGKGGTSIDGFDVYNSVEEATAKSSANASMIFVPPLFAADAILESLYAGIELIVCVTEGIPVLDMVKVKRSLSDFPKSRLIGPNCPGVISPGIGKIGIMPGPIHKQGHIGVVSRSGTLTYEAVGQLSALGIGQSTCIGIGGDPVNGTSHIDALSLFAEDDDTHAVIMIGEIGGTAEEEAAEWIKKSFKKPVVAFIAGQSAPPGRKMGHAGAIISGGAGTALSKMEALRVAGVHVIESPAELGSTLQSLI	K01902	sucD succinyl-CoA synthetase alpha subunit [EC: 6.2.1.5]
ZE-13nov19-LR-8-c1	ZE-13nov19-LR-8	ZE-13nov19-LR-8-c1-cds456	ZE-13nov19-LR-8-c1-cds456|ZE-13nov19-LR-8-c1	COG1607 Acyl-CoA hydrolase	MLIKREMALDQDIGLNGALFGGDMMSHMDQTAGITASLVSYNRRFVTRKVSELIFHSPVRPGDIMEFYAHVTHMGTTSITVTLKVKVYQPISDKRKDVTSGEFVMVAVDEGLKPEPILWKKEMIDKCNKPDEFDA	K10806	yciA acyl-CoA thioesterase YciA [EC: 3.1.2.-]
ZE-13nov19-LR-8-c1	ZE-13nov19-LR-8	ZE-13nov19-LR-8-c1-cds457	ZE-13nov19-LR-8-c1-cds457|ZE-13nov19-LR-8-c1	COG0731 Fe-S oxidoreductases	MPNSRLKAHEDHRREWREFDYAYPVLSRRSKGISLGVNLNPDKICNFDCVYCEVDRNTPGKRSDISISQITDEVIELLDLIDQKNLYNAPPFIGIPDHLRRLNDIAFSGDGEPTTCLELPLVVQKIVSILKSRNDSSTKLILITDSSNLLAPHVVEALGTMMPNRGEIWAKLDAGTDEYYKEINRTHIPLGKILRNIEITSQQWPVTIQSLFLKWKGLGPSREEIKSFANHLQRFVASGSKIQTLQIYTVARPTPELAATALTLSELILIKEWVLDEVPTLSIELYEGNA	-
MAG	3300014801_6
3300014801-6-2	3300014801_6	3300014801-6-2-cds4	3300014801-6-2-cds4|3300014801-6-2	TrxB Thioredoxin reductase	MTHHKVIIIGTGPAGYTAALYASRANLAPVIFEGSQPGGQLTITTEVDNFPGFKNGILGPELMNEMREQVLRFGTTILTETIIKADLSSKPFALTSDKSTYTADAVVIATGASAKWLGIKKDEELSREGGGVSACATCDGFFFKNKEIAVVGGGDTALEEATYLTKFASKVYLIHRRDKLRASKAMQDRAFKNSKIQFVWNQEVISIDTQVHKTTQGMDVEKISGLQLKDTQTGRISSLLV	-
3300014801-6-3	3300014801_6	3300014801-6-3-cds1	3300014801-6-3-cds1|3300014801-6-3	Udk Uridine kinase	QKLTEEGVTPTLLDLDAYYNPKEVNKNKFAPDPINYDHPKALDVELMAKHLYELKQGRTIEKPLYDFTVSDRKGWDTPMVAEEVVILEGLLLFALPEIRSQLDVKVFVDTDSDIRLIRRLNRDMKERKRTFESVIRQYEFSVRPMHLEFVEPSKRWADIIIPVGVENTMALDMLFHHVLARIRK	K00876	udk UCK uridine kinase [EC: 2.7.1.48]
3300014801-6-3	3300014801_6	3300014801-6-3-cds2	3300014801-6-3-cds2|3300014801-6-3	IlvA Threonine dehydratase	MESGLIEINKAYERISPYVRRTPLLEVDFHINNRTQKLLLKLEYLQVGGSFKLRGALNKVATTQSSTVIAFSGGNHGIGVAYAAQCFNKKAIIYLPSWAPSFKAKIIKSFGAELKMLDDPMHVVYERAISHSQDIQASFIHPYDDLDVIHGAGTIGLELDHALHPKDWLVGVGGGGLLSGLTLALPHQNVLPVESVLCPSLFEAQRKNKPVPVLPSGIAQSGLGAPSIGQYNWDIIREKNHPVKRVSDEMIRSAQNWLWSHCRILLEPSGATALAALFEADWQFSTDPVGIILCGANTDEMPS	K01754	E4.3.1.19 ilvA tdcB threonine dehydratase [EC: 4.3.1.19]
3300014801-6-3	3300014801_6	3300014801-6-3-cds3	3300014801-6-3-cds3|3300014801-6-3	putative nucleotide-binding protein	MASECSFDVVSKVDFQEVKNATEHSLKEIKQRYDFKGSVSNIELSGTDKIILTSDDEIKLKAVIDVLQSKLFKRGVSIRSLTYGKIQQASKGTVRQEITISQGIPQDKAKIFVNGIKEKKFKVQVSIQGDQLRVSGKDKDTLQEVIAYIRQEQNRANIDVQIVNLRG	K09767	yajQ cyclic-di-GMP-binding protein
3300014801-6-3	3300014801_6	3300014801-6-3-cds4	3300014801-6-3-cds4|3300014801-6-3	IspA Geranylgeranyl pyrophosphate synthase	MSIVTSARIFDSVRGDLSLVESELSRLLTQNKIEVIDKFSSHILNTSGKRLRPALLLLSTKAFNVSSEIAIRFACVFELIHTATLIHDDVIDHSATRRGSKTLNALWGNNLTVLFGDLLYLRAMSSAIEGRNWRMMEVLSEVTSKVIEGELIQHDHLFDIHLNRDQYFDILERKTALLFAACCKSGPILSGAPTDIVRDLETYGLHLGRAFQLIDDLLDYSSTESQLGKPVFTDLKEGKLTLPLLLLKDVIPKIADPLIEDFWSMNRTAESLNSSASQLKTLLLQHQTLEQTYNLAKEETEKALAILDTPFYKSDSFSFLKILPNLLLDRIK	K02523	ispB octaprenyl-diphosphate synthase [EC: 2.5.1.90]
3300014801-6-3	3300014801_6	3300014801-6-3-cds5	3300014801-6-3-cds5|3300014801-6-3	COG5524 Bacteriorhodopsin	MIENPLISSAYSFAIACFGATTVFLFLQRQQVATQYRTAVTISGVVTLIACYHYCRIAYDYSLLRSTDSYRYVDWLLTVPLLLIEFILALRLSESETRSKSFLLSILAILMIVIGYKGEMAPVGSSDGLLYFILSCIPFIFILHQLFFGLSKSIEAQPASSKSLILNARNLIAITWFFYPVVYALRFTGFDPASPSIQIGYTIADIVAKSGLGIMVYSVSMRKTASGN	K04643	SOP sensory rhodopsin
3300014801-6-3	3300014801_6	3300014801-6-3-cds6	3300014801-6-3-cds6|3300014801-6-3	hypothetical protein	MNIHEYQAKELLRKFDISTPNGQIVESP	-
3300014801-6-4	3300014801_6	3300014801-6-4-cds1	3300014801-6-4-cds1|3300014801-6-4	holB, DNA polymerase III, delta' subunit	MSTLALKYRPVLLDDLIGQEMSVRALTNILTRAKDRGFLHQAYLFAGLRGTGKTSTARIMAKALNCETGPTPHPCERCPSCLASISPDGHLDIVEIDAASRSSVEDARNLREQVQTLPAFSRYRIYIIDEAHMLSKQAFDALLKMLEEPPSHSIFIL	-
3300014801-6-4	3300014801_6	3300014801-6-4-cds2	3300014801-6-4-cds2|3300014801-6-4	HemY Protoporphyrinogen oxidase	MKKILIIGAGISGLTAAYRLQSEGYDVTIVESTKVPGGWVRTLVDPNEGNIEKGPQLIAVESGTPLRYLLDSLGIPLTIHRNLSRFIGIDGKLVRVPRSVSELFRSPLLTLKGKLRIFLEPLLCYFLNKNKEYTLHEAIGNRFGFEIADRLAPAIVNGILAAPPNEVSQESIPLFRMANEGSVLWRSIMRGHTVLSTPTGGMGELTQALASKCSIIFNTEITSLNYSQSYWHASGPTYDGKFDSILLAIPAPKAAALLSLISPRLSAILKKIEYTSLYSFHSTHAYNNTLDNSLGFLLHPSESEFLLGCFVSSSLTIPDKDKTIKLRTFVKINQNSIPRWQDIYSELIKWVPDLSPSNSCHIETASLAIPIMRVGQFPEIVRALEDLPSGLDWIGGARF…	K00231	PPOX hemY oxygen-dependent protoporphyrinogen oxidase [EC: 1.3.3.4]
3300014801-6-4	3300014801_6	3300014801-6-4-cds3	3300014801-6-4-cds3|3300014801-6-4	HemH Protoheme ferro-lyase (ferrochelatase)	MHAKTAIVMLNLGGPVTLSHVEPFLKTLFGDRDLIKLPGPAWFQPTYAWGIAKIRTKGAQKKYAEIGGGSPLLRETALQASTLRTELRSLGFEGPIKLIFRTSQPRAESMLKVLKREGIHQILPLSLYPHDCKATIGSSMRELEQLAPKYGISILPGVLHYADHPKYITALGQLIRDKLDELPYATVIFSAHSLPVNQIENGDPYEDEIHKSVEAIKQFLGDIPGGYLLGYQSRVGPIRWLTPSLKTVLKDCRGRDVIIVPISFVSEHIETLHELDIEYRETAQKLGIRNYARVQTVGINSEFIHCLSQLVIQNLK	K01772	hemH FECH ferrochelatase [EC: 4.99.1.1]
3300014801-6-4	3300014801_6	3300014801-6-4-cds4	3300014801-6-4-cds4|3300014801-6-4	HemN Coproporphyrinogen III oxidase and related Fe-S oxidoreductases	MTPSLQELITRYDKPGPRYTGYPMPPAWNDNLDESVLLEAIDTVSKHDDYLSLYVHLPFCKRRCSYCGCNVVISPQYDPVENFLKSLDKEADLWSKRLIKPRKIIQMHWGGGTPNYLNASDLSRVFRSVTSRFEILPNAEVSIEIDPTFLTVDQLPVLRDLGFNRVSFGVQDMDLEVQELITRGQTPDQTITAIEQAQSLGFKGINIDLVYGLPGQTPSSFKITIQKMIELNPSRLAIYGFAYLPSLLPFQKSIPLEKLPQPSERLNLLLMASNMLEQAGYIAVGMDHFSSPSDDLTTALNSGKLGRNFMGYAPQVGEHMVSMGPSAISNIGNVYHQNHKNLNQWTQAINEGHFAMSKGIKCTPDDLLRRWVIHTLMTEFRLVWANFENKWKIDGKAYF…	K02495	hemN hemZ oxygen-independent coproporphyrinogen III oxidase [EC: 1.3.99.22]
MAG	3300024276_7
3300024276-7-44	3300024276_7	3300024276-7-44-cds3	3300024276-7-44-cds3|3300024276-7-44	COG0731 Fe-S oxidoreductases	MNLMTNSRLEAHRDHRREWQNFDYAYPVLSRRSKGISVGINLNPDKVCNFDCVYCEVNRKTPGKRSDISLTQITQEVEELLDLVENGLLYEANPFRDIPSHLRRLNDIAFSGDGEPTTCQEFPLVVQEITNLLKSRNDSKTKLILITDSSNLLAPHVINALEIMMANRGEVWLKLDAGTNEYYKEINRTHVPFEKILHNIERTSQRYPVTIQSLFLRWNGLIPTREEIDSFANHLQRFIRNGSQLQALQIYTVARPTPELNATALTLKELKLIEKWVLERVPSLPIEIYEGNA	-
3300024276-7-44	3300024276_7	3300024276-7-44-cds4	3300024276-7-44-cds4|3300024276-7-44	COG1607 Acyl-CoA hydrolase	MLIKREMALDQDIGLNGALFGGDMMANMDQTAGITASLVSYNRRFVTRKVSELIFHSPVRPGDIMEFYAHVIQTGTTSITVSLKVKVYQPISDKRKDVTSGEFVMVAVDDSLKPEPILWKKEMIDKCNKADEFDD	K10806	yciA acyl-CoA thioesterase YciA [EC: 3.1.2.-]
3300024276-7-44	3300024276_7	3300024276-7-44-cds5	3300024276-7-44-cds5|3300024276-7-44	SucD Succinyl-CoA synthetase, alpha subunit	MSVLVTPSTRLIVQGITGKEGLFHAKGCRDYGTNVVGGVTPGKGGTSIDGFDVYNSVEEAISKTSANATMIFVPPLFAADAILESLYAGIEVIVCITEGVPVLDMVKVKRALSDFPHSRLIGPNCPGVISPGIGKIGIMPGSIHKQGNIGVVSRSGTLTYEAVGQLSALGIGQSSCIGIGGDPVNGTSHIDALSLFNQDKDTHAVILIGEIGGTAEEEAAEWIKHHFKKPIVAFIAGQTAPPGRKMGHAGAIISGGAGTASSKMDALKAAGVHVVESPAELGSTLQSLI	K01902	sucD succinyl-CoA synthetase alpha subunit [EC: 6.2.1.5]
3300024276-7-44	3300024276_7	3300024276-7-44-cds6	3300024276-7-44-cds6|3300024276-7-44	hypothetical protein	MTDQDKDQYQNLLNEFREVMYQNTWKLGWNFFFLFVGLLPLMYFFVWIIGAENWELTLFRTPSLMLVGSLVSLLIVVTLLVKIYRDNLKLDALKNDYLTRLNAMRPEIHQDQPQL	-
3300024276-7-44	3300024276_7	3300024276-7-44-cds7	3300024276-7-44-cds7|3300024276-7-44	SucC Succinyl-CoA synthetase, beta subunit	MNIHEYQAKELLRKFDISTPNGQIVESPEEAFFLTKSFGGTSILKAQVHAGGRGKAGGVKFARSPEEAKSLFNSIMGMTLISPQTGPQGKIVRKVYISDPVDIDREFYLSILVDRKTGRVAVIASREGGVEIEKVAHETPDKIMTFTIDPAVGLTDFQIRKLASLYGLDTPQVKSLKSFTSALYKLFLESDCSLVEINPLVVTKQGSLVALDAKISLDDNALGRHPDLLDYRDINEEVIEEIEASKYNLNFIKLNGSIGCMVNGAGLAMATMDIIHFYGSEPANFLDVGGGASENAVKNAFRIILQDPQVKAVLINIFGGIMRCDIVASGIVKAAQEIGMKVPVVVRLEGTNVDKGKEILKQSGLNLIVADNLRDAAEKAVAAAKATHD	K01903	sucC succinyl-CoA synthetase beta subunit [EC: 6.2.1.5]
3300024276-7-44	3300024276_7	3300024276-7-44-cds8	3300024276-7-44-cds8|3300024276-7-44	COG5524 Bacteriorhodopsin	MIENPLISSAYSFAIACFGATTVFLFLQRQQVATQYRTAVTISGVVTLIACYHYCRIAYDYSLLRSTDSYRYVDWLLTVPLLLIEFILALRLSESETRSKSFLLSILAILMIVIGYKGEMAPVGSSDGLLYFILSCIPFIFILHQLFFGLSKSIEAQPASSKSLILNARNLIAITWFFYPVVYALRFTGFDPASPSIQIGYTIADIVAKSGLGIMVYSVSMRKTASGN	K04643	SOP sensory rhodopsin
3300024276-7-44	3300024276_7	3300024276-7-44-cds9	3300024276-7-44-cds9|3300024276-7-44	IspA Geranylgeranyl pyrophosphate synthase	MSIVTSARIFDSVRGDLSLVESELSRLLTQNKIEVIDKFSSHILNTSGKRLRPALLLLSTKAFNVSSEIAIRFACVFELIHTATLIHDDVIDHSATRRGSKTLNALWGNNLTVLFGDLLYLRAMSSAIEGRNWRMMEVLSEVTSKVIEGELIQHDHLFDIHLNRDQYFDILERKTALLFAACCKSGPILSGAPTDIVRDLETYGLHLGRAFQLIDDLLDYSSTESQLGKPVFTDLKEGKLTLPLLLLKDVIPKIADPLIEDFWSMNRTAESLNSSASQLKTLLLQHQTLEQTYNLAKEETEKALAILDTPFYKSDSFSFLKILPNLLLDRIK	K02523	ispB octaprenyl-diphosphate synthase [EC: 2.5.1.90]
3300024276-7-44	3300024276_7	3300024276-7-44-cds10	3300024276-7-44-cds10|3300024276-7-44	putative nucleotide-binding protein	MASECSFDVVSKVDFQEVKNATEHSLKEIKQRYDFKGSVSNIELSGTDKIILTSDDEIKLKAVIDVLQSKLFKRGVSIRSLTYGKIQQASKGTVRQEITISQGIPQDKAKIFVNGIKEKKFKVQVSIQGDQLRVSGKDKDTLQEVIAYIRQEQNRANIDVQIVNLRG	K09767	yajQ cyclic-di-GMP-binding protein
3300024276-7-44	3300024276_7	3300024276-7-44-cds11	3300024276-7-44-cds11|3300024276-7-44	IlvA Threonine dehydratase	MESGLIEINKAYERISPYVRRTPLLEVDFHINNRTQKLLLKLEYLQVGGSFKLRGALNKVATTQSSTVIAFSGGNHGIGVAYAAQCFNKKAIIYLPSWAPSFKAKIIKSFGAELKMLDDPMHVVYERAISHSQDIQASFIHPYDDLDVIHGAGTIGLELDHALHPKDWLVGVGGGGLLSGLTLALPHQNVLPVESVLCPSLFEAQRKNKPVPVLPSGIAQSGLGAPSIGQYNWDIIREKNHPVKRVSDEMIRSAQNWLWSHCRILLEPSGATALAALFEADWQFSTDPVGIILCGANTDEMPS	K01754	E4.3.1.19 ilvA tdcB threonine dehydratase [EC: 4.3.1.19]
3300024276-7-44	3300024276_7	3300024276-7-44-cds12	3300024276-7-44-cds12|3300024276-7-44	Udk Uridine kinase	MNKGPWLIGIVGGSGSGKTSVAKALSQKLTEEGVTPTLLDLDAYYNPKEVNKNKFAPDPINYDHPKALDVELMAKHLYELKQGRTIEKPLYDFTVSDRKGWDTPMVAEEVVILEGLLLFALPEIRSQLDVKVFVDTDSDIRLIRRLNRDMKERKRTFESVIRQYEFSVRPMHLEFVEPSKRWADIIIPVGVENTMALDMLFHHVLARIRK	K00876	udk UCK uridine kinase [EC: 2.7.1.48]
3300024276-7-44	3300024276_7	3300024276-7-44-cds13	3300024276-7-44-cds13|3300024276-7-44	Type II secretion system protein GspG, C-terminal	MFFTKNYRIISTLIVSASLGCSSDTPRLLLDQSRILTNENQYKAAQVLLNQIITDYPNSDEATKAKAELFFVTKRLDKDFDNRMLETRRSMIRIVIAIERYRTDKKKLPSTLNELYPQYLSTLPLDGWGHPFFYTLNSKSEEFPYRVFSMGSESKPIPFNLLHPSLTSQTINLNKKP	-
MAG	3300024277_8
3300024277-8-4	3300024277_8	3300024277-8-4-cds7	3300024277-8-4-cds7|3300024277-8-4	Type II secretion system protein GspG, C-terminal	MFFTKNYRIISTLIVSASLGCSSDTPRLLLDQSRILTNENQYKAAQVLLNQIITDYPNSDEATKAKAELFFVTKRLDKDFDNRMLETRRSMIRIVIAIERYRTDKKKLPSTLNELYPQYLSTLPLDGWGHPFFYTLNSKSEEFPYRVFSMGSESKPIPFNLLHPSLTSQTINLNKKP	-
3300024277-8-4	3300024277_8	3300024277-8-4-cds8	3300024277-8-4-cds8|3300024277-8-4	Udk Uridine kinase	MNKGPWLIGIVGGSGSGKTSVAKALSQKLTEEGVTPTLLDLDAYYNPKEVNKNKFAPDPINYDHPKALDVELMAKHLYELKQGRTIEKPLYDFTVSDRKGWDTPMVAEEVVILEGLLLFALPEIRSQLDVKVFVDTDSDIRLIRRLNRDMKERKRTFESVIRQYEFSVRPMHLEFVEPSKRWADIIIPVGVENTMALDMLFHHVLARIRK	K00876	udk UCK uridine kinase [EC: 2.7.1.48]
3300024277-8-4	3300024277_8	3300024277-8-4-cds9	3300024277-8-4-cds9|3300024277-8-4	IlvA Threonine dehydratase	MESGLIEINKAYERISPYVRRTPLLEVDFHINNRTQKLLLKLEYLQVGGSFKLRGALNKVATTQSSTVIAFSGGNHGIGVAYAAQCFNKKAIIYLPSWAPSFKAKIIKSFGAELKMLDDPMHVVYERAISHSQDIQASFIHPYDDLDVIHGAGTIGLELDHALHPKDWLVGVGGGGLLSGLTLALPHQNVLPVESVLCPSLFEAQRKNKPVPVLPSGIAQSGLGAPSIGQYNWDIIREKNHPVKRVSDEMIRSAQNWLWSHCRILLEPSGATALAALFEADWQFSTDPVGIILCGANTDEMPS	K01754	E4.3.1.19 ilvA tdcB threonine dehydratase [EC: 4.3.1.19]
3300024277-8-4	3300024277_8	3300024277-8-4-cds10	3300024277-8-4-cds10|3300024277-8-4	putative nucleotide-binding protein	MASECSFDVVSKVDFQEVKNATEHSLKEIKQRYDFKGSVSNIELSGTDKIILTSDDEIKLKAVIDVLQSKLFKRGVSIRSLTYGKIQQASKGTVRQEITISQGIPQDKAKIFVNGIKEKKFKVQVSIQGDQLRVSGKDKDTLQEVIAYIRQEQNRANIDVQIVNLRG	K09767	yajQ cyclic-di-GMP-binding protein
3300024277-8-4	3300024277_8	3300024277-8-4-cds11	3300024277-8-4-cds11|3300024277-8-4	IspA Geranylgeranyl pyrophosphate synthase	MSIVTSARIFDSVRGDLSLVESELSRLLTQNKIEVIDKFSSHILNTSGKRLRPALLLLSTKAFNVSSEIAIRFACVFELIHTATLIHDDVIDHSATRRGSKTLNALWGNNLTVLFGDLLYLRAMSSAIEGRNWRMMEVLSEVTSKVIEGELIQHDHLFDIHLNRDQYFDILERKTALLFAACCKSGPILSGAPTDIVRDLETYGLHLGRAFQLIDDLLDYSSTESQLGKPVFTDLKEGKLTLPLLLLKDVIPKIADPLIEDFWSMNRTAESLNSSASQLKTLLLQHQTLEQTYNLAKEETEKALAILDTPFYKSDSFSFLKILPNLLLDRIK	K02523	ispB octaprenyl-diphosphate synthase [EC: 2.5.1.90]
3300024277-8-4	3300024277_8	3300024277-8-4-cds12	3300024277-8-4-cds12|3300024277-8-4	COG5524 Bacteriorhodopsin	MIENPLISSAYSFAIACFGATTVFLFLQRQQVATQYRTAVTISGVVTLIACYHYCRIAYDYSLLRSTDSYRYVDWLLTVPLLLIEFILALRLSESETRSKSFLLSILAILMIVIGYKGEMAPVGSSDGLLYFILSCIPFIFILHQLFFGLSKSIEAQPASSKSLILNARNLIAITWFFYPVVYALRFTGFDPASPSIQIGYTIADIVAKSGLGIMVYSVSMRKTASGN	K04643	SOP sensory rhodopsin
3300024277-8-4	3300024277_8	3300024277-8-4-cds13	3300024277-8-4-cds13|3300024277-8-4	SucC Succinyl-CoA synthetase, beta subunit	MNIHEYQAKELLRKFDISTPNGQIVESPEEAFFLTKSFGGTSILKAQVHAGGRGKAGGVKFARSPEEAKSLFNSIMGMTLISPQTGPQGKIVRKVYISDPVDIDREFYLSILVDRKTGRVAVIASREGGVEIEKVAHETPDKIMTFTIDPAVGLTDFQIRKLASLYGLDTPQVKSLKSFTSALYKLFLESDCSLVEINPLVVTKQGSLVALDAKISLDDNALGRHPDLLDYRDINEEVIEEIEASKYNLNFIKLNGSIGCMVNGAGLAMATMDIIHFYGSEPANFLDVGGGASENAVKNAFRIILQDPQVKAVLINIFGGIMRCDIVASGIVKAAQEIGMKVPVVVRLEGTNVDKGKEILKQSGLNLIVADNLRDAAEKAVAAAKATHD	K01903	sucC succinyl-CoA synthetase beta subunit [EC: 6.2.1.5]
3300024277-8-4	3300024277_8	3300024277-8-4-cds14	3300024277-8-4-cds14|3300024277-8-4	hypothetical protein	MTDQDKDQYQNLLNEFREVMYQNTWKLGWNFFFLFVGLLPLMYFFVWIIGAENWELTLFRTPSLMLVGSLVSLLIVVTLLVKIYRDNLKLDALKNDYLTRLNAMRPEIHQDQPQL	-
3300024277-8-4	3300024277_8	3300024277-8-4-cds15	3300024277-8-4-cds15|3300024277-8-4	SucD Succinyl-CoA synthetase, alpha subunit	MSVLVTPSTRLIVQGITGKEGLFHAKGCRDYGTNVVGGVTPGKGGTSIDGFDVYNSVEEAISKTSANATMIFVPPLFAADAILESLYAGIEVIVCITEGVPVLDMVKVKRALSDFPHSRLIGPNCPGVISPGIGKIGIMPGSIHKQGNIGVVSRSGTLTYEAVGQLSALGIGQSSCIGIGGDPVNGTSHIDALSLFNQDKDTHAVILIGEIGGTAEEEAAEWIKHHFKKPIVAFIAGQTAPPGRKMGHAGAIISGGAGTASSKMDALKAAGVHVVESPAELGSTLQSLI	K01902	sucD succinyl-CoA synthetase alpha subunit [EC: 6.2.1.5]
3300024277-8-4	3300024277_8	3300024277-8-4-cds16	3300024277-8-4-cds16|3300024277-8-4	COG1607 Acyl-CoA hydrolase	MLIKREMALDQDIGLNGALFGGDMMANMDQTAGITASLVSYNRRFVTRKVSELIFHSPVRPGDIMEFYAHVIQTGTTSITVSLKVKVYQPISDKRKDVTSGEFVMVAVDDSLKPEPILWKKEMIDKCNKADEFDD	K10806	yciA acyl-CoA thioesterase YciA [EC: 3.1.2.-]
3300024277-8-4	3300024277_8	3300024277-8-4-cds17	3300024277-8-4-cds17|3300024277-8-4	COG0731 Fe-S oxidoreductases	MNLMTNSRLEAHRDHRREWQNFDYAYPVLSRRSKGISVGINLNPDKVCNFDCVYCEVNRKTPGKRSDISLTQITQEVEELLDLVENGLLYEANPFRDIPSHLRRLNDIAFSGDGEPTTCQEFPLVVQEITNLLKSRNDSKTKLILITDSSNLLAPHVINALEIMMANRGEVWLKLDAGTNEYYKEINRTHVPFEKILHNIERTSQRYPVTIQSLFLRWNGLIPTREEIDSFANHLQRFIRNGSQLQALQIYTVARPTPELNATALTLKELKLIEKWVLERVPSLPIEIYEGNA	-
MAG	3300024278_10
3300024278-10-33	3300024278_10	3300024278-10-33-cds4	3300024278-10-33-cds4|3300024278-10-33	COG0731 Fe-S oxidoreductases	MNLMTNSRLEAHRDHRREWQNFDYAYPVLSRRSKGISVGINLNPDKVCNFDCVYCEVNRKTPGKRSDISLTQITQEVEELLDLVENGLLYEANPFRDIPSHLRRLNDIAFSGDGEPTTCQEFPLVVQEITNLLKSRNDSKTKLILITDSSNLLAPHVINALEIMMANRGEVWLKLDAGTNEYYKEINRTHVPFEKILHNIERTSQRYPVTIQSLFLRWNGLIPTREEIDSFANHLQRFIRNGSQLQALQIYTVARPTPELNATALTLKELKLIEKWVLERVPSLPIEIYEGNA	-
3300024278-10-33	3300024278_10	3300024278-10-33-cds5	3300024278-10-33-cds5|3300024278-10-33	COG1607 Acyl-CoA hydrolase	MLIKREMALDQDIGLNGALFGGDMMANMDQTAGITASLVSYNRRFVTRKVSELIFHSPVRPGDIMEFYAHVIQTGTTSITVSLKVKVYQPISDKRKDVTSGEFVMVAVDDSLKPEPILWKKEMIDKCNKADEFDD	K10806	yciA acyl-CoA thioesterase YciA [EC: 3.1.2.-]
3300024278-10-33	3300024278_10	3300024278-10-33-cds6	3300024278-10-33-cds6|3300024278-10-33	SucD Succinyl-CoA synthetase, alpha subunit	MSVLVTPSTRLIVQGITGKEGLFHAKGCRDYGTNVVGGVTPGKGGTSIDGFDVYNSVEEAISKTSANATMIFVPPLFAADAILESLYAGIEVIVCITEGVPVLDMVKVKRALSDFPHSRLIGPNCPGVISPGIGKIGIMPGSIHKQGNIGVVSRSGTLTYEAVGQLSALGIGQSSCIGIGGDPVNGTSHIDALSLFNQDKDTHAVILIGEIGGTAEEEAAEWIKHHFKKPIVAFIAGQTAPPGRKMGHAGAIISGGAGTASSKMDALKAAGVHVVESPAELGSTLQSLI	K01902	sucD succinyl-CoA synthetase alpha subunit [EC: 6.2.1.5]
3300024278-10-33	3300024278_10	3300024278-10-33-cds7	3300024278-10-33-cds7|3300024278-10-33	hypothetical protein	MTDQDKDQYQNLLNEFREVMYQNTWKLGWNFFFLFVGLLPLMYFFVWIIGAENWELTLFRTPSLMLVGSLVSLLIVVTLLVKIYRDNLKLDALKNDYLTRLNAMRPEIHQDQPQL	-
3300024278-10-33	3300024278_10	3300024278-10-33-cds8	3300024278-10-33-cds8|3300024278-10-33	SucC Succinyl-CoA synthetase, beta subunit	MNIHEYQAKELLRKFDISTPNGQIVESPEEAFFLTKSFGGTSILKAQVHAGGRGKAGGVKFARSPEEAKSLFNSIMGMTLISPQTGPQGKIVRKVYISDPVDIDREFYLSILVDRKTGRVAVIASREGGVEIEKVAHETPDKIMTFTIDPAVGLTDFQIRKLASLYGLDTPQVKSLKSFTSALYKLFLESDCSLVEINPLVVTKQGSLVALDAKISLDDNALGRHPDLLDYRDINEEVIEEIEASKYNLNFIKLNGSIGCMVNGAGLAMATMDIIHFYGSEPANFLDVGGGASENAVKNAFRIILQDPQVKAVLINIFGGIMRCDIVASGIVKAAQEIGMKVPVVVRLEGTNVDKGKEILKQSGLNLIVADNLRDAAEKAVAAAKATHD	K01903	sucC succinyl-CoA synthetase beta subunit [EC: 6.2.1.5]
3300024278-10-33	3300024278_10	3300024278-10-33-cds9	3300024278-10-33-cds9|3300024278-10-33	COG5524 Bacteriorhodopsin	MIENPLISSAYSFAIACFGATTVFLFLQRQQVATQYRTAVTISGVVTLIACYHYCRIAYDYSLLRSTDSYRYVDWLLTVPLLLIEFILALRLSESETRSKSFLLSILAILMIVIGYKGEMAPVGSSDGLLYFILSCIPFIFILHQLFFGLSKSIEAQPASSKSLILNARNLIAITWFFYPVVYALRFTGFDPASPSIQIGYTIADIVAKSGLGIMVYSVSMRKTASGN	K04643	SOP sensory rhodopsin
3300024278-10-33	3300024278_10	3300024278-10-33-cds10	3300024278-10-33-cds10|3300024278-10-33	IspA Geranylgeranyl pyrophosphate synthase	MSIVTSARIFDSVRGDLSLVESELSRLLTQNKIEVIDKFSSHILNTSGKRLRPALLLLSTKAFNVSSEIAIRFACVFELIHTATLIHDDVIDHSATRRGSKTLNALWGNNLTVLFGDLLYLRAMSSAIEGRNWRMMEVLSEVTSKVIEGELIQHDHLFDIHLNRDQYFDILERKTALLFAACCKSGPILSGAPTDIVRDLETYGLHLGRAFQLIDDLLDYSSTESQLGKPVFTDLKEGKLTLPLLLLKDVIPKIADPLIEDFWSMNRTAESLNSSASQLKTLLLQHQTLEQTYNLAKEETEKALAILDTPFYKSDSFSFLKILPNLLLDRIK	K02523	ispB octaprenyl-diphosphate synthase [EC: 2.5.1.90]
3300024278-10-33	3300024278_10	3300024278-10-33-cds11	3300024278-10-33-cds11|3300024278-10-33	putative nucleotide-binding protein	MASECSFDVVSKVDFQEVKNATEHSLKEIKQRYDFKGSVSNIELSGTDKIILTSDDEIKLKAVIDVLQSKLFKRGVSIRSLTYGKIQQASKGTVRQEITISQGIPQDKAKIFVNGIKEKKFKVQVSIQGDQLRVSGKDKDTLQEVIAYIRQEQNRANIDVQIVNLRG	K09767	yajQ cyclic-di-GMP-binding protein
3300024278-10-33	3300024278_10	3300024278-10-33-cds12	3300024278-10-33-cds12|3300024278-10-33	IlvA Threonine dehydratase	MESGLIEINKAYERISPYVRRTPLLEVDFHINNRTQKLLLKLEYLQVGGSFKLRGALNKVATTQSSTVIAFSGGNHGIGVAYAAQCFNKKAIIYLPSWAPSFKAKIIKSFGAELKMLDDPMHVVYERAISHSQDIQASFIHPYDDLDVIHGAGTIGLELDHALHPKDWLVGVGGGGLLSGLTLALPHQNVLPVESVLCPSLFEAQRKNKPVPVLPSGIAQSGLGAPSIGQYNWDIIREKNHPVKRVSDEMIRSAQNWLWSHCRILLEPSGATALAALFEADWQFSTDPVGIILCGANTDEMPS	K01754	E4.3.1.19 ilvA tdcB threonine dehydratase [EC: 4.3.1.19]
3300024278-10-33	3300024278_10	3300024278-10-33-cds13	3300024278-10-33-cds13|3300024278-10-33	Udk Uridine kinase	MNKGPWLIGIVGGSGSGKTSVAKALSQKLTEEGVTPTLLDLDAYYNPKEVNKNKFAPDPINYDHPKALDVELMAKHLYELKQGRTIEKPLYDFTVSDRKGWDTPMVAEEVVILEGLLLFALPEIRSQLDVKVFVDTDSDIRLIRRLNRDMKERKRTFESVIRQYEFSVRPMHLEFVEPSKRWADIIIPVGVENTMALDMLFHHVLARIRK	K00876	udk UCK uridine kinase [EC: 2.7.1.48]
3300024278-10-33	3300024278_10	3300024278-10-33-cds14	3300024278-10-33-cds14|3300024278-10-33	Type II secretion system protein GspG, C-terminal	MFFTKNYRIISTLIVSASLGCSSDTPRLLLDQSRILTNENQYKAAQVLLNQIITDYPNSDEATKAKAELFFVTKRLDKDFDNRMLETRRSMIRIVIAIERYRTDKKKLPSTLNELYPQYLSTLPLDGWGHPFFYTLNSKSEEFPYRVFSMGSESKPIPFNLLHPSLTSQTINLNKKP	-
MAG	3300024280_8
3300024280-8-62	3300024280_8	3300024280-8-62-cds3	3300024280-8-62-cds3|3300024280-8-62	Type II secretion system protein GspG, C-terminal	MFFTKNYRIISTLIVSASLGCSSDTPRLLLDQSRILTNENQYKAAQVLLNQIITDYPNSDEATKAKAELFFVTKRLDKDFDNRMLETRRSMIRIVIAIERYRTDKKKLPSTLNELYPQYLSTLPLDGWGHPFFYTLNSKSEEFPYRVFSMGSESKPIPFNLLHPSLTSQTINLNKKP	-
3300024280-8-62	3300024280_8	3300024280-8-62-cds4	3300024280-8-62-cds4|3300024280-8-62	Udk Uridine kinase	MNKGPWLIGIVGGSGSGKTSVAKALSQKLTEEGVTPTLLDLDAYYNPKEVNKNKFAPDPINYDHPKALDVELMAKHLYELKQGRTIEKPLYDFTVSDRKGWDTPMVAEEVVILEGLLLFALPEIRSQLDVKVFVDTDSDIRLIRRLNRDMKERKRTFESVIRQYEFSVRPMHLEFVEPSKRWADIIIPVGVENTMALDMLFHHVLARIRK	K00876	udk UCK uridine kinase [EC: 2.7.1.48]
3300024280-8-62	3300024280_8	3300024280-8-62-cds5	3300024280-8-62-cds5|3300024280-8-62	IlvA Threonine dehydratase	MESGLIEINKAYERISPYVRRTPLLEVDFHINNRTQKLLLKLEYLQVGGSFKLRGALNKVATTQSSTVIAFSGGNHGIGVAYAAQCFNKKAIIYLPSWAPSFKAKIIKSFGAELKMLDDPMHVVYERAISHSQDIQASFIHPYDDLDVIHGAGTIGLELDHALHPKDWLVGVGGGGLLSGLTLALPHQNVLPVESVLCPSLFETQRKNKPVPVLPSGIAQSGLGAPSIGQYNWDIIREKNHPVKRVSDEMIRSAQNWLWSHCRILLEPSGATALAALFEADWQFSTDPVGIILCGANTDEMPS	K01754	E4.3.1.19 ilvA tdcB threonine dehydratase [EC: 4.3.1.19]
3300024280-8-62	3300024280_8	3300024280-8-62-cds6	3300024280-8-62-cds6|3300024280-8-62	putative nucleotide-binding protein	MASECSFDVVSKVDFQEVKNATEHSLKEIKQRYDFKGSVSNIELSGTDKIILTSDDEIKLKAVIDVLQSKLFKRGVSIRSLTYGKIQQASKGTVRQEITISQGIPQDKAKIFVNGIKEKKFKVQVSIQGDQLRVSGKDKDTLQEVIAYIRQEQNRANIDVQIVNLRG	K09767	yajQ cyclic-di-GMP-binding protein
3300024280-8-62	3300024280_8	3300024280-8-62-cds7	3300024280-8-62-cds7|3300024280-8-62	IspA Geranylgeranyl pyrophosphate synthase	MSIVTSARIFDSVRGDLSLVESELSRLLTQNKIEVIDKFSSHILNTSGKRLRPALLLLSTKAFNVSSEIAIRFACVFELIHTATLIHDDVIDHSATRRGSKTLNALWGNNLTVLFGDLLYLRAMSSAIEGRNWRMMEVLSEVTSKVIEGELIQHDHLFDIHLNRDQYFDILERKTALLFAACCKSGPILSGAPTDIVRDLETYGLHLGRAFQLIDDLLDYSSTESQLGKPVFTDLKEGKLTLPLLLLKDVIPKIADPLIEDFWSMNRTAESLNSSASQLKTLLLQHQTLEQTYNLAKEETEKALAILDTPFYKSDSFSFLKILPNLLLDRIK	K02523	ispB octaprenyl-diphosphate synthase [EC: 2.5.1.90]
3300024280-8-62	3300024280_8	3300024280-8-62-cds8	3300024280-8-62-cds8|3300024280-8-62	COG5524 Bacteriorhodopsin	MIENPLISSAYSFAIACFGATTVFLFLQRQQVATQYRTAVTISGVVTLIACYHYCRIAYDYSLLRSTDSYRYVDWLLTVPLLLIEFILALRLSESETRSKSFLLSILAILMIVIGYKGEMAPVGSSDGLLYFILSCIPFIFILHQLFFGLSKSIEAQPASSKSLILNARNLIAITWFFYPVVYALRFTGFDPASPSIQIGYTIADIVAKSGLGIMVYSVSMRKTASGN	K04643	SOP sensory rhodopsin
3300024280-8-62	3300024280_8	3300024280-8-62-cds9	3300024280-8-62-cds9|3300024280-8-62	SucC Succinyl-CoA synthetase, beta subunit	MNIHEYQAKELLRKFDISTPNGQIVESPEEAFFLTKSFGGTSILKAQVHAGGRGKAGGVKFARSPEEAKSLFNSIMGMTLISPQTGPQGKIVRKVYISDPVDIDREFYLSILVDRKTGRVAVIASREGGVEIEKVAHETPDKIMTFTIDPAVGLTDFQIRKLASLYGLDTPQVKSLKSFTSALYKLFLESDCSLVEINPLVVTKQGSLVALDAKISLDDNALGRHPDLLDYRDINEEVIEEIEASKYNLNFIKLNGSIGCMVNGAGLAMATMDIIHFYGSEPANFLDVGGGASENAVKNAFRIILQDPQVKAVLINIFGGIMRCDIVASGIVKAAQEIGMKVPVVVRLEGTNVDKGKEILKQSGLNLIVADNLRDAAEKAVAAAKATHD	K01903	sucC succinyl-CoA synthetase beta subunit [EC: 6.2.1.5]
3300024280-8-62	3300024280_8	3300024280-8-62-cds10	3300024280-8-62-cds10|3300024280-8-62	hypothetical protein	MTDQDKDQYQNLLNEFREVMYQNTWKLGWNFFFLFVGLLPLMYFFVWIIGAENWELTLFRTPSLMLVGSLVSLLIVVTLLVKIYRDNLKLDALKNDYLTRLNAMRPEIHQDQPQL	-
3300024280-8-62	3300024280_8	3300024280-8-62-cds11	3300024280-8-62-cds11|3300024280-8-62	SucD Succinyl-CoA synthetase, alpha subunit	MSVLVTPSTRLIVQGITGKEGLFHAKGCRDYGTNVVGGVTPGKGGTSIDGFDVYNSVEEAISKTSANATMIFVPPLFAADAILESLYAGIEVIVCITEGVPVLDMVKVKRALSDFPHSRLIGPNCPGVISPGIGKIGIMPGSIHKQGNIGVVSRSGTLTYEAVGQLSALGIGQSSCIGIGGDPVNGTSHIDALSLFNQDKDTHAVILIGEIGGTAEEEAAEWIKHHFKKPIVAFIAGQTAPPGRKMGHAGAIISGGAGTASSKMDALKAAGVHVVESPAELGSTLQSLI	K01902	sucD succinyl-CoA synthetase alpha subunit [EC: 6.2.1.5]
3300024280-8-62	3300024280_8	3300024280-8-62-cds12	3300024280-8-62-cds12|3300024280-8-62	COG1607 Acyl-CoA hydrolase	MLIKREMALDQDIGLNGALFGGDMMANMDQTAGITASLVSYNRRFVTRKVSELIFHSPVRPGDIMEFYAHVIQTGTTSITVSLKVKVYQPISDKRKDVTSGEFVMVAVDDSLKPEPILWKKEMIDKCNKADEFDD	K10806	yciA acyl-CoA thioesterase YciA [EC: 3.1.2.-]
3300024280-8-62	3300024280_8	3300024280-8-62-cds13	3300024280-8-62-cds13|3300024280-8-62	COG0731 Fe-S oxidoreductases	MNLMTNSRLEAHRDHRREWQNFDYAYPVLSRRSKGISVGINLNPDKVCNFDCVYCEVNRKTPGKRSDISLTQITQEVEELLDLVENGLLYEANPFRDIPSHLRRLNDIAFSGDGEPTTCQEFPLVVQEITNLLKSRNDSKTKLILITDSSNLLAPHVINALEIMMANRGEVWLKLDAGTNEYYKEINRTHVPFEKILHNIERTSQRYPVTIQSLFLRWNGLIPTREEIDSFANHLQRFIRNGSQLQALQIYTVARPTPELNATALTLKELKLIEKWVLERVPSLPIEIYEGNA	-
MAG	3300024282_7
3300024282-7-9	3300024282_7	3300024282-7-9-cds4	3300024282-7-9-cds4|3300024282-7-9	Type II secretion system protein GspG, C-terminal	MFFTKNYRIISTLIVSASLGCSSDTPRLLLDQSRILTNENQYKAAQVLLNQIITDYPNSDEATKAKAELFFVTKRLDKDFDNRMLETRRSMIRIVIAIERYRTDKKKLPSTLNELYPQYLSTLPLDGWGHPFFYTLNSKSEEFPYRVFSMGSESKPIPFNLLHPSLTSQTINLNKKP	-
3300024282-7-9	3300024282_7	3300024282-7-9-cds5	3300024282-7-9-cds5|3300024282-7-9	Udk Uridine kinase	MNKGPWLIGIVGGSGSGKTSVAKALSQKLTEEGVTPTLLDLDAYYNPKEVNKNKFAPDPINYDHPKALDVELMAKHLYELKQGRTIEKPLYDFTVSDRKGWDTPMVAEEVVILEGLLLFALPEIRSQLDVKVFVDTDSDIRLIRRLNRDMKERKRTFESVIRQYEFSVRPMHLEFVEPSKRWADIIIPVGVENTMALDMLFHHVLARIRK	K00876	udk UCK uridine kinase [EC: 2.7.1.48]
3300024282-7-9	3300024282_7	3300024282-7-9-cds6	3300024282-7-9-cds6|3300024282-7-9	IlvA Threonine dehydratase	MESGLIEINKAYERISPYVRRTPLLEVDFHINNRTQKLLLKLEYLQVGGSFKLRGALNKVATTQSSTVIAFSGGNHGIGVAYAAQCFNKKAIIYLPSWAPSFKAKIIKSFGAELKMLDDPMHVVYERAISHSQDIQASFIHPYDDLDVIHGAGTIGLELDHALHPKDWLVGVGGGGLLSGLTLALPHQNVLPVESVLCPSLFEAQRKNKPVPVLPSGIAQSGLGAPSIGQYNWDIIREKNHPVKRVSDEMIRSAQNWLWSHCRILLEPSGATALAALFEADWQFSTDPVGIILCGANTDEMPS	K01754	E4.3.1.19 ilvA tdcB threonine dehydratase [EC: 4.3.1.19]
3300024282-7-9	3300024282_7	3300024282-7-9-cds7	3300024282-7-9-cds7|3300024282-7-9	putative nucleotide-binding protein	MASECSFDVVSKVDFQEVKNATEHSLKEIKQRYDFKGSVSNIELSGTDKIILTSDDEIKLKAVIDVLQSKLFKRGVSIRSLTYGKIQQASKGTVRQEITISQGIPQDKAKIFVNGIKEKKFKVQVSIQGDQLRVSGKDKDTLQEVIAYIRQEQNRANIDVQIVNLRG	K09767	yajQ cyclic-di-GMP-binding protein
3300024282-7-9	3300024282_7	3300024282-7-9-cds8	3300024282-7-9-cds8|3300024282-7-9	IspA Geranylgeranyl pyrophosphate synthase	MSIVTSARIFDSVRGDLSLVESELSRLLTQNKIEVIDKFSSHILNTSGKRLRPALLLLSTKAFNVSSEIAIRFACVFELIHTATLIHDDVIDHSATRRGSKTLNALWGNNLTVLFGDLLYLRAMSSAIEGRNWRMMEVLSEVTSKVIEGELIQHDHLFDIHLNRDQYFDILERKTALLFAACCKSGPILSGAPTDIVRDLETYGLHLGRAFQLIDDLLDYSSTESQLGKPVFTDLKEGKLTLPLLLLKDVIPKIADPLIEDFWSMNRTAESLNSSASQLKTLLLQHQTLEQTYNLAKEETEKALAILDTPFYKSDSFSFLKILPNLLLDRIK	K02523	ispB octaprenyl-diphosphate synthase [EC: 2.5.1.90]
3300024282-7-9	3300024282_7	3300024282-7-9-cds9	3300024282-7-9-cds9|3300024282-7-9	COG5524 Bacteriorhodopsin	MIENPLISSAYSFAIACFGATTVFLFLQRQQVATQYRTAVTISGVVTLIACYHYCRIAYDYSLLRSTDSYRYVDWLLTVPLLLIEFILALRLSESETRSKSFLLSILAILMIVIGYKGEMAPVGSSDGLLYFILSCIPFIFILHQLFFGLSKSIEAQPASSKSLILNARNLIAITWFFYPVVYALRFTGFDPASPSIQIGYTIADIVAKSGLGIMVYSVSMRKTASGN	K04643	SOP sensory rhodopsin
3300024282-7-9	3300024282_7	3300024282-7-9-cds10	3300024282-7-9-cds10|3300024282-7-9	SucC Succinyl-CoA synthetase, beta subunit	MNIHEYQAKELLRKFDISTPNGQIVESPEEAFFLTKSFGGTSILKAQVHAGGRGKAGGVKFARSPEEAKSLFNSIMGMTLISPQTGPQGKIVRKVYISDPVDIDREFYLSILVDRKTGRVAVIASREGGVEIEKVAHETPDKIMTFTIDPAVGLTDFQIRKLASLYGLDTPQVKSLKSFTSALYKLFLESDCSLVEINPLVVTKQGSLVALDAKISLDDNALGRHPDLLDYRDINEEVIEEIEASKYNLNFIKLNGSIGCMVNGAGLAMATMDIIHFYGSEPANFLDVGGGASENAVKNAFRIILQDPQVKAVLINIFGGIMRCDIVASGIVKAAQEIGMKVPVVVRLEGTNVYKGKEILKQSGLNLIVADNLRDAAEKAVAAAKATHD	K01903	sucC succinyl-CoA synthetase beta subunit [EC: 6.2.1.5]
3300024282-7-9	3300024282_7	3300024282-7-9-cds11	3300024282-7-9-cds11|3300024282-7-9	hypothetical protein	MTDQDKDQYQNLLNEFREVMYQNTWKLGWNFFFLFVGLLPLMYFFVWIIGAENWELTLFRTPSLMLVGSLVSLLIVVTLLVKIYRDNLKLDALKNDYLTRLNAMRPEIHQDQPQL	-
3300024282-7-9	3300024282_7	3300024282-7-9-cds12	3300024282-7-9-cds12|3300024282-7-9	SucD Succinyl-CoA synthetase, alpha subunit	MSVLVTPSTRLIVQGITGKEGLFHAKGCRDYGTNVVGGVTPGKGGTSIDGFDVYNSVEEAISKTSANATMIFVPPLFAADAILESLYAGIEVIVCITEGVPVLDMVKVKRALSDFPHSRLIGPNCPGVISPGIGKIGIMPGSIHKQGNIGVVSRSGTLTYEAVGQLSALGIGQSSCIGIGGDPVNGTSHIDALSLFNQDKDTHAVILIGEIGGTAEEEAAEWIKHHFKKPIVAFIAGQTAPPGRKMGHAGAIISGGAGTASSKMDALKAAGVHVVESPAELGSTLQSLI	K01902	sucD succinyl-CoA synthetase alpha subunit [EC: 6.2.1.5]
3300024282-7-9	3300024282_7	3300024282-7-9-cds13	3300024282-7-9-cds13|3300024282-7-9	COG1607 Acyl-CoA hydrolase	MLIKREMALDQDIGLNGALFGGDMMANMDQTAGITASLVSYNRRFVTRKVSELIFHSPVRPGDIMEFYAHVIQTGTTSITVSLKVKVYQPISDKRKDVTSGEFVMVAVDDSLKPEPILWKKEMIDKCNKADEFDD	K10806	yciA acyl-CoA thioesterase YciA [EC: 3.1.2.-]
3300024282-7-9	3300024282_7	3300024282-7-9-cds14	3300024282-7-9-cds14|3300024282-7-9	COG0731 Fe-S oxidoreductases	MNLMTNSRLEAHRDHRREWQNFDYAYPVLSRRSKGISVGINLNPDKVCNFDCVYCEVNRKTPGKRSDISLTQITQEVEELLDLVENGLLYEANPFRDIPSHLRRLNDIAFSGDGEPTTCQEFPLVVQEITNLLKSRNDSKTKLILITDSSNLLAPHVINALEIMMANRGEVWLKLDAGTNEYYKEINRTHVPFEKILHNIERTSQRYPVTIQSLFLRWNGLIPTREEIDSFANHLQRFIRNGSQLQALQIYTVARPTPELNATALTLKELKLIEKWVLERVPSLPIEIYEGNA	-
MAG	3300024311_10
3300024311-10-76	3300024311_10	3300024311-10-76-cds8	3300024311-10-76-cds8|3300024311-10-76	Type II secretion system protein GspG, C-terminal	MFFTKNYRIISTLIVSASLGCSSDTPRLLLDQSRILTNENQYKAAQVLLNQIITDYPNSDEATKAKAELFFVTKRLDKDFDNRMLETRRSMIRIVIAIERYRTDKKKLPSTLNELYPQYLSTLPLDGWGHPFFYTLNSKSEEFPYRVFSMGSESKPIPFNLLHPSLTSQTINLNKKP	-
3300024311-10-76	3300024311_10	3300024311-10-76-cds9	3300024311-10-76-cds9|3300024311-10-76	Udk Uridine kinase	MNKGPWLIGIVGGSGSGKTSVAKALSQKLTEEGVTPTLLDLDAYYNPKEVNKNKFAPDPINYDHPKALDVELMAKHLYELKQGRTIEKPLYDFTVSDRKGWDTPMVAEEVVILEGLLLFALPEIRSQLDVKVFVDTDSDIRLIRRLNRDMKERKRTFESVIRQYEFSVRPMHLEFVEPSKRWADIIIPVGVENTMALDMLFHHVLARIRK	K00876	udk UCK uridine kinase [EC: 2.7.1.48]
3300024311-10-76	3300024311_10	3300024311-10-76-cds10	3300024311-10-76-cds10|3300024311-10-76	IlvA Threonine dehydratase	MESGLIEINKAYERISPYVRRTPLLEVDFHINNRTQKLLLKLEYLQVGGSFKLRGALNKVATTQSSTVIAFSGGNHGIGVAYAAQCFNKKAIIYLPSWAPSFKAKIIKSFGAELKMLDDPMHVVYERAISHSQDIQASFIHPYDDLDVIHGAGTIGLELDHALHPKDWLVGVGGGGLLSGLTLALPHQNVLPVESVLCPSLFEAQRKNKPVPVLPSGIAQSGLGAPSIGQYNWDIIREKNHPVKRVSDEMIRSAQNWLWSHCRILLEPSGATALAALFEADWQFSTDPVGIILCGANTDEMPS	K01754	E4.3.1.19 ilvA tdcB threonine dehydratase [EC: 4.3.1.19]
3300024311-10-76	3300024311_10	3300024311-10-76-cds11	3300024311-10-76-cds11|3300024311-10-76	putative nucleotide-binding protein	MASECSFDVVSKVDFQEVKNATEHSLKEIKQRYDFKGSVSNIELSGTDKIILTSDDEIKLKAVIDVLQSKLFKRGVSIRSLTYGKIQQASKGTVRQEITISQGIPQDKAKIFVNGIKEKKFKVQVSIQGDQLRVSGKDKDTLQEVIAYIRQEQNRANIDVQIVNLRG	K09767	yajQ cyclic-di-GMP-binding protein
3300024311-10-76	3300024311_10	3300024311-10-76-cds12	3300024311-10-76-cds12|3300024311-10-76	IspA Geranylgeranyl pyrophosphate synthase	MSIVTSARIFDSVRGDLSLVESELSRLLTQNKIEVIDKFSSHILNTSGKRLRPALLLLSTKAFNVSSEIAIRFACVFELIHTATLIHDDVIDHSATRRGSKTLNALWGNNLTVLFGDLLYLRAMSSAIEGRNWRMMEVLSEVTSKVIEGELIQHDHLFDIHLNRDQYFDILERKTALLFAACCKSGPILSGAPTDIVRDLETYGLHLGRAFQLIDDLLDYSSTESQLGKPVFTDLKEGKLTLPLLLLKDVIPKIADPLIEDFWSMNRTAESLNSSASQLKTLLLQHQTLEQTYNLAKEETEKALAILDTPFYKSDSFSFLKILPNLLLDRIK	K02523	ispB octaprenyl-diphosphate synthase [EC: 2.5.1.90]
3300024311-10-76	3300024311_10	3300024311-10-76-cds13	3300024311-10-76-cds13|3300024311-10-76	COG5524 Bacteriorhodopsin	MIENPLISSAYSFAIACFGATTVFLFLQRQQVATQYRTAVTISGVVTLIACYHYCRIAYDYSLLRSTDSYRYVDWLLTVPLLLIEFILALRLSESETRSKSFLLSILAILMIVIGYKGEMAPVGSSDGLLYFILSCIPFIFILHQLFFGLSKSIEAQPASSKSLILNARNLIAITWFFYPVVYALRFTGFDPASPSIQIGYTIADIVAKSGLGIMVYSVSMRKTASGN	K04643	SOP sensory rhodopsin
3300024311-10-76	3300024311_10	3300024311-10-76-cds14	3300024311-10-76-cds14|3300024311-10-76	SucC Succinyl-CoA synthetase, beta subunit	MNIHEYQAKELLRKFDISTPNGQIVESPEEAFFLTKSFGGTSILKAQVHAGGRGKAGGVKFARSPEEAKSLFNSIMGMTLISPQTGPQGKIVRKVYISDPVDIDREFYLSILVDRKTGRVAVIASREGGVEIEKVAHETPDKIMTFTIDPAVGLTDFQIRKLASLYGLDTPQVKSLKSFTSALYKLFLESDCSLVEINPLVVTKQGSLVALDAKISLDDNALGRHPDLLDYRDINEEVIEEIEASKYNLNFIKLNGSIGCMVNGAGLAMATMDIIHFYGSEPANFLDVGGGASENAVKNAFRIILQDPQVKAVLINIFGGIMRCDIVASGIVKAAQEIGMKVPVVVRLEGTNVYKGKEILKQSGLNLIVADNLRDAAEKAVAAAKATHD	K01903	sucC succinyl-CoA synthetase beta subunit [EC: 6.2.1.5]
3300024311-10-76	3300024311_10	3300024311-10-76-cds15	3300024311-10-76-cds15|3300024311-10-76	hypothetical protein	MTDQDKDQYQNLLNEFREVMYQNTWKLGWNFFFLFVGLLPLMYFFVWIIGAENWELTLFRTPSLMLVGSLVSLLIVVTLLVKIYRDNLKLDALKNDYLTRLNAMRPEIHQDQPQL	-
3300024311-10-76	3300024311_10	3300024311-10-76-cds16	3300024311-10-76-cds16|3300024311-10-76	SucD Succinyl-CoA synthetase, alpha subunit	MSVLVTPSTRLIVQGITGKEGLFHAKGCRDYGTNVVGGVTPGKGGTSIDGFDVYNSVEEAISKTSANATMIFVPPLFAADAILESLYAGIEVIVCITEGVPVLDMVKVKRALSDFPHSRLIGPNCPGVISPGIGKIGIMPGSIHKQGNIGVVSRSGTLTYEAVGQLSALGIGQSSCIGIGGDPVNGTSHIDALSLFNQDKDTHAVILIGEIGGTAEEEAAEWIKHHFKKPIVAFIAGQTAPPGRKMGHAGAIISGGAGTASSKMDALKAAGVHVVESPAELGSTLQSLI	K01902	sucD succinyl-CoA synthetase alpha subunit [EC: 6.2.1.5]
3300024311-10-76	3300024311_10	3300024311-10-76-cds17	3300024311-10-76-cds17|3300024311-10-76	COG1607 Acyl-CoA hydrolase	MLIKREMALDQDIGLNGALFGGDMMANMDQTAGITASLVSYNRRFVTRKVSELIFHSPVRPGDIMEFYAHVIQTGTTSITVSLKVKVYQPISDKRKDVTSGEFVMVAVDDSLKPEPILWKKEMIDKCNKADEFDD	K10806	yciA acyl-CoA thioesterase YciA [EC: 3.1.2.-]
3300024311-10-76	3300024311_10	3300024311-10-76-cds18	3300024311-10-76-cds18|3300024311-10-76	COG0731 Fe-S oxidoreductases	MNLMTNSRLEAHRDHRREWQNFDYAYPVLSRRSKGISVGINLNPDKVCNFDCVYCEVNRKTPGKRSDISLTQITQEVEELLDLVENGLLYEANPFRDIPSHLRRLNDIAFSGDGEPTTCQEFPLVVQEITNLLKSRNDSKTKLILITDSSNLLAPHVINALEIMMANRGEVWLKLDAGTNEYYKEINRTHVPFEKILHNIERTSQRYPVTIQSLFLRWNGLIPTREEIDSFANHLQRFIRNGSQLQALQIYTVARPTPELNATALTLKELKLIEKWVLERVPSLPIEIYEGNA	-
MAG	3300024312_9
3300024312-9-76	3300024312_9	3300024312-9-76-cds32	3300024312-9-76-cds32|3300024312-9-76	COG0731 Fe-S oxidoreductases	MNLMTNSRLEAHRDHRREWQNFDYAYPVLSRRSKGISVGINLNPDKVCNFDCVYCEVNRKTPGKRSDISLTQITQEVEELLDLVENGLLYEANPFRDIPSHLRRLNDIAFSGDGEPTTCQEFPLVVQEITNLLKSRNDSKTKLILITDSSNLLAPHVINALEIMMANRGEVWLKLDAGTNEYYKEINRTHVPFEKILHNIERTSQRYPVTIQSLFLRWNGLIPTREEIDSFANHLQRFIRNGSQLQALQIYTVARPTPELNATALTLKELKLIEKWVLERVPSLPIEIYEGNA	-
3300024312-9-76	3300024312_9	3300024312-9-76-cds33	3300024312-9-76-cds33|3300024312-9-76	COG1607 Acyl-CoA hydrolase	MLIKREMALDQDIGLNGALFGGDMMANMDQTAGITASLVSYNRRFVTRKVSELIFHSPVRPGDIMEFYAHVIQTGTTSITVSLKVKVYQPISDKRKDVTSGEFVMVAVDDSLKPEPILWKKEMIDKCNKADEFDD	K10806	yciA acyl-CoA thioesterase YciA [EC: 3.1.2.-]
3300024312-9-76	3300024312_9	3300024312-9-76-cds34	3300024312-9-76-cds34|3300024312-9-76	SucD Succinyl-CoA synthetase, alpha subunit	MSVLVTPSTRLIVQGITGKEGLFHAKGCRDYGTNVVGGVTPGKGGTSIDGFDVYNSVEEAISKTSANATMIFVPPLFAADAILESLYAGIEVIVCITEGVPVLDMVKVKRALSDFPHSRLIGPNCPGVISPGIGKIGIMPGSIHKQGNIGVVSRSGTLTYEAVGQLSALGIGQSSCIGIGGDPVNGTSHIDALSLFNQDKDTHAVILIGEIGGTAEEEAAEWIKHHFKKPIVAFIAGQTAPPGRKMGHAGAIISGGAGTASSKMDALKAAGVHVVESPAELGSTLQSLI	K01902	sucD succinyl-CoA synthetase alpha subunit [EC: 6.2.1.5]
3300024312-9-76	3300024312_9	3300024312-9-76-cds35	3300024312-9-76-cds35|3300024312-9-76	hypothetical protein	MTDQDKDQYQNLLNEFREVMYQNTWKLGWNFFFLFVGLLPLMYFFVWIIGAENWELTLFRTPSLMLVGSLVSLLIVVTLLVKIYRDNLKLDALKNDYLTRLNAMRPEIHQDQPQL	-
3300024312-9-76	3300024312_9	3300024312-9-76-cds36	3300024312-9-76-cds36|3300024312-9-76	SucC Succinyl-CoA synthetase, beta subunit	MNIHEYQAKELLRKFDISTPNGQIVESPEEAFFLTKSFGGTSILKAQVHAGGRGKAGGVKFARSPEEAKSLFNSIMGMTLISPQTGPQGKIVRKVYISDPVDIDREFYLSILVDRKTGRVAVIASREGGVEIEKVAHETPDKIMTFTIDPAVGLTDFQIRKLASLYGLDTPQVKSLKSFTSALYKLFLESDCSLVEINPLVVTKQGSLVALDAKISLDDNALGRHPDLLDYRDINEEVIEEIEASKYNLNFIKLNGSIGCMVNGAGLAMATMDIIHFYGSEPANFLDVGGGASENAVKNAFRIILQDPQVKAVLINIFGGIMRCDIVASGIVKAAQEIGMKVPVVVRLEGTNVYKGKEILKQSGLNLIVADNLRDAAEKAVAAAKATHD	K01903	sucC succinyl-CoA synthetase beta subunit [EC: 6.2.1.5]
3300024312-9-76	3300024312_9	3300024312-9-76-cds37	3300024312-9-76-cds37|3300024312-9-76	COG5524 Bacteriorhodopsin	MIENPLISSAYSFAIACFGATTVFLFLQRQQVATQYRTAVTISGVVTLIACYHYCRIAYDYSLLRSTDSYRYVDWLLTVPLLLIEFILALRLSESETRSKSFLLSILAILMIVIGYKGEMAPVGSSDGLLYFILSCIPFIFILHQLFFGLSKSIEAQPASSKSLILNARNLIAITWFFYPVVYALRFTGFDPASPSIQIGYTIADIVAKSGLGIMVYSVSMRKTASGN	K04643	SOP sensory rhodopsin
3300024312-9-76	3300024312_9	3300024312-9-76-cds38	3300024312-9-76-cds38|3300024312-9-76	IspA Geranylgeranyl pyrophosphate synthase	MSIVTSARIFDSVRGDLSLVESELSRLLTQNKIEVIDKFSSHILNTSGKRLRPALLLLSTKAFNVSSEIAIRFACVFELIHTATLIHDDVIDHSATRRGSKTLNALWGNNLTVLFGDLLYLRAMSSAIEGRNWRMMEVLSEVTSKVIEGELIQHDHLFDIHLNRDQYFDILERKTALLFAACCKSGPILSGAPTDIVRDLETYGLHLGRAFQLIDDLLDYSSTESQLGKPVFTDLKEGKLTLPLLLLKDVIPKIADPLIEDFWSMNRTAESLNSSASQLKTLLLQHQTLEQTYNLAKEETEKALAILDTPFYKSDSFSFLKILPNLLLDRIK	K02523	ispB octaprenyl-diphosphate synthase [EC: 2.5.1.90]
3300024312-9-76	3300024312_9	3300024312-9-76-cds39	3300024312-9-76-cds39|3300024312-9-76	putative nucleotide-binding protein	MASECSFDVVSKVDFQEVKNATEHSLKEIKQRYDFKGSVSNIELSGTDKIILTSDDEIKLKAVIDVLQSKLFKRGVSIRSLTYGKIQQASKGTVRQEITISQGIPQDKAKIFVNGIKEKKFKVQVSIQGDQLRVSGKDKDTLQEVIAYIRQEQNRANIDVQIVNLRG	K09767	yajQ cyclic-di-GMP-binding protein
3300024312-9-76	3300024312_9	3300024312-9-76-cds40	3300024312-9-76-cds40|3300024312-9-76	IlvA Threonine dehydratase	MESGLIEINKAYERISPYVRRTPLLEVDFHINNRTQKLLLKLEYLQVGGSFKLRGALNKVATTQSSTVIAFSGGNHGIGVAYAAQCFNKKAIIYLPSWAPSFKAKIIKSFGAELKMLDDPMHVVYERAISHSQDIQASFIHPYDDLDVIHGAGTIGLELDHALHPKDWLVGVGGGGLLSGLTLALPHQNVLPVESVLCPSLFEAQRKNKPVPVLPSGIAQSGLGAPSIGQYNWDIIREKNHPVKRVSDEMIRSAQNWLWSHCRILLEPSGATALAALFEADWQFSTDPVGIILCGANTDEMPS	K01754	E4.3.1.19 ilvA tdcB threonine dehydratase [EC: 4.3.1.19]
3300024312-9-76	3300024312_9	3300024312-9-76-cds41	3300024312-9-76-cds41|3300024312-9-76	Udk Uridine kinase	MNKGPWLIGIVGGSGSGKTSVAKALSQKLTEEGVTPTLLDLDAYYNPKEVNKNKFAPDPINYDHPKALDVELMAKHLYELKQGRTIEKPLYDFTVSDRKGWDTPMVAEEVVILEGLLLFALPEIRSQLDVKVFVDTDSDIRLIRRLNRDMKERKRTFESVIRQYEFSVRPMHLEFVEPSKRWADIIIPVGVENTMALDMLFHHVLARIRK	K00876	udk UCK uridine kinase [EC: 2.7.1.48]
3300024312-9-76	3300024312_9	3300024312-9-76-cds42	3300024312-9-76-cds42|3300024312-9-76	Type II secretion system protein GspG, C-terminal	MFFTKNYRIISTLIVSASLGCSSDTPRLLLDQSRILTNENQYKAAQVLLNQIITDYPNSDEATKAKAELFFVTKRLDKDFDNRMLETRRSMIRIVIAIERYRTDKKKLPSTLNELYPQYLSTLPLDGWGHPFFYTLNSKSEEFPYRVFSMGSESKPIPFNLLHPSLTSQTINLNKKP	-
MAG	3300024490_4
3300024490-4-25	3300024490_4	3300024490-4-25-cds12	3300024490-4-25-cds12|3300024490-4-25	COG0731 Fe-S oxidoreductases	MNLMTNSRLEAHRDHRREWQNFDYAYPVLSRRSKGISVGINLNPDKVCNFDCVYCEVNRKTPGKRSDISLTQITQEVEELLDLVENGLLYEANPFRDIPSHLRRLNDIAFSGDGEPTTCQEFPLVVQEITNLLKSRNDSKTKLILITDSSNLLAPHVINALEIMMANRGEVWLKLDAGTNEYYKEINRTHVPFEKILHNIERTSQRYPVTIQSLFLRWNGLIPTREEIDSFANHLQRFIRNGSQLQALQIYTVARPTPELNATALTLKELKLIEKWVLERVPSLPIEIYEGNA	-
3300024490-4-25	3300024490_4	3300024490-4-25-cds13	3300024490-4-25-cds13|3300024490-4-25	COG1607 Acyl-CoA hydrolase	MLIKREMALDQDIGLNGALFGGDMMANMDQTAGITASLVSYNRRFVTRKVSELIFHSPVRPGDIMEFYAHVIQTGTTSITVSLKVKVYQPISDKRKDVTSGEFVMVAVDDSLKPEPILWKKEMIDKCNKADEFDD	K10806	yciA acyl-CoA thioesterase YciA [EC: 3.1.2.-]
3300024490-4-25	3300024490_4	3300024490-4-25-cds14	3300024490-4-25-cds14|3300024490-4-25	SucD Succinyl-CoA synthetase, alpha subunit	MSVLVTPSTRLIVQGITGKEGLFHAKGCRDYGTNVVGGVTPGKGGTSIDGFDVYNSVEEAISKTSANATMIFVPPLFAADAILESLYAGIEVIVCITEGVPVLDMVKVKRALSDFPHSRLIGPNCPGVISPGIGKIGIMPGSIHKQGNIGVVSRSGTLTYEAVGQLSALGIGQSSCIGIGGDPVNGTSHIDALSLFNQDKDTHAVILIGEIGGTAEEEAAEWIKHHFKKPIVAFIAGQTAPPGRKMGHAGAIISGGAGTASSKMDALKAAGVHVVESPAELGSTLQSLI	K01902	sucD succinyl-CoA synthetase alpha subunit [EC: 6.2.1.5]
3300024490-4-25	3300024490_4	3300024490-4-25-cds15	3300024490-4-25-cds15|3300024490-4-25	hypothetical protein	MTDQDKDQYQNLLNEFREVMYQNTWKLGWNFFFLFVGLLPLMYFFVWIIGAENWELTLFRTPSLMLVGSLVSLLIVVTLLVKIYRDNLKLDALKNDYLTRLNAMRPEIHQDQPQL	-
3300024490-4-25	3300024490_4	3300024490-4-25-cds16	3300024490-4-25-cds16|3300024490-4-25	SucC Succinyl-CoA synthetase, beta subunit	MNIHEYQAKELLRKFDISTPNGQIVESPEEAFFLTKSFGGTSILKAQVHAGGRGKAGGVKFARSPEEAKSLFNSIMGMTLISPQTGPQGKIVRKVYISDPVDIDREFYLSILVDRKTGRVAVIASREGGVEIEKVAHETPDKIMTFTIDPAVGLTDFQIRKLASLYGLDTPQVKSLKSFTSALYKLFLESDCSLVEINPLVVTKQGSLVALDAKISLDDNALGRHPDLLDYRDINEEVIEEIEASKYNLNFIKLNGSIGCMVNGAGLAMATMDIIHFYGSEPANFLDVGGGASENAVKNAFRIILQDPQVKAVLINIFGGIMRCDIVASGIVKAAQEIGMKVPVVVRLEGTNVDKGKEILKQSGLNLIVADNLRDAAEKAVAAAKATHD	K01903	sucC succinyl-CoA synthetase beta subunit [EC: 6.2.1.5]
3300024490-4-25	3300024490_4	3300024490-4-25-cds17	3300024490-4-25-cds17|3300024490-4-25	COG5524 Bacteriorhodopsin	MIENPLISSAYSFAIACFGATTVFLFLQRQQVATQYRTAVTISGVVTLIACYHYCRIAYDYSLLRSTDSYRYVDWLLTVPLLLIEFILALRLSESETRSKSFLLSILAILMIVIGYKGEMAPVGSSDGLLYFILSCIPFIFILHQLFFGLSKSIEAQPASSKSLILNARNLIAITWFFYPVVYALRFTGFDPASPSIQIGYTIADIVAKSGLGIMVYSVSMRKTASGN	K04643	SOP sensory rhodopsin
3300024490-4-25	3300024490_4	3300024490-4-25-cds18	3300024490-4-25-cds18|3300024490-4-25	IspA Geranylgeranyl pyrophosphate synthase	MSIVTSARIFDSVRGDLSLVESELSRLLTQNKIEVIDKFSSHILNTSGKRLRPALLLLSTKAFNVSSEIAIRFACVFELIHTATLIHDDVIDHSATRRGSKTLNALWGNNLTVLFGDLLYLRAMSSAIEGRNWRMMEVLSEVTSKVIEGELIQHDHLFDIHLNRDQYFDILERKTALLFAACCKSGPILSGAPTDIVRDLETYGLHLGRAFQLIDDLLDYSSTESQLGKPVFTDLKEGKLTLPLLLLKDVIPKIADPLIEDFWSMNRTAESLNSSASQLKTLLLQHQTLEQTYNLAKEETEKALAILDTPFYKSDSFSFLKILPNLLLDRIK	K02523	ispB octaprenyl-diphosphate synthase [EC: 2.5.1.90]
3300024490-4-25	3300024490_4	3300024490-4-25-cds19	3300024490-4-25-cds19|3300024490-4-25	putative nucleotide-binding protein	MASECSFDVVSKVDFQEVKNATEHSLKEIKQRYDFKGSVSNIELSGTDKIILTSDDEIKLKAVIDVLQSKLFKRGVSIRSLTYGKIQQASKGTVRQEITISQGIPQDKAKIFVNGIKEKKFKVQVSIQGDQLRVSGKDKDTLQEVIAYIRQEQNRANIDVQIVNLRG	K09767	yajQ cyclic-di-GMP-binding protein
3300024490-4-25	3300024490_4	3300024490-4-25-cds20	3300024490-4-25-cds20|3300024490-4-25	IlvA Threonine dehydratase	MESGLIEINKAYERISPYVRRTPLLEVDFHINNRTQKLLLKLEYLQVGGSFKLRGALNKVATTQSSTVIAFSGGNHGIGVAYAAQCFNKKAIIYLPSWAPSFKAKIIKSFGAELKMLDDPMHVVYERAISHSQDIQASFIHPYDDLDVIHGAGTIGLELDHALHPKDWLVGVGGGGLLSGLTLALPHQNVLPVESVLCPSLFEAQRKNKPVPVLPSGIAQSGLGAPSIGQYNWDIIREKNHPVKRVSDEMIRSAQNWLWSHCRILLEPSGATALAALFEADWQFSTDPVGIILCGANTDEMPS	K01754	E4.3.1.19 ilvA tdcB threonine dehydratase [EC: 4.3.1.19]
3300024490-4-25	3300024490_4	3300024490-4-25-cds21	3300024490-4-25-cds21|3300024490-4-25	Udk Uridine kinase	MNKGPWLIGIVGGSGSGKTSVAKALSQKLTEEGVTPTLLDLDAYYNPKEVNKNKFAPDPINYDHPKALDVELMAKHLYELKQGRTIEKPLYDFTVSDRKGWDTPMVAEEVVILEGLLLFALPEIRSQLDVKVFVDTDSDIRLIRRLNRDMKERKRTFESVIRQYEFSVRPMHLEFVEPSKRWADIIIPVGVENTMALDMLFHHVLARIRK	K00876	udk UCK uridine kinase [EC: 2.7.1.48]
3300024490-4-25	3300024490_4	3300024490-4-25-cds22	3300024490-4-25-cds22|3300024490-4-25	Type II secretion system protein GspG, C-terminal	MFFTKNYRIISTLIVSASLGCSSDTPRLLLDQSRILTNENQYKAAQVLLNQIITDYPNSDEATKAKAELFFVTKRLDKDFDNRMLETRRSMIRIVIAIERYRTDKKKLPSTLNELYPQYLSTLPLDGWGHPFFYTLNSKSEEFPYRVFSMGSESKPIPFNLLHPSLTSQTINLNKKP	-
MAG	3300024491_5
3300024491-5-57	3300024491_5	3300024491-5-57-cds6	3300024491-5-57-cds6|3300024491-5-57	Type II secretion system protein GspG, C-terminal	MFFTKNYRIISTLIVSASLGCSSDTPRLLLDQSRILTNENQYKAAQVLLNQIITDYPNSDEATKAKAELFFVTKRLDKDFDNRMLETRRSMIRIVIAIERYRTDKKKLPSTLNELYPQYLSTLPLDGWGHPFFYTLNSKSEEFPYRVFSMGSESKPIPFNLLHPSLTSQTINLNKKP	-
3300024491-5-57	3300024491_5	3300024491-5-57-cds7	3300024491-5-57-cds7|3300024491-5-57	Udk Uridine kinase	MNKGPWLIGIVGGSGSGKTSVAKALSQKLTEEGVTPTLLDLDAYYNPKEVNKNKFAPDPINYDHPKALDVELMAKHLYELKQGRTIEKPLYDFTVSDRKGWDTPMVAEEVVILEGLLLFALPEIRSQLDVKVFVDTDSDIRLIRRLNRDMKERKRTFESVIRQYEFSVRPMHLEFVEPSKRWADIIIPVGVENTMALDMLFHHVLARIRK	K00876	udk UCK uridine kinase [EC: 2.7.1.48]
3300024491-5-57	3300024491_5	3300024491-5-57-cds8	3300024491-5-57-cds8|3300024491-5-57	IlvA Threonine dehydratase	MESGLIEINKAYERISPYVRRTPLLEVDFHINNRTQKLLLKLEYLQVGGSFKLRGALNKVATTQSSTVIAFSGGNHGIGVAYAAQCFNKKAIIYLPSWAPSFKAKIIKSFGAELKMLDDPMHVVYERAISHSQDIQASFIHPYDDLDVIHGAGTIGLELDHALHPKDWLVGVGGGGLLSGLTLALPHQNVLPVESVLCPSLFEAQRKNKPVPVLPSGIAQSGLGAPSIGQYNWDIIREKNHPVKRVSDEMIRSAQNWLWSHCRILLEPSGATALAALFEADWQFSTDPVGIILCGANTDEMPS	K01754	E4.3.1.19 ilvA tdcB threonine dehydratase [EC: 4.3.1.19]
3300024491-5-57	3300024491_5	3300024491-5-57-cds9	3300024491-5-57-cds9|3300024491-5-57	putative nucleotide-binding protein	MASECSFDVVSKVDFQEVKNATEHSLKEIKQRYDFKGSVSNIELSGTDKIILTSDDEIKLKAVIDVLQSKLFKRGVSIRSLTYGKIQQASKGTVRQEITISQGIPQDKAKIFVNGIKEKKFKVQVSIQGDQLRVSGKDKDTLQEVIAYIRQEQNRANIDVQIVNLRG	K09767	yajQ cyclic-di-GMP-binding protein
3300024491-5-57	3300024491_5	3300024491-5-57-cds10	3300024491-5-57-cds10|3300024491-5-57	IspA Geranylgeranyl pyrophosphate synthase	MSIVTSARIFDSVRGDLSLVESELSRLLTQNKIEVIDKFSSHILNTSGKRLRPALLLLSTKAFNVSSEIAIRFACVFELIHTATLIHDDVIDHSATRRGSKTLNALWGNNLTVLFGDLLYLRAMSSAIEGRNWRMMEVLSEVTSKVIEGELIQHDHLFDIHLNRDQYFDILERKTALLFAACCKSGPILSGAPTDIVRDLETYGLHLGRAFQLIDDLLDYSSTESQLGKPVFTDLKEGKLTLPLLLLKDVIPKIADPLIEDFWSMNRTAESLNSSASQLKTLLLQHQTLEQTYNLAKEETEKALAILDTPFYKSDSFSFLKILPNLLLDRIK	K02523	ispB octaprenyl-diphosphate synthase [EC: 2.5.1.90]
3300024491-5-57	3300024491_5	3300024491-5-57-cds11	3300024491-5-57-cds11|3300024491-5-57	COG5524 Bacteriorhodopsin	MIENPLISSAYSFAIACFGATTVFLFLQRQQVATQYRTAVTISGVVTLIACYHYCRIAYDYSLLRSTDSYRYVDWLLTVPLLLIEFILALRLSESETRSKSFLLSILAILMIVIGYKGEMAPVGSSDGLLYFILSCIPFIFILHQLFFGLSKSIEAQPASSKSLILNARNLIAITWFFYPVVYALRFTGFDPASPSIQIGYTIADIVAKSGLGIMVYSVSMRKTASGN	K04643	SOP sensory rhodopsin
3300024491-5-57	3300024491_5	3300024491-5-57-cds12	3300024491-5-57-cds12|3300024491-5-57	SucC Succinyl-CoA synthetase, beta subunit	MNIHEYQAKELLRKFDISTPNGQIVESPEEAFFLTKSFGGTSILKAQVHAGGRGKAGGVKFARSPEEAKSLFNSIMGMTLISPQTGPQGKIVRKVYISDPVDIDREFYLSILVDRKTGRVAVIASREGGVEIEKVAHETPDKIMTFTIDPAVGLTDFQIRKLASLYGLDTPQVKSLKSFTSALYKLFLESDCSLVEINPLVVTKQGSLVALDAKISLDDNALGRHPDLLDYRDINEEVIEEIEASKYNLNFIKLNGSIGCMVNGAGLAMATMDIIHFYGSEPANFLDVGGGASENAVKNAFRIILQDPQVKAVLINIFGGIMRCDIVASGIVKAAQEIGMKVPVVVRLEGTNVDKGKEILKQSGLNLIVADNLRDAAEKAVAAAKATHD	K01903	sucC succinyl-CoA synthetase beta subunit [EC: 6.2.1.5]
3300024491-5-57	3300024491_5	3300024491-5-57-cds13	3300024491-5-57-cds13|3300024491-5-57	hypothetical protein	MTDQDKDQYQNLLNEFREVMHQNTWKLGWNFFFLFVGLLPLMYFFVWIIGAENWELTLFRTPSLMLVGSLVSLLIVVTLLVKIYRDNLKLDALKNDYLTRLNAMRPEIHQDQPQL	-
3300024491-5-57	3300024491_5	3300024491-5-57-cds14	3300024491-5-57-cds14|3300024491-5-57	SucD Succinyl-CoA synthetase, alpha subunit	MSVLVTPSTRLIVQGITGKEGLFHAKGCRDYGTNVVGGVTPGKGGTSIDGFDVYNSVEEAISKTSANATMIFVPPLFAADAILESLYAGIEVIVCITEGVPVLDMVKVKRALSDFPHSRLIGPNCPGVISPGIGKIGIMPGSIHKQGNIGVVSRSGTLTYEAVGQLSALGIGQSSCIGIGGDPVNGTSHIDALSLFNQDKDTHAVILIGEIGGTAEEEAAEWIKHHFKKPIVAFIAGQTAPPGRKMGHAGAIISGGAGTASSKMDALKAAGVHVVESPAELGSTLQSLI	K01902	sucD succinyl-CoA synthetase alpha subunit [EC: 6.2.1.5]
3300024491-5-57	3300024491_5	3300024491-5-57-cds15	3300024491-5-57-cds15|3300024491-5-57	COG1607 Acyl-CoA hydrolase	MLIKREMALDQDIGLNGALFGGDMMANMDQTAGITASLVSYNRRFVTRKVSELIFHSPVRPGDIMEFYAHVIQTGTTSITVSLKVKVYQPISDKRKDVTSGEFVMVAVDDSLKPEPILWKKEMIDKCNKADEFDD	K10806	yciA acyl-CoA thioesterase YciA [EC: 3.1.2.-]
3300024491-5-57	3300024491_5	3300024491-5-57-cds16	3300024491-5-57-cds16|3300024491-5-57	COG0731 Fe-S oxidoreductases	MNLMTNSRLEAHRDHRREWQNFDYAYPVLSRRSKGISVGINLNPDKVCNFDCVYCEVNRKTPGKRSDISLTQITQEVEELLDLVENGLLYEANPFRDIPSHLRRLNDIAFSGDGEPTTCQEFPLVVQEITNLLKSRNDSKTKLILITDSSNLLAPHVINALEIMMANRGEVWLKLDAGTNEYYKEINRTHVPFEKILHNIERTSQRYPVTIQSLFLRWNGLIPTREEIDSFANHLQRFIRNGSQLQALQIYTVARPTPELNATALTLKELKLIEKWVLERVPSLPIEIYEGNA	-
MAG	3300024492_5
3300024492-5-45	3300024492_5	3300024492-5-45-cds9	3300024492-5-45-cds9|3300024492-5-45	COG0731 Fe-S oxidoreductases	MNLMTNSRLEAHRDHRREWQNFDYAYPVLSRRSKGISVGINLNPDKVCNFDCVYCEVNRKTPGKRSDISLTQITQEVEELLDLVENGLLYEANPFRDIPSHLRRLNDIAFSGDGEPTTCQEFPLVVQEITNLLKSRNDSKTKLILITDSSNLLAPHVINALEIMMANRGEVWLKLDAGTNEYYKEINRTHVPFEKILHNIERTSQRYPVTIQSLFLRWNGLIPTREEIDSFANHLQRFIRNGSQLQALQIYTVARPTPELNATALTLKELKLIEKWVLERVPSLPIEIYEGNA	-
3300024492-5-45	3300024492_5	3300024492-5-45-cds10	3300024492-5-45-cds10|3300024492-5-45	COG1607 Acyl-CoA hydrolase	MLIKREMALDQDIGLNGALFGGDMMANMDQTAGITASLVSYNRRFVTRKVSELIFHSPVRPGDIMEFYAHVIQTGTTSITVSLKVKVYQPISDKRKDVTSGEFVMVAVDDSLKPEPILWKKEMIDKCNKADEFDD	K10806	yciA acyl-CoA thioesterase YciA [EC: 3.1.2.-]
3300024492-5-45	3300024492_5	3300024492-5-45-cds11	3300024492-5-45-cds11|3300024492-5-45	SucD Succinyl-CoA synthetase, alpha subunit	MSVLVTPSTRLIVQGITGKEGLFHAKGCRDYGTNVVGGVTPGKGGTSIDGFDVYNSVEEAISKTSANATMIFVPPLFAADAILESLYAGIEVIVCITEGVPVLDMVKVKRALSDFPHSRLIGPNCPGVISPGIGKIGIMPGSIHKQGNIGVVSRSGTLTYEAVGQLSALGIGQSSCIGIGGDPVNGTSHIDALSLFNQDKDTHAVILIGEIGGTAEEEAAEWIKHHFKKPIVAFIAGQTAPPGRKMGHAGAIISGGAGTASSKMDALKAAGVHVVESPAELGSTLQSLI	K01902	sucD succinyl-CoA synthetase alpha subunit [EC: 6.2.1.5]
3300024492-5-45	3300024492_5	3300024492-5-45-cds12	3300024492-5-45-cds12|3300024492-5-45	hypothetical protein	MTDQDKDQYQNLLNEFREVMHQNTWKLGWNFFFLFVGLLPLMYFFVWIIGAENWELTLFRTPSLMLVGSLVSLLIVVTLLVKIYRDNLKLDALKNDYLTRLNAMRPEIHQDQPQL	-
3300024492-5-45	3300024492_5	3300024492-5-45-cds13	3300024492-5-45-cds13|3300024492-5-45	SucC Succinyl-CoA synthetase, beta subunit	MNIHEYQAKELLRKFDISTPNGQIVESPEEAFFLTKSFGGTSILKAQVHAGGRGKAGGVKFARSPEEAKSLFNSIMGMTLISPQTGPQGKIVRKVYISDPVDIDREFYLSILVDRKTGRVAVIASREGGVEIEKVAHETPDKIMTFTIDPAVGLTDFQIRKLASLYGLDTPQVKSLKSFTSALYKLFLESDCSLVEINPLVVTKQGSLVALDAKISLDDNALGRHPDLLDYRDINEEVIEEIEASKYNLNFIKLNGSIGCMVNGAGLAMATMDIIHFYGSEPANFLDVGGGASENAVKNAFRIILQDPQVKAVLINIFGGIMRCDIVASGIVKAAQEIGMKVPVVVRLEGTNVDKGKEILKQSGLNLIVADNLRDAAEKAVAAAKATHD	K01903	sucC succinyl-CoA synthetase beta subunit [EC: 6.2.1.5]
3300024492-5-45	3300024492_5	3300024492-5-45-cds14	3300024492-5-45-cds14|3300024492-5-45	COG5524 Bacteriorhodopsin	MIENPLISSAYSFAIACFGATTVFLFLQRQQVATQYRTAVTISGVVTLIACYHYCRIAYDYSLLRSTDSYRYVDWLLTVPLLLIEFILALRLSESETRSKSFLLSILAILMIVIGYKGEMAPVGSSDGLLYFILSCIPFIFILHQLFFGLSKSIEAQPASSKSLILNARNLIAITWFFYPVVYALRFTGFDPASPSIQIGYTIADIVAKSGLGIMVYSVSMRKTASGN	K04643	SOP sensory rhodopsin
3300024492-5-45	3300024492_5	3300024492-5-45-cds15	3300024492-5-45-cds15|3300024492-5-45	IspA Geranylgeranyl pyrophosphate synthase	MSIVTSARIFDSVRGDLSLVESELSRLLTQNKIEVIDKFSSHILNTSGKRLRPALLLLSTKAFNVSSEIAIRFACVFELIHTATLIHDDVIDHSATRRGSKTLNALWGNNLTVLFGDLLYLRAMSSAIEGRNWRMMEVLSEVTSKVIEGELIQHDHLFDIHLNRDQYFDILERKTALLFAACCKSGPILSGAPTDIVRDLETYGLHLGRAFQLIDDLLDYSSTESQLGKPVFTDLKEGKLTLPLLLLKDVIPKIADPLIEDFWSMNRTAESLNSSASQLKTLLLQHQTLEQTYNLAKEETEKALAILDTPFYKSDSFSFLKILPNLLLDRIK	K02523	ispB octaprenyl-diphosphate synthase [EC: 2.5.1.90]
3300024492-5-45	3300024492_5	3300024492-5-45-cds16	3300024492-5-45-cds16|3300024492-5-45	putative nucleotide-binding protein	MASECSFDVVSKVDFQEVKNATEHSLKEIKQRYDFKGSVSNIELSGTDKIILTSDDEIKLKAVIDVLQSKLFKRGVSIRSLTYGKIQQASKGTVRQEITISQGIPQDKAKIFVNGIKEKKFKVQVSIQGDQLRVSGKDKDTLQEVIAYIRQEQNRANIDVQIVNLRG	K09767	yajQ cyclic-di-GMP-binding protein
3300024492-5-45	3300024492_5	3300024492-5-45-cds17	3300024492-5-45-cds17|3300024492-5-45	IlvA Threonine dehydratase	MESGLIEINKAYERISPYVRRTPLLEVDFHINNRTQKLLLKLEYLQVGGSFKLRGALNKVATTQSSTVIAFSGGNHGIGVAYAAQCFNKKAIIYLPSWAPSFKAKIIKSFGAELKMLDDPMHVVYERAISHSQDIQASFIHPYDDLDVIHGAGTIGLELDHALHPKDWLVGVGGGGLLSGLTLALPHQNVLPVESVLCPSLFEAQRKNKPVPVLPSGIAQSGLGAPSIGQYNWDIIREKNHPVKRVSDEMIRSAQNWLWSHCRILLEPSGATALAALFEADWQFSTDPVGIILCGANTDEMPS	K01754	E4.3.1.19 ilvA tdcB threonine dehydratase [EC: 4.3.1.19]
3300024492-5-45	3300024492_5	3300024492-5-45-cds18	3300024492-5-45-cds18|3300024492-5-45	Udk Uridine kinase	MNKGPWLIGIVGGSGSGKTSVAKALSQKLTEEGVTPTLLDLDAYYNPKEVNKNKFAPDPINYDHPKALDVELMAKHLYELKQGRTIEKPLYDFTVSDRKGWDTPMVAEEVVILEGLLLFALPEIRSQLDVKVFVDTDSDIRLIRRLNRDMKERKRTFESVIRQYEFSVRPMHLEFVEPSKRWADIIIPVGVENTMALDMLFHHVLARIRK	K00876	udk UCK uridine kinase [EC: 2.7.1.48]
3300024492-5-45	3300024492_5	3300024492-5-45-cds19	3300024492-5-45-cds19|3300024492-5-45	Type II secretion system protein GspG, C-terminal	MFFTKNYRIISTLIVSASLGCSSDTPRLLLDQSRILTNENQYKAAQVLLNQIITDYPNSDEATKAKAELFFVTKRLDKDFDNRMLETRRSMIRIVIAIERYRTDKKKLPSTLNELYPQYLSTLPLDGWGHPFFYTLNSKSEEFPYRVFSMGSESKPIPFNLLHPSLTSQTINLNKKP	-
MAG	3300024494_6
3300024494-6-13	3300024494_6	3300024494-6-13-cds10	3300024494-6-13-cds10|3300024494-6-13	COG0731 Fe-S oxidoreductases	MNLMTNSRLEAHRDHRREWQNFDYAYPVLSRRSKGISVGINLNPDKVCNFDCVYCEVNRKTPGKRSDISLTQITQEVEELLDLVENGLLYEANPFRDIPSHLRRLNDIAFSGDGEPTTCQEFPLVVQEITNLLKSRNDSKTKLILITDSSNLLAPHVINALEIMMANRGEVWLKLDAGTNEYYKEINRTHVPFEKILHNIERTSQRYPVTIQSLFLRWNGLIPTREEIDSFANHLQRFIRNGSQLQALQIYTVARPTPELNATALTLKELKLIEKWVLERVPSLPIEIYEGNA	-
3300024494-6-13	3300024494_6	3300024494-6-13-cds11	3300024494-6-13-cds11|3300024494-6-13	COG1607 Acyl-CoA hydrolase	MLIKREMALDQDIGLNGALFGGDMMANMDQTAGITASLVSYNRRFVTRKVSELIFHSPVRPGDIMEFYAHVIQTGTTSITVSLKVKVYQPISDKRKDVTSGEFVMVAVDDSLKPEPILWKKEMIDKCNKADEFDD	K10806	yciA acyl-CoA thioesterase YciA [EC: 3.1.2.-]
3300024494-6-13	3300024494_6	3300024494-6-13-cds12	3300024494-6-13-cds12|3300024494-6-13	SucD Succinyl-CoA synthetase, alpha subunit	MSVLVTPSTRLIVQGITGKEGLFHAKGCRDYGTNVVGGVTPGKGGTSIDGFDVYNSVEEAISKTSANATMIFVPPLFAADAILESLYAGIEVIVCITEGVPVLDMVKVKRALSDFPHSRLIGPNCPGVISPGIGKIGIMPGSIHKQGNIGVVSRSGTLTYEAVGQLSALGIGQSSCIGIGGDPVNGTSHIDALSLFNQDKDTHAVILIGEIGGTAEEEAAEWIKHHFKKPIVAFIAGQTAPPGRKMGHAGAIISGGAGTASSKMDALKAAGVHVVESPAELGSTLQSLI	K01902	sucD succinyl-CoA synthetase alpha subunit [EC: 6.2.1.5]
3300024494-6-13	3300024494_6	3300024494-6-13-cds13	3300024494-6-13-cds13|3300024494-6-13	hypothetical protein	MTDQDKDQYQNLLNEFREVMYQNTWKLGWNFFFLFVGLLPLMYFFVWIIGAENWELTLFRTPSLMLVGSLVSLLIVVTLLVKIYRDNLKLDALKNDYLTRLNAMRPEIHQDQPQL	-
3300024494-6-13	3300024494_6	3300024494-6-13-cds14	3300024494-6-13-cds14|3300024494-6-13	SucC Succinyl-CoA synthetase, beta subunit	MNIHEYQAKELLRKFDISTPNGQIVESPEEAFFLTKSFGGTSILKAQVHAGGRGKAGGVKFARSPEEAKSLFNSIMGMTLISPQTGPQGKIVRKVYISDPVDIDREFYLSILVDRKTGRVAVIASREGGVEIEKVAHETPDKIMTFTIDPAVGLTDFQIRKLASLYGLDTPQVKSLKSFTSALYKLFLESDCSLVEINPLVVTKQGSLVALDAKISLDDNALGRHPDLLDYRDINEEVIEEIEASKYNLNFIKLNGSIGCMVNGAGLAMATMDIIHFYGSEPANFLDVGGGASENAVKNAFRIILQDPQVKAVLINIFGGIMRCDIVASGIVKAAQEIGMKVPVVVRLEGTNVYKGKEILKQSGLNLIVADNLRDAAEKAVAAAKATHD	K01903	sucC succinyl-CoA synthetase beta subunit [EC: 6.2.1.5]
3300024494-6-13	3300024494_6	3300024494-6-13-cds15	3300024494-6-13-cds15|3300024494-6-13	COG5524 Bacteriorhodopsin	MIENPLISSAYSFAIACFGATTVFLFLQRQQVATQYRTAVTISGVVTLIACYHYCRIAYDYSLLRSTDSYRYVDWLLTVPLLLIEFILALRLSESETRSKSFLLSILAILMIVIGYKGEMAPVGSSDGLLYFILSCIPFIFILHQLFFGLSKSIEAQPASSKSLILNARNLIAITWFFYPVVYALRFTGFDPASPSIQIGYTIADIVAKSGLGIMVYSVSMRKTASGN	K04643	SOP sensory rhodopsin
3300024494-6-13	3300024494_6	3300024494-6-13-cds16	3300024494-6-13-cds16|3300024494-6-13	IspA Geranylgeranyl pyrophosphate synthase	MSIVTSARIFDSVRGDLSLVESELSRLLTQNKIEVIDKFSSHILNTSGKRLRPALLLLSTKAFNVSSEIAIRFACVFELIHTATLIHDDVIDHSATRRGSKTLNALWGNNLTVLFGDLLYLRAMSSAIEGRNWRMMEVLSEVTSKVIEGELIQHDHLFDIHLNRDQYFDILERKTALLFAACCKSGPILSGAPTDIVRDLETYGLHLGRAFQLIDDLLDYSSTESQLGKPVFTDLKEGKLTLPLLLLKDVIPKIADPLIEDFWSMNRTAESLNSSASQLKTLLLQHQTLEQTYNLAKEETEKALAILDTPFYKSDSFSFLKILPNLLLDRIK	K02523	ispB octaprenyl-diphosphate synthase [EC: 2.5.1.90]
3300024494-6-13	3300024494_6	3300024494-6-13-cds17	3300024494-6-13-cds17|3300024494-6-13	putative nucleotide-binding protein	MASECSFDVVSKVDFQEVKNATEHSLKEIKQRYDFKGSVSNIELSGTDKIILTSDDEIKLKAVIDVLQSKLFKRGVSIRSLTYGKIQQASKGTVRQEITISQGIPQDKAKIFVNGIKEKKFKVQVSIQGDQLRVSGKDKDTLQEVIAYIRQEQNRANIDVQIVNLRG	K09767	yajQ cyclic-di-GMP-binding protein
3300024494-6-13	3300024494_6	3300024494-6-13-cds18	3300024494-6-13-cds18|3300024494-6-13	IlvA Threonine dehydratase	MESGLIEINKAYERISPYVRRTPLLEVDFHINNRTQKLLLKLEYLQVGGSFKLRGALNKVATTQSSTVIAFSGGNHGIGVAYAAQCFNKKAIIYLPSWAPSFKAKIIKSFGAELKMLDDPMHVVYERAISHSQDIQASFIHPYDDLDVIHGAGTIGLELDHALHPKDWLVGVGGGGLLSGLTLALPHQNVLPVESVLCPSLFEAQRKNKPVPVLPSGIAQSGLGAPSIGQYNWDIIREKNHPVKRVSDEMIRSAQNWLWSHCRILLEPSGATALAALFEADWQFSTDPVGIILCGANTDEMPS	K01754	E4.3.1.19 ilvA tdcB threonine dehydratase [EC: 4.3.1.19]
3300024494-6-13	3300024494_6	3300024494-6-13-cds19	3300024494-6-13-cds19|3300024494-6-13	Udk Uridine kinase	MNKGPWLIGIVGGSGSGKTSVAKALSQKLTEEGVTPTLLDLDAYYNPKEVNKNKFAPDPINYDHPKALDVELMAKHLYELKQGRTIEKPLYDFTVSDRKGWDTPMVAEEVVILEGLLLFALPEIRSQLDVKVFVDTDSDIRLIRRLNRDMKERKRTFESVIRQYEFSVRPMHLEFVEPSKRWADIIIPVGVENTMALDMLFHHVLARIRK	K00876	udk UCK uridine kinase [EC: 2.7.1.48]
3300024494-6-13	3300024494_6	3300024494-6-13-cds20	3300024494-6-13-cds20|3300024494-6-13	Type II secretion system protein GspG, C-terminal	MFFTKNYRIISTLIVSASLGCSSDTPRLLLDQSRILTNENQYKAAQVLLNQIITDYPNSDEATKAKAELFFVTKRLDKDFDNRMLETRRSMIRIVIAIERYRTDKKKLPSTLNELYPQYLSTLPLDGWGHPFFYTLNSKSEEFPYRVFSMGSESKPIPFNLLHPSLTSQTINLNKKP	-
MAG	3300024499_6
3300024499-6-86	3300024499_6	3300024499-6-86-cds7	3300024499-6-86-cds7|3300024499-6-86	Type II secretion system protein GspG, C-terminal	MFFTKNYRIISTLIVSASLGCSSDTPRLLLDQSRILTNENQYKAAQVLLNQIITDYPNSDEATKAKAELFFVTKRLDKDFDNRMLETRRSMIRIVIAIERYRTDKKKLPSTLNELYPQYLSTLPLDGWGHPFFYTLNSKSEEFPYRVFSMGSESKPIPFNLLHPSLTSQTINLNKKP	-
3300024499-6-86	3300024499_6	3300024499-6-86-cds8	3300024499-6-86-cds8|3300024499-6-86	Udk Uridine kinase	MNKGPWLIGIVGGSGSGKTSVAKALSQKLTEEGVTPTLLDLDAYYNPKEVNKNKFAPDPINYDHPKALDVELMAKHLYELKQGRTIEKPLYDFTVSDRKGWDTPMVAEEVVILEGLLLFALPEIRSQLDVKVFVDTDSDIRLIRRLNRDMKERKRTFESVIRQYEFSVRPMHLEFVEPSKRWADIIIPVGVENTMALDMLFHHVLARIRK	K00876	udk UCK uridine kinase [EC: 2.7.1.48]
3300024499-6-86	3300024499_6	3300024499-6-86-cds9	3300024499-6-86-cds9|3300024499-6-86	IlvA Threonine dehydratase	MESGLIEINKAYERISPYVRRTPLLEVDFHINNRTQKLLLKLEYLQVGGSFKLRGALNKVATTQSSTVIAFSGGNHGIGVAYAAQCFNKKAIIYLPSWAPSFKAKIIKSFGAELKMLDDPMHVVYERAISHSQDIQASFIHPYDDLDVIHGAGTIGLELDHALHPKDWLVGVGGGGLLSGLTLALPHQNVLPVESVLCPSLFEAQRKNKPVPVLPSGIAQSGLGAPSIGQYNWDIIREKNHPVKRVSDEMIRSAQNWLWSHCRILLEPSGATALAALFEADWQFSTDPVGIILCGANTDEMPS	K01754	E4.3.1.19 ilvA tdcB threonine dehydratase [EC: 4.3.1.19]
3300024499-6-86	3300024499_6	3300024499-6-86-cds10	3300024499-6-86-cds10|3300024499-6-86	putative nucleotide-binding protein	MASECSFDVVSKVDFQEVKNATEHSLKEIKQRYDFKGSVSNIELSGTDKIILTSDDEIKLKAVIDVLQSKLFKRGVSIRSLTYGKIQQASKGTVRQEITISQGIPQDKAKIFVNGIKEKKFKVQVSIQGDQLRVSGKDKDTLQEVIAYIRQEQNRANIDVQIVNLRG	K09767	yajQ cyclic-di-GMP-binding protein
3300024499-6-86	3300024499_6	3300024499-6-86-cds11	3300024499-6-86-cds11|3300024499-6-86	IspA Geranylgeranyl pyrophosphate synthase	MSIVTSARIFDSVRGDLSLVESELSRLLTQNKIEVIDKFSSHILNTSGKRLRPALLLLSTKAFNVSSEIAIRFACVFELIHTATLIHDDVIDHSATRRGSKTLNALWGNNLTVLFGDLLYLRAMSSAIEGRNWRMMEVLSEVTSKVIEGELIQHDHLFDIHLNRDQYFDILERKTALLFAACCKSGPILSGAPTDIVRDLETYGLHLGRAFQLIDDLLDYSSTESQLGKPVFTDLKEGKLTLPLLLLKDVIPKIADPLIEDFWSMNRTAESLNSSASQLKTLLLQHQTLEQTYNLAKEETEKALAILDTPFYKSDSFSFLKILPNLLLDRIK	K02523	ispB octaprenyl-diphosphate synthase [EC: 2.5.1.90]
3300024499-6-86	3300024499_6	3300024499-6-86-cds12	3300024499-6-86-cds12|3300024499-6-86	COG5524 Bacteriorhodopsin	MIENPLISSAYSFAIACFGATTVFLFLQRQQVATQYRTAVTISGVVTLIACYHYCRIAYDYSLLRSTDSYRYVDWLLTVPLLLIEFILALRLSESETRSKSFLLSILAILMIVIGYKGEMAPVGSSDGLLYFILSCIPFIFILHQLFFGLSKSIEAQPASSKSLILNARNLIAITWFFYPVVYALRFTGFDPASPSIQIGYTIADIVAKSGLGIMVYSVSMRKTASGN	K04643	SOP sensory rhodopsin
3300024499-6-86	3300024499_6	3300024499-6-86-cds13	3300024499-6-86-cds13|3300024499-6-86	SucC Succinyl-CoA synthetase, beta subunit	MNIHEYQAKELLRKFDISTPNGQIVESPEEAFFLTKSFGGTSILKAQVHAGGRGKAGGVKFARSPEEAKSLFNSIMGMTLISPQTGPQGKIVRKVYISDPVDIDREFYLSILVDRKTGRVAVIASREGGVEIEKVAHETPDKIMTFTIDPAVGLTDFQIRKLASLYGLDTPQVKSLKSFTSALYKLFLESDCSLVEINPLVVTKQGSLVALDAKISLDDNALGRHPDLLDYRDINEEVIEEIEASKYNLNFIKLNGSIGCMVNGAGLAMATMDIIHFYGSEPANFLDVGGGASENAVKNAFRIILQDPQVKAVLINIFGGIMRCDIVASGIVKAAQEIGMKVPVVVRLEGTNVDKGKEILKQSGLNLIVADNLRDAAEKAVAAAKATHD	K01903	sucC succinyl-CoA synthetase beta subunit [EC: 6.2.1.5]
3300024499-6-86	3300024499_6	3300024499-6-86-cds14	3300024499-6-86-cds14|3300024499-6-86	hypothetical protein	MTDQDKDQYQNLLNEFREVMYQNTWKLGWNFFFLFVGLLPLMYFFVWIIGAENWELTLFRTPSLMLVGSLVSLLIVVTLLVKIYRDNLKLDALKNDYLTRLNAMRPEIHQDQPQL	-
3300024499-6-86	3300024499_6	3300024499-6-86-cds15	3300024499-6-86-cds15|3300024499-6-86	SucD Succinyl-CoA synthetase, alpha subunit	MSVLVTPSTRLIVQGITGKEGLFHAKGCRDYGTNVVGGVTPGKGGTSIDGFDVYNSVEEAISKTSANATMIFVPPLFAADAILESLYAGIEVIVCITEGVPVLDMVKVKRALSDFPHSRLIGPNCPGVISPGIGKIGIMPGSIHKQGNIGVVSRSGTLTYEAVGQLSALGIGQSSCIGIGGDPVNGTSHIDALSLFNQDKDTHAVILIGEIGGTAEEEAAEWIKHHFKKPIVAFIAGQTAPPGRKMGHAGAIISGGAGTASSKMDALKAAGVHVVESPAELGSTLQSLI	K01902	sucD succinyl-CoA synthetase alpha subunit [EC: 6.2.1.5]
3300024499-6-86	3300024499_6	3300024499-6-86-cds16	3300024499-6-86-cds16|3300024499-6-86	COG1607 Acyl-CoA hydrolase	MLIKREMALDQDIGLNGALFGGDMMANMDQTAGITASLVSYNRRFVTRKVSELIFHSPVRPGDIMEFYAHVIQTGTTSITVSLKVKVYQPISDKRKDVTSGEFVMVAVDDSLKPEPILWKKEMIDKCNKADEFDD	K10806	yciA acyl-CoA thioesterase YciA [EC: 3.1.2.-]
3300024499-6-86	3300024499_6	3300024499-6-86-cds17	3300024499-6-86-cds17|3300024499-6-86	COG0731 Fe-S oxidoreductases	MNLMTNSRLEAHRDHRREWQNFDYAYPVLSRRSKGISVGINLNPDKVCNFDCVYCEVNRKTPGKRSDISLTQITQEVEELLDLVENGLLYEANPFRDIPSHLRRLNDIAFSGDGEPTTCQEFPLVVQEITNLLKSRNDSKTKLILITDSSNLLAPHVINALEIMMANRGEVWLKLDAGTNEYYKEINRTHVPFEKILHNIERTSQRYPVTIQSLFLRWNGLIPTREEIDSFANHLQRFIRNGSQLQALQIYTVARPTPELNATALTLKELKLIEKWVLERVPSLPIEIYEGNA	-
MAG	3300024501_8
3300024501-8-6	3300024501_8	3300024501-8-6-cds7	3300024501-8-6-cds7|3300024501-8-6	Type II secretion system protein GspG, C-terminal	MFFTKNYRIISTLIVSASLGCSSDTPRLLLDQSRILTNENQYKAAQVLLNQIITDYPNSDEATKAKAELFFVTKRLDKDFDNRMLETRRSMIRIVIAIERYRTDKKKLPSTLNELYPQYLSTLPLDGWGHPFFYTLNSKSEEFPYRVFSMGSESKPIPFNLLHPSLTSQTINLNKKP	-
3300024501-8-6	3300024501_8	3300024501-8-6-cds8	3300024501-8-6-cds8|3300024501-8-6	Udk Uridine kinase	MNKGPWLIGIVGGSGSGKTSVAKALSQKLTEEGVTPTLLDLDAYYNPKEVNKNKFAPDPINYDHPKALDVELMAKHLYELKQGRTIEKPLYDFTVSDRKGWDTPMVAEEVVILEGLLLFALPEIRSQLDVKVFVDTDSDIRLIRRLNRDMKERKRTFESVIRQYEFSVRPMHLEFVEPSKRWADIIIPVGVENTMALDMLFHHVLARIRK	K00876	udk UCK uridine kinase [EC: 2.7.1.48]
3300024501-8-6	3300024501_8	3300024501-8-6-cds9	3300024501-8-6-cds9|3300024501-8-6	IlvA Threonine dehydratase	MESGLIEINKAYERISPYVRRTPLLEVDFHINNRTQKLLLKLEYLQVGGSFKLRGALNKVATTQSSTVIAFSGGNHGIGVAYAAQCFNKKAIIYLPSWAPSFKAKIIKSFGAELKMLDDPMHVVYERAISHSQDIQASFIHPYDDLDVIHGAGTIGLELDHALHPKDWLVGVGGGGLLSGLTLALPHQNVLPVESVLCPSLFETQRKNKPVPVLPSGIAQSGLGAPSIGQYNWDIIREKNHPVKRVSDEMIRSAQNWLWSHCRILLEPSGATALAALFEADWQFSTDPVGIILCGANTDEMPS	K01754	E4.3.1.19 ilvA tdcB threonine dehydratase [EC: 4.3.1.19]
3300024501-8-6	3300024501_8	3300024501-8-6-cds10	3300024501-8-6-cds10|3300024501-8-6	putative nucleotide-binding protein	MASECSFDVVSKVDFQEVKNATEHSLKEIKQRYDFKGSVSNIELSGTDKIILTSDDEIKLKAVIDVLQSKLFKRGVSIRSLTYGKIQQASKGTVRQEITISQGIPQDKAKIFVNGIKEKKFKVQVSIQGDQLRVSGKDKDTLQEVIAYIRQEQNRANIDVQIVNLRG	K09767	yajQ cyclic-di-GMP-binding protein
3300024501-8-6	3300024501_8	3300024501-8-6-cds11	3300024501-8-6-cds11|3300024501-8-6	IspA Geranylgeranyl pyrophosphate synthase	MSIVTSARIFDSVRGDLSLVESELSRLLTQNKIEVIDKFSSHILNTSGKRLRPALLLLSTKAFNVSSEIAIRFACVFELIHTATLIHDDVIDHSATRRGSKTLNALWGNNLTVLFGDLLYLRAMSSAIEGRNWRMMEVLSEVTSKVIEGELIQHDHLFDIHLNRDQYFDILERKTALLFAACCKSGPILSGAPTDIVRDLETYGLHLGRAFQLIDDLLDYSSTESQLGKPVFTDLKEGKLTLPLLLLKDVIPKIADPLIEDFWSMNRTAESLNSSASQLKTLLLQHQTLEQTYNLAKEETEKALAILDTPFYKSDSFSFLKILPNLLLDRIK	K02523	ispB octaprenyl-diphosphate synthase [EC: 2.5.1.90]
3300024501-8-6	3300024501_8	3300024501-8-6-cds12	3300024501-8-6-cds12|3300024501-8-6	COG5524 Bacteriorhodopsin	MIENPLISSAYSFAIACFGATTVFLFLQRQQVATQYRTAVTISGVVTLIACYHYCRIAYDYSLLRSTDSYRYVDWLLTVPLLLIEFILALRLSESETRSKSFLLSILAILMIVIGYKGEMAPVGSSDGLLYFILSCIPFIFILHQLFFGLSKSIEAQPASSKSLILNARNLIAITWFFYPVVYALRFTGFDPASPSIQIGYTIADIVAKSGLGIMVYSVSMRKTASGN	K04643	SOP sensory rhodopsin
3300024501-8-6	3300024501_8	3300024501-8-6-cds13	3300024501-8-6-cds13|3300024501-8-6	SucC Succinyl-CoA synthetase, beta subunit	MNIHEYQAKELLRKFDISTPNGQIVESPEEAFFLTKSFGGTSILKAQVHAGGRGKAGGVKFARSPEEAKSLFNSIMGMTLISPQTGPQGKIVRKVYISDPVDIDREFYLSILVDRKTGRVAVIASREGGVEIEKVAHETPDKIMTFTIDPAVGLTDFQIRKLASLYGLDTPQVKSLKSFTSALYKLFLESDCSLVEINPLVVTKQGSLVALDAKISLDDNALGRHPDLLDYRDINEEVIEEIEASKYNLNFIKLNGSIGCMVNGAGLAMATMDIIHFYGSEPANFLDVGGGASENAVKNAFRIILQDPQVKAVLINIFGGIMRCDIVASGIVKAAQEIGMKVPVVVRLEGTNVYKGKEILKQSGLNLIVADNLRDAAEKAVAAAKATHD	K01903	sucC succinyl-CoA synthetase beta subunit [EC: 6.2.1.5]
3300024501-8-6	3300024501_8	3300024501-8-6-cds14	3300024501-8-6-cds14|3300024501-8-6	hypothetical protein	MTDQDKDQYQNLLNEFREVMYQNTWKLGWNFFFLFVGLLPLMYFFVWIIGAENWELTLFRTPSLMLVGSLVSLLIVVTLLVKIYRDNLKLDALKNDYLTRLNAMRPEIHQDQPQL	-
3300024501-8-6	3300024501_8	3300024501-8-6-cds15	3300024501-8-6-cds15|3300024501-8-6	SucD Succinyl-CoA synthetase, alpha subunit	MSVLVTPSTRLIVQGITGKEGLFHAKGCRDYGTNVVGGVTPGKGGTSIDGFDVYNSVEEAISKTSANATMIFVPPLFAADAILESLYAGIEVIVCITEGVPVLDMVKVKRALSDFPHSRLIGPNCPGVISPGIGKIGIMPGSIHKQGNIGVVSRSGTLTYEAVGQLSALGIGQSSCIGIGGDPVNGTSHIDALSLFNQDKDTHAVILIGEIGGTAEEEAAEWIKHHFKKPIVAFIAGQTAPPGRKMGHAGAIISGGAGTASSKMDALKAAGVHVVESPAELGSTLQSLI	K01902	sucD succinyl-CoA synthetase alpha subunit [EC: 6.2.1.5]
3300024501-8-6	3300024501_8	3300024501-8-6-cds16	3300024501-8-6-cds16|3300024501-8-6	COG1607 Acyl-CoA hydrolase	MLIKREMALDQDIGLNGALFGGDMMANMDQTAGITASLVSYNRRFVTRKVSELIFHSPVRPGDIMEFYAHVIQTGTTSITVSLKVKVYQPISDKRKDVTSGEFVMVAVDDSLKPEPILWKKEMIDKCNKADEFDD	K10806	yciA acyl-CoA thioesterase YciA [EC: 3.1.2.-]
3300024501-8-6	3300024501_8	3300024501-8-6-cds17	3300024501-8-6-cds17|3300024501-8-6	COG0731 Fe-S oxidoreductases	MNLMTNSRLEAHRDHRREWQNFDYAYPVLSRRSKGISVGINLNPDKVCNFDCVYCEVNRKTPGKRSDISLTQITQEVEELLDLVENGLLYEANPFRDIPSHLRRLNDIAFSGDGEPTTCQEFPLVVQEITNLLKSRNDSKTKLILITDSSNLLAPHVINALEIMMANRGEVWLKLDAGTNEYYKEINRTHVPFEKILHNIERTSQRYPVTIQSLFLRWNGLIPTREEIDSFANHLQRFIRNGSQLQALQIYTVARPTPELNATALTLKELKLIEKWVLERVPSLPIEIYEGNA	-
MAG	3300024510_4
3300024510-4-19	3300024510_4	3300024510-4-19-cds10	3300024510-4-19-cds10|3300024510-4-19	COG0731 Fe-S oxidoreductases	MNLMTNSRLEAHRDHRREWQNFDYAYPVLSRRSKGISVGINLNPDKVCNFDCVYCEVNRKTPGKRSDISLTQITQEVEELLDLVENGLLYEANPFRDIPSHLRRLNDIAFSGDGEPTTCQEFPLVVQEITNLLKSRNDSKTKLILITDSSNLLAPHVINALEIMMANRGEVWLKLDAGTNEYYKEINRTHVPFEKILHNIERTSQRYPVTIQSLFLRWNGLIPTREEIDSFANHLQRFIRNGSQLQALQIYTVARPTPELNATALTLKELKLIEKWVLERVPSLPIEIYEGNA	-
3300024510-4-19	3300024510_4	3300024510-4-19-cds11	3300024510-4-19-cds11|3300024510-4-19	COG1607 Acyl-CoA hydrolase	MLIKREMALDQDIGLNGALFGGDMMANMDQTAGITASLVSYNRRFVTRKVSELIFHSPVRPGDIMEFYAHVIQTGTTSITVSLKVKVYQPISDKRKDVTSGEFVMVAVDDSLKPEPILWKKEMIDKCNKADEFDD	K10806	yciA acyl-CoA thioesterase YciA [EC: 3.1.2.-]
3300024510-4-19	3300024510_4	3300024510-4-19-cds12	3300024510-4-19-cds12|3300024510-4-19	SucD Succinyl-CoA synthetase, alpha subunit	MSVLVTPSTRLIVQGITGKEGLFHAKGCRDYGTNVVGGVTPGKGGTSIDGFDVYNSVEEAISKTSANATMIFVPPLFAADAILESLYAGIEVIVCITEGVPVLDMVKVKRALSDFPHSRLIGPNCPGVISPGIGKIGIMPGSIHKQGNIGVVSRSGTLTYEAVGQLSALGIGQSSCIGIGGDPVNGTSHIDALSLFNQDKDTHAVILIGEIGGTAEEEAAEWIKHHFKKPIVAFIAGQTAPPGRKMGHAGAIISGGAGTASSKMDALKAAGVHVVESPAELGSTLQSLI	K01902	sucD succinyl-CoA synthetase alpha subunit [EC: 6.2.1.5]
3300024510-4-19	3300024510_4	3300024510-4-19-cds13	3300024510-4-19-cds13|3300024510-4-19	hypothetical protein	MTDQDKDQYQNLLNEFREVMYQNTWKLGWNFFFLFVGLLPLMYFFVWIIGAENWELTLFRTPSLMLVGSLVSLLIVVTLLVKIYRDNLKLDALKNDYLTRLNAMRPEIHQDQPQL	-
3300024510-4-19	3300024510_4	3300024510-4-19-cds14	3300024510-4-19-cds14|3300024510-4-19	SucC Succinyl-CoA synthetase, beta subunit	MNIHEYQAKELLRKFDISTPNGQIVESPEEAFFLTKSFGGTSILKAQVHAGGRGKAGGVKFARSPEEAKSLFNSIMGMTLISPQTGPQGKIVRKVYISDPVDIDREFYLSILVDRKTGRVAVIASREGGVEIEKVAHETPDKIMTFTIDPAVGLTDFQIRKLASLYGLDTPQVKSLKSFTSALYKLFLESDCSLVEINPLVVTKQGSLVALDAKISLDDNALGRHPDLLDYRDINEEVIEEIEASKYNLNFIKLNGSIGCMVNGAGLAMATMDIIHFYGSEPANFLDVGGGASENAVKNAFRIILQDPQVKAVLINIFGGIMRCDIVASGIVKAAQEIGMKVPVVVRLEGTNVDKGKEILKQSGLNLIVADNLRDAAEKAVAAAKATHD	K01903	sucC succinyl-CoA synthetase beta subunit [EC: 6.2.1.5]
3300024510-4-19	3300024510_4	3300024510-4-19-cds15	3300024510-4-19-cds15|3300024510-4-19	COG5524 Bacteriorhodopsin	MIENPLISSAYSFAIACFGATTVFLFLQRQQVATQYRTAVTISGVVTLIACYHYCRIAYDYSLLRSTDSYRYVDWLLTVPLLLIEFILALRLSESETRSKSFLLSILAILMIVIGYKGEMAPVGSSDGLLYFILSCIPFIFILHQLFFGLSKSIEAQPASSKSLILNARNLIAITWFFYPVVYALRFTGFDPASPSIQIGYTIADIVAKSGLGIMVYSVSMRKTASGN	K04643	SOP sensory rhodopsin
3300024510-4-19	3300024510_4	3300024510-4-19-cds16	3300024510-4-19-cds16|3300024510-4-19	IspA Geranylgeranyl pyrophosphate synthase	MSIVTSARIFDSVRGDLSLVESELSRLLTQNKIEVIDKFSSHILNTSGKRLRPALLLLSTKAFNVSSEIAIRFACVFELIHTATLIHDDVIDHSATRRGSKTLNALWGNNLTVLFGDLLYLRAMSSAIEGRNWRMMEVLSEVTSKVIEGELIQHDHLFDIHLNRDQYFDILERKTALLFAACCKSGPILSGAPTDIVRDLETYGLHLGRAFQLIDDLLDYSSTESQLGKPVFTDLKEGKLTLPLLLLKDVIPKIADPLIEDFWSMNRTAESLNSSASQLKTLLLQHQTLEQTYNLAKEETEKALAILDTPFYKSDSFSFLKILPNLLLDRIK	K02523	ispB octaprenyl-diphosphate synthase [EC: 2.5.1.90]
3300024510-4-19	3300024510_4	3300024510-4-19-cds17	3300024510-4-19-cds17|3300024510-4-19	putative nucleotide-binding protein	MASECSFDVVSKVDFQEVKNATEHSLKEIKQRYDFKGSVSNIELSGTDKIILTSDDEIKLKAVIDVLQSKLFKRGVSIRSLTYGKIQQASKGTVRQEITISQGIPQDKAKIFVNGIKEKKFKVQVSIQGDQLRVSGKDKDTLQEVIAYIRQEQNRANIDVQIVNLRG	K09767	yajQ cyclic-di-GMP-binding protein
3300024510-4-19	3300024510_4	3300024510-4-19-cds18	3300024510-4-19-cds18|3300024510-4-19	IlvA Threonine dehydratase	MESGLIEINKAYERISPYVRRTPLLEVDFHINNRTQKLLLKLEYLQVGGSFKLRGALNKVATTQSSTVIAFSGGNHGIGVAYAAQCFNKKAIIYLPSWAPSFKAKIIKSFGAELKMLDDPMHVVYERAISHSQDIQASFIHPYDDLDVIHGAGTIGLELDHALHPKDWLVGVGGGGLLSGLTLALPHQNVLPVESVLCPSLFEAQRKNKPVPVLPSGIAQSGLGAPSIGQYNWDIIREKNHPVKRVSDEMIRSAQNWLWSHCRILLEPSGATALAALFEADWQFSTDPVGIILCGANTDEMPS	K01754	E4.3.1.19 ilvA tdcB threonine dehydratase [EC: 4.3.1.19]
3300024510-4-19	3300024510_4	3300024510-4-19-cds19	3300024510-4-19-cds19|3300024510-4-19	Udk Uridine kinase	MNKGPWLIGIVGGSGSGKTSVAKALSQKLTEEGVTPTLLDLDAYYNPKEVNKNKFAPDPINYDHPKALDVELMAKHLYELKQGRTIEKPLYDFTVSDRKGWDTPMVAEEVVILEGLLLFALPEIRSQLDVKVFVDTDSDIRLIRRLNRDMKERKRTFESVIRQYEFSVRPMHLEFVEPSKRWADIIIPVGVENTMALDMLFHHVLARIRK	K00876	udk UCK uridine kinase [EC: 2.7.1.48]
3300024510-4-19	3300024510_4	3300024510-4-19-cds20	3300024510-4-19-cds20|3300024510-4-19	Type II secretion system protein GspG, C-terminal	MFFTKNYRIISTLIVSASLGCSSDTPRLLLDQSRILTNENQYKAAQVLLNQIITDYPNSDEATKAKAELFFVTKRLDKDFDNRMLETRRSMIRIVIAIERYRTDKKKLPSTLNELYPQYLSTLPLDGWGHPFFYTLNSKSEEFPYRVFSMGSESKPIPFNLLHPSLTSQTINLNKKP	-
MAG	3300024512_4
3300024512-4-61	3300024512_4	3300024512-4-61-cds116	3300024512-4-61-cds116|3300024512-4-61	Type II secretion system protein GspG, C-terminal	MFFTKNYRIISTLIVSASLGCSSDTPRLLLDQSRILTNENQYKAAQVLLNQIITDYPNSDEATKAKAELFFVTKRLDKDFDNRMLETRRSMIRIVIAIERYRTDKKKLPSTLNELYPQYLSTLPLDGWGHPFFYTLNSKSEEFPYRVFSMGSESKPIPFNLLHPSLTSQTINLNKKP	-
3300024512-4-61	3300024512_4	3300024512-4-61-cds117	3300024512-4-61-cds117|3300024512-4-61	Udk Uridine kinase	MNKGPWLIGIVGGSGSGKTSVAKALSQKLTEEGVTPTLLDLDAYYNPKEVNKNKFAPDPINYDHPKALDVELMAKHLYELKQGRTIEKPLYDFTVSDRKGWDTPMVAEEVVILEGLLLFALPEIRSQLDVKVFVDTDSDIRLIRRLNRDMKERKRTFESVIRQYEFSVRPMHLEFVEPSKRWADIIIPVGVENTMALDMLFHHVLARIRK	K00876	udk UCK uridine kinase [EC: 2.7.1.48]
3300024512-4-61	3300024512_4	3300024512-4-61-cds118	3300024512-4-61-cds118|3300024512-4-61	IlvA Threonine dehydratase	MESGLIEINKAYERISPYVRRTPLLEVDFHINNRTQKLLLKLEYLQVGGSFKLRGALNKVATTQSSTVIAFSGGNHGIGVAYAAQCFNKKAIIYLPSWAPSFKAKIIKSFGAELKMLDDPMHVVYERAISHSQDIQASFIHPYDDLDVIHGAGTIGLELDHALHPKDWLVGVGGGGLLSGLTLALPHQNVLPVESVLCPSLFEAQRKNKPVPVLPSGIAQSGLGAPSIGQYNWDIIREKNHPVKRVSDEMIRSAQNWLWSHCRILLEPSGATALAALFEADWQFSTDPVGIILCGANTDEMPS	K01754	E4.3.1.19 ilvA tdcB threonine dehydratase [EC: 4.3.1.19]
3300024512-4-61	3300024512_4	3300024512-4-61-cds119	3300024512-4-61-cds119|3300024512-4-61	putative nucleotide-binding protein	MASECSFDVVSKVDFQEVKNATEHSLKEIKQRYDFKGSVSNIELSGTDKIILTSDDEIKLKAVIDVLQSKLFKRGVSIRSLTYGKIQQASKGTVRQEITISQGIPQDKAKIFVNGIKEKKFKVQVSIQGDQLRVSGKDKDTLQEVIAYIRQEQNRANIDVQIVNLRG	K09767	yajQ cyclic-di-GMP-binding protein
3300024512-4-61	3300024512_4	3300024512-4-61-cds120	3300024512-4-61-cds120|3300024512-4-61	IspA Geranylgeranyl pyrophosphate synthase	MSIVTSARIFDSVRGDLSLVESELSRLLTQNKIEVIDKFSSHILNTSGKRLRPALLLLSTKAFNVSSEIAIRFACVFELIHTATLIHDDVIDHSATRRGSKTLNALWGNNLTVLFGDLLYLRAMSSAIEGRNWRMMEVLSEVTSKVIEGELIQHDHLFDIHLNRDQYFDILERKTALLFAACCKSGPILSGAPTDIVRDLETYGLHLGRAFQLIDDLLDYSSTESQLGKPVFTDLKEGKLTLPLLLLKDVIPKIADPLIEDFWSMNRTAESLNSSASQLKTLLLQHQTLEQTYNLAKEETEKALAILDTPFYKSDSFSFLKILPNLLLDRIK	K02523	ispB octaprenyl-diphosphate synthase [EC: 2.5.1.90]
3300024512-4-61	3300024512_4	3300024512-4-61-cds121	3300024512-4-61-cds121|3300024512-4-61	COG5524 Bacteriorhodopsin	MIENPLISSAYSFAIACFGATTVFLFLQRQQVATQYRTAVTISGVVTLIACYHYCRIAYDYSLLRSTDSYRYVDWLLTVPLLLIEFILALRLSESETRSKSFLLSILAILMIVIGYKGEMAPVGSSDGLLYFILSCIPFIFILHQLFFGLSKSIEAQPASSKSLILNARNLIAITWFFYPVVYALRFTGFDPASPSIQIGYTIADIVAKSGLGIMVYSVSMRKTASGN	K04643	SOP sensory rhodopsin
3300024512-4-61	3300024512_4	3300024512-4-61-cds122	3300024512-4-61-cds122|3300024512-4-61	SucC Succinyl-CoA synthetase, beta subunit	MNIHEYQAKELLRKFDISTPNGQIVESPEEAFFLTKSFGGTSILKAQVHAGGRGKAGGVKFARSPEEAKSLFNSIMGMTLISPQTGPQGKIVRKVYISDPVDIDREFYLSILVDRKTGRVAVIASREGGVEIEKVAHETPDKIMTFTIDPAVGLTDFQIRKLASLYGLDTPQVKSLKSFTSALYKLFLESDCSLVEINPLVVTKQGSLVALDAKISLDDNALGRHPDLLDYRDINEEVIEEIEASKYNLNFIKLNGSIGCMVNGAGLAMATMDIIHFYGSEPANFLDVGGGASENAVKNAFRIILQDPQVKAVLINIFGGIMRCDIVASGIVKAAQEIGMKVPVVVRLEGTNVDKGKEILKQSGLNLIVADNLRDAAEKAVAAAKATHD	K01903	sucC succinyl-CoA synthetase beta subunit [EC: 6.2.1.5]
3300024512-4-61	3300024512_4	3300024512-4-61-cds123	3300024512-4-61-cds123|3300024512-4-61	hypothetical protein	MTDQDKDQYQNLLNEFREVMYQNTWKLGWNFFFLFVGLLPLMYFFVWIIGAENWELTLFRTPSLMLVGSLVSLLIVVTLLVKIYRDNLKLDALKNDYLTRLNAMRPEIHQDQPQL	-
3300024512-4-61	3300024512_4	3300024512-4-61-cds124	3300024512-4-61-cds124|3300024512-4-61	SucD Succinyl-CoA synthetase, alpha subunit	MSVLVTPSTRLIVQGITGKEGLFHAKGCRDYGTNVVGGVTPGKGGTSIDGFDVYNSVEEAISKTSANATMIFVPPLFAADAILESLYAGIEVIVCITEGVPVLDMVKVKRALSDFPHSRLIGPNCPGVISPGIGKIGIMPGSIHKQGNIGVVSRSGTLTYEAVGQLSALGIGQSSCIGIGGDPVNGTSHIDALSLFNQDKDTHAVILIGEIGGTAEEEAAEWIKHHFKKPIVAFIAGQTAPPGRKMGHAGAIISGGAGTASSKMDALKAAGVHVVESPAELGSTLQSLI	K01902	sucD succinyl-CoA synthetase alpha subunit [EC: 6.2.1.5]
3300024512-4-61	3300024512_4	3300024512-4-61-cds125	3300024512-4-61-cds125|3300024512-4-61	COG1607 Acyl-CoA hydrolase	MLIKREMALDQDIGLNGALFGGDMMANMDQTAGITASLVSYNRRFVTRKVSELIFHSPVRPGDIMEFYAHVIQTGTTSITVSLKVKVYQPISDKRKDVTSGEFVMVAVDDSLKPEPILWKKEMIDKCNKADEFDD	K10806	yciA acyl-CoA thioesterase YciA [EC: 3.1.2.-]
3300024512-4-61	3300024512_4	3300024512-4-61-cds126	3300024512-4-61-cds126|3300024512-4-61	COG0731 Fe-S oxidoreductases	MNLMTNSRLEAHRDHRREWQNFDYAYPVLSRRSKGISVGINLNPDKVCNFDCVYCEVNRKTPGKRSDISLTQITQEVEELLDLVENGLLYEANPFRDIPSHLRRLNDIAFSGDGEPTTCQEFPLVVQEITNLLKSRNDSKTKLILITDSSNLLAPHVINALEIMMANRGEVWLKLDAGTNEYYKEINRTHVPFEKILHNIERTSQRYPVTIQSLFLRWNGLIPTREEIDSFANHLQRFIRNGSQLQALQIYTVARPTPELNATALTLKELKLIEKWVLERVPSLPIEIYEGNA	-
MAG	3300027079_12
3300027079-12-47	3300027079_12	3300027079-12-47-cds8	3300027079-12-47-cds8|3300027079-12-47	Type II secretion system protein GspG, C-terminal	MFFTKNYRIISTLIVSASLGCSSDTPRLLLDQSRILTNENQYKAAQVLLNQIITDYPNSDEATKAKAELFFVTKRLDKDFDNRMLETRRSMIRIVIAIERYRTDKKKLPSTLNELYPQYLSTLPLDGWGHPFFYTLNSKSEEFPYRVFSMGSESKPIPFNLLHPSLTSQTINLNKKP	-
3300027079-12-47	3300027079_12	3300027079-12-47-cds9	3300027079-12-47-cds9|3300027079-12-47	Udk Uridine kinase	MNKGPWLIGIVGGSGSGKTSVAKALSQKLTEEGVTPTLLDLDAYYNPKEVNKNKFAPDPINYDHPKALDVELMAKHLYELKQGRTIEKPLYDFTVSDRKGWDTPMVAEEVVILEGLLLFALPEIRSQLDVKVFVDTDSDIRLIRRLNRDMKERKRTFESVIRQYEFSVRPMHLEFVEPSKRWADIIIPVGVENTMALDMLFHHVLARIRK	K00876	udk UCK uridine kinase [EC: 2.7.1.48]
3300027079-12-47	3300027079_12	3300027079-12-47-cds10	3300027079-12-47-cds10|3300027079-12-47	IlvA Threonine dehydratase	MESGLIEINKAYERISPYVRRTPLLEVDFHINNRTQKLLLKLEYLQVGGSFKLRGALNKVATTQSSTVIAFSGGNHGIGVAYAAQCFNKKAIIYLPSWAPSFKAKIIKSFGAELKMLDDPMHVVYERAISHSQDIQASFIHPYDDLDVIHGAGTIGLELDHALHPKDWLVGVGGGGLLSGLTLALPHQNVLPVESVLCPSLFEAQRKNKPVPVLPSGIAQSGLGAPSIGQYNWDIIREKNHPVKRVSDEMIRSAQNWLWSHCRILLEPSGATALAALFEADWQFSTDPVGIILCGANTDEMPS	K01754	E4.3.1.19 ilvA tdcB threonine dehydratase [EC: 4.3.1.19]
3300027079-12-47	3300027079_12	3300027079-12-47-cds11	3300027079-12-47-cds11|3300027079-12-47	putative nucleotide-binding protein	MASECSFDVVSKVDFQEVKNATEHSLKEIKQRYDFKGSVSNIELSGTDKIILTSDDEIKLKAVIDVLQSKLFKRGVSIRSLTYGKIQQASKGTVRQEITISQGIPQDKAKIFVNGIKEKKFKVQVSIQGDQLRVSGKDKDTLQEVIAYIRQEQNRANIDVQIVNLRG	K09767	yajQ cyclic-di-GMP-binding protein
3300027079-12-47	3300027079_12	3300027079-12-47-cds12	3300027079-12-47-cds12|3300027079-12-47	IspA Geranylgeranyl pyrophosphate synthase	MSIVTSARIFDSVRGDLSLVESELSRLLTQNKIEVIDKFSSHILNTSGKRLRPALLLLSTKAFNVSSEIAIRFACVFELIHTATLIHDDVIDHSATRRGSKTLNALWGNNLTVLFGDLLYLRAMSSAIEGRNWRMMEVLSEVTSKVIEGELIQHDHLFDIHLNRDQYFDILERKTALLFAACCKSGPILSGAPTDIVRDLETYGLHLGRAFQLIDDLLDYSSTESQLGKPVFTDLKEGKLTLPLLLLKDVIPKIADPLIEDFWSMNRTAESLNSSASQLKTLLLQHQTLEQTYNLAKEETEKALAILDTPFYKSDSFSFLKILPNLLLDRIK	K02523	ispB octaprenyl-diphosphate synthase [EC: 2.5.1.90]
3300027079-12-47	3300027079_12	3300027079-12-47-cds13	3300027079-12-47-cds13|3300027079-12-47	COG5524 Bacteriorhodopsin	MIENPLISSAYSFAIACFGATTVFLFLQRQQVATQYRTAVTISGVVTLIACYHYCRIAYDYSLLRSTDSYRYVDWLLTVPLLLIEFILALRLSESETRSKSFLLSILAILMIVIGYKGEMAPVGSSDGLLYFILSCIPFIFILHQLFFGLSKSIEAQPASSKSLILNARNLIAITWFFYPVVYALRFTGFDPASPSIQIGYTIADIVAKSGLGIMVYSVSMRKTASGN	K04643	SOP sensory rhodopsin
3300027079-12-47	3300027079_12	3300027079-12-47-cds14	3300027079-12-47-cds14|3300027079-12-47	SucC Succinyl-CoA synthetase, beta subunit	MNIHEYQAKELLRKFDISTPNGQIVESPEEAFFLTKSFGGTSILKAQVHAGGRGKAGGVKFARSPEEAKSLFNSIMGMTLISPQTGPQGKIVRKVYISDPVDIDREFYLSILVDRKTGRVAVIASREGGVEIEKVAHETPDKIMTFTIDPAVGLTDFQIRKLASLYGLDTPQVKSLKSFTSALYKLFLESDCSLVEINPLVVTKQGSLVALDAKISLDDNALGRHPDLLDYRDINEEVIEEIEASKYNLNFIKLNGSIGCMVNGAGLAMATMDIIHFYGSEPANFLDVGGGASENAVKNAFRIILQDPQVKAVLINIFGGIMRCDIVASGIVKAAQEIGMKVPVVVRLEGTNVYKGKEILKQSGLNLIVADNLRDAAEKAVAAAKATHD	K01903	sucC succinyl-CoA synthetase beta subunit [EC: 6.2.1.5]
3300027079-12-47	3300027079_12	3300027079-12-47-cds15	3300027079-12-47-cds15|3300027079-12-47	hypothetical protein	MTDQDKDQYQNLLNEFREVMHQNTWKLGWNFFFLFVGLLPLMYFFVWIIGAENWELTLFRTPSLMLVGSLVSLLIVVTLLVKIYRDNLKLDALKNDYLTRLNAMRPEIHQDQPQL	-
3300027079-12-47	3300027079_12	3300027079-12-47-cds16	3300027079-12-47-cds16|3300027079-12-47	SucD Succinyl-CoA synthetase, alpha subunit	MSVLVTPSTRLIVQGITGKEGLFHAKGCRDYGTNVVGGVTPGKGGTSIDGFDVYNSVEEAISKTSANATMIFVPPLFAADAILESLYAGIEVIVCITEGVPVLDMVKVKRALSDFPHSRLIGPNCPGVISPGIGKIGIMPGSIHKQGNIGVVSRSGTLTYEAVGQLSALGIGQSSCIGIGGDPVNGTSHIDALSLFNQDKDTHAVILIGEIGGTAEEEAAEWIKHHFKKPIVAFIAGQTAPPGRKMGHAGAIISGGAGTASSKMDALKAAGVHVVESPAELGSTLQSLI	K01902	sucD succinyl-CoA synthetase alpha subunit [EC: 6.2.1.5]
3300027079-12-47	3300027079_12	3300027079-12-47-cds17	3300027079-12-47-cds17|3300027079-12-47	COG1607 Acyl-CoA hydrolase	MLIKREMALDQDIGLNGALFGGDMMANMDQTAGITASLVSYNRRFVTRKVSELIFHSPVRPGDIMEFYAHVIQTGTTSITVSLKVKVYQPISDKRKDVTSGEFVMVAVDDSLKPEPILWKKEMIDKCNKADEFDD	K10806	yciA acyl-CoA thioesterase YciA [EC: 3.1.2.-]
3300027079-12-47	3300027079_12	3300027079-12-47-cds18	3300027079-12-47-cds18|3300027079-12-47	COG0731 Fe-S oxidoreductases	MNLMTNSRLEAHRDHRREWQNFDYAYPVLSRRSKGISVGINLNPDKVCNFDCVYCEVNRKTPGKRSDISLTQITQEVEELLDLVENGLLYEANPFRDIPSHLRRLNDIAFSGDGEPTTCQEFPLVVQEITNLLKSRNDSKTKLILITDSSNLLAPHVINALEIMMANRGEVWLKLDAGTNEYYKEINRTHVPFEKILHNIERTSQRYPVTIQSLFLRWNGLIPTREEIDSFANHLQRFIRNGSQLQALQIYTVARPTPELNATALTLKELKLIEKWVLERVPSLPIEIYEGNA	-
MAG	3300027157_10
3300027157-10-57	3300027157_10	3300027157-10-57-cds10	3300027157-10-57-cds10|3300027157-10-57	Type II secretion system protein GspG, C-terminal	MFFTKNYRIISTLIVSASLGCSSDTPRLLLDQSRILTNENQYKAAQVLLNQIITDYPNSDEATKAKAELFFVTKRLDKDFDNRMLETRRSMIRIVIAIERYRTDKKKLPSTLNELYPQYLSTLPLDGWGHPFFYTLNSKSEEFPYRVFSMGSESKPIPFNLLHPSLTSQTINLNKKP	-
3300027157-10-57	3300027157_10	3300027157-10-57-cds11	3300027157-10-57-cds11|3300027157-10-57	Udk Uridine kinase	MNKGPWLIGIVGGSGSGKTSVAKALSQKLTEEGVTPTLLDLDAYYNPKEVNKNKFAPDPINYDHPKALDVELMAKHLYELKQGRTIEKPLYDFTVSDRKGWDTPMVAEEVVILEGLLLFALPEIRSQLDVKVFVDTDSDIRLIRRLNRDMKERKRTFESVIRQYEFSVRPMHLEFVEPSKRWADIIIPVGVENTMALDMLFHHVLARIRK	K00876	udk UCK uridine kinase [EC: 2.7.1.48]
3300027157-10-57	3300027157_10	3300027157-10-57-cds12	3300027157-10-57-cds12|3300027157-10-57	IlvA Threonine dehydratase	MESGLIEINKAYERISPYVRRTPLLEVDFHINNRTQKLLLKLEYLQVGGSFKLRGALNKVATTQSSTVIAFSGGNHGIGVAYAAQCFNKKAIIYLPSWAPSFKAKIIKSFGAELKMLDDPMHVVYERAISHSQDIQASFIHPYDDLDVIHGAGTIGLELDHALHPKDWLVGVGGGGLLSGLTLALPHQNVLPVESVLCPSLFEAQRKNKPVPVLPSGIAQSGLGAPSIGQYNWDIIREKNHPVKRVSDEMIRSAQNWLWSHCRILLEPSGATALAALFEADWQFSTDPVGIILCGANTDEMPS	K01754	E4.3.1.19 ilvA tdcB threonine dehydratase [EC: 4.3.1.19]
3300027157-10-57	3300027157_10	3300027157-10-57-cds13	3300027157-10-57-cds13|3300027157-10-57	putative nucleotide-binding protein	MASECSFDVVSKVDFQEVKNATEHSLKEIKQRYDFKGSVSNIELSGTDKIILTSDDEIKLKAVIDVLQSKLFKRGVSIRSLTYGKIQQASKGTVRQEITISQGIPQDKAKIFVNGIKEKKFKVQVSIQGDQLRVSGKDKDTLQEVIAYIRQEQNRANIDVQIVNLRG	K09767	yajQ cyclic-di-GMP-binding protein
3300027157-10-57	3300027157_10	3300027157-10-57-cds14	3300027157-10-57-cds14|3300027157-10-57	IspA Geranylgeranyl pyrophosphate synthase	MSIVTSARIFDSVRGDLSLVESELSRLLTQNKIEVIDKFSSHILNTSGKRLRPALLLLSTKAFNVSSEIAIRFACVFELIHTATLIHDDVIDHSATRRGSKTLNALWGNNLTVLFGDLLYLRAMSSAIEGRNWRMMEVLSEVTSKVIEGELIQHDHLFDIHLNRDQYFDILERKTALLFAACCKSGPILSGAPTDIVRDLETYGLHLGRAFQLIDDLLDYSSTESQLGKPVFTDLKEGKLTLPLLLLKDVIPKIADPLIEDFWSMNRTAESLNSSASQLKTLLLQHQTLEQTYNLAKEETEKALAILDTPFYKSDSFSFLKILPNLLLDRIK	K02523	ispB octaprenyl-diphosphate synthase [EC: 2.5.1.90]
3300027157-10-57	3300027157_10	3300027157-10-57-cds15	3300027157-10-57-cds15|3300027157-10-57	COG5524 Bacteriorhodopsin	MIENPLISSAYSFAIACFGATTVFLFLQRQQVATQYRTAVTISGVVTLIACYHYCRIAYDYSLLRSTDSYRYVDWLLTVPLLLIEFILALRLSESETRSKSFLLSILAILMIVIGYKGEMAPVGSSDGLLYFILSCIPFIFILHQLFFGLSKSIEAQPASSKSLILNARNLIAITWFFYPVVYALRFTGFDPASPSIQIGYTIADIVAKSGLGIMVYSVSMRKTASGN	K04643	SOP sensory rhodopsin
3300027157-10-57	3300027157_10	3300027157-10-57-cds16	3300027157-10-57-cds16|3300027157-10-57	SucC Succinyl-CoA synthetase, beta subunit	MNIHEYQAKELLRKFDISTPNGQIVESPEEAFFLTKSFGGTSILKAQVHAGGRGKAGGVKFARSPEEAKSLFNSIMGMTLISPQTGPQGKIVRKVYISDPVDIDREFYLSILVDRKTGRVAVIASREGGVEIEKVAHETPDKIMTFTIDPAVGLTDFQIRKLASLYGLDTPQVKSLKSFTSALYKLFLESDCSLVEINPLVVTKQGSLVALDAKISLDDNALGRHPDLLDYRDINEEVIEEIEASKYNLNFIKLNGSIGCMVNGAGLAMATMDIIHFYGSEPANFLDVGGGASENAVKNAFRIILQDPQVKAVLINIFGGIMRCDIVASGIVKAAQEIGMKVPVVVRLEGTNVDKGKEILKQSGLNLIVADNLRDAAEKAVAAAKATHD	K01903	sucC succinyl-CoA synthetase beta subunit [EC: 6.2.1.5]
3300027157-10-57	3300027157_10	3300027157-10-57-cds17	3300027157-10-57-cds17|3300027157-10-57	hypothetical protein	MTDQDKDQYQNLLNEFREVMYQNTWKLGWNFFFLFVGLLPLMYFFVWIIGAENWELTLFRTPSLMLVGSLVSLLIVVTLLVKIYRDNLKLDALKNDYLTRLNAMRPEIHQDQPQL	-
3300027157-10-57	3300027157_10	3300027157-10-57-cds18	3300027157-10-57-cds18|3300027157-10-57	SucD Succinyl-CoA synthetase, alpha subunit	MSVLVTPSTRLIVQGITGKEGLFHAKGCRDYGTNVVGGVTPGKGGTSIDGFDVYNSVEEAISKTSANATMIFVPPLFAADAILESLYAGIEVIVCITEGVPVLDMVKVKRALSDFPHSRLIGPNCPGVISPGIGKIGIMPGSIHKQGNIGVVSRSGTLTYEAVGQLSALGIGQSSCIGIGGDPVNGTSHIDALSLFNQDKDTHAVILIGEIGGTAEEEAAEWIKHHFKKPIVAFIAGQTAPPGRKMGHAGAIISGGAGTASSKMDALKAAGVHVVESPAELGSTLQSLI	K01902	sucD succinyl-CoA synthetase alpha subunit [EC: 6.2.1.5]
3300027157-10-57	3300027157_10	3300027157-10-57-cds19	3300027157-10-57-cds19|3300027157-10-57	COG1607 Acyl-CoA hydrolase	MLIKREMALDQDIGLNGALFGGDMMANMDQTAGITASLVSYNRRFVTRKVSELIFHSPVRPGDIMEFYAHVIQTGTTSITVSLKVKVYQPISDKRKDVTSGEFVMVAVDDSLKPEPILWKKEMIDKCNKADEFDD	K10806	yciA acyl-CoA thioesterase YciA [EC: 3.1.2.-]
3300027157-10-57	3300027157_10	3300027157-10-57-cds20	3300027157-10-57-cds20|3300027157-10-57	COG0731 Fe-S oxidoreductases	MNLMTNSRLEAHRDHRREWQNFDYAYPVLSRRSKGISVGINLNPDKVCNFDCVYCEVNRKTPGKRSDISLTQITQEVEELLDLVENGLLYEANPFRDIPSHLRRLNDIAFSGDGEPTTCQEFPLVVQEITNLLKSRNDSKTKLILITDSSNLLAPHVINALEIMMANRGEVWLKLDAGTNEYYKEINRTHVPFEKILHNIERTSQRYPVTIQSLFLRWNGLIPTREEIDSFANHLQRFIRNGSQLQALQIYTVARPTPELNATALTLKELKLIEKWVLERVPSLPIEIYEGNA	-
MAG	3300027160_11
3300027160-11-11	3300027160_11	3300027160-11-11-cds30	3300027160-11-11-cds30|3300027160-11-11	COG0731 Fe-S oxidoreductases	MNLMTNSRLEAHRDHRREWQNFDYAYPVLSRRSKGISVGINLNPDKVCNFDCVYCEVNRKTPGKRSDISLTQITQEVEELLDLVENGLLYEANPFRDIPSHLRRLNDIAFSGDGEPTTCQEFPLVVQEITNLLKSRNDSKTKLILITDSSNLLAPHVINALEIMMANRGEVWLKLDAGTNEYYKEINRTHVPFEKILHNIERTSQRYPVTIQSLFLRWNGLIPTREEIDSFANHLQRFIRNGSQLQALQIYTVARPTPELNATALTLKELKLIEKWVLERVPSLPIEIYEGNA	-
3300027160-11-11	3300027160_11	3300027160-11-11-cds31	3300027160-11-11-cds31|3300027160-11-11	COG1607 Acyl-CoA hydrolase	MLIKREMALDQDIGLNGALFGGDMMANMDQTAGITASLVSYNRRFVTRKVSELIFHSPVRPGDIMEFYAHVIQTGTTSITVSLKVKVYQPISDKRKDVTSGEFVMVAVDDSLKPEPILWKKEMIDKCNKADEFDD	K10806	yciA acyl-CoA thioesterase YciA [EC: 3.1.2.-]
3300027160-11-11	3300027160_11	3300027160-11-11-cds32	3300027160-11-11-cds32|3300027160-11-11	SucD Succinyl-CoA synthetase, alpha subunit	MSVLVTPSTRLIVQGITGKEGLFHAKGCRDYGTNVVGGVTPGKGGTSIDGFDVYNSVEEAISKTSANATMIFVPPLFAADAILESLYAGIEVIVCITEGVPVLDMVKVKRALSDFPHSRLIGPNCPGVISPGIGKIGIMPGSIHKQGNIGVVSRSGTLTYEAVGQLSALGIGQSSCIGIGGDPVNGTSHIDALSLFNQDKDTHAVILIGEIGGTAEEEAAEWIKHHFKKPIVAFIAGQTAPPGRKMGHAGAIISGGAGTASSKMDALKAAGVHVVESPAELGSTLQSLI	K01902	sucD succinyl-CoA synthetase alpha subunit [EC: 6.2.1.5]
3300027160-11-11	3300027160_11	3300027160-11-11-cds33	3300027160-11-11-cds33|3300027160-11-11	hypothetical protein	MTDQDKDQYQNLLNEFREVMYQNTWKLGWNFFFLFVGLLPLMYFFVWIIGAENWELTLFRTPSLMLVGSLVSLLIVVTLLVKIYRDNLKLDALKNDYLTRLNAMRPEIHQDQPQL	-
3300027160-11-11	3300027160_11	3300027160-11-11-cds34	3300027160-11-11-cds34|3300027160-11-11	SucC Succinyl-CoA synthetase, beta subunit	MNIHEYQAKELLRKFDISTPNGQIVESPEEAFFLTKSFGGTSILKAQVHAGGRGKAGGVKFARSPEEAKSLFNSIMGMTLISPQTGPQGKIVRKVYISDPVDIDREFYLSILVDRKTGRVAVIASREGGVEIEKVAHETPDKIMTFTIDPAVGLTDFQIRKLASLYGLDTPQVKSLKSFTSALYKLFLESDCSLVEINPLVVTKQGSLVALDAKISLDDNALGRHPDLLDYRDINEEVIEEIEASKYNLNFIKLNGSIGCMVNGAGLAMATMDIIHFYGSEPANFLDVGGGASENAVKNAFRIILQDPQVKAVLINIFGGIMRCDIVASGIVKAAQEIGMKVPVVVRLEGTNVDKGKEILKQSGLNLIVADNLRDAAEKAVAAAKATHD	K01903	sucC succinyl-CoA synthetase beta subunit [EC: 6.2.1.5]
3300027160-11-11	3300027160_11	3300027160-11-11-cds35	3300027160-11-11-cds35|3300027160-11-11	COG5524 Bacteriorhodopsin	MIENPLISSAYSFAIACFGATTVFLFLQRQQVATQYRTAVTISGVVTLIACYHYCRIAYDYSLLRSTDSYRYVDWLLTVPLLLIEFILALRLSESETRSKSFLLSILAILMIVIGYKGEMAPVGSSDGLLYFILSCIPFIFILHQLFFGLSKSIEAQPASSKSLILNARNLIAITWFFYPVVYALRFTGFDPASPSIQIGYTIADIVAKSGLGIMVYSVSMRKTASGN	K04643	SOP sensory rhodopsin
3300027160-11-11	3300027160_11	3300027160-11-11-cds36	3300027160-11-11-cds36|3300027160-11-11	IspA Geranylgeranyl pyrophosphate synthase	MSIVTSARIFDSVRGDLSLVESELSRLLTQNKIEVIDKFSSHILNTSGKRLRPALLLLSTKAFNVSSEIAIRFACVFELIHTATLIHDDVIDHSATRRGSKTLNALWGNNLTVLFGDLLYLRAMSSAIEGRNWRMMEVLSEVTSKVIEGELIQHDHLFDIHLNRDQYFDILERKTALLFAACCKSGPILSGAPTDIVRDLETYGLHLGRAFQLIDDLLDYSSTESQLGKPVFTDLKEGKLTLPLLLLKDVIPKIADPLIEDFWSMNRTAESLNSSASQLKTLLLQHQTLEQTYNLAKEETEKALAILDTPFYKSDSFSFLKILPNLLLDRIK	K02523	ispB octaprenyl-diphosphate synthase [EC: 2.5.1.90]
3300027160-11-11	3300027160_11	3300027160-11-11-cds37	3300027160-11-11-cds37|3300027160-11-11	putative nucleotide-binding protein	MASECSFDVVSKVDFQEVKNATEHSLKEIKQRYDFKGSVSNIELSGTDKIILTSDDEIKLKAVIDVLQSKLFKRGVSIRSLTYGKIQQASKGTVRQEITISQGIPQDKAKIFVNGIKEKKFKVQVSIQGDQLRVSGKDKDTLQEVIAYIRQEQNRANIDVQIVNLRG	K09767	yajQ cyclic-di-GMP-binding protein
3300027160-11-11	3300027160_11	3300027160-11-11-cds38	3300027160-11-11-cds38|3300027160-11-11	IlvA Threonine dehydratase	MESGLIEINKAYERISPYVRRTPLLEVDFHINNRTQKLLLKLEYLQVGGSFKLRGALNKVATTQSSTVIAFSGGNHGIGVAYAAQCFNKKAIIYLPSWAPSFKAKIIKSFGAELKMLDDPMHVVYERAISHSQDIQASFIHPYDDLDVIHGAGTIGLELDHALHPKDWLVGVGGGGLLSGLTLALPHQNVLPVESVLCPSLFEAQCKNKPVPVLPSGIAQSGLGAPSIGQYNWDIIREKNHPVKRVSDEMIRSAQNWLWSHCRILLEPSGATALAALFEADWQFSTDPVGIILCGANTDEMPS	K01754	E4.3.1.19 ilvA tdcB threonine dehydratase [EC: 4.3.1.19]
3300027160-11-11	3300027160_11	3300027160-11-11-cds39	3300027160-11-11-cds39|3300027160-11-11	Udk Uridine kinase	MNKGPWLIGIVGGSGSGKTSVAKALSQKLTEEGVTPTLLDLDAYYNPKEVNKNKFAPDPINYDHPKALDVELMAKHLYELKQGRTIEKPLYDFTVSDRKGWDTPMVAEEVVILEGLLLFALPEIRSQLDVKVFVDTDSDIRLIRRLNRDMKERKRTFESVIRQYEFSVRPMHLEFVEPSKRWADIIIPVGVENTMALDMLFHHVLARIRK	K00876	udk UCK uridine kinase [EC: 2.7.1.48]
3300027160-11-11	3300027160_11	3300027160-11-11-cds40	3300027160-11-11-cds40|3300027160-11-11	Type II secretion system protein GspG, C-terminal	MFFTKNYRIISTLIVSASLGCSSDTPRLLLDQSRILTNENQYKAAQVLLNQIITDYPNSDEATKAKAELFFVTKRLDKDFDNRMLETRRSMIRIVIAIERYRTDKKKLPSTLNELYPQYLSTLPLDGWGHPFFYTLNSKSEEFPYRVFSMGSESKPIPFNLLHPSLTSQTINLNKKP	-
MAG	3300027162_11
3300027162-11-47	3300027162_11	3300027162-11-47-cds7	3300027162-11-47-cds7|3300027162-11-47	Type II secretion system protein GspG, C-terminal	MFFTKNYRIISTLIVSASLGCSSDTPRLLLDQSRILTNENQYKAAQVLLNQIITDYPNSDEATKAKAELFFVTKRLDKDFDNRMLETRRSMIRIVIAIERYRTDKKKLPSTLNELYPQYLSTLPLDGWGHPFFYTLNSKSEEFPYRVFSMGSESKPIPFNLLHPSLTSQTINLNKKP	-
3300027162-11-47	3300027162_11	3300027162-11-47-cds8	3300027162-11-47-cds8|3300027162-11-47	Udk Uridine kinase	MNKGPWLIGIVGGSGSGKTSVAKALSQKLTEEGVTPTLLDLDAYYNPKEVNKNKFAPDPINYDHPKALDVELMAKHLYELKQGRTIEKPLYDFTVSDRKGWDTPMVAEEVVILEGLLLFALPEIRSQLDVKVFVDTDSDIRLIRRLNRDMKERKRTFESVIRQYEFSVRPMHLEFVEPSKRWADIIIPVGVENTMALDMLFHHVLARIRK	K00876	udk UCK uridine kinase [EC: 2.7.1.48]
3300027162-11-47	3300027162_11	3300027162-11-47-cds9	3300027162-11-47-cds9|3300027162-11-47	IlvA Threonine dehydratase	MESGLIEINKAYERISPYVRRTPLLEVDFHINNRTQKLLLKLEYLQVGGSFKLRGALNKVATTQSSTVIAFSGGNHGIGVAYAAQCFNKKAIIYLPSWAPSFKAKIIKSFGAELKMLDDPMHVVYERAISHSQDIQASFIHPYDDLDVIHGAGTIGLELDHALHPKDWLVGVGGGGLLSGLTLALPHQNVLPVESVLCPSLFEAQRKNKPVPVLPSGIAQSGLGAPSIGQYNWDIIREKNHPVKRVSDEMIRSAQNWLWSHCRILLEPSGATALAALFEADWQFSTDPVGIILCGANTDEMPS	K01754	E4.3.1.19 ilvA tdcB threonine dehydratase [EC: 4.3.1.19]
3300027162-11-47	3300027162_11	3300027162-11-47-cds10	3300027162-11-47-cds10|3300027162-11-47	putative nucleotide-binding protein	MASECSFDVVSKVDFQEVKNATEHSLKEIKQRYDFKGSVSNIELSGTDKIILTSDDEIKLKAVIDVLQSKLFKRGVSIRSLTYGKIQQASKGTVRQEITISQGIPQDKAKIFVNGIKEKKFKVQVSIQGDQLRVSGKDKDTLQEVIAYIRQEQNRANIDVQIVNLRG	K09767	yajQ cyclic-di-GMP-binding protein
3300027162-11-47	3300027162_11	3300027162-11-47-cds11	3300027162-11-47-cds11|3300027162-11-47	IspA Geranylgeranyl pyrophosphate synthase	MSIVTSARIFDSVRGDLSLVESELSRLLTQNKIEVIDKFSSHILNTSGKRLRPALLLLSTKAFNVSSEIAIRFACVFELIHTATLIHDDVIDHSATRRGSKTLNALWGNNLTVLFGDLLYLRAMSSAIEGRNWRMMEVLSEVTSKVIEGELIQHDHLFDIHLNRDQYFDILERKTALLFAACCKSGPILSGAPTDIVRDLETYGLHLGRAFQLIDDLLDYSSTESQLGKPVFTDLKEGKLTLPLLLLKDVIPKIADPLIEDFWSMNRTAESLNSSASQLKTLLLQHQTLEQTYNLAKEETEKALAILDTPFYKSDSFSFLKILPNLLLDRIK	K02523	ispB octaprenyl-diphosphate synthase [EC: 2.5.1.90]
3300027162-11-47	3300027162_11	3300027162-11-47-cds12	3300027162-11-47-cds12|3300027162-11-47	COG5524 Bacteriorhodopsin	MIENPLISSAYSFAIACFGATTVFLFLQRQQVATQYRTAVTISGVVTLIACYHYCRIAYDYSLLRSTDSYRYVDWLLTVPLLLIEFILALRLSESETRSKSFLLSILAILMIVIGYKGEMAPVGSSDGLLYFILSCIPFIFILHQLFFGLSKSIEAQPASSKSLILNARNLIAITWFFYPVVYALRFTGFDPASPSIQIGYTIADIVAKSGLGIMVYSVSMRKTASGN	K04643	SOP sensory rhodopsin
3300027162-11-47	3300027162_11	3300027162-11-47-cds13	3300027162-11-47-cds13|3300027162-11-47	SucC Succinyl-CoA synthetase, beta subunit	MNIHEYQAKELLRKFDISTPNGQIVESPEEAFFLTKSFGGTSILKAQVHAGGRGKAGGVKFARSPEEAKSLFNSIMGMTLISPQTGPQGKIVRKVYISDPVDIDREFYLSILVDRKTGRVAVIASREGGVEIEKVAHETPDKIMTFTIDPAVGLTDFQIRKLASLYGLDTPQVKSLKSFTSALYKLFLESDCSLVEINPLVVTKQGSLVALDAKISLDDNALGRHPDLLDYRDINEEVIEEIEASKYNLNFIKLNGSIGCMVNGAGLAMATMDIIHFYGSEPANFLDVGGGASENAVKNAFRIILQDPQVKAVLINIFGGIMRCDIVASGIVKAAQEIGMKVPVVVRLEGTNVDKGKEILKQSGLNLIVADNLRDAAEKAVAAAKATHD	K01903	sucC succinyl-CoA synthetase beta subunit [EC: 6.2.1.5]
3300027162-11-47	3300027162_11	3300027162-11-47-cds14	3300027162-11-47-cds14|3300027162-11-47	hypothetical protein	MTDQDKDQYQNLLNEFREVMYQNTWKLGWNFFFLFVGLLPLMYFFVWIIGAENWELTLFRTPSLMLVGSLVSLLIVVTLLVKIYRDNLKLDALKNDYLTRLNAMRPEIHQDQPQL	-
3300027162-11-47	3300027162_11	3300027162-11-47-cds15	3300027162-11-47-cds15|3300027162-11-47	SucD Succinyl-CoA synthetase, alpha subunit	MSVLVTPSTRLIVQGITGKEGLFHAKGCRDYGTNVVGGVTPGKGGTSIDGFDVYNSVEEAISKTSANATMIFVPPLFAADAILESLYAGIEVIVCITEGVPVLDMVKVKRALSDFPHSRLIGPNCPGVISPGIGKIGIMPGSIHKQGNIGVVSRSGTLTYEAVGQLSALGIGQSSCIGIGGDPVNGTSHIDALSLFNQDKDTHAVILIGEIGGTAEEEAAEWIKHHFKKPIVAFIAGQTAPPGRKMGHAGAIISGGAGTASSKMDALKAAGVHVVESPAELGSTLQSLI	K01902	sucD succinyl-CoA synthetase alpha subunit [EC: 6.2.1.5]
3300027162-11-47	3300027162_11	3300027162-11-47-cds16	3300027162-11-47-cds16|3300027162-11-47	COG1607 Acyl-CoA hydrolase	MLIKREMALDQDIGLNGALFGGDMMANMDQTAGITASLVSYNRRFVTRKVSELIFHSPVRPGDIMEFYAHVIQTGTTSITVSLKVKVYQPISDKRKDVTSGEFVMVAVDDSLKPEPILWKKEMIDKCNKADEFDD	K10806	yciA acyl-CoA thioesterase YciA [EC: 3.1.2.-]
3300027162-11-47	3300027162_11	3300027162-11-47-cds17	3300027162-11-47-cds17|3300027162-11-47	COG0731 Fe-S oxidoreductases	MNLMTNSRLEAHRDHRREWQNFDYAYPVLSRRSKGISVGINLNPDKVCNFDCVYCEVNRKTPGKRSDISLTQITQEVEELLDLVENGLLYEANPFRDIPSHLRRLNDIAFSGDGEPTTCQEFPLVVQEITNLLKSRNDSKTKLILITDSSNLLAPHVINALEIMMANRGEVWLKLDAGTNEYYKEINRTHVPFEKILHNIERTSQRYPVTIQSLFLRWNGLIPTREEIDSFANHLQRFIRNGSQLQALQIYTVARPTPELNATALTLKELKLIEKWVLERVPSLPIEIYEGNA	-
MAG	3300027205_5
3300027205-5-11	3300027205_5	3300027205-5-11-cds2	3300027205-5-11-cds2|3300027205-5-11	COG0731 Fe-S oxidoreductases	MPNSRLKAHEDHRREWREFDYAYPVLSRRSKGISLGINLNPDKICNFDCVYCEVDRNTPGKRSDISISQITDEVIELLDLIDQKNLYNVLPFIGIPDHLRRLNDIAFSGDGEPTTCLELPLVVQKIVSILKSRNDSTTKLILITDSSNLLAPHVVEALGMMMPNRGEIWAKLDAGTDEYYKEINRTHIPLSKILRNIEITSQQWPVTIQSLFLKWKGLGPSREEIKSFANHLQRFVASGSKIQTLQIYTVARPTPELAATALTLSELILIKEWVLDQVPTLSIELYEGNA	-
3300027205-5-11	3300027205_5	3300027205-5-11-cds3	3300027205-5-11-cds3|3300027205-5-11	COG1607 Acyl-CoA hydrolase	MLIKREMALDQDIGLNGALFGGDMMSHMDQTAGITASLVSYNRRFVTRKVSELIFHSPVRPGDIMEFYAHVTHMGTTSITVTLKVKVYQPISDKRKDVTSGEFVMVAVDEGLKPEPILWKKEMIDKCNKPDEFDA	K10806	yciA acyl-CoA thioesterase YciA [EC: 3.1.2.-]
3300027205-5-11	3300027205_5	3300027205-5-11-cds4	3300027205-5-11-cds4|3300027205-5-11	SucD Succinyl-CoA synthetase, alpha subunit	MSVLVTPSTRLIVQGITGKEGLFHAKGCRDYGTLVVGGVTPGKGGTSIDGFDVYNSVEEAITKSSANASMIFVPPLFAADAILESLYAGIELIVCITEGIPVLDMVKVKRSLSDFPKSRLIGPNCPGVISPGIGKIGIMPGPIHKQGHIGVVSRSGTLTYEAVGQLSALGIGQSTCIGIGGDPVNGTSHIDALSLFAEDDDTHAVIMIGEIGGTAEEEAAEWIKKSFKKPVVAFIAGQSAPPGRKMGHAGAIISGGAGTALSKMEALRVAGVHVIESPAELGSTLQSLI	K01902	sucD succinyl-CoA synthetase alpha subunit [EC: 6.2.1.5]
3300027205-5-11	3300027205_5	3300027205-5-11-cds5	3300027205-5-11-cds5|3300027205-5-11	hypothetical protein	MVDHDSDKYQKLLLEFREVMHQSTWRLGWNFFFLFVGLLPLMYSFVWIIGPSNWELTLFHTPTLMLVGSFFSLFVVVALLVKIYQDNLKLDALKKQYLIQLNAIKPNPDKDKSQL	-
3300027205-5-11	3300027205_5	3300027205-5-11-cds6	3300027205-5-11-cds6|3300027205-5-11	SucC Succinyl-CoA synthetase, beta subunit	MGLTLNIHEYQAKELLRKFEVPTPDGQIVGTSDEALTVTKSFGGTAILKAQVHAGGRGKAGGVKFAKTPEEAKALFNSIMGMTLISPQTGPQGKIVKKVYLSNPVDIDREFYLSLLVDRKTGRVAVIASKEGGVEIEKVAHETPEKILTFTIDPALGLTGFHFRRLLALYGLDSSQMKSLKSFCTSLYELFLNSDCSLIEINPLVVTKQGALIALDAKMSIDDNSLGRHPELLAYRDIDEEVAEEIEASKYGLNFIKLDGSIGCMVNGAGLAMATMDIIHFYGSSPANFLDVGGGASEDAVKNAFRIILQDSQVKAVLVNIFGGIMRCDIVASGIVKATKEMDLKVPVVVRLEGTNVDLGKEILKKSGLNLIVADNLRDAAEKVVKAAKGNHG	K01903	sucC succinyl-CoA synthetase beta subunit [EC: 6.2.1.5]
3300027205-5-11	3300027205_5	3300027205-5-11-cds7	3300027205-5-11-cds7|3300027205-5-11	COG5524 Bacteriorhodopsin	MLSSHDLVSSSYSFAIACFGAATVFLFLQRQQVASQYRTAVTISGIVTLIACYHYSRIAYDYSLGRSVDLYRYVDWLLTVPLLLIEFILALRLSENETRWKSFLLSVLALSMIVFGYFGEIAPASSTDALKFFILSCIPFLAIIYQLFFGLSKAISAQPASAKSLIVNARNLIAITWLFYPIVYTLRFKGFDPGSASIQLGYTLADVIAKAGLGIMIYSVSMRKTSFGN	K04643	SOP sensory rhodopsin
3300027205-5-11	3300027205_5	3300027205-5-11-cds8	3300027205-5-11-cds8|3300027205-5-11	IspA Geranylgeranyl pyrophosphate synthase	MNIITTTNIFESIREDLLKVETELSSILTHNKIEVVDKFSSHILTTSGKRLRPALLLLSAKSFNVSPEVAVKFACVFELIHTATLIHDDVIDHSSTRRGNRTLNALWGNTLTVLFGDLLYLRAMSSAIEGRNWKMMEVLSGVTSKVIEGELIQHDHLFDIHLDRELYFDILERKTALLFAACCKSGAILSGASPKTVQDLENYGLHLGRAFQLIDDLLDYSSTETELGKPVFTDLREGKLTLPLLLLKEANPQLTQALIEDFWSVNSTQLTIDSAGSHLKTLLHQHQTLDQTYGIAKKETEKAMAILNNPAYEGESFHFFRLLPNLLLDRLK	K02523	ispB octaprenyl-diphosphate synthase [EC: 2.5.1.90]
3300027205-5-11	3300027205_5	3300027205-5-11-cds9	3300027205-5-11-cds9|3300027205-5-11	putative nucleotide-binding protein	MASECSFDVVSKVDFQEVKNATEHALKEIKQRYDFKGSISNIELSGTDKIILTSDDEIKLKAVIDVLQSKLFKRGVSIRSLTYGKIQQASKGTVRQEINISQGIAQDKAKIFVNGIKEKKFKVQVSIQGDQLRISGKDKDALQEVIAFIRQEQNRANIDIQIVNLRG	K09767	yajQ cyclic-di-GMP-binding protein
3300027205-5-11	3300027205_5	3300027205-5-11-cds10	3300027205-5-11-cds10|3300027205-5-11	Pyridoxal-phosphate dependent enzyme	SSIGQYNWDIISQKSHPVMRVSDEMIQSAQNWLWNHCRILSEPSGATALAALFDDSWQFSTDPVGVILCGANTAEMPS	-
3300027205-5-12	3300027205_5	3300027205-5-12-cds1	3300027205-5-12-cds1|3300027205-5-12	ThiH Thiamine biosynthesis enzyme ThiH and related uncharacterized enzymes	LWVHGFSPVEIQMMSKLNQKTLHQTISELKQAGLGSIPGGGAEILVPRIRKKIAPLKGGPEKWLEVMAAAHDEGMKTTATMMYGIGETTLEKIQHFDAIRLQQDRALLTPNEGGYTAFVAWPFQPGNTVWDGKLPIANDDEYLRTIAVSRIYLDNIPHIQSSWVTMGKKTGQVALAFGCDDMGSLMLEENVVSAAGTCYTVNLEEMKHLIISAGFTPWQRDNVYGPVLSAGSI	-
3300027205-5-12	3300027205_5	3300027205-5-12-cds2	3300027205-5-12-cds2|3300027205-5-12	5-nucleotidase	MNQVHQLVVAISSRALFDFEDENQLFETEGDQAYMRLQLSRLDVPAKRGVAFPLIKKLMAFNTPDENLVEVVILSRNDPVSGMRVFKSAQAESLDVKRGVFIKGRPPFPYLKPLGATLFLSAKEDDVREALKSGYPAARVYPLSSNDADHHPNEVRIAFDGDAVLFSDEAEIVYLKSKLAGFQQHEKTNALNPLPEGPFKPFLSALNVLQDRSKGSNMKIRTALVTARSAPSHERAIRTLMSWDIHVDEAMFLGGLPKTDYLKEFEPDFFFDDQTGHCEDAAKNIIPTGHVVSGIKNIK	K01081	E3.1.3.5 5'-nucleotidase [EC: 3.1.3.5]
MAG	3300027211_6
3300027211-6-6	3300027211_6	3300027211-6-6-cds6	3300027211-6-6-cds6|3300027211-6-6	Type II secretion system protein GspG, C-terminal	MSTLVLIAILGCSSGTAKLLLSQSRTLINENQYLAAQVLLNRIITDYPNTDEATKAKAELFFVNKRLEKDFDNRMLETKRSITRIVSAIERYRSDKNKLPATLNDLYPQYLNPIPLDAWKHPFFYTLNEVSQEFPYQVFSMGAEAKPIPYNLLDPSLTSRSIALNKP	-
3300027211-6-6	3300027211_6	3300027211-6-6-cds7	3300027211-6-6-cds7|3300027211-6-6	Udk Uridine kinase	MLSGDSTMNIGPWLIGIVGGSGSGKTSVAKALFQKLKEEGVSPTLLDLDAYYNPKEVNKNKFAPDPINYDHPKALDVELMANHLSQLKLGQAIQKPLYDFTVSDRKGWDAPMSAKEVVILEGLLLFALPEIRNQLDVKVFVDTDPDIRLIRRLNRDMNERKRTFDSVIRQYEFSVRPMHLEFVEPSKRWADIIIPVGVENVTALDMLFHHVLARIKK	K00876	udk UCK uridine kinase [EC: 2.7.1.48]
3300027211-6-6	3300027211_6	3300027211-6-6-cds8	3300027211-6-6-cds8|3300027211-6-6	IlvA Threonine dehydratase	MNNGLIEVHKAQERISSFIRRTPLLETEIHLKNGTQKLLLKLEYLQIGGSFKSRGALNKVATAPASTLVAFSGGNHGIGVAYAARCFNKRAIIYLPSWAPPFKKNIIESFGAELRILDDPMHLIYEKAIAFAQQNTASFIHPYDDLDVIYGAGTIGLELDHSLRPDRWLVGVGGGGLISGLTLALPTQKVLPVESLLCPSLHEAQLNNHPVLVTSSGIAQSGLGAPSIGQYNWDIISQKSHPVMRVSDEMIQSAQNWLWNHCRILSEPSGATALAALFDDSWQFSTDPVGVILCGANTAEMPS	K01754	E4.3.1.19 ilvA tdcB threonine dehydratase [EC: 4.3.1.19]
3300027211-6-6	3300027211_6	3300027211-6-6-cds9	3300027211-6-6-cds9|3300027211-6-6	putative nucleotide-binding protein	MASECSFDVVSKVDFQEVKNATEHALKEIKQRYDFKGSISNIELSGTDKIILTSDDEIKLKAVIDVLQSKLFKRGVSIRSLTYGKIQQASKGTVRQEINISQGIAQDKAKIFVNGIKEKKFKVQVSIQGDQLRISGKDKDALQEVIAFIRQEQNRANIDIQIVNLRG	K09767	yajQ cyclic-di-GMP-binding protein
3300027211-6-6	3300027211_6	3300027211-6-6-cds10	3300027211-6-6-cds10|3300027211-6-6	IspA Geranylgeranyl pyrophosphate synthase	MNIITTTNIFESIREDLLKVETELSSILTHNKIEVVDKFSSHILTTSGKRLRPALLLLSAKSFNVSSEVAVKFACVFELIHTATLIHDDVIDHSSTRRGNRTLNALWGNTLTVLFGDLLYLRAMSSAIEGRNWKMMEVLSGVTSKVIEGELIQHDHLFDIHLDRELYFDILERKTALLFAACCKSGAILSGASPKTVQDLENYGLHLGRAFQLIDDLLDYSSTETELGKPVFTDLREGKLTLPLLLLKEANPQLTQALIEDFWSVNSTQLTIDSAGSHLKTLLHQHQTLDQTYGIAKKETEKAMAILNNPAYEGESFHFFRLLPNLLLDRLK	K02523	ispB octaprenyl-diphosphate synthase [EC: 2.5.1.90]
3300027211-6-6	3300027211_6	3300027211-6-6-cds11	3300027211-6-6-cds11|3300027211-6-6	COG5524 Bacteriorhodopsin	MLSSHDLVSSSYSFAIACFGAATVFLFLQRQQVASQYRTAVTISGIVTLIACYHYSRIAYDYSLGRSVDLYRYVDWLLTVPLLLIEFILALRLSENETRWKSFLLSVLALSMIVFGYFGEIAPASSTDALKFFILSCIPFLAIIYQLFFGLSKAISAQPASAKSLIVNARNLIAITWLFYPIVYALRFKGFDPGSASIQLGYTLADVIAKAGLGIMIYSVSMRKTSFGN	K04643	SOP sensory rhodopsin
3300027211-6-6	3300027211_6	3300027211-6-6-cds12	3300027211-6-6-cds12|3300027211-6-6	SucC Succinyl-CoA synthetase, beta subunit	MGLTLNIHEYQAKELLRKFEVPTPDGQIVGTSDEALTVTKSFGGTAILKAQVHAGGRGKAGGVKFAKTPEEAKALFNSIMGMTLISPQTGPQGKIVKKVYLSNPVDIDREFYLSLLVDRKTGRVAVIASKEGGVEIEKVAHETPEKILTFTIDPALGLTGFHFRRLLALYGLDSSQMKSLKSFCTSLYELFLNSDCSLIEINPLVVTKQGALIALDAKMSIDDNSLGRHPELLAYRDIDEEVAEEIEASKYGLNFIKLDGSIGCMVNGAGLAMATMDIIHFYGSSPANFLDVGGGASEDAVKNAFRIILQDSQVKAVLVNIFGGIMRCDIVASGIVKATKEMDLKVPVVVRLEGTNVDLGKEILKKSGLNLIVADNLRDAAEKVVKAAKGNHG	K01903	sucC succinyl-CoA synthetase beta subunit [EC: 6.2.1.5]
3300027211-6-6	3300027211_6	3300027211-6-6-cds13	3300027211-6-6-cds13|3300027211-6-6	hypothetical protein	MVDHDSDKYQKLLLEFREVMHQSTWRLGWNFFFLFVGLLPLMYSFVWIIGPSNWELTLFHTPTLMLVGSFFSLFVVVALLVKIYQDNLKLDALKKQYLIQLNAIKPNPDKDKSQL	-
3300027211-6-6	3300027211_6	3300027211-6-6-cds14	3300027211-6-6-cds14|3300027211-6-6	SucD Succinyl-CoA synthetase, alpha subunit	MSVLVTPLTRLIVQGITGKEGLFHAKGCRDYGTLVVGGVTPGKGGTSIDGFDVYNSVEEAITKSSANASMIFVPPLFAADAILESLYAGIELIVCITEGIPVLDMVKVKRSLSDFPKSRLIGPNCPGVISPGIGKIGIMPGPIHKQGHIGVVSRSGTLTYEAVGQLSALGIGQSTCIGIGGDPVNGTSHIDALSLFAEDDDTHAVIMIGEIGGTAEEEAAEWIKKSFKKPVVAFIAGQSAPPGRKMGHAGAIISGGAGTALSKMEALRVAGVHVIESPAELGSTLQSLI	K01902	sucD succinyl-CoA synthetase alpha subunit [EC: 6.2.1.5]
3300027211-6-6	3300027211_6	3300027211-6-6-cds15	3300027211-6-6-cds15|3300027211-6-6	COG1607 Acyl-CoA hydrolase	MLIKREMALDQDIGLNGALFGGDMMSHMDQTAGITASLVSYNRRFVTRKVSELIFHSPVRPGDIMEFYAHVTHMGTTSITVTLKVKVYQPISDKRKDVTSGEFVMVAVDEGLKPEPILWKKEMIDKCNKPDEFDA	K10806	yciA acyl-CoA thioesterase YciA [EC: 3.1.2.-]
3300027211-6-6	3300027211_6	3300027211-6-6-cds16	3300027211-6-6-cds16|3300027211-6-6	COG0731 Fe-S oxidoreductases	MPNSRLKAHEDHRREWREFDYAYPVLSRRSKGISLGINLNPDKICNFDCVYCEVDRNTPGKRSDISISQITDEVIELLDLIDQKNLYNVLPFIGIPDHLRRLNDIAFSGDGEPTTCLELPLVVQKIVSILKSRNDSTTKLILITDSSNLLAPHVVEALGMMMPNRGEIWAKLDAGTDEYYKEINRTHIPLSKILRNIEITSQQWPVTIQSLFLKWKGLGPSREEIKSFANHLQRFVASGSKIQTLQIYTVARPTPELAATALTLSELILIKEWVLDQVPTLSIELYEGNA	-
MAG	3300027214_9
3300027214-9-28	3300027214_9	3300027214-9-28-cds94	3300027214-9-28-cds94|3300027214-9-28	Type II secretion system protein GspG, C-terminal	MSTLVLIAILGCSSGTAKLLLSQSRTLINENQYLAAQVLLNRIITDYPNTDEATKAKAELFFVNKRLEKDFDNRMLETKRSITRIVSAIERYRSDKNKLPATLNDLYPQYLNPIPLDAWKHPFFYTLNEVSQEFPYQVFSMGAEAKPIPYNLLDPSLTSRSIALNKP	-
3300027214-9-28	3300027214_9	3300027214-9-28-cds95	3300027214-9-28-cds95|3300027214-9-28	Udk Uridine kinase	MLSGDSTMNIGPWLIGIVGGSGSGKTSVAKALFQKLKEEGVSPTLLDLDAYYNPKEVNKNKFAPDPINYDHPKALDVELMANHLSQLKLGQAIQKPLYDFTVSDRKGWDAPMSAKEVVILEGLLLFALPEIRNQLDVKVFVDTDPDIRLIRRLNRDMNERKRTFDSVIRQYEFSVRPMHLEFVEPSKRWADIIIPVGVENVTALDMLFHHVLARIKK	K00876	udk UCK uridine kinase [EC: 2.7.1.48]
3300027214-9-28	3300027214_9	3300027214-9-28-cds96	3300027214-9-28-cds96|3300027214-9-28	IlvA Threonine dehydratase	MNNGLIEVHKAHERISSFIRRTPLLETEIHLKNGTQKLLLKLEYLQIGGSFKSRGALNKVATAPASTLVAFSGGNHGIGVAYAARCFNKRAIIYLPSWAPPFKKNIIESFGAELRILDDPMHLIYEKAIAFAQQNTASFIHPYDDLDVIYGAGTIGLELDHSLRPDRWLVGVGGGGLISGLTLALPTQKVLPVESLLCPSLHEAQLNNHPVLVTSSGIAQSGLGAPSIGQYNWDIISQKSHPVMRVSDEMIQSAQNWLWNHCRILSEPSGATALAALFDDSWQFSTDPVGVILCGANTAEMPS	K01754	E4.3.1.19 ilvA tdcB threonine dehydratase [EC: 4.3.1.19]
3300027214-9-28	3300027214_9	3300027214-9-28-cds97	3300027214-9-28-cds97|3300027214-9-28	putative nucleotide-binding protein	MASECSFDVVSKVDFQEVKNATEHALKEIKQRYDFKGSISNIELSGTDKIILTSDDEIKLKAVIDVLQSKLFKRGVSIRSLTYGKIQQASKGTVRQEINISQGIAQDKAKIFVNGIKEKKFKVQVSIQGDQLRISGKDKDALQEVIAFIRQEQNRANIDIQIVNLRG	K09767	yajQ cyclic-di-GMP-binding protein
3300027214-9-28	3300027214_9	3300027214-9-28-cds98	3300027214-9-28-cds98|3300027214-9-28	IspA Geranylgeranyl pyrophosphate synthase	MNIITTTNIFESIREDLLKVETELSSILTHNKIEVVDKFSSHILTTSGKRLRPALLLLSAKSFNVSSEVAVKFACVFELIHTATLIHDDVIDHSSTRRGNRTLNALWGNTLTVLFGDLLYLRAMSSAIEGRNWKMMEVLSGVTSKVIEGELIQHDHLFDIHLDRELYFDILERKTALLFAACCKSGAILSGASPKTVQDLENYGLHLGRAFQLIDDLLDYSSTETELGKPVFTDLREGKLTLPLLLLKEANPQLTQALIEDFWSVNSTQLTIDSAGSHLKTLLHQHQTLDQTYGIAKKETEKAMAILNNPAYEGESFHFFRLLPNLLLDRLK	K02523	ispB octaprenyl-diphosphate synthase [EC: 2.5.1.90]
3300027214-9-28	3300027214_9	3300027214-9-28-cds99	3300027214-9-28-cds99|3300027214-9-28	COG5524 Bacteriorhodopsin	MLSSHDLVSSSYSFAIACFGAATVFLFLQRQQVASQYRTAVTISGIVTLIACYHYSRIAYDYSLGRSVDLYRYVDWLLTVPLLLIEFILALRLSENETRWKSFLLSVLALSMIVFGYFGEIAPASSTDALKFFILSCIPFLAIIYQLFFGLSKAISAQPASAKSLIVNARNLIAITWLFYPIVYALRFKGFDPGSASIQLGYTLADVIAKAGLGIMIYSVSMRKTSFGN	K04643	SOP sensory rhodopsin
3300027214-9-28	3300027214_9	3300027214-9-28-cds100	3300027214-9-28-cds100|3300027214-9-28	SucC Succinyl-CoA synthetase, beta subunit	MGLTLNIHEYQAKELLRKFEVPTPDGQIVGTSDEALTVTKSFGGTAILKAQVHAGGRGKAGGVKFAKTPEEAKALFNSIMGMTLISPQTGPQGKIVKKVYLSNPVDIDREFYLSLLVDRKTGRVAVIASKEGGVEIEKVAHETPEKILTFTIDPALGLTGFHFRRLLALYGLDSSQMKSLKSFCTSLYELFLNSDCSLIEINPLVVTKQGALIALDAKMSIDDNSLGRHPELLAYRDIDEEVAEEIEASKYGLNFIKLDGSIGCMVNGAGLAMATMDIIHFYGSSPANFLDVGGGASEDAVKNAFRIILQDSQVKAVLVNIFGGIMRCDIVASGIVKATKEMDLKVPVVVRLEGTNVDLGKEILKKSGLNLIVADNLRDAAEKVVKAAKGNHG	K01903	sucC succinyl-CoA synthetase beta subunit [EC: 6.2.1.5]
3300027214-9-28	3300027214_9	3300027214-9-28-cds101	3300027214-9-28-cds101|3300027214-9-28	hypothetical protein	MVDHDSDKYQKLLLEFREVMHQSTWRLGWNFFFLFVGLLPLMYSFVWIIGPSNWELTLFHTPTLMLVGSFFSLFVVVALLVKIYQDNLKLDALKKQYLIQLNAIKPNPDKDKSQL	-
3300027214-9-28	3300027214_9	3300027214-9-28-cds102	3300027214-9-28-cds102|3300027214-9-28	SucD Succinyl-CoA synthetase, alpha subunit	MSVLVTPSTRLIVQGITGKEGLFHAKGCRDYGTLVVGGVTPGKGGTSIDGFDVYNSVEEAITKSSANASMIFVPPLFAADAILESLYAGIELIVCITEGIPVLDMVKVKRSLSDFPKSRLIGPNCPGVISPGIGKIGIMPGPIHKQGHIGVVSRSGTLTYEAVGQLSALGIGQSTCIGIGGDPVNGTSHIDALSLFAEDDDTHAVIMIGEIGGTAEEEAAEWIKKSFKKPVVAFIAGQSAPPGRKMGHAGAIISGGAGTALSKMEALRVAGVHVIESPAELGSTLQSLI	K01902	sucD succinyl-CoA synthetase alpha subunit [EC: 6.2.1.5]
3300027214-9-28	3300027214_9	3300027214-9-28-cds103	3300027214-9-28-cds103|3300027214-9-28	COG1607 Acyl-CoA hydrolase	MLIKREMALDQDIGLNGALFGGDMMSHMDQTAGITASLVSYNRRFVTRKVSELIFHSPVRPGDIMEFYAHVTHMGTTSITVTLKVKVYQPISDKRKDVTSGEFVMVAVDEGLKPEPILWKKEMIDKCNKPDEFDA	K10806	yciA acyl-CoA thioesterase YciA [EC: 3.1.2.-]
3300027214-9-28	3300027214_9	3300027214-9-28-cds104	3300027214-9-28-cds104|3300027214-9-28	COG0731 Fe-S oxidoreductases	MPNSRLKAHEDHRREWREFDYAYPVLSRRSKGISLGINLNPDKICNFDCVYCEVDRNTPGKRSDISISQITDEVIELLDLIDQKNLYNVLPFIGIPDHLRRLNDIAFSGDGEPTTCLELPLVVQKIVSILKSRNDSTTKLILITDSSNLLAPHVVEALGMMMPNRGEIWAKLDAGTDEYYKEINRTHIPLSKILRNIEITSQQWPVTIQSLFLKWKGLGPSREEIKSFANHLQRFVASGSKIQTLQIYTVARPTPELAATALTLSELILIKEWVLDQVPTLSIELYEGNA	-
MAG	3300027224_8
3300027224-8-1	3300027224_8	3300027224-8-1-cds4	3300027224-8-1-cds4|3300027224-8-1	COG0731 Fe-S oxidoreductases	MPNSRLKAHEDHRREWREFDYAYPVLSRRSKGISLGINLNPDKICNFDCVYCEVDRNTPGKRSDISISQITDEVIELLDLIDQKNLYNVLPFIGIPDHLRRLNDIAFSGDGEPTTCLELPLVVQKIVSILKSRNDSTTKLILITDSSNLLAPHVVEALGMMMPNRGEIWAKLDAGTDEYYKEINRTHIPLSKILRNIEITSQQWPVTIQSLFLKWKGLGPSREEIKSFANHLQRFVASGSKIQTLQIYTVARPTPELAATALTLSELILIKEWVLDQVPTLSIELYEGNA	-
3300027224-8-1	3300027224_8	3300027224-8-1-cds5	3300027224-8-1-cds5|3300027224-8-1	COG1607 Acyl-CoA hydrolase	MLIKREMALDQDIGLNGALFGGDMMSHMDQTAGITASLVSYNRRFVTRKVSELIFHSPVRPGDIMEFYAHVTHMGTTSITVTLKVKVYQPISDKRKDVTSGEFVMVAVDEGLKPEPILWKKEMIDKCNKPDEFDA	K10806	yciA acyl-CoA thioesterase YciA [EC: 3.1.2.-]
3300027224-8-1	3300027224_8	3300027224-8-1-cds6	3300027224-8-1-cds6|3300027224-8-1	SucD Succinyl-CoA synthetase, alpha subunit	MSVLVTPSTRLIVQGITGKEGLFHAKGCRDYGTLVVGGVTPGKGGTSIDGFDVYNSVEEAITKSSANASMIFVPPLFAADAILESLYAGIELIVCITEGIPVLDMVKVKRSLSDFPKSRLIGPNCPGVISPGIGKIGIMPGPIHKQGHIGVVSRSGTLTYEAVGQLSALGIGQSTCIGIGGDPVNGTSHIDALSLFAEDDDTHAVIMIGEIGGTAEEEAAEWIKKSFKKPVVAFIAGQSAPPGRKMGHAGAIISGGAGTALSKMEALRVAGVHVIESPAELGSTLQSLI	K01902	sucD succinyl-CoA synthetase alpha subunit [EC: 6.2.1.5]
3300027224-8-1	3300027224_8	3300027224-8-1-cds7	3300027224-8-1-cds7|3300027224-8-1	hypothetical protein	MVDHDSDKYQKLLLEFREVMHQSTWRLGWNFFFLFVGLLPLMYSFVWIIGPSNWELTLFHTPTLMLVGSFFSLFVVVALLVKIYQDNLKLDALKKQYLIQLNAIKPNPDKDKSQL	-
3300027224-8-1	3300027224_8	3300027224-8-1-cds8	3300027224-8-1-cds8|3300027224-8-1	SucC Succinyl-CoA synthetase, beta subunit	MGLTLNIHEYQAKELLRKFEVPTPDGQIVGTSDEALTVTKSFGGTAILKAQVHAGGRGKAGGVKFAKTPEEAKALFNSIMGMTLISPQTGPQGKIVKKVYLSNPVDIDREFYLSLLVDRKTGRVAVIASKEGGVEIEKVAHETPEKILTFTIDPALGLTGFHFRRLLALYGLDSSQMKSLKSFCTSLYELFLNSDCSLIEINPLVVTKQGALIALDAKMSIDDNSLGRHPELLAYRDIDEEVAEEIEASKYGLNFIKLDGSIGCMVNGAGLAMATMDIIHFYGSSPANFLDVGGGASEDAVKNAFRIILQDSQVKAVLVNIFGGIMRCDIVASGIVKATKEMDLKVPVVVRLEGTNVDLGKEILKKSGLNLIVADNLRDAAEKVVKAAKGNHG	K01903	sucC succinyl-CoA synthetase beta subunit [EC: 6.2.1.5]
3300027224-8-1	3300027224_8	3300027224-8-1-cds9	3300027224-8-1-cds9|3300027224-8-1	COG5524 Bacteriorhodopsin	MLSSHDLVSSSYSFAIACFGAATVFLFLQRQQVASQYRTAVTISGIVTLIACYHYSRIAYDYSLGRSVDLYRYVDWLLTVPLLLIEFILALRLSENETRWKSFLLSVLALSMIVFGYFGEIAPASSTDALKFFILSCIPFLAIIYQLFFGLSKAISAQPASAKSLIVNARNLIAITWLFYPIVYALRFKGFDPGSASIQLGYTLADVIAKAGLGIMIYSVSMRKTSFGN	K04643	SOP sensory rhodopsin
3300027224-8-1	3300027224_8	3300027224-8-1-cds10	3300027224-8-1-cds10|3300027224-8-1	Polyprenyl synthetase	LERKTALLFAACCKSGAILSGASPKTVQDLENYGLHLGRAFQLIDDLLDYSSTETELGKPVFTDLREGKLTLPLLLLKEANPQLTQALIEDFWSVNSTQLTIDSAGSHLKTLLHQHQTLDQTYGIAKKETEKAMAILNNPAYEGESFHFFRLLPNLLLDRLK	-
3300027224-8-2	3300027224_8	3300027224-8-2-cds1	3300027224-8-2-cds1|3300027224-8-2	hypothetical protein	STSEGDRVYNPDFPSSFYKRLLPELSLQTNPVNLKSMFLDFRLSLGSFNYVTANLEQTKPIDSQWQRADLALHVYGDLFDIGPSQWSYELLGRGTYYTHSYANPVFDLSSIYATTFNGTLSQDNPFQVSSKALTRALFSGKIEAKLPQYGRIYKTSDGDAQGSRYKHVLEPYLALLNNSQFADSPLTPRFDALDSFPGLDASPIGEKSIAIGVNQYLLAQSSGESYFLNQVKFDLSAKYHFNPIYLYDGTYQKGWGSLDGLLSYQPSNRIRFSLRNSSSFSNRGSDRQAVIDFIQEDKSFIGFSYYRSEMSLSNNPQHGLQLAGLQRLFNDKFRLEYKVNYNLPEGASNYTPGINYGEIGIAYIEPCRAFIIKISKVPTSLISMNIKKDNRIDFIISLR…	-
3300027224-8-2	3300027224_8	3300027224-8-2-cds2	3300027224-8-2-cds2|3300027224-8-2	Alr Alanine racemase	MGLISNFQHDRSRDIIARIDLGKIKHNLSALKEQSGGKPVWAVLKANAYGHGAVEIAESIKDRVYGFAVSTLDEALELRTAGLDNDILVLGGVKPEGWPIASLLNLSIALVSPDNLSELVLFLKNNQLKIHLKIDTGMGRLGFLKSDVSLHQESLKLMKNSIVGLMSHFSSADEPSRSFMDQQISAFHGIRATLRDFDIQPSQIHFSNTDALQHGAIDSETHTRPGLGLFGLSNHPQNISLNPCLDLICNILRVKSVPEGTAVGYGRTYITSSPMQIVTLACGYADGYLRAFGNHVSVSIEGNLYPVVGRVSMDFTTIAVPNNASVDITKPVYLISSDPNSPLSLRNLSHSAHVLPYEITCGLQRRITRVYKD	K01775	alr alanine racemase [EC: 5.1.1.1]
3300027224-8-2	3300027224_8	3300027224-8-2-cds3	3300027224-8-2-cds3|3300027224-8-2	TrxB Thioredoxin reductase	MSHHKVIIIGTGPAGYTAALYSSRANLSPFIFEGSQPGGQLTITTEVDNFPGFRKGILGPELMDEMREQVLRFGTTIKTETIIKADFSSKPFVLTSDQSSYTADVVIIATGASAKWLGIKKDEELSRDGGGVSACATCDGFFFKNREIAVVGGGDTALEEATYLTKFASKVYLVHRRDKLRASKAMQDRAFKNTKIEFIWNKEVSSIDTQIHKTAQGVEVEKISGLKLKDTQTGILSNLPIEGLFVAIGHSPNTTLFKDQLTLDESGYVRVTPGTTKTNIPGVFACGDVQDKVFRQAITAAGSGCMAAIESEHYLSSIGLVD	K00384	trxB thioredoxin reductase (NADPH) [EC: 1.8.1.9]
3300027224-8-2	3300027224_8	3300027224-8-2-cds4	3300027224-8-2-cds4|3300027224-8-2	KdsB CMP-2-keto-3-deoxyoctulosonic acid synthetase	MRTLAVIPCRLEATRFPGKPLTLIHGTAMVEWVYRHARQVSCIDRLVVATDSPRIMGYVKDFGGEALMTSAECQSGTDRAYETSRILSQQGDNYDLVINIQGDEPAMHPSVIEQVIDMATQNKTFDIITAACSFERSVDIFNHNMVKVIIDNARRALYFSRSPIPFIRGNQPFLPTSLNPSLLAHFHCHLGIYAYRTNALARFAGLPIDPIENLEKLEQLRALRQGMSIGVAPARYLSLGVDTPEDVPLVEALLTHNGLFKHS	K00979	kdsB 3-deoxy-manno-octulosonate cytidylyltransferase (CMP-KDO synthetase) [EC: 2.7.7.38]
MAG	3300027339_14
3300027339-14-6	3300027339_14	3300027339-14-6-cds5	3300027339-14-6-cds5|3300027339-14-6	Type II secretion system protein GspG, C-terminal	MFFTKNYRIISTLIVSASLGCSSDTPRLLLDQSRILTNENQYKAAQVLLNQIITDYPNSDEATKAKAELFFVTKRLDKDFDNRMLETRRSMIRIVIAIERYRTDKKKLPSTLNELYPQYLSTLPLDGWGHPFFYTLNSKSEEFPYRVFSMGSESKPIPFNLLHPSLTSQTINLNKKP	-
3300027339-14-6	3300027339_14	3300027339-14-6-cds6	3300027339-14-6-cds6|3300027339-14-6	Udk Uridine kinase	MNKGPWLIGIVGGSGSGKTSVAKALSQKLTEEGVTPTLLDLDAYYNPKEVNKNKFAPDPINYDHPKALDVELMAKHLYELKQGRTIEKPLYDFTVSDRKGWDTPMVAEEVVILEGLLLFALPEIRSQLDVKVFVDTDSDIRLIRRLNRDMKERKRTFESVIRQYEFSVRPMHLEFVEPSKRWADIIIPVGVENTMALDMLFHHVLARIRK	K00876	udk UCK uridine kinase [EC: 2.7.1.48]
3300027339-14-6	3300027339_14	3300027339-14-6-cds7	3300027339-14-6-cds7|3300027339-14-6	IlvA Threonine dehydratase	MESGLIEINKAYERISPYVRRTPLLEVDFHINNRTQKLLLKLEYLQVGGSFKLRGALNKVATTQSSTVIAFSGGNHGIGVAYAAQCFNKKAIIYLPSWAPSFKAKIIKSFGAELKMLDDPMHVVYERAISHSQDIQASFIHPYDDLDVIHGAGTIGLELDHALHPKDWLVGVGGGGLLSGLTLALPHQNVLPVESVLCPSLFEAQRKNKPVPVLPSGIAQSGLGAPSIGQYNWDIIREKNHPVKRVSDEMIRSAQNWLWSHCRILLEPSGATALAALFEADWQFSTDPVGIILCGANTDEMPS	K01754	E4.3.1.19 ilvA tdcB threonine dehydratase [EC: 4.3.1.19]
3300027339-14-6	3300027339_14	3300027339-14-6-cds8	3300027339-14-6-cds8|3300027339-14-6	putative nucleotide-binding protein	MASECSFDVVSKVDFQEVKNATEHSLKEIKQRYDFKGSVSNIELSGTDKIILTSDDEIKLKAVIDVLQSKLFKRGVSIRSLTYGKIQQASKGTVRQEITISQGIPQDKAKIFVNGIKEKKFKVQVSIQGDQLRVSGKDKDTLQEVIAYIRQEQNRANIDVQIVNLRG	K09767	yajQ cyclic-di-GMP-binding protein
3300027339-14-6	3300027339_14	3300027339-14-6-cds9	3300027339-14-6-cds9|3300027339-14-6	IspA Geranylgeranyl pyrophosphate synthase	MSIVTSARIFDSVRGDLSLVESELSRLLTQNKIEVIDKFSSHILNTSGKRLRPALLLLSTKAFNVSSEIAIRFACVFELIHTATLIHDDVIDHSATRRGSKTLNALWGNNLTVLFGDLLYLRAMSSAIEGRNWRMMEVLSEVTSKVIEGELIQHDHLFDIHLNRDQYFDILERKTALLFAACCKSGPILSGAPTDIVRDLETYGLHLGRAFQLIDDLLDYSSTESQLGKPVFTDLKEGKLTLPLLLLKDVIPKIADPLIEDFWSMNRTAESLNSSASQLKTLLLQHQTLEQTYNLAKEETEKALAILDTPFYKSDSFSFLKILPNLLLDRIK	K02523	ispB octaprenyl-diphosphate synthase [EC: 2.5.1.90]
3300027339-14-6	3300027339_14	3300027339-14-6-cds10	3300027339-14-6-cds10|3300027339-14-6	COG5524 Bacteriorhodopsin	MIENPLISSAYSFAIACFGATTVFLFLQRQQVATQYRTAVTISGVVTLIACYHYCRIAYDYSLLRSTDSYRYVDWLLTVPLLLIEFILALRLSESETRSKSFLLSILAILMIVIGYKGEMAPVGSSDGLLYFILSCIPFIFILHQLFFGLSKSIEAQPASSKSLILNARNLIAITWFFYPVVYALRFTGFDPASPSIQIGYTIADIVAKSGLGIMVYSVSMRKTASGN	K04643	SOP sensory rhodopsin
3300027339-14-6	3300027339_14	3300027339-14-6-cds11	3300027339-14-6-cds11|3300027339-14-6	SucC Succinyl-CoA synthetase, beta subunit	MNIHEYQAKELLRKFDISTPNGQIVESPEEAFFLTKSFGGTSILKAQVHAGGRGKAGGVKFARSPEEAKSLFNSIMGMTLISPQTGPQGKIVRKVYISDPVDIDREFYLSILVDRKTGRVAVIASREGGVEIEKVAHETPDKIMTFTIDPAVGLTDFQIRKLASLYGLDTPQVKSLKSFTSALYKLFLESDCSLVEINPLVVTKQGSLVALDAKISLDDNALGRHPDLLDYRDINEEVIEEIEASKYNLNFIKLNGSIGCMVNGAGLAMATMDIIHFYGSEPANFLDVGGGASENAVKNAFRIILQDPQVKAVLINIFGGIMRCDIVASGIVKAAQEIGMKVPVVVRLEGTNVDKGKEILKQSGLNLIVADNLRDAAEKAVAAAKATHD	K01903	sucC succinyl-CoA synthetase beta subunit [EC: 6.2.1.5]
3300027339-14-6	3300027339_14	3300027339-14-6-cds12	3300027339-14-6-cds12|3300027339-14-6	hypothetical protein	MTDQDKDQYQNLLNEFREVMYQNTWKLGWNFFFLFVGLLPLMYFFVWIIGAENWELTLFRTPSLMLVGSLVSLLIVVTLLVKIYRDNLKLDALKNDYLTRLNAMRPEIHQDQPQL	-
3300027339-14-6	3300027339_14	3300027339-14-6-cds13	3300027339-14-6-cds13|3300027339-14-6	SucD Succinyl-CoA synthetase, alpha subunit	MSVLVTPSTRLIVQGITGKEGLFHAKGCRDYGTNVVGGVTPGKGGTSIDGFDVYNSVEEAISKTSANATMIFVPPLFAADAILESLYAGIEVIVCITEGVPVLDMVKVKRALSDFPHSRLIGPNCPGVISPGIGKIGIMPGSIHKQGNIGVVSRSGTLTYEAVGQLSALGIGQSSCIGIGGDPVNGTSHIDALSLFNQDKDTHAVILIGEIGGTAEEEAAEWIKHHFKKPIVAFIAGQTAPPGRKMGHAGAIISGGAGTASSKMDALKAAGVHVVESPAELGSTLQSLI	K01902	sucD succinyl-CoA synthetase alpha subunit [EC: 6.2.1.5]
3300027339-14-6	3300027339_14	3300027339-14-6-cds14	3300027339-14-6-cds14|3300027339-14-6	COG1607 Acyl-CoA hydrolase	MLIKREMALDQDIGLNGALFGGDMMANMDQTAGITASLVSYNRRFVTRKVSELIFHSPVRPGDIMEFYAHVIQTGTTSITVSLKVKVYQPISDKRKDVTSGEFVMVAVDDSLKPEPILWKKEMIDKCNKADEFDD	K10806	yciA acyl-CoA thioesterase YciA [EC: 3.1.2.-]
3300027339-14-6	3300027339_14	3300027339-14-6-cds15	3300027339-14-6-cds15|3300027339-14-6	COG0731 Fe-S oxidoreductases	MNLMTNSRLEAHRDHRREWQNFDYAYPVLSRRSKGISVGINLNPDKVCNFDCVYCEVNRKTPGKRSDISLTQITQEVEELLDLVENGLLYEANPFRDIPSHLRRLNDIAFSGDGEPTTCQEFPLVVQEITNLLKSRNDSKTKLILITDSSNLLAPHVINALEIMMANRGEVWLKLDAGTNEYYKEINRTHVPFEKILHNIERTSQRYPVTIQSLFLRWNGLIPTREEIDSFANHLQRFIRNGSQLQALQIYTVARPTPELNATALTLKELKLIEKWVLERVPSLPIEIYEGNA	-
MAG	3300027627_27
3300027627-27-20	3300027627_27	3300027627-27-20-cds13	3300027627-27-20-cds13|3300027627-27-20	Type II secretion system protein GspG, C-terminal	MSTLVLIAILGCSSGTAKLLLSQSRTLINENQYLAAQVLLNRIITDYPNTDEATKAKAELFFVNKRLEKDFDNRMLETKRSITRIVSAIERYRSDKNKLPATLNDLYPQYLNPIPLDAWKHPFFYTLNEVSQEFPYQVFSMGAESKPIPYNLLDPSLTSRSIALNKP	-
3300027627-27-20	3300027627_27	3300027627-27-20-cds14	3300027627-27-20-cds14|3300027627-27-20	Udk Uridine kinase	MLSGDSTMNIGPWLIGIVGGSGSGKTSVAKALFQKLKEEGVSPTLLDLDAYYNPKEVNKNKFAPDPINYDHPKALDVELMANHLSQLKLGQAIQKPLYDFTVSDRKGWDAPMSAKEVVILEGLLLFALPEIRSQLDVKVFVDTDPDIRLIRRLNRDMNERKRTFESVIRQYEFSVRPMHLEFVEPSKRWADIIIPVGVENVTALDMLFHHVLARIKK	K00876	udk UCK uridine kinase [EC: 2.7.1.48]
3300027627-27-20	3300027627_27	3300027627-27-20-cds15	3300027627-27-20-cds15|3300027627-27-20	IlvA Threonine dehydratase	MNNGLIEVHKAHERISSFIRRTPLLETEIHLKNGTQKLLLKLEYLQIGGSFKSRGALNKVATAPASTLVAFSGGNHGIGVAYAARCFNKRAIIYLPSWAPPFKKNIIESFGAELRILDDPMHLIYEKAIAFAQQNTASFIHPYDDLDVIYGAGTVGLELDHSLRPDRWLVGVGGGGLISGLTLALPTQKVLPVESLLCPSLHEAQLNNHPVLVTSSGIAQSGLGAPSIGQYNWDIISQKSHPVMRVSDEMIQSAQNWLWNHCRILSEPSGATALAALFDDSWQFSTDPVGVILCGANTAEMPS	K01754	E4.3.1.19 ilvA tdcB threonine dehydratase [EC: 4.3.1.19]
3300027627-27-20	3300027627_27	3300027627-27-20-cds16	3300027627-27-20-cds16|3300027627-27-20	putative nucleotide-binding protein	MASECSFDVVSKVDFQEVKNATEHALKEIKQRYDFKGSISNIELSGTDKIILTSDDEIKLKAVIDVLQSKLFKRGVSIRSLTYGKIQQASKGTVRQEINISQGIAQDKAKIFVNGIKEKKFKVQVSIQGDQLRISGKDKDALQEVIAFIRQEQNRANIDIQIVNLRG	K09767	yajQ cyclic-di-GMP-binding protein
3300027627-27-20	3300027627_27	3300027627-27-20-cds17	3300027627-27-20-cds17|3300027627-27-20	IspA Geranylgeranyl pyrophosphate synthase	MNIITTTSIFESIREDLLKVETELSSILTHNKIEVVDKFSSHILTTSGKRLRPALLLLSAKSFNVSSEVAVKFACVFELIHTATLIHDDVIDHSSTRRGNRTLNALWGNTLTVLFGDLLYLRAMSSAIEGRNWKMMEVLSGVTSKVIEGELIQHDHLFDIHLDRELYFDILERKTALLFAACCKSGAILSGASPKTVQDLENYGLHLGRAFQLIDDLLDYSSTETELGKPVFTDLREGKLTLPLLLLKEANPQSTQALIEDFWSVNSTQLTIDSAGSHLKTLLHQHQTLDQTYGIAKKETEKAMAILNNPAYEGESFHFFRLLPNLLLDRLK	K02523	ispB octaprenyl-diphosphate synthase [EC: 2.5.1.90]
3300027627-27-20	3300027627_27	3300027627-27-20-cds18	3300027627-27-20-cds18|3300027627-27-20	COG5524 Bacteriorhodopsin	MLSSHDLVSSSYSFAIACFGAATVFLFLQRQQVASQYRTAVTISGIVTLIACYHYSRIAYDYSLGRSVDLYRYVDWLLTVPLLLIEFILALRLSENETRWKSFLLSVLALSMIVFGYFGEIAPASSTDALKFFILSCIPFLAIIYQLFFGLSKAISAQPASAKSLIVNARNLIAITWLFYPIVYALRFKGFDPGSASIQLGYTLADVIAKAGLGIMIYSVSMRKTSFGN	K04643	SOP sensory rhodopsin
3300027627-27-20	3300027627_27	3300027627-27-20-cds19	3300027627-27-20-cds19|3300027627-27-20	SucC Succinyl-CoA synthetase, beta subunit	MGLTLNIHEYQAKELLRKFEVPTPDGQIVGTSDEALTVTKSFGGTAILKAQVHAGGRGKAGGVKFAKTPEEAKALFNSIMGMTLISPQTGPQGKIVKKVYLSNPVDIDREFYLSLLVDRKTGRVAVIASKEGGVEIEKVAHETPEKILTFTIDPALGLTGFQFRRLLALYGLDSSQMKSLKSFCTSLYELFLNSDCSLIEINPLVVTKQGALIALDAKMSIDDNSLGRHPELLAYRDIDEEVAEEIEASKYGLNFIKLDGSIGCMVNGAGLAMATMDIIHFYGSSPANFLDVGGGASEDAVKNAFRIILQDSQVKAVLVNIFGGIMRCDIVASGIVKATKEMDLKVPVVVRLEGTNVDLGKEILKKSGLNLIVADNLRDAAEKVVKAAKGNHG	K01903	sucC succinyl-CoA synthetase beta subunit [EC: 6.2.1.5]
3300027627-27-20	3300027627_27	3300027627-27-20-cds20	3300027627-27-20-cds20|3300027627-27-20	hypothetical protein	MVDHDSDKYQKLLLEFREVMHQSTWRLGWNFFFLFVGLLPLMYSFVWIIGPSNWELTLFHTPTLMLVGSFFSLFVVVALLVKIYQDNLKLDALKKQYLIQLNAIKPNPDKDKSQL	-
3300027627-27-20	3300027627_27	3300027627-27-20-cds21	3300027627-27-20-cds21|3300027627-27-20	SucD Succinyl-CoA synthetase, alpha subunit	MSVLVTPSTRLIVQGITGKEGLFHAKGCRDYGTLVVGGVTPGKGGTSIDGFDVYNSVEEAITKSSAMPSMIFVPPLFAADAILESLYAGIELIVCITEGIPVLDMVKVKRSLSDFPKSRLIGPNCPGVISPGIGKIGIMPGPIHKQGHIGVVSRSGTLTYEAVGQLSALGIGQSTCIGIGGDPVNGTSHIDALSLFAEDDDTHAVIMIGEIGGTAEEEAAEWIKKSFKKPVVAFIAGQSAPPGRKMGHAGAIISGGAGTALSKMEALRVAGVHVIESPAELGSTLQSLI	K01902	sucD succinyl-CoA synthetase alpha subunit [EC: 6.2.1.5]
3300027627-27-20	3300027627_27	3300027627-27-20-cds22	3300027627-27-20-cds22|3300027627-27-20	COG1607 Acyl-CoA hydrolase	MLIKREMALDQDIGLNGALFGGDMMSHMDQTAGITASLVSYNRRFVTRKVSELIFHSPVRPGDIMEFYAHVTHMGTTSITVTLKVKVYQPISDKRKDVTSGEFVMVAVDEGLKPEPILWKKEMIDKCNKPDEFDA	K10806	yciA acyl-CoA thioesterase YciA [EC: 3.1.2.-]
3300027627-27-20	3300027627_27	3300027627-27-20-cds23	3300027627-27-20-cds23|3300027627-27-20	COG0731 Fe-S oxidoreductases	MPNSRLKAHEDHRREWREFDYAYPVLSRRSKGISLGINLNPDKICNFDCVYCEVDRNTPGKRSDISISQITDEVIELLDLIDQKNLYNVPPFIGIPDHLRRLNDIAFSGDGEPTTCLELPLVVQKIVSILKSRNDSTTKLILITDSSNLLAPHVVEALGMMMPNRGEIWAKLDAGTDEYYKEINRTHIPLSKILRNIEITSQQWPVTIQSLFLKWKGLGPSREEIKSFANHLQRFVASGSKIQTLQIYTVARPTPELAATALTLSELILIKEWVLDQVPTLSIELYEGNA	-
MAG	3300028067_4
3300028067-4-47	3300028067_4	3300028067-4-47-cds2	3300028067-4-47-cds2|3300028067-4-47	COG1505 Serine proteases of the peptidase family S9A	MMKLKLNLLLLAATSMLLGQSLPPYPKATRSSFVETYFDKTVPDPYRWMEDTQSAELKTWIEEQNKLSNLYFSSIPQRAAIKNRLLALSNYEKYSLPSRIRNKYFYSYNSGLQPHAVWYVAKSIKDQGTVLLDPNAFSSDGTISLGGMSISKNAQYLAYATSDGGSDWRTWYVRDIETKKDLADKIEWSKFSGATWSPRNDGFFYGRYEKPSADLALKAVNQNQKIYFHRLNTPQSEDLLIYERPDHPEWGFSTSVTDDGRYLIIYQSEGTQRKNRVFIKDLSKANAEVTPFLDTFDASYSIVGNNKETFFVLTSNSAPRNRLVAISLAKPHPSHWKTLISENPNGSILQDVSFVHQQFVAQIMTDAQTSLIIYDSQGKLQSKITMPSIGSVSAMSGDP…	K01322	PREP prolyl oligopeptidase [EC: 3.4.21.26]
3300028067-4-47	3300028067_4	3300028067-4-47-cds3	3300028067-4-47-cds3|3300028067-4-47	COG1875 NYN ribonuclease and ATPase of PhoH family domains	MVPSSKKVFVLDTNVLLHDPSSIMNFQEHEVVLPIVVIEEVDNFKKDQSEIGRNARTVSRLLDQMRQRGSLNQGVTLDSGGSLKVDIEIHDLEIGILSTDKHKADNQILACALHLLRTRKEKTILVSKDTNLRIKADALGMAAEDYTTDRVEIDDFFTGSSIHSVTSQQIDELYERGLTLHLPTPLYPNEFVTLVNEANPNHMALARVTGSEGLLKPLKRLETPPWGIKPRNREQQFAMELLLDPTIQVITLIGKAGTGKTLLAIAAGLQQVVDDEKYNKLLVSRPIVPMGRDIGFLPGDIGDKVKPFMQPIYDNLEFISAANVDQRRRTTMTASQLEESGYMNIEPLTYIRGRSIPNQYMIVDESQNLTPHEVKTILTRAGDGTKVIFTGDPNQIDNP…	K07175	phoH2 PhoH-like ATPase
3300028067-4-48	3300028067_4	3300028067-4-48-cds1	3300028067-4-48-cds1|3300028067-4-48	Pyridoxal-phosphate dependent enzyme	GLTLALPHQNVLPVESVLCPSLFEAQRKNKPVPVLPSGIAQSGLGAPSIGQYNWDIIREKNHPVKRVSDEMIRSAQNWLWSHCRILLEPSGATALAALFEADWQFSTDPVGIILCGANTDEMPS	-
3300028067-4-48	3300028067_4	3300028067-4-48-cds2	3300028067-4-48-cds2|3300028067-4-48	putative nucleotide-binding protein	MASECSFDVVSKVDFQEVKNATEHSLKEIKQRYDFKGSVSNIELSGTDKIILTSDDEIKLKAVIDVLQSKLFKRGVSIRSLTYGKIQQASKGTVRQEITISQGIPQDKAKIFVNGIKEKKFKVQVSIQGDQLRVSGKDKDTLQEVIAYIRQEQNRANIDVQIVNLRG	K09767	yajQ cyclic-di-GMP-binding protein
3300028067-4-48	3300028067_4	3300028067-4-48-cds3	3300028067-4-48-cds3|3300028067-4-48	IspA Geranylgeranyl pyrophosphate synthase	MSIVTSARIFDSVRGDLSLVESELSRLLTQNKIEVIDKFSSHILNTSGKRLRPALLLLSTKAFNVSSEIAIRFACVFELIHTATLIHDDVIDHSATRRGSKTLNALWGNNLTVLFGDLLYLRAMSSAIEGRNWRMMEVLSEVTSKVIEGELIQHDHLFDIHLNRDQYFDILERKTALLFAACCKSGPILSGAPTDIVRDLETYGLHLGRAFQLIDDLLDYSSTESQLGKPVFTDLKEGKLTLPLLLLKDVIPKIADPLIEDFWSMNRTAESLNSSASQLKTLLLQHQTLEQTYNLAKEETEKALAILDTPFYKSDSFSFLKILPNLLLDRIK	K02523	ispB octaprenyl-diphosphate synthase [EC: 2.5.1.90]
3300028067-4-48	3300028067_4	3300028067-4-48-cds4	3300028067-4-48-cds4|3300028067-4-48	COG5524 Bacteriorhodopsin	MIENPLISSAYSFAIACFGATTVFLFLQRQQVATQYRTAVTISGVVTLIACYHYCRIAYDYSLLRSTDSYRYVDWLLTVPLLLIEFILALRLSESETRSKSFLLSILAILMIVIGYKGEMAPVGSSDGLLYFILSCIPFIFILHQLFFGLSKSIEAQPASSKSLILNARNLIAITWFFYPVVYALRFTGFDPASPSIQIGYTIADIVAKSGLGIMVYSVSMRKTASGN	K04643	SOP sensory rhodopsin
3300028067-4-48	3300028067_4	3300028067-4-48-cds5	3300028067-4-48-cds5|3300028067-4-48	SucC Succinyl-CoA synthetase, beta subunit	MNIHEYQAKELLRKFDISTPNGQIVESPEEAFFLTKSFGGTSILKAQVHAGGRGKAGGVKFARSPEEAKSLFNSIMGMTLISPQTGPQGKIVRKVYISDPVDIDREFYLSILVDRKTGRVAVIASREGGVEIEKVAHETPDKIMTFTIDPAVGLTDFQIRKLASLYGLDTPQVKSLKSFTSALYKLFLESDCSLVEINPLVVTKQGSLVALDAKISLDDNALGRHPDLLDYRDINEEVIEEIEASKYNLNFIKLNGSIGCMVNGAGLAMATMDIIHFYGSEPANFLDVGGGASENAVKNAFRIILQDPQVKAVLINIFGGIMRCDIVASGIVKAAQEIGMKVPVVVRLEGTNVYKGKEILKQSGLNLIVADNLRDAAEKAVAAAKATHD	K01903	sucC succinyl-CoA synthetase beta subunit [EC: 6.2.1.5]
3300028067-4-48	3300028067_4	3300028067-4-48-cds6	3300028067-4-48-cds6|3300028067-4-48	hypothetical protein	MTDQDKDQYQNLLNEFREVMYQNTWKLGWNFFFLFVGLLPLMYFFVWIIGAENWELTLFRTPSLMLVGSLVSLLIVVTLLVKIYRDNLKLDALKNDYLTRLNAMRPEIHQDQPQL	-
3300028067-4-48	3300028067_4	3300028067-4-48-cds7	3300028067-4-48-cds7|3300028067-4-48	SucD Succinyl-CoA synthetase, alpha subunit	MSVLVTPSTRLIVQGITGKEGLFHAKGCRDYGTNVVGGVTPGKGGTSIDGFDVYNSVEEAISKTSANATMIFVPPLFAADAILESLYAGIEVIVCITEGVPVLDMVKVKRALSDFPHSRLIGPNCPGVISPGIGKIGIMPGSIHKQGNIGVVSRSGTLTYEAVGQLSALGIGQSSCIGIGGDPVNGTSHIDALSLFNQDKDTHAVILIGEIGGTAEEEAAEWIKHHFKKPIVAFIAGQTAPPGRKMGHAGAIISGGAGTASSKMDALKAAGVHVVESPAELGSTLQSLI	K01902	sucD succinyl-CoA synthetase alpha subunit [EC: 6.2.1.5]
3300028067-4-48	3300028067_4	3300028067-4-48-cds8	3300028067-4-48-cds8|3300028067-4-48	COG1607 Acyl-CoA hydrolase	MLIKREMALDQDIGLNGALFGGDMMANMDQTAGITASLVSYNRRFVTRKVSELIFHSPVRPGDIMEFYAHVIQTGTTSITVSLKVKVYQPISDKRKDVTSGEFVMVAVDDSLKPEPILWKKEMIDKCNKADEFDD	K10806	yciA acyl-CoA thioesterase YciA [EC: 3.1.2.-]
3300028067-4-48	3300028067_4	3300028067-4-48-cds9	3300028067-4-48-cds9|3300028067-4-48	COG0731 Fe-S oxidoreductases	MNLMTNSRLEAHRDHRREWQNFDYAYPVLSRRSKGISVGINLNPDKVCNFDCVYCEVNRKTPGKRSDISLTQITQEVEELLDLVENGLLYEANPFRDIPSHLRRLNDIAFSGDGEPTTCQEFPLVVQEITNLLKSRNDSKTKLILITDSSNLLAPHVINALEIMMANRGEVWLKLDAGTNEYYKEINRTHVPFEKILHNIERTSQRYPVTIQSLFLRWNGLIPTREEIDSFANHLQRFIRNGSQLQALQIYTVARPTPELNATALTLKELKLIEKWVLERVPSLPIEIYEGNA	-
MAG	3300028071_10
3300028071-10-11	3300028071_10	3300028071-10-11-cds30	3300028071-10-11-cds30|3300028071-10-11	PstB ABC-type phosphate transport system, ATPase component	MVNERITDSTTKNATNDNEVISIQNFNFFYGPTQALFNIDLSVNQHTVMALIGPSGCGKSTLLRSINRMNDLIDGAYVQGKVMVNGIDIYDKSCDVIELRRNIGMVFQKSNPFPKSIFENVCYGLRIAGITDKEFIEQSVEQSLRDAGLWDEVKDRLRENAMGLSGGQQQRLCIARALCVKPQILLMDEPCSALDPIATTKIEELIFNLKKSYTIIIVTHNMQQAARVSDFTSFFWLGKLIEVGKTEKIFTNPSIKITEDYISGRFG	K02036	pstB phosphate transport system ATP-binding protein [EC: 3.6.3.27]
3300028071-10-11	3300028071_10	3300028071-10-11-cds31	3300028071-10-11-cds31|3300028071-10-11	Phosphate transport system permease protein PstA	MIQNLKSYLRYGSPFIWLSGAFLSIALMMIAGLILFISKEGLRAFWPSPIAQVELNDGSKVLGILTDYESATANDTAKYQFRVGNRDLNGLDFRWIEATSIKSILYPKDIVLVEREEYGYLIGRFESLVTRDLQEPIVNNRIPHSVISKTEQLRSQINEIRKTKIGKINQKVEANRLTLKSKIDETTRRHITEENLLLESEYRVLSTQLDQLETSANQASVQVRIDDGRAMDLKIRYIVRYFEPNNLNLWGKSLIFFSRINEFLSSQPRESNTEGGVFPAIFGTVLMVLIMSILVVPLGVIAAIYLKEYARNNLLTRSIRIAVNNLAGVPSIVFGVFGLGFFVYGIGGSIDQLFYSNALPAPTFGTGGILWASLTLALLTIPVVIVATEESIAAIPRSQ…	K02038	pstA phosphate transport system permease protein
3300028071-10-11	3300028071_10	3300028071-10-11-cds32	3300028071-10-11-cds32|3300028071-10-11	COG4590 ABC-type uncharacterized transport system, permease component	MTRSADQITRLKDRIASYFIKAGGILVLSAMMGILFFLIWVTYPLFESTTVKKSRQLANIEIESMLSDSTGSASITLDKKNGIFLMDLRKGAILSNSVNAPKLPWLSATPINSKGQTLVVDSNRTIHIGTLKILKPSGDTDMADWVIDDQWVRGPRLPEEIQKVFDFFSSLSFGLIESTNYTIAARDPRGVRFLSFTVPSESMMGEPLVPSGIEFAGNDMVRDGLFSDDGSRFFIVTEKGMLQVYSVGEMTKLLSEREFKEPLRTISFLLGGRTLLVGGENGLVSAVQWVRIKDTTNSEVYILDEYHKYPSLNGPVLGFAISPRDKRFLAWTEKDSYIVHATSEKVLPLNIKIDSGYFLPNGKGLWIQSGAELKELLISDNHPEITFSTLTKPIQYEGY…	K02037	pstC phosphate transport system permease protein
3300028071-10-11	3300028071_10	3300028071-10-11-cds33	3300028071-10-11-cds33|3300028071-10-11	PstS ABC-type phosphate transport system, periplasmic component	MKHSYLRGLIGVVLVASFPLALHSQIKVDAALKAYEVKSGVSGNLNSVGSDTLNNLMALWVEGFNKKYPNTKIQVEGKGSATAPPALSSGTAQLAPMSRKMKGEEAAPFAAKFGYEPTDIAVAIDALAIFVNKNNPLQEISIEEADAIFSKTRIRGASEISTWGQLKLKADFANASISMYGRNSASGTYGFFKEFALNKGDFKDTVKEQPGSSSVIQGVENDRFAIGYSGIGYITSGVKALKLSQSGRWNGEAFPPAYANTLNGKYPLSRFLYIYINKSPKAPLDPLVKEFITYVLSKEGQEIVVKDGYYPLPASISDREIKKISSK	K02040	pstS phosphate transport system substrate-binding protein
3300028071-10-12	3300028071_10	3300028071-10-12-cds1	3300028071-10-12-cds1|3300028071-10-12	hypothetical protein	YNLAKEETEKALAILDTPFYKSDSFSFLKILPNLLLDRIK	-
3300028071-10-12	3300028071_10	3300028071-10-12-cds2	3300028071-10-12-cds2|3300028071-10-12	COG5524 Bacteriorhodopsin	MIENPLISSAYSFAIACFGATTVFLFLQRQQVATQYRTAVTISGVVTLIACYHYCRIAYDYSLLRSTDSYRYVDWLLTVPLLLIEFILALRLSESETRSKSFLLSILAILMIVIGYKGEMAPVGSSDGLLYFILSCIPFIFILHQLFFGLSKSIEAQPASSKSLILNARNLIAITWFFYPVVYALRFTGFDPASPSIQIGYTIADIVAKSGLGIMVYSVSMRKTASGN	K04643	SOP sensory rhodopsin
3300028071-10-12	3300028071_10	3300028071-10-12-cds3	3300028071-10-12-cds3|3300028071-10-12	SucC Succinyl-CoA synthetase, beta subunit	MNIHEYQAKELLRKFDISTPNGQIVESPEEAFFLTKSFGGTSILKAQVHAGGRGKAGGVKFARSPEEAKSLFNSIMGMTLISPQTGPQGKIVRKVYISDPVDIDREFYLSILVDRKTGRVAVIASREGGVEIEKVAHETPDKIMTFTIDPAVGLTDFQIRKLASLYGLDTPQVKSLKSFTSALYKLFLESDCSLVEINPLVVTKQGSLVALDAKISLDDNALGRHPDLLDYRDINEEVIEEIEASKYNLNFIKLNGSIGCMVNGAGLAMATMDIIHFYGSEPANFLDVGGGASENAVKNAFRIILQDPQVKAVLINIFGGIMRCDIVASGIVKAAQEIGMKVPVVVRLEGTNVDKGKEILKQSGLNLIVADNLRDAAEKAVAAAKATHD	K01903	sucC succinyl-CoA synthetase beta subunit [EC: 6.2.1.5]
3300028071-10-12	3300028071_10	3300028071-10-12-cds4	3300028071-10-12-cds4|3300028071-10-12	hypothetical protein	MTDQDKDQYQNLLNEFREVMYQNTWKLGWNFFFLFVGLLPLMYFFVWIIGAENWELTLFRTPSLMLVGSLVSLLIVVTLLVKIYRDNLKLDALKNDYLTRLNAMRPEIHQDQPQL	-	-
3300028071-10-12	3300028071_10	3300028071-10-12-cds5	3300028071-10-12-cds5|3300028071-10-12	SucD Succinyl-CoA synthetase, alpha subunit	MSVLVTPSTRLIVQGITGKEGLFHAKGCRDYGTNVVGGVTPGKGGTSIDGFDVYNSVEEAISKTSANATMIFVPPLFAADAILESLYAGIEVIVCITEGVPVLDMVKVKRALSDFPHSRLIGPNCPGVISPGIGKIGIMPGSIHKQGNIGVVSRSGTLTYEAVGQLSALGIGQSSCIGIGGDPVNGTSHIDALSLFNQDKDTHAVILIGEIGGTAEEEAAEWIKHHFKKPIVAFIAGQTAPPGRKMGHAGAIISGGAGTASSKMDALKAAGVHVVESPAELGSTLQSLI	K01902	sucD succinyl-CoA synthetase alpha subunit [EC: 6.2.1.5]
3300028071-10-12	3300028071_10	3300028071-10-12-cds6	3300028071-10-12-cds6|3300028071-10-12	COG1607 Acyl-CoA hydrolase	MLIKREMALDQDIGLNGALFGGDMMANMDQTAGITASLVSYNRRFVTRKVSELIFHSPVRPGDIMEFYAHVIQTGTTSITVSLKVKVYQPISDKRKDVTSGEFVMVAVDDSLKPEPILWKKEMIDKCNKADEFDD	K10806	yciA acyl-CoA thioesterase YciA [EC: 3.1.2.-]
3300028071-10-12	3300028071_10	3300028071-10-12-cds7	3300028071-10-12-cds7|3300028071-10-12	COG0731 Fe-S oxidoreductases	MNLMTNSRLEAHRDHRREWQNFDYAYPVLSRRSKGISVGINLNPDKVCNFDCVYCEVNRKTPGKRSDISLTQITQEVEELLDLVENGLLYEANPFRDIPSHLRRLNDIAFSGDGEPTTCQEFPLVVQEITNLLKSRNDSKTKLILITDSSNLLAPHVINALEIMMANRGEVWLKLDAGTNEYYKEINRTHVPFEKILHNIERTSQRYPVTIQSLFLRWNGLIPTREEIDSFANHLQRFIRNGSQLQALQIYTVARPTPELNATALTLKELKLIEKWVLERVPSLPIEIYEGNA	-
MAG	3300028083_5
3300028083-5-32	3300028083_5	3300028083-5-32-cds10	3300028083-5-32-cds10|3300028083-5-32	Type II secretion system protein GspG, C-terminal	MFFTKNYRIISTLIVSASLGCSSDTPRLLLDQSRILTNENQYKAAQVLLNQIITDYPNSDEATKAKAELFFVTKRLDKDFDNRMLETRRSMIRIVIAIERYRTDKKKLPSTLNELYPQYLSTLPLDGWGHPFFYTLNSKSEEFPYRVFSMGSESKPIPFNLLHPSLTSQTINLNKKP	-
3300028083-5-32	3300028083_5	3300028083-5-32-cds11	3300028083-5-32-cds11|3300028083-5-32	Udk Uridine kinase	MNKGPWLIGIVGGSGSGKTSVAKALSQKLTEEGVTPTLLDLDAYYNPKEVNKNKFAPDPINYDHPKALDVELMAKHLYELKQGRTIEKPLYDFTVSDRKGWDTPMVAEEVVILEGLLLFALPEIRSQLDVKVFVDTDSDIRLIRRLNRDMKERKRTFESVIRQYEFSVRPMHLEFVEPSKRWADIIIPVGVENTMALDMLFHHVLARIRK	K00876	udk UCK uridine kinase [EC: 2.7.1.48]
3300028083-5-32	3300028083_5	3300028083-5-32-cds12	3300028083-5-32-cds12|3300028083-5-32	IlvA Threonine dehydratase	MESGLIEINKAYERISPYVRRTPLLEVDFHINNRTQKLLLKLEYLQVGGSFKLRGALNKVATTQSSTVIAFSGGNHGIGVAYAAQCFNKKAIIYLPSWAPSFKAKIIKSFGAELKMLDDPMHVVYERAISHSQDIQASFIHPYDDLDVIHGAGTIGLELDHALHPKDWLVGVGGGGLLSGLTLALPHQNVLPVESVLCPSLFEAQRKNKPVPVLPSGIAQSGLGAPSIGQYNWDIIREKNHPVKRVSDEMIRSAQNWLWSHCRILLEPSGATALAALFEADWQFSTDPVGIILCGANTDEMPS	K01754	E4.3.1.19 ilvA tdcB threonine dehydratase [EC: 4.3.1.19]
3300028083-5-32	3300028083_5	3300028083-5-32-cds13	3300028083-5-32-cds13|3300028083-5-32	putative nucleotide-binding protein	MASECSFDVVSKVDFQEVKNATEHSLKEIKQRYDFKGSVSNIELSGTDKIILTSDDEIKLKAVIDVLQSKLFKRGVSIRSLTYGKIQQASKGTVRQEITISQGIPQDKAKIFVNGIKEKKFKVQVSIQGDQLRVSGKDKDTLQEVIAYIRQEQNRANIDVQIVNLRG	K09767	yajQ cyclic-di-GMP-binding protein
3300028083-5-32	3300028083_5	3300028083-5-32-cds14	3300028083-5-32-cds14|3300028083-5-32	IspA Geranylgeranyl pyrophosphate synthase	MSIVTSARIFDSVRGDLSLVESELSRLLTQNKIEVIDKFSSHILNTSGKRLRPALLLLSTKAFNVSSEIAIRFACVFELIHTATLIHDDVIDHSATRRGSKTLNALWGNNLTVLFGDLLYLRAMSSAIEGRNWRMMEVLSEVTSKVIEGELIQHDHLFDIHLNRDQYFDILERKTALLFAACCKSGPILSGAPTDIVRDLETYGLHLGRAFQLIDDLLDYSSTESQLGKPVFTDLKEGKLTLPLLLLKDVIPKIADPLIEDFWSMNRTAESLNSSASQLKTLLLQHQTLEQTYNLAKEETEKALAILDTPFYKSDSFSFLKILPNLLLDRIK	K02523	ispB octaprenyl-diphosphate synthase [EC: 2.5.1.90]
3300028083-5-32	3300028083_5	3300028083-5-32-cds15	3300028083-5-32-cds15|3300028083-5-32	COG5524 Bacteriorhodopsin	MIENPLISSAYSFAIACFGATTVFLFLQRQQVATQYRTAVTISGVVTLIACYHYCRIAYDYSLLRSTDSYRYVDWLLTVPLLLIEFILALRLSESETRSKSFLLSILAILMIVIGYKGEMAPVGSSDGLLYFILSCIPFIFILHQLFFGLSKSIEAQPASSKSLILNARNLIAITWFFYPVVYALRFTGFDPASPSIQIGYTIADIVAKSGLGIMVYSVSMRKTASGN	K04643	SOP sensory rhodopsin
3300028083-5-32	3300028083_5	3300028083-5-32-cds16	3300028083-5-32-cds16|3300028083-5-32	SucC Succinyl-CoA synthetase, beta subunit	MNIHEYQAKELLRKFDISTPNGQIVESPEEAFFLTKSFGGTSILKAQVHAGGRGKAGGVKFARSPEEAKSLFNSIMGMTLISPQTGPQGKIVRKVYISDPVDIDREFYLSILVDRKTGRVAVIASREGGVEIEKVAHETPDKIMTFTIDPAVGLTDFQIRKLASLYGLDTPQVKSLKSFTSALYKLFLESDCSLVEINPLVVTKQGSLVALDAKISLDDNALGRHPDLLDYRDINEEVIEEIEASKYNLNFIKLNGSIGCMVNGAGLAMATMDIIHFYGSEPANFLDVGGGASENAVKNAFRIILQDPQVKAVLINIFGGIMRCDIVASGIVKAAQEIGMKVPVVVRLEGTNVDKGKEILKQSGLNLIVADNLRDAAEKAVAAAKATHD	K01903	sucC succinyl-CoA synthetase beta subunit [EC: 6.2.1.5]
3300028083-5-32	3300028083_5	3300028083-5-32-cds17	3300028083-5-32-cds17|3300028083-5-32	hypothetical protein	MTDQDKDQYQNLLNEFREVMYQNTWKLGWNFFFLFVGLLPLMYFFVWIIGAENWELTLFRTPSLMLVGSLVSLLIVVTLLVKIYRDNLKLDALKNDYLTRLNAMRPEIHQDQPQL	-
3300028083-5-32	3300028083_5	3300028083-5-32-cds18	3300028083-5-32-cds18|3300028083-5-32	SucD Succinyl-CoA synthetase, alpha subunit	MSVLVTPSTRLIVQGITGKEGLFHAKGCRDYGTNVVGGVTPGKGGTSIDGFDVYNSVEEAISKTSANATMIFVPPLFAADAILESLYAGIEVIVCITEGVPVLDMVKVKRALSDFPHSRLIGPNCPGVISPGIGKIGIMPGSIHKQGNIGVVSRSGTLTYEAVGQLSALGIGQSSCIGIGGDPVNGTSHIDALSLFNQDKDTHAVILIGEIGGTAEEEAAEWIKHHFKKPIVAFIAGQTAPPGRKMGHAGAIISGGAGTASSKMDALKAAGVHVVESPAELGSTLQSLI	K01902	sucD succinyl-CoA synthetase alpha subunit [EC: 6.2.1.5]
3300028083-5-32	3300028083_5	3300028083-5-32-cds19	3300028083-5-32-cds19|3300028083-5-32	COG1607 Acyl-CoA hydrolase	MLIKREMALDQDIGLNGALFGGDMMANMDQTAGITASLVSYNRRFVTRKVSELIFHSPVRPGDIMEFYAHVIQTGTTSITVSLKVKVYQPISDKRKDVTSGEFVMVAVDDSLKPEPILWKKEMIDKCNKADEFDD	K10806	yciA acyl-CoA thioesterase YciA [EC: 3.1.2.-]
3300028083-5-32	3300028083_5	3300028083-5-32-cds20	3300028083-5-32-cds20|3300028083-5-32	COG0731 Fe-S oxidoreductases	MNLMTNSRLEAHRDHRREWQNFDYAYPVLSRRSKGISVGINLNPDKVCNFDCVYCEVNRKTPGKRSDISLTQITQEVEELLDLVENGLLYEANPFRDIPSHLRRLNDIAFSGDGEPTTCQEFPLVVQEITNLLKSRNDSKTKLILITDSSNLLAPHVINALEIMMANRGEVWLKLDAGTNEYYKEINRTHVPFEKILHNIERTSQRYPVTIQSLFLRWNGLIPTREEIDSFANHLQRFIRNGSQLQALQIYTVARPTPELNATALTLKELKLIEKWVLERVPSLPIEIYEGNA	-
MAG	3300028086_8
3300028086-8-25	3300028086_8	3300028086-8-25-cds8	3300028086-8-25-cds8|3300028086-8-25	Type II secretion system protein GspG, C-terminal	MIRIVIAIERYRTDKKKLPSTLNELYPQYLSTLPLDGWGHPFFYTLNSKSEEFPYRVFSMGSESKPIPFNLLHPSLTSQTINLNKKP	-
3300028086-8-25	3300028086_8	3300028086-8-25-cds9	3300028086-8-25-cds9|3300028086-8-25	Udk Uridine kinase	MNKGPWLIGIVGGSGSGKTSVAKALSQKLTEEGVTPTLLDLDAYYNPKEVNKNKFAPDPINYDHPKALDVELMAKHLYELKQGRTIEKPLYDFTVSDRKGWDTPMVAEEVVILEGLLLFALPEIRSQLDVKVFVDTDSDIRLIRRLNRDMKERKRTFESVIRQYEFSVRPMHLEFVEPSKRWADIIIPVGVENTMALDMLFHHVLARIRK	K00876	udk UCK uridine kinase [EC: 2.7.1.48]
3300028086-8-25	3300028086_8	3300028086-8-25-cds10	3300028086-8-25-cds10|3300028086-8-25	IlvA Threonine dehydratase	MESGLIEINKAYERISPYVRRTPLLEVDFHINNRTQKLLLKLEYLQVGGSFKLRGALNKVATTQSSTVIAFSGGNHGIGVAYAAQCFNKKAIIYLPSWAPSFKAKIIKSFGAELKMLDDPMHVVYERAISHSQDIQASFIHPYDDLDVIHGAGTIGLELDHALHPKDWLVGVGGGGLLSGLTLALPHQNVLPVESVLCPSLFEAQRKNKPVPVLPSGIAQSGLGAPSIGQYNWDIIREKNHPVKRVSDEMIRSAQNWLWSHCRILLEPSGATALAALFEADWQFSTDPVGIILCGANTDEMPS	K01754	E4.3.1.19 ilvA tdcB threonine dehydratase [EC: 4.3.1.19]
3300028086-8-25	3300028086_8	3300028086-8-25-cds11	3300028086-8-25-cds11|3300028086-8-25	putative nucleotide-binding protein	MASECSFDVVSKVDFQEVKNATEHSLKEIKQRYDFKGSVSNIELSGTDKIILTSDDEIKLKAVIDVLQSKLFKRGVSIRSLTYGKIQQASKGTVRQEITISQGIPQDKAKIFVNGIKEKKFKVQVSIQGDQLRVSGKDKDTLQEVIAYIRQEQNRANIDVQIVNLRG	K09767	yajQ cyclic-di-GMP-binding protein
3300028086-8-25	3300028086_8	3300028086-8-25-cds12	3300028086-8-25-cds12|3300028086-8-25	IspA Geranylgeranyl pyrophosphate synthase	MSIVTSARIFDSVRGDLSLVESELSRLLTQNKIEVIDKFSSHILNTSGKRLRPALLLLSTKAFNVSSEIAIRFACVFELIHTATLIHDDVIDHSATRRGSKTLNALWGNNLTVLFGDLLYLRAMSSAIEGRNWRMMEVLSEVTSKVIEGELIQHDHLFDIHLNRDQYFDILERKTALLFAACCKSGPILSGAPTDIVRDLETYGLHLGRAFQLIDDLLDYSSTESQLGKPVFTDLKEGKLTLPLLLLKDVIPKIADPLIEDFWSMNRTAESLNSSASQLKTLLLQHQTLEQTYNLAKEETEKALAILDTPFYKSDSFSFLKILPNLLLDRIK	K02523	ispB octaprenyl-diphosphate synthase [EC: 2.5.1.90]
3300028086-8-25	3300028086_8	3300028086-8-25-cds13	3300028086-8-25-cds13|3300028086-8-25	COG5524 Bacteriorhodopsin	MIENPLISSAYSFAIACFGATTVFLFLQRQQVATQYRTAVTISGVVTLIACYHYCRIAYDYSLLRSTDSYRYVDWLLTVPLLLIEFILALRLSESETRSKSFLLSILAILMIVIGYKGEMAPVGSSDGLLYFILSCIPFIFILHQLFFGLSKSIEAQPASSKSLILNARNLIAITWFFYPVVYALRFTGFDPASPSIQIGYTIADIVAKSGLGIMVYSVSMRKTASGN	K04643	SOP sensory rhodopsin
3300028086-8-25	3300028086_8	3300028086-8-25-cds14	3300028086-8-25-cds14|3300028086-8-25	SucC Succinyl-CoA synthetase, beta subunit	MNIHEYQAKELLRKFDISTPNGQIVESPEEAFFLTKSFGGTSILKAQVHAGGRGKAGGVKFARSPEEAKSLFNSIMGMTLISPQTGPQGKIVRKVYISDPVDIDREFYLSILVDRKTGRVAVIASREGGVEIEKVAHETPDKIMTFTIDPAVGLTDFQIRKLASLYGLDTPQVKSLKSFTSALYKLFLESDCSLVEINPLVVTKQGSLVALDAKISLDDNALGRHPDLLDYRDINEEVIEEIEASKYNLNFIKLNGSIGCMVNGAGLAMATMDIIHFYGSEPANFLDVGGGASENAVKNAFRIILQDPQVKAVLINIFGGIMRCDIVASGIVKAAQEIGMKVPVVVRLEGTNVDKGKEILKQSGLNLIVADNLRDAAEKAVAAAKATHD	K01903	sucC succinyl-CoA synthetase beta subunit [EC: 6.2.1.5]
3300028086-8-25	3300028086_8	3300028086-8-25-cds15	3300028086-8-25-cds15|3300028086-8-25	hypothetical protein	MTDQDKDQYQNLLNEFREVMYQNTWKLGWNFFFLFVGLLPLMYFFVWIIGAENWELTLFRTPSLMLVGSLVSLLIVVTLLVKIYRDNLKLDALKNDYLTRLNAMRPEIHQDQPQL	-
3300028086-8-25	3300028086_8	3300028086-8-25-cds16	3300028086-8-25-cds16|3300028086-8-25	SucD Succinyl-CoA synthetase, alpha subunit	MSVLVTPSTRLIVQGITGKEGLFHAKGCRDYGTNVVGGVTPGKGGTSIDGFDVYNSVEEAISKTSANATMIFVPPLFAADAILESLYAGIEVIVCITEGVPVLDMVKVKRALSDFPHSRLIGPNCPGVISPGIGKIGIMPGSIHKQGNIGVVSRSGTLTYEAVGQLSALGIGQSSCIGIGGDPVNGTSHIDALSLFNQDKDTHAVILIGEIGGTAEEEAAEWIKHHFKKPIVAFIAGQTAPPGRKMGHAGAIISGGAGTASSKMDALKAAGVHVVESPAELGSTLQSLI	K01902	sucD succinyl-CoA synthetase alpha subunit [EC: 6.2.1.5]
3300028086-8-25	3300028086_8	3300028086-8-25-cds17	3300028086-8-25-cds17|3300028086-8-25	COG1607 Acyl-CoA hydrolase	MLIKREMALDQDIGLNGALFGGDMMANMDQTAGITASLVSYNRRFVTRKVSELIFHSPVRPGDIMEFYAHVIQTGTTSITVSLKVKVYQPISDKRKDVTSGEFVMVAVDDSLKPEPILWKKEMIDKCNKADEFDD	K10806	yciA acyl-CoA thioesterase YciA [EC: 3.1.2.-]
3300028086-8-25	3300028086_8	3300028086-8-25-cds18	3300028086-8-25-cds18|3300028086-8-25	COG0731 Fe-S oxidoreductases	MNLMTNSRLEAHRDHRREWQNFDYAYPVLSRRSKGISVGINLNPDKVCNFDCVYCEVNRKTPGKRSDISLTQITQEVEELLDLVENGLLYEANPFRDIPSHLRRLNDIAFSGDGEPTTCQEFPLVVQEITNLLKSRNDSKTKLILITDSSNLLAPHVINALEIMMANRGEVWLKLDAGTNEYYKEINRTHVPFEKILHNIERTSQRYPVTIQSLFLRWNGLIPTREEIDSFANHLQRFIRNGSQLQALQIYTVARPTPELNATALTLKELKLIEKWVLERVPSLPIEIYEGNA	-
MAG	3300028258_10
3300028258-10-72	3300028258_10	3300028258-10-72-cds21	3300028258-10-72-cds21|3300028258-10-72	RpmD Ribosomal protein L30/L7E	MENLLGKNVIITLRKSTIATVPKHREFIRTLGLRRPGDQRVCTYTANIHGMVKQIGYLVDVVVKG	K02907	RP-L30 MRPL30 rpmD large subunit ribosomal protein L30
3300028258-10-72	3300028258_10	3300028258-10-72-cds22	3300028258-10-72-cds22|3300028258-10-72	RplO Ribosomal protein L15	MKLNELRPAEGSTQNRKRLGRGKGSGLGKTSGRGEKGQKSRSGYRSRRGFEGGQMPLVRRLPKRGFTNALKEKTQEITLSTISSHFKEGETVSIATLSKKKILSSHIERIVVLASGELKVKVTVEAHRVTEGARKAILAKGGTINDIRETKAK	K02876	RP-L15 MRPL15 rplO large subunit ribosomal protein L15
3300028258-10-73	3300028258_10	3300028258-10-73-cds1	3300028258-10-73-cds1|3300028258-10-73	Pyridoxal-phosphate dependent enzyme	QSGLGAPSIGQYNWDIIREKNHPVKRVSDEMIRSAQNWLWSHCRILLEPSGATALAALFEADWQFSTDPVGIILCGANTDEMPS	-
3300028258-10-73	3300028258_10	3300028258-10-73-cds2	3300028258-10-73-cds2|3300028258-10-73	putative nucleotide-binding protein	MASECSFDVVSKVDFQEVKNATEHSLKEIKQRYDFKGSVSNIELSGTDKIILTSDDEIKLKAVIDVLQSKLFKRGVSIRSLTYGKIQQASKGTVRQEITISQGIPQDKAKIFVNGIKEKKFKVQVSIQGDQLRVSGKDKDTLQEVIAYIRQEQNRANIDVQIVNLRG	K09767	yajQ cyclic-di-GMP-binding protein
3300028258-10-73	3300028258_10	3300028258-10-73-cds3	3300028258-10-73-cds3|3300028258-10-73	IspA Geranylgeranyl pyrophosphate synthase	MSIVTSARIFDSVRGDLSLVESELSRLLTQNKIEVIDKFSSHILNTSGKRLRPALLLLSTKAFNVSSEIAIRFACVFELIHTATLIHDDVIDHSATRRGSKTLNALWGNNLTVLFGDLLYLRAMSSAIEGRNWRMMEVLSEVTSKVIEGELIQHDHLFDIHLNRDQYFDILERKTALLFAACCKSGPILSGAPTDIVRDLETYGLHLGRAFQLIDDLLDYSSTESQLGKPVFTDLKEGKLTLPLLLLKDVIPKIADPLIEDFWSMNRTAESLNSSASQLKTLLLQHQTLEQTYNLAKEETEKALAILDTPFYKSDSFSFLKILPNLLLDRIK	K02523	ispB octaprenyl-diphosphate synthase [EC: 2.5.1.90]
3300028258-10-73	3300028258_10	3300028258-10-73-cds4	3300028258-10-73-cds4|3300028258-10-73	COG5524 Bacteriorhodopsin	MIENPLISSAYSFAIACFGATTVFLFLQRQQVATQYRTAVTISGVVTLIACYHYCRIAYDYSLLRSTDSYRYVDWLLTVPLLLIEFILALRLSESETRSKSFLLSILAILMIVIGYKGEMAPVGSSDGLLYFILSCIPFIFILHQLFFGLSKSIEAQPASSKSLILNARNLIAITWFFYPVVYALRFTGFDPASPSIQIGYTIADIVAKSGLGIMVYSVSMRKTASGN	K04643	SOP sensory rhodopsin
3300028258-10-73	3300028258_10	3300028258-10-73-cds5	3300028258-10-73-cds5|3300028258-10-73	SucC Succinyl-CoA synthetase, beta subunit	MNIHEYQAKELLRKFDISTPNGQIVESPEEAFFLTKSFGGTSILKAQVHAGGRGKAGGVKFARSPEEAKSLFNSIMGMTLISPQTGPQGKIVRKVYISDPVDIDREFYLSILVDRKTGRVAVIASREGGVEIEKVAHETPDKIMTFTIDPAVGLTDFQIRKLASLYGLDTPQVKSLKSFTSALYKLFLESDCSLVEINPLVVTKQGSLVALDAKISLDDNALGRHPDLLDYRDINEEVIEEIEASKYNLNFIKLNGSIGCMVNGAGLAMATMDIIHFYGSEPANFLDVGGGASENAVKNAFRIILQDPQVKAVLINIFGGIMRCDIVASGIVKAAQEIGMKVPVVVRLEGTNVDKGKEILKQSGLNLIVADNLRDAAEKAVAAAKATHD	K01903	sucC succinyl-CoA synthetase beta subunit [EC: 6.2.1.5]
3300028258-10-73	3300028258_10	3300028258-10-73-cds6	3300028258-10-73-cds6|3300028258-10-73	hypothetical protein	MTDQDKDQYQNLLNEFREVMYQNTWKLGWNFFFLFVGLLPLMYFFVWIIGAENWELTLFRTPSLMLVGSLVSLLIVVTLLVKIYRDNLKLDALKNDYLTRLNAMRPEIHQDQPQL	-
3300028258-10-73	3300028258_10	3300028258-10-73-cds7	3300028258-10-73-cds7|3300028258-10-73	SucD Succinyl-CoA synthetase, alpha subunit	MSVLVTPSTRLIVQGITGKEGLFHAKGCRDYGTNVVGGVTPGKGGTSIDGFDVYNSVEEAISKTSANATMIFVPPLFAADAILESLYAGIEVIVCITEGVPVLDMVKVKRALSDFPHSRLIGPNCPGVISPGIGKIGIMPGSIHKQGNIGVVSRSGTLTYEAVGQLSALGIGQSSCIGIGGDPVNGTSHIDALSLFNQDKDTHAVILIGEIGGTAEEEAAEWIKHHFKKPIVAFIAGQTAPPGRKMGHAGAIISGGAGTASSKMDALKAAGVHVVESPAELGSTLQSLI	K01902	sucD succinyl-CoA synthetase alpha subunit [EC: 6.2.1.5]
3300028258-10-73	3300028258_10	3300028258-10-73-cds8	3300028258-10-73-cds8|3300028258-10-73	COG1607 Acyl-CoA hydrolase	MLIKREMALDQDIGLNGALFGGDMMANMDQTAGITASLVSYNRRFVTRKVSELIFHSPVRPGDIMEFYAHVIQTGTTSITVSLKVKVYQPISDKRKDVTSGEFVMVAVDDSLKPEPILWKKEMIDKCNKADEFDD	K10806	yciA acyl-CoA thioesterase YciA [EC: 3.1.2.-]
3300028258-10-73	3300028258_10	3300028258-10-73-cds9	3300028258-10-73-cds9|3300028258-10-73	COG0731 Fe-S oxidoreductases	MNLMTNSRLEAHRDHRREWQNFDYAYPVLSRRSKGISVGINLNPDKVCNFDCVYCEVNRKTPGKRSDISLTQITQEVEELLDLVENGLLYEANPFRDIPSHLRRLNDIAFSGDGEPTTCQEFPLVVQEITNLLKSRNDSKTKLILITDSSNLLAPHVINALEIMMANRGEVWLKLDAGTNEYYKEINRTHVPFEKILHNIERTSQRYPVTIQSLFLRWNGLIPTREEIDSFANHLQRFIRNGSQLQALQIYTVARPTPELNATALTLKELKLIEKWVLERVPSLPIEIYEGNA	-
MAG	3300028265_4
3300028265-4-10	3300028265_4	3300028265-4-10-cds4	3300028265-4-10-cds4|3300028265-4-10	COG0731 Fe-S oxidoreductases	MNLMTNSRLEAHRDHRREWQNFDYAYPVLSRRSKGISVGINLNPDKVCNFDCVYCEVNRKTPGKRSDISLTQITQEVEELLDLVENGLLYEANPFRDIPSHLRRLNDIAFSGDGEPTTCQEFPLVVQEITNLLKSRNDSKTKLILITDSSNLLAPHVINALEIMMANRGEVWLKLDAGTNEYYKEINRTHVPFEKILHNIERTSQRYPVTIQSLFLRWNGLIPTREEIDSFANHLQRFIRNGSQLQALQIYTVARPTPELNATALTLKELKLIEKWVLERVPSLPIEIYEGNA	-
3300028265-4-10	3300028265_4	3300028265-4-10-cds5	3300028265-4-10-cds5|3300028265-4-10	COG1607 Acyl-CoA hydrolase	MLIKREMALDQDIGLNGALFGGDMMANMDQTAGITASLVSYNRRFVTRKVSELIFHSPVRPGDIMEFYAHVIQTGTTSITVSLKVKVYQPISDKRKDVTSGEFVMVAVDDSLKPEPILWKKEMIDKCNKADEFDD	K10806	yciA acyl-CoA thioesterase YciA [EC: 3.1.2.-]
3300028265-4-10	3300028265_4	3300028265-4-10-cds6	3300028265-4-10-cds6|3300028265-4-10	SucD Succinyl-CoA synthetase, alpha subunit	MSVLVTPSTRLIVQGITGKEGLFHAKGCRDYGTNVVGGVTPGKGGTSIDGFDVYNSVEEAISKTSANATMIFVPPLFAADAILESLYAGIEVIVCITEGVPVLDMVKVKRALSDFPHSRLIGPNCPGVISPGIGKIGIMPGSIHKQGNIGVVSRSGTLTYEAVGQLSALGIGQSSCIGIGGDPVNGTSHIDALSLFNQDKDTHAVILIGEIGGTAEEEAAEWIKHHFKKPIVAFIAGQTAPPGRKMGHAGAIISGGAGTASSKMDALKAAGVHVVESPAELGSTLQSLI	K01902	sucD succinyl-CoA synthetase alpha subunit [EC: 6.2.1.5]
3300028265-4-10	3300028265_4	3300028265-4-10-cds7	3300028265-4-10-cds7|3300028265-4-10	hypothetical protein	MTDQDKDQYQNLLNEFREVMYQNTWKLGWNFFFLFVGLLPLMYFFVWIIGAENWELTLFRTPSLMLVGSLVSLLIVVTLLVKIYRDNLKLDALKNDYLTRLNAMRPEIHQDQPQL	-
3300028265-4-10	3300028265_4	3300028265-4-10-cds8	3300028265-4-10-cds8|3300028265-4-10	SucC Succinyl-CoA synthetase, beta subunit	MNIHEYQAKELLRKFDISTPNGQIVESPEEAFFLTKSFGGTSILKAQVHAGGRGKAGGVKFARSPEEAKSLFNSIMGMTLISPQTGPQGKIVRKVYISDPVDIDREFYLSILVDRKTGRVAVIASREGGVEIEKVAHETPDKIMTFTIDPAVGLTDFQIRKLASLYGLDTPQVKSLKSFTSALYKLFLESDCSLVEINPLVVTKQGSLVALDAKISLDDNALGRHPDLLDYRDINEEVIEEIEASKYNLNFIKLNGSIGCMVNGAGLAMATMDIIHFYGSEPANFLDVGGGASENAVKNAFRIILQDPQVKAVLINIFGGIMRCDIVASGIVKAAQEIGMKVPVVVRLEGTNVDKGKEILKQSGLNLIVADNLRDAAEKAVAAAKATHD	K01903	sucC succinyl-CoA synthetase beta subunit [EC: 6.2.1.5]
3300028265-4-10	3300028265_4	3300028265-4-10-cds9	3300028265-4-10-cds9|3300028265-4-10	COG5524 Bacteriorhodopsin	MIENPLISSAYSFAIACFGATTVFLFLQRQQVATQYRTAVTISGVVTLIACYHYCRIAYDYSLLRSTDSYRYVDWLLTVPLLLIEFILALRLSESETRSKSFLLSILAILMIVIGYKGEMAPVGSSDGLLYFILSCIPFIFILHQLFFGLSKSIEAQPASSKSLILNARNLIAITWFFYPVVYALRFTGFDPASPSIQIGYTIADIVAKSGLGIMVYSVSMRKTASGN	K04643	SOP sensory rhodopsin
3300028265-4-10	3300028265_4	3300028265-4-10-cds10	3300028265-4-10-cds10|3300028265-4-10	IspA Geranylgeranyl pyrophosphate synthase	MSIVTSARIFDSVRGDLSLVESELSRLLTQNKIEVIDKFSSHILNTSGKRLRPALLLLSTKAFNVSSEIAIRFACVFELIHTATLIHDDVIDHSATRRGSKTLNALWGNNLTVLFGDLLYLRAMSSAIEGRNWRMMEVLSEVTSKVIEGELIQHDHLFDIHLNRDQYFDILERKTALLFAACCKSGPILSGAPTDIVRDLETYGLHLGRAFQLIDDLLDYSSTESQLGKPVFTDLKEGKLTLPLLLLKDVIPKIADPLIEDFWSMNRTAESLNSSASQLKTLLLQHQTLEQTYNLAKEETEKALAILDTPFYKSDSFSFLKILPNLLLDRIK	K02523	ispB octaprenyl-diphosphate synthase [EC: 2.5.1.90]
3300028265-4-10	3300028265_4	3300028265-4-10-cds11	3300028265-4-10-cds11|3300028265-4-10	putative nucleotide-binding protein	MASECSFDVVSKVDFQEVKNATEHSLKEIKQRYDFKGSVSNIELSGTDKIILTSDDEIKLKAVIDVLQSKLFKRGVSIRSLTYGKIQQASKGTVRQEITISQGIPQDKAKIFVNGIKEKKFKVQVSIQGDQLRVSGKDKDTLQEVIAYIRQEQNRANIDVQIVNLRG	K09767	yajQ cyclic-di-GMP-binding protein
3300028265-4-10	3300028265_4	3300028265-4-10-cds12	3300028265-4-10-cds12|3300028265-4-10	IlvA Threonine dehydratase	MESGLIEINKAYERISPYVRRTPLLEVDFHINNRTQKLLLKLEYLQVGGSFKLRGALNKVATTQSSTVIAFSGGNHGIGVAYAAQCFNKKAIIYLPSWAPSFKAKIIKSFGAELKMLDDPMHVVYERAISHSQDIQASFIHPYDDLDVIHGAGTIGLELDHALHPKDWLVGVGGGGLLSGLTLALPHQNVLPVESVLCPSLFETQRKNKPVPVLPSGIAQSGLGAPSIGQYNWDIIREKNHPVKRVSDEMIRSAQNWLWSHCRILLEPSGATALAALFEADWQFSTDPVGIILCGANTDEMPS	K01754	E4.3.1.19 ilvA tdcB threonine dehydratase [EC: 4.3.1.19]
3300028265-4-10	3300028265_4	3300028265-4-10-cds13	3300028265-4-10-cds13|3300028265-4-10	Udk Uridine kinase	MNKGPWLIGIVGGSGSGKTSVAKALSQKLTEEGVTPTLLDLDAYYNPKEVNKNKFAPDPINYDHPKALDVELMAKHLYELKQGRTIEKPLYDFTVSDRKGWDTPMVAEEVVILEGLLLFALPEIRSQLDVKVFVDTDSDIRLIRRLNRDMKERKRTFESVIRQYEFSVRPMHLEFVEPSKRWADIIIPVGVENTMALDMLFHHVLARIRK	K00876	udk UCK uridine kinase [EC: 2.7.1.48]
3300028265-4-10	3300028265_4	3300028265-4-10-cds14	3300028265-4-10-cds14|3300028265-4-10	Type II secretion system protein GspG, C-terminal	MFFTKNYRIISTLIVSASLGCSSDTPRLLLDQSRILTNENQYKAAQVLLNQIITDYPNSDEATKAKAELFFVTKRLDKDFDNRMLETRRSMIRIVIAIERYRTDKKKLPSTLNELYPQYLSTLPLDGWGHPFFYTLNSKSEEFPYRVFSMGSESKPIPFNLLHPSLTSQTINLNKKP	-
MAG	3300028269_6
3300028269-6-52	3300028269_6	3300028269-6-52-cds6	3300028269-6-52-cds6|3300028269-6-52	Type II secretion system protein GspG, C-terminal	MFFTKNYRIISTLIVSASLGCSSDTPRLLLDQSRILTNENQYKAAQVLLNQIITDYPNSDEATKAKAELFFVTKRLDKDFDNRMLETRRSMIRIVIAIERYRTDKKKLPSTLNELYPQYLSTLPLDGWGHPFFYTLNSKSEEFPYRVFSMGSESKPIPFNLLHPSLTSQTINLNKKP	-
3300028269-6-52	3300028269_6	3300028269-6-52-cds7	3300028269-6-52-cds7|3300028269-6-52	Udk Uridine kinase	MNKGPWLIGIVGGSGSGKTSVAKALSQKLTEEGVTPTLLDLDAYYNPKEVNKNKFAPDPINYDHPKALDVELMAKHLYELKQGRTIEKPLYDFTVSDRKGWDTPMVAEEVVILEGLLLFALPEIRSQLDVKVFVDTDSDIRLIRRLNRDMKERKRTFESVIRQYEFSVRPMHLEFVEPSKRWADIIIPVGVENTMALDMLFHHVLARIRK	K00876	udk UCK uridine kinase [EC: 2.7.1.48]
3300028269-6-52	3300028269_6	3300028269-6-52-cds8	3300028269-6-52-cds8|3300028269-6-52	IlvA Threonine dehydratase	MESGLIEINKAYERISPYVRRTPLLEVDFHINNRTQKLLLKLEYLQVGGSFKLRGALNKVATTQSSTVIAFSGGNHGIGVAYAAQCFNKKAIIYLPSWAPSFKAKIIKSFGAELKMLDDPMHVVYERAISHSQDIQASFIHPYDDLDVIHGAGTIGLELDHALHPKDWLVGVGGGGLLSGLTLALPHQNVLPVESVLCPSLFEAQRKNKPVPVLPSGIAQSGLGAPSIGQYNWDIIREKNHPVKRVSDEMIRSAQNWLWSHCRILLEPSGATALAALFEADWQFSTDPVGIILCGANTDEMPS	K01754	E4.3.1.19 ilvA tdcB threonine dehydratase [EC: 4.3.1.19]
3300028269-6-52	3300028269_6	3300028269-6-52-cds9	3300028269-6-52-cds9|3300028269-6-52	putative nucleotide-binding protein	MASECSFDVVSKVDFQEVKNATEHSLKEIKQRYDFKGSVSNIELSGTDKIILTSDDEIKLKAVIDVLQSKLFKRGVSIRSLTYGKIQQASKGTVRQEITISQGIPQDKAKIFVNGIKEKKFKVQVSIQGDQLRVSGKDKDTLQEVIAYIRQEQNRANIDVQIVNLRG	K09767	yajQ cyclic-di-GMP-binding protein
3300028269-6-52	3300028269_6	3300028269-6-52-cds10	3300028269-6-52-cds10|3300028269-6-52	IspA Geranylgeranyl pyrophosphate synthase	MSIVTSARIFDSVRGDLSLVESELSRLLTQNKIEVIDKFSSHILNTSGKRLRPALLLLSTKAFNVSSEIAIRFACVFELIHTATLIHDDVIDHSATRRGSKTLNALWGNNLTVLFGDLLYLRAMSSAIEGRNWRMMEVLSEVTSKVIEGELIQHDHLFDIHLNRDQYFDILERKTALLFAACCKSGPILSGAPTDIVRDLETYGLHLGRAFQLIDDLLDYSSTESQLGKPVFTDLKEGKLTLPLLLLKDVIPKIADPLIEDFWSMNRTAESLNSSASQLKTLLLQHQTLEQTYNLAKEETEKALAILDTPFYKSDSFSFLKILPNLLLDRIK	K02523	ispB octaprenyl-diphosphate synthase [EC: 2.5.1.90]
3300028269-6-52	3300028269_6	3300028269-6-52-cds11	3300028269-6-52-cds11|3300028269-6-52	COG5524 Bacteriorhodopsin	MIENPLISSAYSFAIACFGATTVFLFLQRQQVATQYRTAVTISGVVTLIACYHYCRIAYDYSLLRSTDSYRYVDWLLTVPLLLIEFILALRLSESETRSKSFLLSILAILMIVIGYKGEMAPVGSSDGLLYFILSCIPFIFILHQLFFGLSKSIEAQPASSKSLILNARNLIAITWFFYPVVYALRFTGFDPASPSIQIGYTIADIVAKSGLGIMVYSVSMRKTASGN	K04643	SOP sensory rhodopsin
3300028269-6-52	3300028269_6	3300028269-6-52-cds12	3300028269-6-52-cds12|3300028269-6-52	SucC Succinyl-CoA synthetase, beta subunit	MNIHEYQAKELLRKFDISTPNGQIVESPEEAFFLTKSFGGTSILKAQVHAGGRGKAGGVKFARSPEEAKSLFNSIMGMTLISPQTGPQGKIVRKVYISDPVDIDREFYLSILVDRKTGRVAVIASREGGVEIEKVAHETPDKIMTFTIDPAVGLTDFQIRKLASLYGLDTPQVKSLKSFTSALYKLFLESDCSLVEINPLVVTKQGSLVALDAKISLDDNALGRHPDLLDYRDINEEVIEEIEASKYNLNFIKLNGSIGCMVNGAGLAMATMDIIHFYGSEPANFLDVGGGASENAVKNAFRIILQDPQVKAVLINIFGGIMRCDIVASGIVKAAQEIGMKVPVVVRLEGTNVDKGKEILKQSGLNLIVADNLRDAAEKAVAAAKATHD	K01903	sucC succinyl-CoA synthetase beta subunit [EC: 6.2.1.5]
3300028269-6-52	3300028269_6	3300028269-6-52-cds13	3300028269-6-52-cds13|3300028269-6-52	hypothetical protein	MTDQDKDQYQNLLNEFREVMYQNTWKLGWNFFFLFVGLLPLMYFFVWIIGAENWELTLFRTPSLMLVGSLVSLLIVVTLLVKIYRDNLKLDALKNDYLTRLNAMRPEIHQDQPQL	-
3300028269-6-52	3300028269_6	3300028269-6-52-cds14	3300028269-6-52-cds14|3300028269-6-52	SucD Succinyl-CoA synthetase, alpha subunit	MSVLVTPSTRLIVQGITGKEGLFHAKGCRDYGTNVVGGVTPGKGGTSIDGFDVYNSVEEAISKTSANATMIFVPPLFAADAILESLYAGIEVIVCITEGVPVLDMVKVKRALSDFPHSRLIGPNCPGVISPGIGKIGIMPGSIHKQGNIGVVSRSGTLTYEAVGQLSALGIGQSSCIGIGGDPVNGTSHIDALSLFNQDKDTHAVILIGEIGGTAEEEAAEWIKHHFKKPIVAFIAGQTAPPGRKMGHAGAIISGGAGTASSKMDALKAAGVHVVESPAELGSTLQSLI	K01902	sucD succinyl-CoA synthetase alpha subunit [EC: 6.2.1.5]
3300028269-6-52	3300028269_6	3300028269-6-52-cds15	3300028269-6-52-cds15|3300028269-6-52	COG1607 Acyl-CoA hydrolase	MLIKREMALDQDIGLNGALFGGDMMANMDQTAGITASLVSYNRRFVTRKVSELIFHSPVRPGDIMEFYAHVIQTGTTSITVSLKVKVYQPISDKRKDVTSGEFVMVAVDDSLKPEPILWKKEMIDKCNKADEFDD	K10806	yciA acyl-CoA thioesterase YciA [EC: 3.1.2.-]
3300028269-6-52	3300028269_6	3300028269-6-52-cds16	3300028269-6-52-cds16|3300028269-6-52	COG0731 Fe-S oxidoreductases	MNLMTNSRLEAHRDHRREWQNFDYAYPVLSRRSKGISVGINLNPDKVCNFDCVYCEVNRKTPGKRSDISLTQITQEVEELLDLVENGLLYEANPFRDIPSHLRRLNDIAFSGDGEPTTCQEFPLVVQEITNLLKSRNDSKTKLILITDSSNLLAPHVINALEIMMANRGEVWLKLDAGTNEYYKEINRTHVPFEKILHNIERTSQRYPVTIQSLFLRWNGLIPTREEIDSFANHLQRFIRNGSQLQALQIYTVARPTPELNATALTLKELKLIEKWVLERVPSLPIEIYEGNA	-
MAG	sbin449_07_AugE_circ
sbin449	sbin449_07_AugE_circ	sbin449-cds646	sbin449-cds646|sbin449	COG0731 Fe-S oxidoreductases	MPNSRLKAHEDHRREWREFDYAYPVLSRRSKGISLGVNLNPDKICNFDCVYCEVDRNTPGKRSDISISQITDEVIELLDLIDQKNLYNVPPFIGIPDHLRRLNDIAFSGDGEPTTCLELPLVVQKIVSILKSRNDSSTKLILITDSSNLLAPHVVEALGIMMPNRGEIWAKLDAGTDEYYKEINRTHIPLGKILRNIEITSQQWPVTIQSLFLKWKGLGPSREEIKSFANHLQRFIASGSKIQTLQIYTVARPTPELAATALTLSELILIKEWVLDKVPSLSIELYEGNA	-
sbin449	sbin449_07_AugE_circ	sbin449-cds647	sbin449-cds647|sbin449	COG1607 Acyl-CoA hydrolase	MLIKREMALDQDIGLNGALFGGDMMSHMDQTAGITASLVSYNRRFVTRKVSELIFHSPVRPGDIMEFYAHVTHMGTTSITVTLKVKVYQPISDKRKDVTSGEFVMVAVDEGLKPEPILWKKEMIDKCNKPDEFDA	K10806	yciA acyl-CoA thioesterase YciA [EC: 3.1.2.-]
sbin449	sbin449_07_AugE_circ	sbin449-cds648	sbin449-cds648|sbin449	SucD Succinyl-CoA synthetase, alpha subunit	MSVLVTPSTRLIGQGITGKEGLFHAKGCRDYGTLVVGGVTPGKGATSIDGFDVYNSVEEAIAKSSANACMFFVPPLFAADAILESLYAGIELIVCVTEGIPVLDMVKVKRSLSDFPKSRLIGPNCPGVISPGIGKIGIMPGPIHKQGHIGVVSRSGTLTYEAVGQLSALGIGQSTCIGIGGDPVNGTSHIDALSLFAEDDDTHAVIMIGEIGGTAEEEAAEWIKKSFKKPVVAFIAGQSAPPGRKMGHAGAIISGGAGTALSKMEALRVAGVHVIESPAELGSTLQSLI	K01902	sucD succinyl-CoA synthetase alpha subunit [EC: 6.2.1.5]
sbin449	sbin449_07_AugE_circ	sbin449-cds649	sbin449-cds649|sbin449	hypothetical protein	MHQSTWRLGWNFFFLFVGLLPLMYSFVWIIGPSNWELTLFHTPTLMLVGSFFSLFVVVALLVKIYRDNLKLDALKKQYLIQLNAIKPNPDKDKSQL	-
sbin449	sbin449_07_AugE_circ	sbin449-cds650	sbin449-cds650|sbin449	SucC Succinyl-CoA synthetase, beta subunit	MNIHEYQAKELLRKFKVPTPDGQIVGTSDEALAVTKSFGGTTILKAQVHAGGRGKAGGVKFAKTPEEAKALFDSIMGMTLISPQTGPQGKIVKKVYLSNPVDIDREFYLSLLVDRKTGRVAVIASKEGGVEIEKVAHETPEKILTFTIDPALGLTGFQIRRLLALYGLDSSQIKSLNFFCTSLYELFLNSDCSLIEINPLVVTKQGALIALDAKMSIDDNSLGRHPELLAYRDIDEEVAEEIEASKYGLNFIKLNGSIGCMVNGAGLAMATMDIINFYGSSPANFLDVGGGASEDAVKNAFRIILQDSQVKAVLVNIFGGIMRCDIVASGIVKATKEMDLKVPVVVRLEGTNVDLGKEILKKSGLNLIVVDNLRDAAEKVVKAAKGNRG	K01903	sucC succinyl-CoA synthetase beta subunit [EC: 6.2.1.5]
sbin449	sbin449_07_AugE_circ	sbin449-cds651	sbin449-cds651|sbin449	COG5524 Bacteriorhodopsin	MLPSHDLVSSSYSFAIACFGAATVFLFLQRQQVASQYRTAVTISGIVTLIACYHYSRIAYDYSLGRSVDLYRYVDWLLTVPLLLIEFILSLRLSENETRWKSFLLSVLALSMIVFGYFGEIAPVSSSDSLKFFILSCIPFLAIIYQLFFGLSKAISAQPASSKSLIANARNLFAITWLFYPIVYALRFKGFDPGSPSIQLGYTLADIIAKAGLGIMIYSVSMRKTSSGN	K04643	SOP sensory rhodopsin
sbin449	sbin449_07_AugE_circ	sbin449-cds652	sbin449-cds652|sbin449	IspA Geranylgeranyl pyrophosphate synthase	MNITTTTSIFDSIREDLLKVEIELSSILTHNKIEVVDKFSSHILNTSGKRLRPALLLLSAKSFNVSSEVAVKFACVFELIHTATLIHDDVIDHSSTRRGSRTLNVLWGDTLTVLFGDLLYLRAMSSAIEGRNWKMMEVLSGVTSKVIEGELIQHDHLFDIHLDREQYFEILERKTALLFAACCKSGAILSGASSQTVQDFENYGLHLGRAFQLIDDLLDYSSTATELGKPVFTDLKEGKLTLPLLLLKDANPQTTQALIEDFWSVNSTKSTLDSVGSHLRTLLHQHQALDQTYDIAKKETEKAVAILNNPAYECESFHFFRLLPNLLLDRLK	K02523	ispB octaprenyl-diphosphate synthase [EC: 2.5.1.90]
sbin449	sbin449_07_AugE_circ	sbin449-cds653	sbin449-cds653|sbin449	putative nucleotide-binding protein	MASECSFDVVSKVDFQEVKNATEHALKEIKQRYDFKGSISNIELSGTDKIILTSDDEIKLKAVIDVLQSKLFKRGVSIRSLTYGKIQQASKGTVRQEINISQGIAQDKAKIFVNGIKEKKFKVQVSIQGDQLRISGKDKDALQEVIAFIRQEQNRANIDIQIVNLRG	K09767	yajQ cyclic-di-GMP-binding protein
sbin449	sbin449_07_AugE_circ	sbin449-cds654	sbin449-cds654|sbin449	IlvA Threonine dehydratase	MNNGLIEINKAHERISSFIRRTPLFETEIHLKNGTQKLLLKLEYLQIGGSFKSRGALNKVATTPASTLVAFSGGNHGIGVAYAARCFNKKAIIYLPSWAPPFKKNIIESFGAELRILDDPMHLIYEKAIAFALQNTATFIHPYDDLDVIYGAGTIGLELDHSLRPDRWLVGVGGGGLISGLTLALPTQKVLPVESLLCPSLHEAQLNNHPVLVTSSGIAQSGLGAPSIGQYNWDIISQKSHPVMRVSDEMIQSAQNWLWNHCRILSEPSGATALAALFDDSWQFSTDPVGVILCGANTAEMPS	K01754	E4.3.1.19 ilvA tdcB threonine dehydratase [EC: 4.3.1.19]
sbin449	sbin449_07_AugE_circ	sbin449-cds655	sbin449-cds655|sbin449	Udk Uridine kinase	MLSGDSTMNIGPWLIGIVGGSGSGKTSVAKALFQKLKEEGVSPTLLDLDAYYNPKEVNKNKFAPDPINYDHPKALDVELMANHLSQLKLGQAIQKPLYDFTVSDRKGWDAPMSAKEVVILEGLLLFALPEIRSQLDVKVFVDTDPDIRLIRRLNRDMNERKRTFDSVIRQYEFSVRPMHLEFVEPSKRWADIIIPVGVENVTALDMLFHHVLARIKK	K00876	udk UCK uridine kinase [EC: 2.7.1.48]
sbin449	sbin449_07_AugE_circ	sbin449-cds656	sbin449-cds656|sbin449	Type II secretion system protein GspG, C-terminal	MLIAILGCSSGTAKLLLSQSRTLINENQYLAAQVLLNRIITDYPNTEEATKAKAELFFVNKRLEKDFDNRMLETKRSITRIVSAIERYRSDKKKLPATLNDLYPDYLNTIPLDAWKHPFFYTLNSVSQEFSYQVFSMGAEAKPIPHNILDPSLTSHSVSLNKP	-
