# Supplementary material for: Ubiquitous genome streamlined Acidobacteriota in freshwater environments
Source: ISME Commun. 2024 Oct 22;4(1):ycae124. doi: 10.1093/ismeco/ycae124 (PMC11561045; doi:10.1093/ismeco/ycae124)
Supplement: Supplementary_Table_S13-Proteorhodopsin_BLASTp_ycae124 [file supplementary_table_s13-proteorhodopsin_blastp_ycae124.xlsx]

## Sheet: Supplementary Table S13
Supplementary Table S13. Blastp results of proteorhodopsin and neighbouring genes. Results shows that the rhodopsin contigs are highly conserved and flanked by highly conserved Acidiparvus-like genes
MAGs	Query sequence	Reference genome ID	E-value	Identity (%)	Closest Gene	Taxonomy
3300014801-6	3300014801-6-2-cds4|3300014801-6-2	tpg|HCG37052.1|	9.86e-176	100	thioredoxin-disulfide reductase [Acidobacteria bacterium]	Acidobacteria bacterium
	3300014801-6-3-cds1|3300014801-6-3	dbj|GDX12489.1|	6.38e-118	90.217	uridine kinase [Acidobacteria bacterium]	Acidobacteria bacterium
	3300014801-6-3-cds2|3300014801-6-3	dbj|GDX12490.1|	5.68e-168	78.548	threonine dehydratase [Acidobacteria bacterium]	Acidobacteria bacterium
	3300014801-6-3-cds3|3300014801-6-3	dbj|GDX12491.1|	9.22e-109	95.21	YajQ family cyclic di-GMP-binding protein [Acidobacteria bacterium]	Acidobacteria bacterium
	3300014801-6-3-cds4|3300014801-6-3	dbj|GDX12492.1|	1.66e-176	77.259	octaprenyl diphosphate synthase [Acidobacteria bacterium]	Acidobacteria bacterium
	3300014801-6-3-cds5|3300014801-6-3	dbj|GDX12493.1|	5.97e-131	81.416	xanthorhodopsin [Acidobacteria bacterium]	Acidobacteria bacterium
	3300014801-6-3-cds6|3300014801-6-3	gb|MCH1408274.1|	1.04e-05	71.429	ADP-forming succinate--CoA ligase subunit beta [Verrucomicrobiales bacterium]	Verrucomicrobiales bacterium
	3300014801-6-4-cds1|3300014801-6-4	dbj|GDX12479.1|	1.81e-102	93.631	hypothetical protein LBMAG01_03430 [Acidobacteria bacterium]	Acidobacteria bacterium
	3300014801-6-4-cds2|3300014801-6-4	dbj|GDX12478.1|	0	68.884	protoporphyrinogen oxidase [Acidobacteria bacterium]	Acidobacteria bacterium
	3300014801-6-4-cds3|3300014801-6-4	dbj|GDX13147.1|	0	90.19	ferrochelatase [Acidobacteria bacterium]	Acidobacteria bacterium
	3300014801-6-4-cds4|3300014801-6-4	dbj|GDX13146.1|	0	85.495	oxygen-independent coproporphyrinogen III oxidase [Acidobacteria bacterium]	Acidobacteria bacterium
3300024276-7	3300024276-7-44-cds10|3300024276-7-44	dbj|GDX12491.1|	9.22e-109	95.21	YajQ family cyclic di-GMP-binding protein [Acidobacteria bacterium]	Acidobacteria bacterium
	3300024276-7-44-cds11|3300024276-7-44	dbj|GDX12490.1|	5.68e-168	78.548	threonine dehydratase [Acidobacteria bacterium]	Acidobacteria bacterium
	3300024276-7-44-cds12|3300024276-7-44	dbj|GDX12489.1|	4.72e-127	90.476	uridine kinase [Acidobacteria bacterium]	Acidobacteria bacterium
	3300024276-7-44-cds13|3300024276-7-44	dbj|GDX12488.1|	1.31e-77	76.027	hypothetical protein LBMAG01_03520 [Acidobacteria bacterium]	Acidobacteria bacterium
	3300024276-7-44-cds3|3300024276-7-44	dbj|GDX12498.1|	4.36e-167	77.586	radical SAM protein [Acidobacteria bacterium]	Acidobacteria bacterium
	3300024276-7-44-cds4|3300024276-7-44	dbj|GDX12497.1|	6.44e-88	93.284	acyl-CoA thioesterase [Acidobacteria bacterium]	Acidobacteria bacterium
	3300024276-7-44-cds5|3300024276-7-44	dbj|GDX12496.1|	0	91.003	succinate--CoA ligase [ADP-forming] subunit alpha [Acidobacteria bacterium]	Acidobacteria bacterium
	3300024276-7-44-cds6|3300024276-7-44	dbj|GDX12495.1|	1.97e-54	73.043	hypothetical protein LBMAG01_03590 [Acidobacteria bacterium]	Acidobacteria bacterium
	3300024276-7-44-cds7|3300024276-7-44	dbj|GDX12494.1|	0	82.99	succinate--CoA ligase [ADP-forming] subunit beta [Acidobacteria bacterium]	Acidobacteria bacterium
	3300024276-7-44-cds8|3300024276-7-44	dbj|GDX12493.1|	5.97e-131	81.416	xanthorhodopsin [Acidobacteria bacterium]	Acidobacteria bacterium
	3300024276-7-44-cds9|3300024276-7-44	dbj|GDX12492.1|	1.66e-176	77.259	octaprenyl diphosphate synthase [Acidobacteria bacterium]	Acidobacteria bacterium
3300024277-8	3300024277-8-4-cds10|3300024277-8-4	dbj|GDX12491.1|	9.22e-109	95.21	YajQ family cyclic di-GMP-binding protein [Acidobacteria bacterium]	Acidobacteria bacterium
	3300024277-8-4-cds11|3300024277-8-4	dbj|GDX12492.1|	1.66e-176	77.259	octaprenyl diphosphate synthase [Acidobacteria bacterium]	Acidobacteria bacterium
	3300024277-8-4-cds12|3300024277-8-4	dbj|GDX12493.1|	5.97e-131	81.416	xanthorhodopsin [Acidobacteria bacterium]	Acidobacteria bacterium
	3300024277-8-4-cds13|3300024277-8-4	dbj|GDX12494.1|	0	82.99	succinate--CoA ligase [ADP-forming] subunit beta [Acidobacteria bacterium]	Acidobacteria bacterium
	3300024277-8-4-cds14|3300024277-8-4	dbj|GDX12495.1|	1.97e-54	73.043	hypothetical protein LBMAG01_03590 [Acidobacteria bacterium]	Acidobacteria bacterium
	3300024277-8-4-cds15|3300024277-8-4	dbj|GDX12496.1|	0	91.003	succinate--CoA ligase [ADP-forming] subunit alpha [Acidobacteria bacterium]	Acidobacteria bacterium
	3300024277-8-4-cds16|3300024277-8-4	dbj|GDX12497.1|	6.44e-88	93.284	acyl-CoA thioesterase [Acidobacteria bacterium]	Acidobacteria bacterium
	3300024277-8-4-cds17|3300024277-8-4	dbj|GDX12498.1|	4.36e-167	77.586	radical SAM protein [Acidobacteria bacterium]	Acidobacteria bacterium
	3300024277-8-4-cds7|3300024277-8-4	dbj|GDX12488.1|	1.31e-77	76.027	hypothetical protein LBMAG01_03520 [Acidobacteria bacterium]	Acidobacteria bacterium
	3300024277-8-4-cds8|3300024277-8-4	dbj|GDX12489.1|	4.72e-127	90.476	uridine kinase [Acidobacteria bacterium]	Acidobacteria bacterium
	3300024277-8-4-cds9|3300024277-8-4	dbj|GDX12490.1|	5.68e-168	78.548	threonine dehydratase [Acidobacteria bacterium]	Acidobacteria bacterium
3300024278-10	3300024278-10-33-cds10|3300024278-10-33	dbj|GDX12492.1|	1.66e-176	77.259	octaprenyl diphosphate synthase [Acidobacteria bacterium]	Acidobacteria bacterium
	3300024278-10-33-cds11|3300024278-10-33	dbj|GDX12491.1|	9.22e-109	95.21	YajQ family cyclic di-GMP-binding protein [Acidobacteria bacterium]	Acidobacteria bacterium
	3300024278-10-33-cds12|3300024278-10-33	dbj|GDX12490.1|	5.68e-168	78.548	threonine dehydratase [Acidobacteria bacterium]	Acidobacteria bacterium
	3300024278-10-33-cds13|3300024278-10-33	dbj|GDX12489.1|	4.72e-127	90.476	uridine kinase [Acidobacteria bacterium]	Acidobacteria bacterium
	3300024278-10-33-cds14|3300024278-10-33	dbj|GDX12488.1|	1.31e-77	76.027	hypothetical protein LBMAG01_03520 [Acidobacteria bacterium]	Acidobacteria bacterium
	3300024278-10-33-cds4|3300024278-10-33	dbj|GDX12498.1|	4.36e-167	77.586	radical SAM protein [Acidobacteria bacterium]	Acidobacteria bacterium
	3300024278-10-33-cds5|3300024278-10-33	dbj|GDX12497.1|	6.44e-88	93.284	acyl-CoA thioesterase [Acidobacteria bacterium]	Acidobacteria bacterium
	3300024278-10-33-cds6|3300024278-10-33	dbj|GDX12496.1|	0	91.003	succinate--CoA ligase [ADP-forming] subunit alpha [Acidobacteria bacterium]	Acidobacteria bacterium
	3300024278-10-33-cds7|3300024278-10-33	dbj|GDX12495.1|	1.97e-54	73.043	hypothetical protein LBMAG01_03590 [Acidobacteria bacterium]	Acidobacteria bacterium
	3300024278-10-33-cds8|3300024278-10-33	dbj|GDX12494.1|	0	82.99	succinate--CoA ligase [ADP-forming] subunit beta [Acidobacteria bacterium]	Acidobacteria bacterium
	3300024278-10-33-cds9|3300024278-10-33	dbj|GDX12493.1|	5.97e-131	81.416	xanthorhodopsin [Acidobacteria bacterium]	Acidobacteria bacterium
3300024280-8	3300024280-8-62-cds10|3300024280-8-62	dbj|GDX12495.1|	1.97e-54	73.043	hypothetical protein LBMAG01_03590 [Acidobacteria bacterium]	Acidobacteria bacterium
	3300024280-8-62-cds11|3300024280-8-62	dbj|GDX12496.1|	0	91.003	succinate--CoA ligase [ADP-forming] subunit alpha [Acidobacteria bacterium]	Acidobacteria bacterium
	3300024280-8-62-cds12|3300024280-8-62	dbj|GDX12497.1|	6.44e-88	93.284	acyl-CoA thioesterase [Acidobacteria bacterium]	Acidobacteria bacterium
	3300024280-8-62-cds13|3300024280-8-62	dbj|GDX12498.1|	4.36e-167	77.586	radical SAM protein [Acidobacteria bacterium]	Acidobacteria bacterium
	3300024280-8-62-cds3|3300024280-8-62	dbj|GDX12488.1|	1.31e-77	76.027	hypothetical protein LBMAG01_03520 [Acidobacteria bacterium]	Acidobacteria bacterium
	3300024280-8-62-cds4|3300024280-8-62	dbj|GDX12489.1|	4.72e-127	90.476	uridine kinase [Acidobacteria bacterium]	Acidobacteria bacterium
	3300024280-8-62-cds5|3300024280-8-62	dbj|GDX12490.1|	2.78e-167	78.218	threonine dehydratase [Acidobacteria bacterium]	Acidobacteria bacterium
	3300024280-8-62-cds6|3300024280-8-62	dbj|GDX12491.1|	9.22e-109	95.21	YajQ family cyclic di-GMP-binding protein [Acidobacteria bacterium]	Acidobacteria bacterium
	3300024280-8-62-cds7|3300024280-8-62	dbj|GDX12492.1|	1.66e-176	77.259	octaprenyl diphosphate synthase [Acidobacteria bacterium]	Acidobacteria bacterium
	3300024280-8-62-cds8|3300024280-8-62	dbj|GDX12493.1|	5.97e-131	81.416	xanthorhodopsin [Acidobacteria bacterium]	Acidobacteria bacterium
	3300024280-8-62-cds9|3300024280-8-62	dbj|GDX12494.1|	0	82.99	succinate--CoA ligase [ADP-forming] subunit beta [Acidobacteria bacterium]	Acidobacteria bacterium
3300024282-7	3300024282-7-9-cds10|3300024282-7-9	dbj|GDX12494.1|	0	82.732	succinate--CoA ligase [ADP-forming] subunit beta [Acidobacteria bacterium]	Acidobacteria bacterium
	3300024282-7-9-cds11|3300024282-7-9	dbj|GDX12495.1|	1.97e-54	73.043	hypothetical protein LBMAG01_03590 [Acidobacteria bacterium]	Acidobacteria bacterium
	3300024282-7-9-cds12|3300024282-7-9	dbj|GDX12496.1|	0	91.003	succinate--CoA ligase [ADP-forming] subunit alpha [Acidobacteria bacterium]	Acidobacteria bacterium
	3300024282-7-9-cds13|3300024282-7-9	dbj|GDX12497.1|	6.44e-88	93.284	acyl-CoA thioesterase [Acidobacteria bacterium]	Acidobacteria bacterium
	3300024282-7-9-cds14|3300024282-7-9	dbj|GDX12498.1|	4.36e-167	77.586	radical SAM protein [Acidobacteria bacterium]	Acidobacteria bacterium
	3300024282-7-9-cds4|3300024282-7-9	dbj|GDX12488.1|	1.31e-77	76.027	hypothetical protein LBMAG01_03520 [Acidobacteria bacterium]	Acidobacteria bacterium
	3300024282-7-9-cds5|3300024282-7-9	dbj|GDX12489.1|	4.72e-127	90.476	uridine kinase [Acidobacteria bacterium]	Acidobacteria bacterium
	3300024282-7-9-cds6|3300024282-7-9	dbj|GDX12490.1|	5.68e-168	78.548	threonine dehydratase [Acidobacteria bacterium]	Acidobacteria bacterium
	3300024282-7-9-cds7|3300024282-7-9	dbj|GDX12491.1|	9.22e-109	95.21	YajQ family cyclic di-GMP-binding protein [Acidobacteria bacterium]	Acidobacteria bacterium
	3300024282-7-9-cds8|3300024282-7-9	dbj|GDX12492.1|	1.66e-176	77.259	octaprenyl diphosphate synthase [Acidobacteria bacterium]	Acidobacteria bacterium
	3300024282-7-9-cds9|3300024282-7-9	dbj|GDX12493.1|	5.97e-131	81.416	xanthorhodopsin [Acidobacteria bacterium]	Acidobacteria bacterium
3300024311-10	3300024311-10-76-cds10|3300024311-10-76	dbj|GDX12490.1|	5.68e-168	78.548	threonine dehydratase [Acidobacteria bacterium]	Acidobacteria bacterium
	3300024311-10-76-cds11|3300024311-10-76	dbj|GDX12491.1|	9.22e-109	95.21	YajQ family cyclic di-GMP-binding protein [Acidobacteria bacterium]	Acidobacteria bacterium
	3300024311-10-76-cds12|3300024311-10-76	dbj|GDX12492.1|	1.66e-176	77.259	octaprenyl diphosphate synthase [Acidobacteria bacterium]	Acidobacteria bacterium
	3300024311-10-76-cds13|3300024311-10-76	dbj|GDX12493.1|	5.97e-131	81.416	xanthorhodopsin [Acidobacteria bacterium]	Acidobacteria bacterium
	3300024311-10-76-cds14|3300024311-10-76	dbj|GDX12494.1|	0	82.732	succinate--CoA ligase [ADP-forming] subunit beta [Acidobacteria bacterium]	Acidobacteria bacterium
	3300024311-10-76-cds15|3300024311-10-76	dbj|GDX12495.1|	1.97e-54	73.043	hypothetical protein LBMAG01_03590 [Acidobacteria bacterium]	Acidobacteria bacterium
	3300024311-10-76-cds16|3300024311-10-76	dbj|GDX12496.1|	0	91.003	succinate--CoA ligase [ADP-forming] subunit alpha [Acidobacteria bacterium]	Acidobacteria bacterium
	3300024311-10-76-cds17|3300024311-10-76	dbj|GDX12497.1|	6.44e-88	93.284	acyl-CoA thioesterase [Acidobacteria bacterium]	Acidobacteria bacterium
	3300024311-10-76-cds18|3300024311-10-76	dbj|GDX12498.1|	4.36e-167	77.586	radical SAM protein [Acidobacteria bacterium]	Acidobacteria bacterium
	3300024311-10-76-cds8|3300024311-10-76	dbj|GDX12488.1|	1.31e-77	76.027	hypothetical protein LBMAG01_03520 [Acidobacteria bacterium]	Acidobacteria bacterium
	3300024311-10-76-cds9|3300024311-10-76	dbj|GDX12489.1|	4.72e-127	90.476	uridine kinase [Acidobacteria bacterium]	Acidobacteria bacterium
3300024312-9	3300024312-9-76-cds32|3300024312-9-76	dbj|GDX12498.1|	4.36e-167	77.586	radical SAM protein [Acidobacteria bacterium]	Acidobacteria bacterium
	3300024312-9-76-cds33|3300024312-9-76	dbj|GDX12497.1|	6.44e-88	93.284	acyl-CoA thioesterase [Acidobacteria bacterium]	Acidobacteria bacterium
	3300024312-9-76-cds34|3300024312-9-76	dbj|GDX12496.1|	0	91.003	succinate--CoA ligase [ADP-forming] subunit alpha [Acidobacteria bacterium]	Acidobacteria bacterium
	3300024312-9-76-cds35|3300024312-9-76	dbj|GDX12495.1|	1.97e-54	73.043	hypothetical protein LBMAG01_03590 [Acidobacteria bacterium]	Acidobacteria bacterium
	3300024312-9-76-cds36|3300024312-9-76	dbj|GDX12494.1|	0	82.732	succinate--CoA ligase [ADP-forming] subunit beta [Acidobacteria bacterium]	Acidobacteria bacterium
	3300024312-9-76-cds37|3300024312-9-76	dbj|GDX12493.1|	5.97e-131	81.416	xanthorhodopsin [Acidobacteria bacterium]	Acidobacteria bacterium
	3300024312-9-76-cds38|3300024312-9-76	dbj|GDX12492.1|	1.66e-176	77.259	octaprenyl diphosphate synthase [Acidobacteria bacterium]	Acidobacteria bacterium
	3300024312-9-76-cds39|3300024312-9-76	dbj|GDX12491.1|	9.22e-109	95.21	YajQ family cyclic di-GMP-binding protein [Acidobacteria bacterium]	Acidobacteria bacterium
	3300024312-9-76-cds40|3300024312-9-76	dbj|GDX12490.1|	5.68e-168	78.548	threonine dehydratase [Acidobacteria bacterium]	Acidobacteria bacterium
	3300024312-9-76-cds41|3300024312-9-76	dbj|GDX12489.1|	4.72e-127	90.476	uridine kinase [Acidobacteria bacterium]	Acidobacteria bacterium
	3300024312-9-76-cds42|3300024312-9-76	dbj|GDX12488.1|	1.31e-77	76.027	hypothetical protein LBMAG01_03520 [Acidobacteria bacterium]	Acidobacteria bacterium
3300024490-4	3300024490-4-25-cds12|3300024490-4-25	dbj|GDX12498.1|	4.36e-167	77.586	radical SAM protein [Acidobacteria bacterium]	Acidobacteria bacterium
	3300024490-4-25-cds13|3300024490-4-25	dbj|GDX12497.1|	6.44e-88	93.284	acyl-CoA thioesterase [Acidobacteria bacterium]	Acidobacteria bacterium
	3300024490-4-25-cds14|3300024490-4-25	dbj|GDX12496.1|	0	91.003	succinate--CoA ligase [ADP-forming] subunit alpha [Acidobacteria bacterium]	Acidobacteria bacterium
	3300024490-4-25-cds15|3300024490-4-25	dbj|GDX12495.1|	1.97e-54	73.043	hypothetical protein LBMAG01_03590 [Acidobacteria bacterium]	Acidobacteria bacterium
	3300024490-4-25-cds16|3300024490-4-25	dbj|GDX12494.1|	0	82.99	succinate--CoA ligase [ADP-forming] subunit beta [Acidobacteria bacterium]	Acidobacteria bacterium
	3300024490-4-25-cds17|3300024490-4-25	dbj|GDX12493.1|	5.97e-131	81.416	xanthorhodopsin [Acidobacteria bacterium]	Acidobacteria bacterium
	3300024490-4-25-cds18|3300024490-4-25	dbj|GDX12492.1|	1.66e-176	77.259	octaprenyl diphosphate synthase [Acidobacteria bacterium]	Acidobacteria bacterium
	3300024490-4-25-cds19|3300024490-4-25	dbj|GDX12491.1|	9.22e-109	95.21	YajQ family cyclic di-GMP-binding protein [Acidobacteria bacterium]	Acidobacteria bacterium
	3300024490-4-25-cds20|3300024490-4-25	dbj|GDX12490.1|	5.68e-168	78.548	threonine dehydratase [Acidobacteria bacterium]	Acidobacteria bacterium
	3300024490-4-25-cds21|3300024490-4-25	dbj|GDX12489.1|	4.72e-127	90.476	uridine kinase [Acidobacteria bacterium]	Acidobacteria bacterium
	3300024490-4-25-cds22|3300024490-4-25	dbj|GDX12488.1|	1.31e-77	76.027	hypothetical protein LBMAG01_03520 [Acidobacteria bacterium]	Acidobacteria bacterium
3300024491-5	3300024491-5-57-cds10|3300024491-5-57	dbj|GDX12492.1|	1.66e-176	77.259	octaprenyl diphosphate synthase [Acidobacteria bacterium]	Acidobacteria bacterium
	3300024491-5-57-cds11|3300024491-5-57	dbj|GDX12493.1|	5.97e-131	81.416	xanthorhodopsin [Acidobacteria bacterium]	Acidobacteria bacterium
	3300024491-5-57-cds12|3300024491-5-57	dbj|GDX12494.1|	0	82.99	succinate--CoA ligase [ADP-forming] subunit beta [Acidobacteria bacterium]	Acidobacteria bacterium
	3300024491-5-57-cds13|3300024491-5-57	dbj|GDX12495.1|	2.42e-55	73.913	hypothetical protein LBMAG01_03590 [Acidobacteria bacterium]	Acidobacteria bacterium
	3300024491-5-57-cds14|3300024491-5-57	dbj|GDX12496.1|	0	91.003	succinate--CoA ligase [ADP-forming] subunit alpha [Acidobacteria bacterium]	Acidobacteria bacterium
	3300024491-5-57-cds15|3300024491-5-57	dbj|GDX12497.1|	6.44e-88	93.284	acyl-CoA thioesterase [Acidobacteria bacterium]	Acidobacteria bacterium
	3300024491-5-57-cds16|3300024491-5-57	dbj|GDX12498.1|	4.36e-167	77.586	radical SAM protein [Acidobacteria bacterium]	Acidobacteria bacterium
	3300024491-5-57-cds6|3300024491-5-57	dbj|GDX12488.1|	1.31e-77	76.027	hypothetical protein LBMAG01_03520 [Acidobacteria bacterium]	Acidobacteria bacterium
	3300024491-5-57-cds7|3300024491-5-57	dbj|GDX12489.1|	4.72e-127	90.476	uridine kinase [Acidobacteria bacterium]	Acidobacteria bacterium
	3300024491-5-57-cds8|3300024491-5-57	dbj|GDX12490.1|	5.68e-168	78.548	threonine dehydratase [Acidobacteria bacterium]	Acidobacteria bacterium
	3300024491-5-57-cds9|3300024491-5-57	dbj|GDX12491.1|	9.22e-109	95.21	YajQ family cyclic di-GMP-binding protein [Acidobacteria bacterium]	Acidobacteria bacterium
3300024492-5	3300024492-5-45-cds10|3300024492-5-45	dbj|GDX12497.1|	6.44e-88	93.284	acyl-CoA thioesterase [Acidobacteria bacterium]	Acidobacteria bacterium
	3300024492-5-45-cds11|3300024492-5-45	dbj|GDX12496.1|	0	91.003	succinate--CoA ligase [ADP-forming] subunit alpha [Acidobacteria bacterium]	Acidobacteria bacterium
	3300024492-5-45-cds12|3300024492-5-45	dbj|GDX12495.1|	2.42e-55	73.913	hypothetical protein LBMAG01_03590 [Acidobacteria bacterium]	Acidobacteria bacterium
	3300024492-5-45-cds13|3300024492-5-45	dbj|GDX12494.1|	0	82.99	succinate--CoA ligase [ADP-forming] subunit beta [Acidobacteria bacterium]	Acidobacteria bacterium
	3300024492-5-45-cds14|3300024492-5-45	dbj|GDX12493.1|	5.97e-131	81.416	xanthorhodopsin [Acidobacteria bacterium]	Acidobacteria bacterium
	3300024492-5-45-cds15|3300024492-5-45	dbj|GDX12492.1|	1.66e-176	77.259	octaprenyl diphosphate synthase [Acidobacteria bacterium]	Acidobacteria bacterium
	3300024492-5-45-cds16|3300024492-5-45	dbj|GDX12491.1|	9.22e-109	95.21	YajQ family cyclic di-GMP-binding protein [Acidobacteria bacterium]	Acidobacteria bacterium
	3300024492-5-45-cds17|3300024492-5-45	dbj|GDX12490.1|	5.68e-168	78.548	threonine dehydratase [Acidobacteria bacterium]	Acidobacteria bacterium
	3300024492-5-45-cds18|3300024492-5-45	dbj|GDX12489.1|	4.72e-127	90.476	uridine kinase [Acidobacteria bacterium]	Acidobacteria bacterium
	3300024492-5-45-cds19|3300024492-5-45	dbj|GDX12488.1|	1.31e-77	76.027	hypothetical protein LBMAG01_03520 [Acidobacteria bacterium]	Acidobacteria bacterium
	3300024492-5-45-cds9|3300024492-5-45	dbj|GDX12498.1|	4.36e-167	77.586	radical SAM protein [Acidobacteria bacterium]	Acidobacteria bacterium
3300024494-6	3300024494-6-13-cds10|3300024494-6-13	dbj|GDX12498.1|	4.36e-167	77.586	radical SAM protein [Acidobacteria bacterium]	Acidobacteria bacterium
	3300024494-6-13-cds11|3300024494-6-13	dbj|GDX12497.1|	6.44e-88	93.284	acyl-CoA thioesterase [Acidobacteria bacterium]	Acidobacteria bacterium
	3300024494-6-13-cds12|3300024494-6-13	dbj|GDX12496.1|	0	91.003	succinate--CoA ligase [ADP-forming] subunit alpha [Acidobacteria bacterium]	Acidobacteria bacterium
	3300024494-6-13-cds13|3300024494-6-13	dbj|GDX12495.1|	1.97e-54	73.043	hypothetical protein LBMAG01_03590 [Acidobacteria bacterium]	Acidobacteria bacterium
	3300024494-6-13-cds14|3300024494-6-13	dbj|GDX12494.1|	0	82.732	succinate--CoA ligase [ADP-forming] subunit beta [Acidobacteria bacterium]	Acidobacteria bacterium
	3300024494-6-13-cds15|3300024494-6-13	dbj|GDX12493.1|	5.97e-131	81.416	xanthorhodopsin [Acidobacteria bacterium]	Acidobacteria bacterium
	3300024494-6-13-cds16|3300024494-6-13	dbj|GDX12492.1|	1.66e-176	77.259	octaprenyl diphosphate synthase [Acidobacteria bacterium]	Acidobacteria bacterium
	3300024494-6-13-cds17|3300024494-6-13	dbj|GDX12491.1|	9.22e-109	95.21	YajQ family cyclic di-GMP-binding protein [Acidobacteria bacterium]	Acidobacteria bacterium
	3300024494-6-13-cds18|3300024494-6-13	dbj|GDX12490.1|	5.68e-168	78.548	threonine dehydratase [Acidobacteria bacterium]	Acidobacteria bacterium
	3300024494-6-13-cds19|3300024494-6-13	dbj|GDX12489.1|	4.72e-127	90.476	uridine kinase [Acidobacteria bacterium]	Acidobacteria bacterium
	3300024494-6-13-cds20|3300024494-6-13	dbj|GDX12488.1|	1.31e-77	76.027	hypothetical protein LBMAG01_03520 [Acidobacteria bacterium]	Acidobacteria bacterium
3300024499-6	3300024499-6-86-cds10|3300024499-6-86	dbj|GDX12491.1|	9.22e-109	95.21	YajQ family cyclic di-GMP-binding protein [Acidobacteria bacterium]	Acidobacteria bacterium
	3300024499-6-86-cds11|3300024499-6-86	dbj|GDX12492.1|	1.66e-176	77.259	octaprenyl diphosphate synthase [Acidobacteria bacterium]	Acidobacteria bacterium
	3300024499-6-86-cds12|3300024499-6-86	dbj|GDX12493.1|	5.97e-131	81.416	xanthorhodopsin [Acidobacteria bacterium]	Acidobacteria bacterium
	3300024499-6-86-cds13|3300024499-6-86	dbj|GDX12494.1|	0	82.99	succinate--CoA ligase [ADP-forming] subunit beta [Acidobacteria bacterium]	Acidobacteria bacterium
	3300024499-6-86-cds14|3300024499-6-86	dbj|GDX12495.1|	1.97e-54	73.043	hypothetical protein LBMAG01_03590 [Acidobacteria bacterium]	Acidobacteria bacterium
	3300024499-6-86-cds15|3300024499-6-86	dbj|GDX12496.1|	0	91.003	succinate--CoA ligase [ADP-forming] subunit alpha [Acidobacteria bacterium]	Acidobacteria bacterium
	3300024499-6-86-cds16|3300024499-6-86	dbj|GDX12497.1|	6.44e-88	93.284	acyl-CoA thioesterase [Acidobacteria bacterium]	Acidobacteria bacterium
	3300024499-6-86-cds17|3300024499-6-86	dbj|GDX12498.1|	4.36e-167	77.586	radical SAM protein [Acidobacteria bacterium]	Acidobacteria bacterium
	3300024499-6-86-cds7|3300024499-6-86	dbj|GDX12488.1|	1.31e-77	76.027	hypothetical protein LBMAG01_03520 [Acidobacteria bacterium]	Acidobacteria bacterium
	3300024499-6-86-cds8|3300024499-6-86	dbj|GDX12489.1|	4.72e-127	90.476	uridine kinase [Acidobacteria bacterium]	Acidobacteria bacterium
	3300024499-6-86-cds9|3300024499-6-86	dbj|GDX12490.1|	5.68e-168	78.548	threonine dehydratase [Acidobacteria bacterium]	Acidobacteria bacterium
3300024501-8	3300024501-8-6-cds10|3300024501-8-6	dbj|GDX12491.1|	9.22e-109	95.21	YajQ family cyclic di-GMP-binding protein [Acidobacteria bacterium]	Acidobacteria bacterium
	3300024501-8-6-cds11|3300024501-8-6	dbj|GDX12492.1|	1.66e-176	77.259	octaprenyl diphosphate synthase [Acidobacteria bacterium]	Acidobacteria bacterium
	3300024501-8-6-cds12|3300024501-8-6	dbj|GDX12493.1|	5.97e-131	81.416	xanthorhodopsin [Acidobacteria bacterium]	Acidobacteria bacterium
	3300024501-8-6-cds13|3300024501-8-6	dbj|GDX12494.1|	0	82.732	succinate--CoA ligase [ADP-forming] subunit beta [Acidobacteria bacterium]	Acidobacteria bacterium
	3300024501-8-6-cds14|3300024501-8-6	dbj|GDX12495.1|	1.97e-54	73.043	hypothetical protein LBMAG01_03590 [Acidobacteria bacterium]	Acidobacteria bacterium
	3300024501-8-6-cds15|3300024501-8-6	dbj|GDX12496.1|	0	91.003	succinate--CoA ligase [ADP-forming] subunit alpha [Acidobacteria bacterium]	Acidobacteria bacterium
	3300024501-8-6-cds16|3300024501-8-6	dbj|GDX12497.1|	6.44e-88	93.284	acyl-CoA thioesterase [Acidobacteria bacterium]	Acidobacteria bacterium
	3300024501-8-6-cds17|3300024501-8-6	dbj|GDX12498.1|	4.36e-167	77.586	radical SAM protein [Acidobacteria bacterium]	Acidobacteria bacterium
	3300024501-8-6-cds7|3300024501-8-6	dbj|GDX12488.1|	1.31e-77	76.027	hypothetical protein LBMAG01_03520 [Acidobacteria bacterium]	Acidobacteria bacterium
	3300024501-8-6-cds8|3300024501-8-6	dbj|GDX12489.1|	4.72e-127	90.476	uridine kinase [Acidobacteria bacterium]	Acidobacteria bacterium
	3300024501-8-6-cds9|3300024501-8-6	dbj|GDX12490.1|	2.78e-167	78.218	threonine dehydratase [Acidobacteria bacterium]	Acidobacteria bacterium
3300024510-4	3300024510-4-19-cds10|3300024510-4-19	dbj|GDX12498.1|	4.36e-167	77.586	radical SAM protein [Acidobacteria bacterium]	Acidobacteria bacterium
	3300024510-4-19-cds11|3300024510-4-19	dbj|GDX12497.1|	6.44e-88	93.284	acyl-CoA thioesterase [Acidobacteria bacterium]	Acidobacteria bacterium
	3300024510-4-19-cds12|3300024510-4-19	dbj|GDX12496.1|	0	91.003	succinate--CoA ligase [ADP-forming] subunit alpha [Acidobacteria bacterium]	Acidobacteria bacterium
	3300024510-4-19-cds13|3300024510-4-19	dbj|GDX12495.1|	1.97e-54	73.043	hypothetical protein LBMAG01_03590 [Acidobacteria bacterium]	Acidobacteria bacterium
	3300024510-4-19-cds14|3300024510-4-19	dbj|GDX12494.1|	0	82.99	succinate--CoA ligase [ADP-forming] subunit beta [Acidobacteria bacterium]	Acidobacteria bacterium
	3300024510-4-19-cds15|3300024510-4-19	dbj|GDX12493.1|	5.97e-131	81.416	xanthorhodopsin [Acidobacteria bacterium]	Acidobacteria bacterium
	3300024510-4-19-cds16|3300024510-4-19	dbj|GDX12492.1|	1.66e-176	77.259	octaprenyl diphosphate synthase [Acidobacteria bacterium]	Acidobacteria bacterium
	3300024510-4-19-cds17|3300024510-4-19	dbj|GDX12491.1|	9.22e-109	95.21	YajQ family cyclic di-GMP-binding protein [Acidobacteria bacterium]	Acidobacteria bacterium
	3300024510-4-19-cds18|3300024510-4-19	dbj|GDX12490.1|	5.68e-168	78.548	threonine dehydratase [Acidobacteria bacterium]	Acidobacteria bacterium
	3300024510-4-19-cds19|3300024510-4-19	dbj|GDX12489.1|	4.72e-127	90.476	uridine kinase [Acidobacteria bacterium]	Acidobacteria bacterium
	3300024510-4-19-cds20|3300024510-4-19	dbj|GDX12488.1|	1.31e-77	76.027	hypothetical protein LBMAG01_03520 [Acidobacteria bacterium]	Acidobacteria bacterium
3300024512-4	3300024512-4-61-cds116|3300024512-4-61	dbj|GDX12488.1|	1.31e-77	76.027	hypothetical protein LBMAG01_03520 [Acidobacteria bacterium]	Acidobacteria bacterium
	3300024512-4-61-cds117|3300024512-4-61	dbj|GDX12489.1|	4.72e-127	90.476	uridine kinase [Acidobacteria bacterium]	Acidobacteria bacterium
	3300024512-4-61-cds118|3300024512-4-61	dbj|GDX12490.1|	5.68e-168	78.548	threonine dehydratase [Acidobacteria bacterium]	Acidobacteria bacterium
	3300024512-4-61-cds119|3300024512-4-61	dbj|GDX12491.1|	9.22e-109	95.21	YajQ family cyclic di-GMP-binding protein [Acidobacteria bacterium]	Acidobacteria bacterium
	3300024512-4-61-cds120|3300024512-4-61	dbj|GDX12492.1|	1.66e-176	77.259	octaprenyl diphosphate synthase [Acidobacteria bacterium]	Acidobacteria bacterium
	3300024512-4-61-cds121|3300024512-4-61	dbj|GDX12493.1|	5.97e-131	81.416	xanthorhodopsin [Acidobacteria bacterium]	Acidobacteria bacterium
	3300024512-4-61-cds122|3300024512-4-61	dbj|GDX12494.1|	0	82.99	succinate--CoA ligase [ADP-forming] subunit beta [Acidobacteria bacterium]	Acidobacteria bacterium
	3300024512-4-61-cds123|3300024512-4-61	dbj|GDX12495.1|	1.97e-54	73.043	hypothetical protein LBMAG01_03590 [Acidobacteria bacterium]	Acidobacteria bacterium
	3300024512-4-61-cds124|3300024512-4-61	dbj|GDX12496.1|	0	91.003	succinate--CoA ligase [ADP-forming] subunit alpha [Acidobacteria bacterium]	Acidobacteria bacterium
	3300024512-4-61-cds125|3300024512-4-61	dbj|GDX12497.1|	6.44e-88	93.284	acyl-CoA thioesterase [Acidobacteria bacterium]	Acidobacteria bacterium
	3300024512-4-61-cds126|3300024512-4-61	dbj|GDX12498.1|	4.36e-167	77.586	radical SAM protein [Acidobacteria bacterium]	Acidobacteria bacterium
3300027079-12	3300027079-12-47-cds10|3300027079-12-47	dbj|GDX12490.1|	5.68e-168	78.548	threonine dehydratase [Acidobacteria bacterium]	Acidobacteria bacterium
	3300027079-12-47-cds11|3300027079-12-47	dbj|GDX12491.1|	9.22e-109	95.21	YajQ family cyclic di-GMP-binding protein [Acidobacteria bacterium]	Acidobacteria bacterium
	3300027079-12-47-cds12|3300027079-12-47	dbj|GDX12492.1|	1.66e-176	77.259	octaprenyl diphosphate synthase [Acidobacteria bacterium]	Acidobacteria bacterium
	3300027079-12-47-cds13|3300027079-12-47	dbj|GDX12493.1|	5.97e-131	81.416	xanthorhodopsin [Acidobacteria bacterium]	Acidobacteria bacterium
	3300027079-12-47-cds14|3300027079-12-47	dbj|GDX12494.1|	0	82.732	succinate--CoA ligase [ADP-forming] subunit beta [Acidobacteria bacterium]	Acidobacteria bacterium
	3300027079-12-47-cds15|3300027079-12-47	dbj|GDX12495.1|	2.42e-55	73.913	hypothetical protein LBMAG01_03590 [Acidobacteria bacterium]	Acidobacteria bacterium
	3300027079-12-47-cds16|3300027079-12-47	dbj|GDX12496.1|	0	91.003	succinate--CoA ligase [ADP-forming] subunit alpha [Acidobacteria bacterium]	Acidobacteria bacterium
	3300027079-12-47-cds17|3300027079-12-47	dbj|GDX12497.1|	6.44e-88	93.284	acyl-CoA thioesterase [Acidobacteria bacterium]	Acidobacteria bacterium
	3300027079-12-47-cds18|3300027079-12-47	dbj|GDX12498.1|	4.36e-167	77.586	radical SAM protein [Acidobacteria bacterium]	Acidobacteria bacterium
	3300027079-12-47-cds8|3300027079-12-47	dbj|GDX12488.1|	1.31e-77	76.027	hypothetical protein LBMAG01_03520 [Acidobacteria bacterium]	Acidobacteria bacterium
	3300027079-12-47-cds9|3300027079-12-47	dbj|GDX12489.1|	4.72e-127	90.476	uridine kinase [Acidobacteria bacterium]	Acidobacteria bacterium
3300027157-10	3300027157-10-57-cds10|3300027157-10-57	dbj|GDX12488.1|	1.31e-77	76.027	hypothetical protein LBMAG01_03520 [Acidobacteria bacterium]	Acidobacteria bacterium
	3300027157-10-57-cds11|3300027157-10-57	dbj|GDX12489.1|	4.72e-127	90.476	uridine kinase [Acidobacteria bacterium]	Acidobacteria bacterium
	3300027157-10-57-cds12|3300027157-10-57	dbj|GDX12490.1|	5.68e-168	78.548	threonine dehydratase [Acidobacteria bacterium]	Acidobacteria bacterium
	3300027157-10-57-cds13|3300027157-10-57	dbj|GDX12491.1|	9.22e-109	95.21	YajQ family cyclic di-GMP-binding protein [Acidobacteria bacterium]	Acidobacteria bacterium
	3300027157-10-57-cds14|3300027157-10-57	dbj|GDX12492.1|	1.66e-176	77.259	octaprenyl diphosphate synthase [Acidobacteria bacterium]	Acidobacteria bacterium
	3300027157-10-57-cds15|3300027157-10-57	dbj|GDX12493.1|	5.97e-131	81.416	xanthorhodopsin [Acidobacteria bacterium]	Acidobacteria bacterium
	3300027157-10-57-cds16|3300027157-10-57	dbj|GDX12494.1|	0	82.99	succinate--CoA ligase [ADP-forming] subunit beta [Acidobacteria bacterium]	Acidobacteria bacterium
	3300027157-10-57-cds17|3300027157-10-57	dbj|GDX12495.1|	1.97e-54	73.043	hypothetical protein LBMAG01_03590 [Acidobacteria bacterium]	Acidobacteria bacterium
	3300027157-10-57-cds18|3300027157-10-57	dbj|GDX12496.1|	0	91.003	succinate--CoA ligase [ADP-forming] subunit alpha [Acidobacteria bacterium]	Acidobacteria bacterium
	3300027157-10-57-cds19|3300027157-10-57	dbj|GDX12497.1|	6.44e-88	93.284	acyl-CoA thioesterase [Acidobacteria bacterium]	Acidobacteria bacterium
	3300027157-10-57-cds20|3300027157-10-57	dbj|GDX12498.1|	4.36e-167	77.586	radical SAM protein [Acidobacteria bacterium]	Acidobacteria bacterium
3300027160-11	3300027160-11-11-cds30|3300027160-11-11	dbj|GDX12498.1|	4.36e-167	77.586	radical SAM protein [Acidobacteria bacterium]	Acidobacteria bacterium
	3300027160-11-11-cds31|3300027160-11-11	dbj|GDX12497.1|	6.44e-88	93.284	acyl-CoA thioesterase [Acidobacteria bacterium]	Acidobacteria bacterium
	3300027160-11-11-cds32|3300027160-11-11	dbj|GDX12496.1|	0	91.003	succinate--CoA ligase [ADP-forming] subunit alpha [Acidobacteria bacterium]	Acidobacteria bacterium
	3300027160-11-11-cds33|3300027160-11-11	dbj|GDX12495.1|	1.97e-54	73.043	hypothetical protein LBMAG01_03590 [Acidobacteria bacterium]	Acidobacteria bacterium
	3300027160-11-11-cds34|3300027160-11-11	dbj|GDX12494.1|	0	82.99	succinate--CoA ligase [ADP-forming] subunit beta [Acidobacteria bacterium]	Acidobacteria bacterium
	3300027160-11-11-cds35|3300027160-11-11	dbj|GDX12493.1|	5.97e-131	81.416	xanthorhodopsin [Acidobacteria bacterium]	Acidobacteria bacterium
	3300027160-11-11-cds36|3300027160-11-11	dbj|GDX12492.1|	1.66e-176	77.259	octaprenyl diphosphate synthase [Acidobacteria bacterium]	Acidobacteria bacterium
	3300027160-11-11-cds37|3300027160-11-11	dbj|GDX12491.1|	9.22e-109	95.21	YajQ family cyclic di-GMP-binding protein [Acidobacteria bacterium]	Acidobacteria bacterium
	3300027160-11-11-cds38|3300027160-11-11	dbj|GDX12490.1|	5.5e-168	78.548	threonine dehydratase [Acidobacteria bacterium]	Acidobacteria bacterium
	3300027160-11-11-cds39|3300027160-11-11	dbj|GDX12489.1|	4.72e-127	90.476	uridine kinase [Acidobacteria bacterium]	Acidobacteria bacterium
	3300027160-11-11-cds40|3300027160-11-11	dbj|GDX12488.1|	1.31e-77	76.027	hypothetical protein LBMAG01_03520 [Acidobacteria bacterium]	Acidobacteria bacterium
3300027162-11	3300027162-11-47-cds10|3300027162-11-47	dbj|GDX12491.1|	9.22e-109	95.21	YajQ family cyclic di-GMP-binding protein [Acidobacteria bacterium]	Acidobacteria bacterium
	3300027162-11-47-cds11|3300027162-11-47	dbj|GDX12492.1|	1.66e-176	77.259	octaprenyl diphosphate synthase [Acidobacteria bacterium]	Acidobacteria bacterium
	3300027162-11-47-cds12|3300027162-11-47	dbj|GDX12493.1|	5.97e-131	81.416	xanthorhodopsin [Acidobacteria bacterium]	Acidobacteria bacterium
	3300027162-11-47-cds13|3300027162-11-47	dbj|GDX12494.1|	0	82.99	succinate--CoA ligase [ADP-forming] subunit beta [Acidobacteria bacterium]	Acidobacteria bacterium
	3300027162-11-47-cds14|3300027162-11-47	dbj|GDX12495.1|	1.97e-54	73.043	hypothetical protein LBMAG01_03590 [Acidobacteria bacterium]	Acidobacteria bacterium
	3300027162-11-47-cds15|3300027162-11-47	dbj|GDX12496.1|	0	91.003	succinate--CoA ligase [ADP-forming] subunit alpha [Acidobacteria bacterium]	Acidobacteria bacterium
	3300027162-11-47-cds16|3300027162-11-47	dbj|GDX12497.1|	6.44e-88	93.284	acyl-CoA thioesterase [Acidobacteria bacterium]	Acidobacteria bacterium
	3300027162-11-47-cds17|3300027162-11-47	dbj|GDX12498.1|	4.36e-167	77.586	radical SAM protein [Acidobacteria bacterium]	Acidobacteria bacterium
	3300027162-11-47-cds7|3300027162-11-47	dbj|GDX12488.1|	1.31e-77	76.027	hypothetical protein LBMAG01_03520 [Acidobacteria bacterium]	Acidobacteria bacterium
	3300027162-11-47-cds8|3300027162-11-47	dbj|GDX12489.1|	4.72e-127	90.476	uridine kinase [Acidobacteria bacterium]	Acidobacteria bacterium
	3300027162-11-47-cds9|3300027162-11-47	dbj|GDX12490.1|	5.68e-168	78.548	threonine dehydratase [Acidobacteria bacterium]	Acidobacteria bacterium
3300027205-5	3300027205-5-11-cds10|3300027205-5-11	dbj|GDX12490.1|	1.04e-48	100	threonine dehydratase [Acidobacteria bacterium]	Acidobacteria bacterium
	3300027205-5-11-cds2|3300027205-5-11	dbj|GDX12498.1|	0	97.241	radical SAM protein [Acidobacteria bacterium]	Acidobacteria bacterium
	3300027205-5-11-cds3|3300027205-5-11	dbj|GDX12497.1|	1.33e-95	100	acyl-CoA thioesterase [Acidobacteria bacterium]	Acidobacteria bacterium
	3300027205-5-11-cds4|3300027205-5-11	dbj|GDX12496.1|	0	98.616	succinate--CoA ligase [ADP-forming] subunit alpha [Acidobacteria bacterium]	Acidobacteria bacterium
	3300027205-5-11-cds5|3300027205-5-11	dbj|GDX12495.1|	5.49e-75	98.261	hypothetical protein LBMAG01_03590 [Acidobacteria bacterium]	Acidobacteria bacterium
	3300027205-5-11-cds6|3300027205-5-11	dbj|GDX12494.1|	0	96.658	succinate--CoA ligase [ADP-forming] subunit beta [Acidobacteria bacterium]	Acidobacteria bacterium
	3300027205-5-11-cds7|3300027205-5-11	dbj|GDX12493.1|	7.66e-155	95.197	xanthorhodopsin [Acidobacteria bacterium]	Acidobacteria bacterium
	3300027205-5-11-cds8|3300027205-5-11	dbj|GDX12492.1|	0	91.589	octaprenyl diphosphate synthase [Acidobacteria bacterium]	Acidobacteria bacterium
	3300027205-5-11-cds9|3300027205-5-11	dbj|GDX12491.1|	3.98e-112	100	YajQ family cyclic di-GMP-binding protein [Acidobacteria bacterium]	Acidobacteria bacterium
	3300027205-5-12-cds1|3300027205-5-12	dbj|GDX12505.1|	1.14e-170	99.142	cyclic dehypoxanthine futalosine synthase [Acidobacteria bacterium]	Acidobacteria bacterium
	3300027205-5-12-cds2|3300027205-5-12	dbj|GDX12506.1|	0	97.659	5'-nucleotidase [Acidobacteria bacterium]	Acidobacteria bacterium
3300027211-6	3300027211-6-6-cds10|3300027211-6-6	dbj|GDX12492.1|	0	91.9	octaprenyl diphosphate synthase [Acidobacteria bacterium]	Acidobacteria bacterium
	3300027211-6-6-cds11|3300027211-6-6	dbj|GDX12493.1|	2.03e-155	95.633	xanthorhodopsin [Acidobacteria bacterium]	Acidobacteria bacterium
	3300027211-6-6-cds12|3300027211-6-6	dbj|GDX12494.1|	0	96.658	succinate--CoA ligase [ADP-forming] subunit beta [Acidobacteria bacterium]	Acidobacteria bacterium
	3300027211-6-6-cds13|3300027211-6-6	dbj|GDX12495.1|	5.49e-75	98.261	hypothetical protein LBMAG01_03590 [Acidobacteria bacterium]	Acidobacteria bacterium
	3300027211-6-6-cds14|3300027211-6-6	dbj|GDX12496.1|	0	98.27	succinate--CoA ligase [ADP-forming] subunit alpha [Acidobacteria bacterium]	Acidobacteria bacterium
	3300027211-6-6-cds15|3300027211-6-6	dbj|GDX12497.1|	1.33e-95	100	acyl-CoA thioesterase [Acidobacteria bacterium]	Acidobacteria bacterium
	3300027211-6-6-cds16|3300027211-6-6	dbj|GDX12498.1|	0	97.241	radical SAM protein [Acidobacteria bacterium]	Acidobacteria bacterium
	3300027211-6-6-cds6|3300027211-6-6	dbj|GDX12488.1|	9.63e-95	91.837	hypothetical protein LBMAG01_03520 [Acidobacteria bacterium]	Acidobacteria bacterium
	3300027211-6-6-cds7|3300027211-6-6	dbj|GDX12489.1|	3.2e-151	99.524	uridine kinase [Acidobacteria bacterium]	Acidobacteria bacterium
	3300027211-6-6-cds8|3300027211-6-6	dbj|GDX12490.1|	0	97.03	threonine dehydratase [Acidobacteria bacterium]	Acidobacteria bacterium
	3300027211-6-6-cds9|3300027211-6-6	dbj|GDX12491.1|	3.98e-112	100	YajQ family cyclic di-GMP-binding protein [Acidobacteria bacterium]	Acidobacteria bacterium
3300027214-9	3300027214-9-28-cds100|3300027214-9-28	dbj|GDX12494.1|	0	96.658	succinate--CoA ligase [ADP-forming] subunit beta [Acidobacteria bacterium]	Acidobacteria bacterium
	3300027214-9-28-cds101|3300027214-9-28	dbj|GDX12495.1|	5.49e-75	98.261	hypothetical protein LBMAG01_03590 [Acidobacteria bacterium]	Acidobacteria bacterium
	3300027214-9-28-cds102|3300027214-9-28	dbj|GDX12496.1|	0	98.616	succinate--CoA ligase [ADP-forming] subunit alpha [Acidobacteria bacterium]	Acidobacteria bacterium
	3300027214-9-28-cds103|3300027214-9-28	dbj|GDX12497.1|	1.33e-95	100	acyl-CoA thioesterase [Acidobacteria bacterium]	Acidobacteria bacterium
	3300027214-9-28-cds104|3300027214-9-28	dbj|GDX12498.1|	0	97.241	radical SAM protein [Acidobacteria bacterium]	Acidobacteria bacterium
	3300027214-9-28-cds94|3300027214-9-28	dbj|GDX12488.1|	9.63e-95	91.837	hypothetical protein LBMAG01_03520 [Acidobacteria bacterium]	Acidobacteria bacterium
	3300027214-9-28-cds95|3300027214-9-28	dbj|GDX12489.1|	3.2e-151	99.524	uridine kinase [Acidobacteria bacterium]	Acidobacteria bacterium
	3300027214-9-28-cds96|3300027214-9-28	dbj|GDX12490.1|	0	97.36	threonine dehydratase [Acidobacteria bacterium]	Acidobacteria bacterium
	3300027214-9-28-cds97|3300027214-9-28	dbj|GDX12491.1|	3.98e-112	100	YajQ family cyclic di-GMP-binding protein [Acidobacteria bacterium]	Acidobacteria bacterium
	3300027214-9-28-cds98|3300027214-9-28	dbj|GDX12492.1|	0	91.9	octaprenyl diphosphate synthase [Acidobacteria bacterium]	Acidobacteria bacterium
	3300027214-9-28-cds99|3300027214-9-28	dbj|GDX12493.1|	2.03e-155	95.633	xanthorhodopsin [Acidobacteria bacterium]	Acidobacteria bacterium
3300027224-8	3300027224-8-1-cds10|3300027224-8-1	dbj|GDX12492.1|	3.24e-86	89.404	octaprenyl diphosphate synthase [Acidobacteria bacterium]	Acidobacteria bacterium
	3300027224-8-1-cds4|3300027224-8-1	dbj|GDX12498.1|	0	97.241	radical SAM protein [Acidobacteria bacterium]	Acidobacteria bacterium
	3300027224-8-1-cds5|3300027224-8-1	dbj|GDX12497.1|	1.33e-95	100	acyl-CoA thioesterase [Acidobacteria bacterium]	Acidobacteria bacterium
	3300027224-8-1-cds6|3300027224-8-1	dbj|GDX12496.1|	0	98.616	succinate--CoA ligase [ADP-forming] subunit alpha [Acidobacteria bacterium]	Acidobacteria bacterium
	3300027224-8-1-cds7|3300027224-8-1	dbj|GDX12495.1|	5.49e-75	98.261	hypothetical protein LBMAG01_03590 [Acidobacteria bacterium]	Acidobacteria bacterium
	3300027224-8-1-cds8|3300027224-8-1	dbj|GDX12494.1|	0	96.658	succinate--CoA ligase [ADP-forming] subunit beta [Acidobacteria bacterium]	Acidobacteria bacterium
	3300027224-8-1-cds9|3300027224-8-1	dbj|GDX12493.1|	2.03e-155	95.633	xanthorhodopsin [Acidobacteria bacterium]	Acidobacteria bacterium
	3300027224-8-2-cds1|3300027224-8-2	dbj|GDX13125.1|	0	96.088	hypothetical protein LBMAG01_09890 [Acidobacteria bacterium]	Acidobacteria bacterium
	3300027224-8-2-cds2|3300027224-8-2	dbj|GDX13126.1|	0	97.587	alanine racemase [Acidobacteria bacterium]	Acidobacteria bacterium
	3300027224-8-2-cds3|3300027224-8-2	dbj|GDX13127.1|	0	98.758	thioredoxin reductase [Acidobacteria bacterium]	Acidobacteria bacterium
	3300027224-8-2-cds4|3300027224-8-2	dbj|GDX13128.1|	0	98.099	3-deoxy-manno-octulosonate cytidylyltransferase [Acidobacteria bacterium]	Acidobacteria bacterium
3300027339-14	3300027339-14-6-cds10|3300027339-14-6	dbj|GDX12493.1|	5.97e-131	81.416	xanthorhodopsin [Acidobacteria bacterium]	Acidobacteria bacterium
	3300027339-14-6-cds11|3300027339-14-6	dbj|GDX12494.1|	0	82.99	succinate--CoA ligase [ADP-forming] subunit beta [Acidobacteria bacterium]	Acidobacteria bacterium
	3300027339-14-6-cds12|3300027339-14-6	dbj|GDX12495.1|	1.97e-54	73.043	hypothetical protein LBMAG01_03590 [Acidobacteria bacterium]	Acidobacteria bacterium
	3300027339-14-6-cds13|3300027339-14-6	dbj|GDX12496.1|	0	91.003	succinate--CoA ligase [ADP-forming] subunit alpha [Acidobacteria bacterium]	Acidobacteria bacterium
	3300027339-14-6-cds14|3300027339-14-6	dbj|GDX12497.1|	6.44e-88	93.284	acyl-CoA thioesterase [Acidobacteria bacterium]	Acidobacteria bacterium
	3300027339-14-6-cds15|3300027339-14-6	dbj|GDX12498.1|	4.36e-167	77.586	radical SAM protein [Acidobacteria bacterium]	Acidobacteria bacterium
	3300027339-14-6-cds5|3300027339-14-6	dbj|GDX12488.1|	1.31e-77	76.027	hypothetical protein LBMAG01_03520 [Acidobacteria bacterium]	Acidobacteria bacterium
	3300027339-14-6-cds6|3300027339-14-6	dbj|GDX12489.1|	4.72e-127	90.476	uridine kinase [Acidobacteria bacterium]	Acidobacteria bacterium
	3300027339-14-6-cds7|3300027339-14-6	dbj|GDX12490.1|	5.68e-168	78.548	threonine dehydratase [Acidobacteria bacterium]	Acidobacteria bacterium
	3300027339-14-6-cds8|3300027339-14-6	dbj|GDX12491.1|	9.22e-109	95.21	YajQ family cyclic di-GMP-binding protein [Acidobacteria bacterium]	Acidobacteria bacterium
	3300027339-14-6-cds9|3300027339-14-6	dbj|GDX12492.1|	1.66e-176	77.259	octaprenyl diphosphate synthase [Acidobacteria bacterium]	Acidobacteria bacterium
3300027627-27	3300027627-27-20-cds13|3300027627-27-20	dbj|GDX12488.1|	3.55e-94	91.156	hypothetical protein LBMAG01_03520 [Acidobacteria bacterium]	Acidobacteria bacterium
	3300027627-27-20-cds14|3300027627-27-20	dbj|GDX12489.1|	2.25e-151	99.524	uridine kinase [Acidobacteria bacterium]	Acidobacteria bacterium
	3300027627-27-20-cds15|3300027627-27-20	dbj|GDX12490.1|	0	97.03	threonine dehydratase [Acidobacteria bacterium]	Acidobacteria bacterium
	3300027627-27-20-cds16|3300027627-27-20	dbj|GDX12491.1|	3.98e-112	100	YajQ family cyclic di-GMP-binding protein [Acidobacteria bacterium]	Acidobacteria bacterium
	3300027627-27-20-cds17|3300027627-27-20	dbj|GDX12492.1|	0	92.212	octaprenyl diphosphate synthase [Acidobacteria bacterium]	Acidobacteria bacterium
	3300027627-27-20-cds18|3300027627-27-20	dbj|GDX12493.1|	2.03e-155	95.633	xanthorhodopsin [Acidobacteria bacterium]	Acidobacteria bacterium
	3300027627-27-20-cds19|3300027627-27-20	dbj|GDX12494.1|	0	96.915	succinate--CoA ligase [ADP-forming] subunit beta [Acidobacteria bacterium]	Acidobacteria bacterium
	3300027627-27-20-cds20|3300027627-27-20	dbj|GDX12495.1|	5.49e-75	98.261	hypothetical protein LBMAG01_03590 [Acidobacteria bacterium]	Acidobacteria bacterium
	3300027627-27-20-cds21|3300027627-27-20	dbj|GDX12496.1|	0	97.924	succinate--CoA ligase [ADP-forming] subunit alpha [Acidobacteria bacterium]	Acidobacteria bacterium
	3300027627-27-20-cds22|3300027627-27-20	dbj|GDX12497.1|	1.33e-95	100	acyl-CoA thioesterase [Acidobacteria bacterium]	Acidobacteria bacterium
	3300027627-27-20-cds23|3300027627-27-20	dbj|GDX12498.1|	0	97.586	radical SAM protein [Acidobacteria bacterium]	Acidobacteria bacterium
3300028067-4	3300028067-4-47-cds2|3300028067-4-47	tpg|HCG37167.1|	0	99.859	S9 family peptidase [Acidobacteria bacterium]	Acidobacteria bacterium
	3300028067-4-47-cds3|3300028067-4-47	tpg|HCG37166.1|	0	99.506	phosphate starvation-inducible protein PhoH [Acidobacteria bacterium]	Acidobacteria bacterium
	3300028067-4-48-cds1|3300028067-4-48	dbj|GDX12490.1|	1.85e-65	82.258	threonine dehydratase [Acidobacteria bacterium]	Acidobacteria bacterium
	3300028067-4-48-cds2|3300028067-4-48	dbj|GDX12491.1|	9.22e-109	95.21	YajQ family cyclic di-GMP-binding protein [Acidobacteria bacterium]	Acidobacteria bacterium
	3300028067-4-48-cds3|3300028067-4-48	dbj|GDX12492.1|	1.66e-176	77.259	octaprenyl diphosphate synthase [Acidobacteria bacterium]	Acidobacteria bacterium
	3300028067-4-48-cds4|3300028067-4-48	dbj|GDX12493.1|	5.97e-131	81.416	xanthorhodopsin [Acidobacteria bacterium]	Acidobacteria bacterium
	3300028067-4-48-cds5|3300028067-4-48	dbj|GDX12494.1|	0	82.732	succinate--CoA ligase [ADP-forming] subunit beta [Acidobacteria bacterium]	Acidobacteria bacterium
	3300028067-4-48-cds6|3300028067-4-48	dbj|GDX12495.1|	1.97e-54	73.043	hypothetical protein LBMAG01_03590 [Acidobacteria bacterium]	Acidobacteria bacterium
	3300028067-4-48-cds7|3300028067-4-48	dbj|GDX12496.1|	0	91.003	succinate--CoA ligase [ADP-forming] subunit alpha [Acidobacteria bacterium]	Acidobacteria bacterium
	3300028067-4-48-cds8|3300028067-4-48	dbj|GDX12497.1|	6.44e-88	93.284	acyl-CoA thioesterase [Acidobacteria bacterium]	Acidobacteria bacterium
	3300028067-4-48-cds9|3300028067-4-48	dbj|GDX12498.1|	4.36e-167	77.586	radical SAM protein [Acidobacteria bacterium]	Acidobacteria bacterium
3300028071-10	3300028071-10-11-cds30|3300028071-10-11	dbj|GDX13167.1|	6.28e-163	82.772	phosphate import ATP-binding protein PstB [Acidobacteria bacterium]	Acidobacteria bacterium
	3300028071-10-11-cds31|3300028071-10-11	dbj|GDX13168.1|	0	78.261	phosphate transport system permease protein PstA [Acidobacteria bacterium]	Acidobacteria bacterium
	3300028071-10-11-cds32|3300028071-10-11	dbj|GDX13169.1|	0	76.341	ABC high affinityphosphate uptake system permease PstC [Acidobacteria bacterium]	Acidobacteria bacterium
	3300028071-10-11-cds33|3300028071-10-11	gb|MBI3132087.1|	1.62e-148	65	phosphate ABC transporter substrate-binding protein [Acidobacteria bacterium]	Acidobacteria bacterium
	3300028071-10-12-cds1|3300028071-10-12	dbj|GDX12492.1|	1.3	60	octaprenyl diphosphate synthase [Acidobacteria bacterium]	Acidobacteria bacterium
	3300028071-10-12-cds2|3300028071-10-12	dbj|GDX12493.1|	5.97e-131	81.416	xanthorhodopsin [Acidobacteria bacterium]	Acidobacteria bacterium
	3300028071-10-12-cds3|3300028071-10-12	dbj|GDX12494.1|	0	82.99	succinate--CoA ligase [ADP-forming] subunit beta [Acidobacteria bacterium]	Acidobacteria bacterium
	3300028071-10-12-cds4|3300028071-10-12	dbj|GDX12495.1|	1.97e-54	73.043	hypothetical protein LBMAG01_03590 [Acidobacteria bacterium]	Acidobacteria bacterium
	3300028071-10-12-cds5|3300028071-10-12	dbj|GDX12496.1|	0	91.003	succinate--CoA ligase [ADP-forming] subunit alpha [Acidobacteria bacterium]	Acidobacteria bacterium
	3300028071-10-12-cds6|3300028071-10-12	dbj|GDX12497.1|	6.44e-88	93.284	acyl-CoA thioesterase [Acidobacteria bacterium]	Acidobacteria bacterium
	3300028071-10-12-cds7|3300028071-10-12	dbj|GDX12498.1|	4.36e-167	77.586	radical SAM protein [Acidobacteria bacterium]	Acidobacteria bacterium
3300028083-5	3300028083-5-32-cds10|3300028083-5-32	dbj|GDX12488.1|	1.31e-77	76.027	hypothetical protein LBMAG01_03520 [Acidobacteria bacterium]	Acidobacteria bacterium
	3300028083-5-32-cds11|3300028083-5-32	dbj|GDX12489.1|	4.72e-127	90.476	uridine kinase [Acidobacteria bacterium]	Acidobacteria bacterium
	3300028083-5-32-cds12|3300028083-5-32	dbj|GDX12490.1|	5.68e-168	78.548	threonine dehydratase [Acidobacteria bacterium]	Acidobacteria bacterium
	3300028083-5-32-cds13|3300028083-5-32	dbj|GDX12491.1|	9.22e-109	95.21	YajQ family cyclic di-GMP-binding protein [Acidobacteria bacterium]	Acidobacteria bacterium
	3300028083-5-32-cds14|3300028083-5-32	dbj|GDX12492.1|	1.66e-176	77.259	octaprenyl diphosphate synthase [Acidobacteria bacterium]	Acidobacteria bacterium
	3300028083-5-32-cds15|3300028083-5-32	dbj|GDX12493.1|	5.97e-131	81.416	xanthorhodopsin [Acidobacteria bacterium]	Acidobacteria bacterium
	3300028083-5-32-cds16|3300028083-5-32	dbj|GDX12494.1|	0	82.99	succinate--CoA ligase [ADP-forming] subunit beta [Acidobacteria bacterium]	Acidobacteria bacterium
	3300028083-5-32-cds17|3300028083-5-32	dbj|GDX12495.1|	1.97e-54	73.043	hypothetical protein LBMAG01_03590 [Acidobacteria bacterium]	Acidobacteria bacterium
	3300028083-5-32-cds18|3300028083-5-32	dbj|GDX12496.1|	0	91.003	succinate--CoA ligase [ADP-forming] subunit alpha [Acidobacteria bacterium]	Acidobacteria bacterium
	3300028083-5-32-cds19|3300028083-5-32	dbj|GDX12497.1|	6.44e-88	93.284	acyl-CoA thioesterase [Acidobacteria bacterium]	Acidobacteria bacterium
	3300028083-5-32-cds20|3300028083-5-32	dbj|GDX12498.1|	4.36e-167	77.586	radical SAM protein [Acidobacteria bacterium]	Acidobacteria bacterium
3300028086-8	3300028086-8-25-cds10|3300028086-8-25	dbj|GDX12490.1|	5.68e-168	78.548	threonine dehydratase [Acidobacteria bacterium]	Acidobacteria bacterium
	3300028086-8-25-cds11|3300028086-8-25	dbj|GDX12491.1|	9.22e-109	95.21	YajQ family cyclic di-GMP-binding protein [Acidobacteria bacterium]	Acidobacteria bacterium
	3300028086-8-25-cds12|3300028086-8-25	dbj|GDX12492.1|	1.66e-176	77.259	octaprenyl diphosphate synthase [Acidobacteria bacterium]	Acidobacteria bacterium
	3300028086-8-25-cds13|3300028086-8-25	dbj|GDX12493.1|	5.97e-131	81.416	xanthorhodopsin [Acidobacteria bacterium]	Acidobacteria bacterium
	3300028086-8-25-cds14|3300028086-8-25	dbj|GDX12494.1|	0	82.99	succinate--CoA ligase [ADP-forming] subunit beta [Acidobacteria bacterium]	Acidobacteria bacterium
	3300028086-8-25-cds15|3300028086-8-25	dbj|GDX12495.1|	1.97e-54	73.043	hypothetical protein LBMAG01_03590 [Acidobacteria bacterium]	Acidobacteria bacterium
	3300028086-8-25-cds16|3300028086-8-25	dbj|GDX12496.1|	0	91.003	succinate--CoA ligase [ADP-forming] subunit alpha [Acidobacteria bacterium]	Acidobacteria bacterium
	3300028086-8-25-cds17|3300028086-8-25	dbj|GDX12497.1|	6.44e-88	93.284	acyl-CoA thioesterase [Acidobacteria bacterium]	Acidobacteria bacterium
	3300028086-8-25-cds18|3300028086-8-25	dbj|GDX12498.1|	4.36e-167	77.586	radical SAM protein [Acidobacteria bacterium]	Acidobacteria bacterium
	3300028086-8-25-cds8|3300028086-8-25	dbj|GDX12488.1|	7.08e-39	71.765	hypothetical protein LBMAG01_03520 [Acidobacteria bacterium]	Acidobacteria bacterium
	3300028086-8-25-cds9|3300028086-8-25	dbj|GDX12489.1|	4.72e-127	90.476	uridine kinase [Acidobacteria bacterium]	Acidobacteria bacterium
3300028258-10	3300028258-10-72-cds21|3300028258-10-72	tpg|HCG36999.1|	4.78e-39	100	50S ribosomal protein L30 [Acidobacteria bacterium]	Acidobacteria bacterium
	3300028258-10-72-cds22|3300028258-10-72	tpg|HCG36998.1|	1.84e-101	100	50S ribosomal protein L15 [Acidobacteria bacterium]	Acidobacteria bacterium
	3300028258-10-73-cds1|3300028258-10-73	dbj|GDX12490.1|	4.81e-45	85.714	threonine dehydratase [Acidobacteria bacterium]	Acidobacteria bacterium
	3300028258-10-73-cds2|3300028258-10-73	dbj|GDX12491.1|	9.22e-109	95.21	YajQ family cyclic di-GMP-binding protein [Acidobacteria bacterium]	Acidobacteria bacterium
	3300028258-10-73-cds3|3300028258-10-73	dbj|GDX12492.1|	1.66e-176	77.259	octaprenyl diphosphate synthase [Acidobacteria bacterium]	Acidobacteria bacterium
	3300028258-10-73-cds4|3300028258-10-73	dbj|GDX12493.1|	5.97e-131	81.416	xanthorhodopsin [Acidobacteria bacterium]	Acidobacteria bacterium
	3300028258-10-73-cds5|3300028258-10-73	dbj|GDX12494.1|	0	82.99	succinate--CoA ligase [ADP-forming] subunit beta [Acidobacteria bacterium]	Acidobacteria bacterium
	3300028258-10-73-cds6|3300028258-10-73	dbj|GDX12495.1|	1.97e-54	73.043	hypothetical protein LBMAG01_03590 [Acidobacteria bacterium]	Acidobacteria bacterium
	3300028258-10-73-cds7|3300028258-10-73	dbj|GDX12496.1|	0	91.003	succinate--CoA ligase [ADP-forming] subunit alpha [Acidobacteria bacterium]	Acidobacteria bacterium
	3300028258-10-73-cds8|3300028258-10-73	dbj|GDX12497.1|	6.44e-88	93.284	acyl-CoA thioesterase [Acidobacteria bacterium]	Acidobacteria bacterium
	3300028258-10-73-cds9|3300028258-10-73	dbj|GDX12498.1|	4.36e-167	77.586	radical SAM protein [Acidobacteria bacterium]	Acidobacteria bacterium
3300028265-4	3300028265-4-10-cds10|3300028265-4-10	dbj|GDX12492.1|	1.66e-176	77.259	octaprenyl diphosphate synthase [Acidobacteria bacterium]	Acidobacteria bacterium
	3300028265-4-10-cds11|3300028265-4-10	dbj|GDX12491.1|	9.22e-109	95.21	YajQ family cyclic di-GMP-binding protein [Acidobacteria bacterium]	Acidobacteria bacterium
	3300028265-4-10-cds12|3300028265-4-10	dbj|GDX12490.1|	2.78e-167	78.218	threonine dehydratase [Acidobacteria bacterium]	Acidobacteria bacterium
	3300028265-4-10-cds13|3300028265-4-10	dbj|GDX12489.1|	4.72e-127	90.476	uridine kinase [Acidobacteria bacterium]	Acidobacteria bacterium
	3300028265-4-10-cds14|3300028265-4-10	dbj|GDX12488.1|	1.31e-77	76.027	hypothetical protein LBMAG01_03520 [Acidobacteria bacterium]	Acidobacteria bacterium
	3300028265-4-10-cds4|3300028265-4-10	dbj|GDX12498.1|	4.36e-167	77.586	radical SAM protein [Acidobacteria bacterium]	Acidobacteria bacterium
	3300028265-4-10-cds5|3300028265-4-10	dbj|GDX12497.1|	6.44e-88	93.284	acyl-CoA thioesterase [Acidobacteria bacterium]	Acidobacteria bacterium
	3300028265-4-10-cds6|3300028265-4-10	dbj|GDX12496.1|	0	91.003	succinate--CoA ligase [ADP-forming] subunit alpha [Acidobacteria bacterium]	Acidobacteria bacterium
	3300028265-4-10-cds7|3300028265-4-10	dbj|GDX12495.1|	1.97e-54	73.043	hypothetical protein LBMAG01_03590 [Acidobacteria bacterium]	Acidobacteria bacterium
	3300028265-4-10-cds8|3300028265-4-10	dbj|GDX12494.1|	0	82.99	succinate--CoA ligase [ADP-forming] subunit beta [Acidobacteria bacterium]	Acidobacteria bacterium
	3300028265-4-10-cds9|3300028265-4-10	dbj|GDX12493.1|	5.97e-131	81.416	xanthorhodopsin [Acidobacteria bacterium]	Acidobacteria bacterium
3300028269-6	3300028269-6-52-cds10|3300028269-6-52	dbj|GDX12492.1|	1.66e-176	77.259	octaprenyl diphosphate synthase [Acidobacteria bacterium]	Acidobacteria bacterium
	3300028269-6-52-cds11|3300028269-6-52	dbj|GDX12493.1|	5.97e-131	81.416	xanthorhodopsin [Acidobacteria bacterium]	Acidobacteria bacterium
	3300028269-6-52-cds12|3300028269-6-52	dbj|GDX12494.1|	0	82.99	succinate--CoA ligase [ADP-forming] subunit beta [Acidobacteria bacterium]	Acidobacteria bacterium
	3300028269-6-52-cds13|3300028269-6-52	dbj|GDX12495.1|	1.97e-54	73.043	hypothetical protein LBMAG01_03590 [Acidobacteria bacterium]	Acidobacteria bacterium
	3300028269-6-52-cds14|3300028269-6-52	dbj|GDX12496.1|	0	91.003	succinate--CoA ligase [ADP-forming] subunit alpha [Acidobacteria bacterium]	Acidobacteria bacterium
	3300028269-6-52-cds15|3300028269-6-52	dbj|GDX12497.1|	6.44e-88	93.284	acyl-CoA thioesterase [Acidobacteria bacterium]	Acidobacteria bacterium
	3300028269-6-52-cds16|3300028269-6-52	dbj|GDX12498.1|	4.36e-167	77.586	radical SAM protein [Acidobacteria bacterium]	Acidobacteria bacterium
	3300028269-6-52-cds6|3300028269-6-52	dbj|GDX12488.1|	1.31e-77	76.027	hypothetical protein LBMAG01_03520 [Acidobacteria bacterium]	Acidobacteria bacterium
	3300028269-6-52-cds7|3300028269-6-52	dbj|GDX12489.1|	4.72e-127	90.476	uridine kinase [Acidobacteria bacterium]	Acidobacteria bacterium
	3300028269-6-52-cds8|3300028269-6-52	dbj|GDX12490.1|	5.68e-168	78.548	threonine dehydratase [Acidobacteria bacterium]	Acidobacteria bacterium
	3300028269-6-52-cds9|3300028269-6-52	dbj|GDX12491.1|	9.22e-109	95.21	YajQ family cyclic di-GMP-binding protein [Acidobacteria bacterium]	Acidobacteria bacterium
AH-24oct19-286	AH-24oct19-C4-cds40|AH-24oct19-C4	dbj|GDX12488.1|	4.97e-99	95.238	hypothetical protein LBMAG01_03520 [Acidobacteria bacterium]	Acidobacteria bacterium
	AH-24oct19-C4-cds41|AH-24oct19-C4	dbj|GDX12489.1|	2.97e-151	99.524	uridine kinase [Acidobacteria bacterium]	Acidobacteria bacterium
	AH-24oct19-C4-cds42|AH-24oct19-C4	dbj|GDX12490.1|	0	97.69	threonine dehydratase [Acidobacteria bacterium]	Acidobacteria bacterium
	AH-24oct19-C4-cds43|AH-24oct19-C4	dbj|GDX12491.1|	3.98e-112	100	YajQ family cyclic di-GMP-binding protein [Acidobacteria bacterium]	Acidobacteria bacterium
	AH-24oct19-C4-cds44|AH-24oct19-C4	dbj|GDX12492.1|	0	96.386	octaprenyl diphosphate synthase [Acidobacteria bacterium]	Acidobacteria bacterium
	AH-24oct19-C4-cds45|AH-24oct19-C4	dbj|GDX12493.1|	4.22e-159	98.253	xanthorhodopsin [Acidobacteria bacterium]	Acidobacteria bacterium
	AH-24oct19-C4-cds46|AH-24oct19-C4	dbj|GDX12494.1|	0	97.429	succinate--CoA ligase [ADP-forming] subunit beta [Acidobacteria bacterium]	Acidobacteria bacterium
	AH-24oct19-C4-cds47|AH-24oct19-C4	dbj|GDX12495.1|	1.47e-74	97.391	hypothetical protein LBMAG01_03590 [Acidobacteria bacterium]	Acidobacteria bacterium
	AH-24oct19-C4-cds48|AH-24oct19-C4	dbj|GDX12496.1|	0	99.308	succinate--CoA ligase [ADP-forming] subunit alpha [Acidobacteria bacterium]	Acidobacteria bacterium
	AH-24oct19-C4-cds49|AH-24oct19-C4	dbj|GDX12497.1|	1.33e-95	100	acyl-CoA thioesterase [Acidobacteria bacterium]	Acidobacteria bacterium
	AH-24oct19-C4-cds50|AH-24oct19-C4	dbj|GDX12498.1|	0	98.621	radical SAM protein [Acidobacteria bacterium]	Acidobacteria bacterium
LBMAG	BJFQ01000005-cds12|BJFQ01000005	dbj|GDX12488.1|	2.64e-103	99.32	hypothetical protein LBMAG01_03520 [Acidobacteria bacterium]	Acidobacteria bacterium
	BJFQ01000005-cds13|BJFQ01000005	dbj|GDX12489.1|	7.69e-152	100	uridine kinase [Acidobacteria bacterium]	Acidobacteria bacterium
	BJFQ01000005-cds14|BJFQ01000005	dbj|GDX12490.1|	0	100	threonine dehydratase [Acidobacteria bacterium]	Acidobacteria bacterium
	BJFQ01000005-cds15|BJFQ01000005	dbj|GDX12491.1|	3.98e-112	100	YajQ family cyclic di-GMP-binding protein [Acidobacteria bacterium]	Acidobacteria bacterium
	BJFQ01000005-cds16|BJFQ01000005	dbj|GDX12492.1|	0	100	octaprenyl diphosphate synthase [Acidobacteria bacterium]	Acidobacteria bacterium
	BJFQ01000005-cds17|BJFQ01000005	dbj|GDX12493.1|	9.77e-162	100	xanthorhodopsin [Acidobacteria bacterium]	Acidobacteria bacterium
	BJFQ01000005-cds18|BJFQ01000005	dbj|GDX12494.1|	0	100	succinate--CoA ligase [ADP-forming] subunit beta [Acidobacteria bacterium]	Acidobacteria bacterium
	BJFQ01000005-cds19|BJFQ01000005	dbj|GDX12495.1|	8.75e-77	100	hypothetical protein LBMAG01_03590 [Acidobacteria bacterium]	Acidobacteria bacterium
	BJFQ01000005-cds20|BJFQ01000005	dbj|GDX12496.1|	0	100	succinate--CoA ligase [ADP-forming] subunit alpha [Acidobacteria bacterium]	Acidobacteria bacterium
	BJFQ01000005-cds21|BJFQ01000005	dbj|GDX12497.1|	1.33e-95	100	acyl-CoA thioesterase [Acidobacteria bacterium]	Acidobacteria bacterium
	BJFQ01000005-cds22|BJFQ01000005	dbj|GDX12498.1|	0	100	radical SAM protein [Acidobacteria bacterium]	Acidobacteria bacterium
Erken-D4-bin-1176	Erken-D4-bin-1176-C1-cds41|Erken-D4-bin-1176-C1	dbj|GDX12498.1|	0	98.276	radical SAM protein [Acidobacteria bacterium]	Acidobacteria bacterium
	Erken-D4-bin-1176-C1-cds42|Erken-D4-bin-1176-C1	dbj|GDX12497.1|	1.33e-95	100	acyl-CoA thioesterase [Acidobacteria bacterium]	Acidobacteria bacterium
	Erken-D4-bin-1176-C1-cds43|Erken-D4-bin-1176-C1	dbj|GDX12496.1|	0	99.308	succinate--CoA ligase [ADP-forming] subunit alpha [Acidobacteria bacterium]	Acidobacteria bacterium
	Erken-D4-bin-1176-C1-cds44|Erken-D4-bin-1176-C1	dbj|GDX12495.1|	5.25e-75	98.261	hypothetical protein LBMAG01_03590 [Acidobacteria bacterium]	Acidobacteria bacterium
	Erken-D4-bin-1176-C1-cds45|Erken-D4-bin-1176-C1	dbj|GDX12494.1|	0	97.429	succinate--CoA ligase [ADP-forming] subunit beta [Acidobacteria bacterium]	Acidobacteria bacterium
	Erken-D4-bin-1176-C1-cds46|Erken-D4-bin-1176-C1	dbj|GDX12493.1|	4.22e-159	98.253	xanthorhodopsin [Acidobacteria bacterium]	Acidobacteria bacterium
	Erken-D4-bin-1176-C1-cds47|Erken-D4-bin-1176-C1	dbj|GDX12492.1|	0	96.386	octaprenyl diphosphate synthase [Acidobacteria bacterium]	Acidobacteria bacterium
	Erken-D4-bin-1176-C1-cds48|Erken-D4-bin-1176-C1	dbj|GDX12491.1|	3.98e-112	100	YajQ family cyclic di-GMP-binding protein [Acidobacteria bacterium]	Acidobacteria bacterium
	Erken-D4-bin-1176-C1-cds49|Erken-D4-bin-1176-C1	dbj|GDX12490.1|	0	97.69	threonine dehydratase [Acidobacteria bacterium]	Acidobacteria bacterium
	Erken-D4-bin-1176-C1-cds50|Erken-D4-bin-1176-C1	dbj|GDX12489.1|	2.97e-151	99.524	uridine kinase [Acidobacteria bacterium]	Acidobacteria bacterium
	Erken-D4-bin-1176-C1-cds51|Erken-D4-bin-1176-C1	dbj|GDX12488.1|	3.53e-99	95.238	hypothetical protein LBMAG01_03520 [Acidobacteria bacterium]	Acidobacteria bacterium
Erken-D5-bin-0520	Erken-D5-bin-0520-C1-cds79|Erken-D5-bin-0520-C1	dbj|GDX12488.1|	3.53e-99	95.238	hypothetical protein LBMAG01_03520 [Acidobacteria bacterium]	Acidobacteria bacterium
	Erken-D5-bin-0520-C1-cds80|Erken-D5-bin-0520-C1	dbj|GDX12489.1|	2.97e-151	99.524	uridine kinase [Acidobacteria bacterium]	Acidobacteria bacterium
	Erken-D5-bin-0520-C1-cds81|Erken-D5-bin-0520-C1	dbj|GDX12490.1|	0	97.69	threonine dehydratase [Acidobacteria bacterium]	Acidobacteria bacterium
	Erken-D5-bin-0520-C1-cds82|Erken-D5-bin-0520-C1	dbj|GDX12491.1|	3.98e-112	100	YajQ family cyclic di-GMP-binding protein [Acidobacteria bacterium]	Acidobacteria bacterium
	Erken-D5-bin-0520-C1-cds83|Erken-D5-bin-0520-C1	dbj|GDX12492.1|	0	96.386	octaprenyl diphosphate synthase [Acidobacteria bacterium]	Acidobacteria bacterium
	Erken-D5-bin-0520-C1-cds84|Erken-D5-bin-0520-C1	dbj|GDX12493.1|	4.22e-159	98.253	xanthorhodopsin [Acidobacteria bacterium]	Acidobacteria bacterium
	Erken-D5-bin-0520-C1-cds85|Erken-D5-bin-0520-C1	dbj|GDX12494.1|	0	97.429	succinate--CoA ligase [ADP-forming] subunit beta [Acidobacteria bacterium]	Acidobacteria bacterium
	Erken-D5-bin-0520-C1-cds86|Erken-D5-bin-0520-C1	dbj|GDX12495.1|	5.25e-75	98.261	hypothetical protein LBMAG01_03590 [Acidobacteria bacterium]	Acidobacteria bacterium
	Erken-D5-bin-0520-C1-cds87|Erken-D5-bin-0520-C1	dbj|GDX12496.1|	0	99.308	succinate--CoA ligase [ADP-forming] subunit alpha [Acidobacteria bacterium]	Acidobacteria bacterium
	Erken-D5-bin-0520-C1-cds88|Erken-D5-bin-0520-C1	dbj|GDX12497.1|	1.33e-95	100	acyl-CoA thioesterase [Acidobacteria bacterium]	Acidobacteria bacterium
	Erken-D5-bin-0520-C1-cds89|Erken-D5-bin-0520-C1	dbj|GDX12498.1|	0	98.276	radical SAM protein [Acidobacteria bacterium]	Acidobacteria bacterium
Erken-D6-bin-0908	Erken-D6-bin-0908-C1-cds42|Erken-D6-bin-0908-C1	dbj|GDX12498.1|	0	98.276	radical SAM protein [Acidobacteria bacterium]	Acidobacteria bacterium
	Erken-D6-bin-0908-C1-cds43|Erken-D6-bin-0908-C1	dbj|GDX12497.1|	1.33e-95	100	acyl-CoA thioesterase [Acidobacteria bacterium]	Acidobacteria bacterium
	Erken-D6-bin-0908-C1-cds44|Erken-D6-bin-0908-C1	dbj|GDX12496.1|	0	99.308	succinate--CoA ligase [ADP-forming] subunit alpha [Acidobacteria bacterium]	Acidobacteria bacterium
	Erken-D6-bin-0908-C1-cds45|Erken-D6-bin-0908-C1	dbj|GDX12495.1|	5.25e-75	98.261	hypothetical protein LBMAG01_03590 [Acidobacteria bacterium]	Acidobacteria bacterium
	Erken-D6-bin-0908-C1-cds46|Erken-D6-bin-0908-C1	dbj|GDX12494.1|	0	97.429	succinate--CoA ligase [ADP-forming] subunit beta [Acidobacteria bacterium]	Acidobacteria bacterium
	Erken-D6-bin-0908-C1-cds47|Erken-D6-bin-0908-C1	dbj|GDX12493.1|	4.22e-159	98.253	xanthorhodopsin [Acidobacteria bacterium]	Acidobacteria bacterium
	Erken-D6-bin-0908-C1-cds48|Erken-D6-bin-0908-C1	dbj|GDX12492.1|	0	96.386	octaprenyl diphosphate synthase [Acidobacteria bacterium]	Acidobacteria bacterium
	Erken-D6-bin-0908-C1-cds49|Erken-D6-bin-0908-C1	dbj|GDX12491.1|	3.98e-112	100	YajQ family cyclic di-GMP-binding protein [Acidobacteria bacterium]	Acidobacteria bacterium
	Erken-D6-bin-0908-C1-cds50|Erken-D6-bin-0908-C1	dbj|GDX12490.1|	0	97.69	threonine dehydratase [Acidobacteria bacterium]	Acidobacteria bacterium
	Erken-D6-bin-0908-C1-cds51|Erken-D6-bin-0908-C1	dbj|GDX12489.1|	2.97e-151	99.524	uridine kinase [Acidobacteria bacterium]	Acidobacteria bacterium
	Erken-D6-bin-0908-C1-cds52|Erken-D6-bin-0908-C1	dbj|GDX12488.1|	3.53e-99	95.238	hypothetical protein LBMAG01_03520 [Acidobacteria bacterium]	Acidobacteria bacterium
Erken-D7-bin-0350	Erken-D7-bin-0350-C1-cds131|Erken-D7-bin-0350-C1	dbj|GDX12488.1|	3.53e-99	95.238	hypothetical protein LBMAG01_03520 [Acidobacteria bacterium]	Acidobacteria bacterium
	Erken-D7-bin-0350-C1-cds132|Erken-D7-bin-0350-C1	dbj|GDX12489.1|	2.97e-151	99.524	uridine kinase [Acidobacteria bacterium]	Acidobacteria bacterium
	Erken-D7-bin-0350-C1-cds133|Erken-D7-bin-0350-C1	dbj|GDX12490.1|	0	97.69	threonine dehydratase [Acidobacteria bacterium]	Acidobacteria bacterium
	Erken-D7-bin-0350-C1-cds134|Erken-D7-bin-0350-C1	dbj|GDX12491.1|	3.98e-112	100	YajQ family cyclic di-GMP-binding protein [Acidobacteria bacterium]	Acidobacteria bacterium
	Erken-D7-bin-0350-C1-cds135|Erken-D7-bin-0350-C1	dbj|GDX12492.1|	0	96.386	octaprenyl diphosphate synthase [Acidobacteria bacterium]	Acidobacteria bacterium
	Erken-D7-bin-0350-C1-cds136|Erken-D7-bin-0350-C1	dbj|GDX12493.1|	4.22e-159	98.253	xanthorhodopsin [Acidobacteria bacterium]	Acidobacteria bacterium
	Erken-D7-bin-0350-C1-cds137|Erken-D7-bin-0350-C1	dbj|GDX12494.1|	0	97.429	succinate--CoA ligase [ADP-forming] subunit beta [Acidobacteria bacterium]	Acidobacteria bacterium
	Erken-D7-bin-0350-C1-cds138|Erken-D7-bin-0350-C1	dbj|GDX12495.1|	5.25e-75	98.261	hypothetical protein LBMAG01_03590 [Acidobacteria bacterium]	Acidobacteria bacterium
	Erken-D7-bin-0350-C1-cds139|Erken-D7-bin-0350-C1	dbj|GDX12496.1|	0	98.962	succinate--CoA ligase [ADP-forming] subunit alpha [Acidobacteria bacterium]	Acidobacteria bacterium
	Erken-D7-bin-0350-C1-cds140|Erken-D7-bin-0350-C1	dbj|GDX12497.1|	1.33e-95	100	acyl-CoA thioesterase [Acidobacteria bacterium]	Acidobacteria bacterium
	Erken-D7-bin-0350-C1-cds141|Erken-D7-bin-0350-C1	dbj|GDX12498.1|	0	98.276	radical SAM protein [Acidobacteria bacterium]	Acidobacteria bacterium
Erken-D9-bin-0237	Erken-D9-bin-0237-C34-cds13|Erken-D9-bin-0237-C34	dbj|GDX12760.1|	0	98.333	sugar kinase [Acidobacteria bacterium]	Acidobacteria bacterium
	Erken-D9-bin-0237-C34-cds14|Erken-D9-bin-0237-C34	dbj|GDX12761.1|	2.93e-134	99.474	hypothetical protein LBMAG01_06250 [Acidobacteria bacterium]	Acidobacteria bacterium
	Erken-D9-bin-0237-C34-cds15|Erken-D9-bin-0237-C34	dbj|GDX12762.1|	9.53e-110	99.355	hypothetical protein LBMAG01_06260 [Acidobacteria bacterium]	Acidobacteria bacterium
	Erken-D9-bin-0237-C34-cds16|Erken-D9-bin-0237-C34	dbj|GDX12763.1|	1.35e-50	100	hypothetical protein LBMAG01_06270 [Acidobacteria bacterium]	Acidobacteria bacterium
	Erken-D9-bin-0237-C35-cds1|Erken-D9-bin-0237-C35	dbj|GDX12494.1|	2.51e-87	97.778	succinate--CoA ligase [ADP-forming] subunit beta [Acidobacteria bacterium]	Acidobacteria bacterium
	Erken-D9-bin-0237-C35-cds2|Erken-D9-bin-0237-C35	dbj|GDX12493.1|	4.22e-159	98.253	xanthorhodopsin [Acidobacteria bacterium]	Acidobacteria bacterium
	Erken-D9-bin-0237-C35-cds3|Erken-D9-bin-0237-C35	dbj|GDX12492.1|	0	96.386	octaprenyl diphosphate synthase [Acidobacteria bacterium]	Acidobacteria bacterium
	Erken-D9-bin-0237-C35-cds4|Erken-D9-bin-0237-C35	dbj|GDX12491.1|	3.98e-112	100	YajQ family cyclic di-GMP-binding protein [Acidobacteria bacterium]	Acidobacteria bacterium
	Erken-D9-bin-0237-C35-cds5|Erken-D9-bin-0237-C35	dbj|GDX12490.1|	0	97.69	threonine dehydratase [Acidobacteria bacterium]	Acidobacteria bacterium
	Erken-D9-bin-0237-C35-cds6|Erken-D9-bin-0237-C35	dbj|GDX12489.1|	2.97e-151	99.524	uridine kinase [Acidobacteria bacterium]	Acidobacteria bacterium
	Erken-D9-bin-0237-C35-cds7|Erken-D9-bin-0237-C35	dbj|GDX12488.1|	3.53e-99	95.238	hypothetical protein LBMAG01_03520 [Acidobacteria bacterium]	Acidobacteria bacterium
ErkenSummer-bin-3811	ErkenSummer-bin-3811-C3-cds31|ErkenSummer-bin-3811-C3	dbj|GDX12488.1|	3.53e-99	95.238	hypothetical protein LBMAG01_03520 [Acidobacteria bacterium]	Acidobacteria bacterium
	ErkenSummer-bin-3811-C3-cds32|ErkenSummer-bin-3811-C3	dbj|GDX12489.1|	2.97e-151	99.524	uridine kinase [Acidobacteria bacterium]	Acidobacteria bacterium
	ErkenSummer-bin-3811-C3-cds33|ErkenSummer-bin-3811-C3	dbj|GDX12490.1|	0	97.69	threonine dehydratase [Acidobacteria bacterium]	Acidobacteria bacterium
	ErkenSummer-bin-3811-C3-cds34|ErkenSummer-bin-3811-C3	dbj|GDX12491.1|	3.98e-112	100	YajQ family cyclic di-GMP-binding protein [Acidobacteria bacterium]	Acidobacteria bacterium
	ErkenSummer-bin-3811-C3-cds35|ErkenSummer-bin-3811-C3	dbj|GDX12492.1|	0	96.386	octaprenyl diphosphate synthase [Acidobacteria bacterium]	Acidobacteria bacterium
	ErkenSummer-bin-3811-C3-cds36|ErkenSummer-bin-3811-C3	dbj|GDX12493.1|	4.22e-159	98.253	xanthorhodopsin [Acidobacteria bacterium]	Acidobacteria bacterium
	ErkenSummer-bin-3811-C3-cds37|ErkenSummer-bin-3811-C3	dbj|GDX12494.1|	0	97.429	succinate--CoA ligase [ADP-forming] subunit beta [Acidobacteria bacterium]	Acidobacteria bacterium
	ErkenSummer-bin-3811-C3-cds38|ErkenSummer-bin-3811-C3	dbj|GDX12495.1|	5.25e-75	98.261	hypothetical protein LBMAG01_03590 [Acidobacteria bacterium]	Acidobacteria bacterium
	ErkenSummer-bin-3811-C3-cds39|ErkenSummer-bin-3811-C3	dbj|GDX12496.1|	0	99.308	succinate--CoA ligase [ADP-forming] subunit alpha [Acidobacteria bacterium]	Acidobacteria bacterium
	ErkenSummer-bin-3811-C3-cds40|ErkenSummer-bin-3811-C3	dbj|GDX12497.1|	1.33e-95	100	acyl-CoA thioesterase [Acidobacteria bacterium]	Acidobacteria bacterium
	ErkenSummer-bin-3811-C3-cds41|ErkenSummer-bin-3811-C3	dbj|GDX12498.1|	0	98.276	radical SAM protein [Acidobacteria bacterium]	Acidobacteria bacterium
LE-02apr19-86	LE-02apr19-C20739-cds5|LE-02apr19-C20739	dbj|GDX12483.1|	0	99.459	RNA polymerase sigma factor RpoD [Acidobacteria bacterium]	Acidobacteria bacterium
	LE-02apr19-C21892-cds10|LE-02apr19-C21892	dbj|GDX12498.1|	4.43e-51	98.765	radical SAM protein [Acidobacteria bacterium]	Acidobacteria bacterium
	LE-02apr19-C21892-cds1|LE-02apr19-C21892	dbj|GDX12489.1|	2.97e-151	99.524	uridine kinase [Acidobacteria bacterium]	Acidobacteria bacterium
	LE-02apr19-C21892-cds2|LE-02apr19-C21892	dbj|GDX12490.1|	0	98.02	threonine dehydratase [Acidobacteria bacterium]	Acidobacteria bacterium
	LE-02apr19-C21892-cds3|LE-02apr19-C21892	dbj|GDX12491.1|	3.98e-112	100	YajQ family cyclic di-GMP-binding protein [Acidobacteria bacterium]	Acidobacteria bacterium
	LE-02apr19-C21892-cds4|LE-02apr19-C21892	dbj|GDX12492.1|	0	95.95	octaprenyl diphosphate synthase [Acidobacteria bacterium]	Acidobacteria bacterium
	LE-02apr19-C21892-cds5|LE-02apr19-C21892	dbj|GDX12493.1|	4.22e-159	98.253	xanthorhodopsin [Acidobacteria bacterium]	Acidobacteria bacterium
	LE-02apr19-C21892-cds6|LE-02apr19-C21892	dbj|GDX12494.1|	0	97.429	succinate--CoA ligase [ADP-forming] subunit beta [Acidobacteria bacterium]	Acidobacteria bacterium
	LE-02apr19-C21892-cds7|LE-02apr19-C21892	dbj|GDX12495.1|	1.47e-74	97.391	hypothetical protein LBMAG01_03590 [Acidobacteria bacterium]	Acidobacteria bacterium
	LE-02apr19-C21892-cds8|LE-02apr19-C21892	dbj|GDX12496.1|	0	98.962	succinate--CoA ligase [ADP-forming] subunit alpha [Acidobacteria bacterium]	Acidobacteria bacterium
	LE-02apr19-C21892-cds9|LE-02apr19-C21892	dbj|GDX12497.1|	1.33e-95	100	acyl-CoA thioesterase [Acidobacteria bacterium]	Acidobacteria bacterium
LH-02apr19-149	LH-02apr19-C199-cds42|LH-02apr19-C199	dbj|GDX12488.1|	3.53e-99	95.238	hypothetical protein LBMAG01_03520 [Acidobacteria bacterium]	Acidobacteria bacterium
	LH-02apr19-C199-cds43|LH-02apr19-C199	dbj|GDX12489.1|	2.97e-151	99.524	uridine kinase [Acidobacteria bacterium]	Acidobacteria bacterium
	LH-02apr19-C199-cds44|LH-02apr19-C199	dbj|GDX12490.1|	0	98.02	threonine dehydratase [Acidobacteria bacterium]	Acidobacteria bacterium
	LH-02apr19-C199-cds45|LH-02apr19-C199	dbj|GDX12491.1|	3.98e-112	100	YajQ family cyclic di-GMP-binding protein [Acidobacteria bacterium]	Acidobacteria bacterium
	LH-02apr19-C199-cds46|LH-02apr19-C199	dbj|GDX12492.1|	0	96.386	octaprenyl diphosphate synthase [Acidobacteria bacterium]	Acidobacteria bacterium
	LH-02apr19-C199-cds47|LH-02apr19-C199	dbj|GDX12493.1|	4.22e-159	98.253	xanthorhodopsin [Acidobacteria bacterium]	Acidobacteria bacterium
	LH-02apr19-C199-cds48|LH-02apr19-C199	dbj|GDX12494.1|	0	97.429	succinate--CoA ligase [ADP-forming] subunit beta [Acidobacteria bacterium]	Acidobacteria bacterium
	LH-02apr19-C199-cds49|LH-02apr19-C199	dbj|GDX12495.1|	1.47e-74	97.391	hypothetical protein LBMAG01_03590 [Acidobacteria bacterium]	Acidobacteria bacterium
	LH-02apr19-C199-cds50|LH-02apr19-C199	dbj|GDX12496.1|	0	99.308	succinate--CoA ligase [ADP-forming] subunit alpha [Acidobacteria bacterium]	Acidobacteria bacterium
	LH-02apr19-C199-cds51|LH-02apr19-C199	dbj|GDX12497.1|	1.33e-95	100	acyl-CoA thioesterase [Acidobacteria bacterium]	Acidobacteria bacterium
	LH-02apr19-C199-cds52|LH-02apr19-C199	dbj|GDX12498.1|	0	98.621	radical SAM protein [Acidobacteria bacterium]	Acidobacteria bacterium
LH-05nov19-151	LH-05nov19-C312-cds34|LH-05nov19-C312	dbj|GDX12488.1|	3.48e-100	95.918	hypothetical protein LBMAG01_03520 [Acidobacteria bacterium]	Acidobacteria bacterium
	LH-05nov19-C312-cds35|LH-05nov19-C312	dbj|GDX12489.1|	2.97e-151	99.524	uridine kinase [Acidobacteria bacterium]	Acidobacteria bacterium
	LH-05nov19-C312-cds36|LH-05nov19-C312	dbj|GDX12490.1|	0	98.02	threonine dehydratase [Acidobacteria bacterium]	Acidobacteria bacterium
	LH-05nov19-C312-cds37|LH-05nov19-C312	dbj|GDX12491.1|	3.98e-112	100	YajQ family cyclic di-GMP-binding protein [Acidobacteria bacterium]	Acidobacteria bacterium
	LH-05nov19-C312-cds38|LH-05nov19-C312	dbj|GDX12492.1|	0	95.95	octaprenyl diphosphate synthase [Acidobacteria bacterium]	Acidobacteria bacterium
	LH-05nov19-C312-cds39|LH-05nov19-C312	dbj|GDX12493.1|	4.22e-159	98.253	xanthorhodopsin [Acidobacteria bacterium]	Acidobacteria bacterium
	LH-05nov19-C312-cds40|LH-05nov19-C312	dbj|GDX12494.1|	0	97.429	succinate--CoA ligase [ADP-forming] subunit beta [Acidobacteria bacterium]	Acidobacteria bacterium
	LH-05nov19-C312-cds41|LH-05nov19-C312	dbj|GDX12495.1|	1.47e-74	97.391	hypothetical protein LBMAG01_03590 [Acidobacteria bacterium]	Acidobacteria bacterium
	LH-05nov19-C312-cds42|LH-05nov19-C312	dbj|GDX12496.1|	0	99.308	succinate--CoA ligase [ADP-forming] subunit alpha [Acidobacteria bacterium]	Acidobacteria bacterium
	LH-05nov19-C312-cds43|LH-05nov19-C312	dbj|GDX12497.1|	1.33e-95	100	acyl-CoA thioesterase [Acidobacteria bacterium]	Acidobacteria bacterium
	LH-05nov19-C312-cds44|LH-05nov19-C312	dbj|GDX12498.1|	0	98.621	radical SAM protein [Acidobacteria bacterium]	Acidobacteria bacterium
MaE-09apr19-183	MaE-09apr19-C122-cds42|MaE-09apr19-C122	dbj|GDX12498.1|	0	98.621	radical SAM protein [Acidobacteria bacterium]	Acidobacteria bacterium
	MaE-09apr19-C122-cds43|MaE-09apr19-C122	dbj|GDX12497.1|	6.55e-95	99.259	acyl-CoA thioesterase [Acidobacteria bacterium]	Acidobacteria bacterium
	MaE-09apr19-C122-cds44|MaE-09apr19-C122	dbj|GDX12496.1|	0	99.308	succinate--CoA ligase [ADP-forming] subunit alpha [Acidobacteria bacterium]	Acidobacteria bacterium
	MaE-09apr19-C122-cds45|MaE-09apr19-C122	dbj|GDX12495.1|	1.47e-74	97.391	hypothetical protein LBMAG01_03590 [Acidobacteria bacterium]	Acidobacteria bacterium
	MaE-09apr19-C122-cds46|MaE-09apr19-C122	dbj|GDX12494.1|	0	97.429	succinate--CoA ligase [ADP-forming] subunit beta [Acidobacteria bacterium]	Acidobacteria bacterium
	MaE-09apr19-C122-cds47|MaE-09apr19-C122	dbj|GDX12493.1|	4.22e-159	98.253	xanthorhodopsin [Acidobacteria bacterium]	Acidobacteria bacterium
	MaE-09apr19-C122-cds48|MaE-09apr19-C122	dbj|GDX12492.1|	0	95.95	octaprenyl diphosphate synthase [Acidobacteria bacterium]	Acidobacteria bacterium
	MaE-09apr19-C122-cds49|MaE-09apr19-C122	dbj|GDX12491.1|	3.98e-112	100	YajQ family cyclic di-GMP-binding protein [Acidobacteria bacterium]	Acidobacteria bacterium
	MaE-09apr19-C122-cds50|MaE-09apr19-C122	dbj|GDX12490.1|	0	97.69	threonine dehydratase [Acidobacteria bacterium]	Acidobacteria bacterium
	MaE-09apr19-C122-cds51|MaE-09apr19-C122	dbj|GDX12489.1|	2.97e-151	99.524	uridine kinase [Acidobacteria bacterium]	Acidobacteria bacterium
	MaE-09apr19-C122-cds52|MaE-09apr19-C122	dbj|GDX12488.1|	3.53e-99	95.238	hypothetical protein LBMAG01_03520 [Acidobacteria bacterium]	Acidobacteria bacterium
MaH-09apr19-262	MaH-09apr19-C13581-cds10|MaH-09apr19-C13581	dbj|GDX12493.1|	5.49e-158	97.38	xanthorhodopsin [Acidobacteria bacterium]	Acidobacteria bacterium
	MaH-09apr19-C13581-cds11|MaH-09apr19-C13581	dbj|GDX12492.1|	0	95.95	octaprenyl diphosphate synthase [Acidobacteria bacterium]	Acidobacteria bacterium
	MaH-09apr19-C13581-cds12|MaH-09apr19-C13581	dbj|GDX12491.1|	3.98e-112	100	YajQ family cyclic di-GMP-binding protein [Acidobacteria bacterium]	Acidobacteria bacterium
	MaH-09apr19-C13581-cds13|MaH-09apr19-C13581	dbj|GDX12490.1|	0	98.02	threonine dehydratase [Acidobacteria bacterium]	Acidobacteria bacterium
	MaH-09apr19-C13581-cds14|MaH-09apr19-C13581	dbj|GDX12489.1|	2.97e-151	99.524	uridine kinase [Acidobacteria bacterium]	Acidobacteria bacterium
	MaH-09apr19-C13581-cds15|MaH-09apr19-C13581	dbj|GDX12488.1|	7.37e-86	96.124	hypothetical protein LBMAG01_03520 [Acidobacteria bacterium]	Acidobacteria bacterium
	MaH-09apr19-C13581-cds5|MaH-09apr19-C13581	dbj|GDX12498.1|	0	98.621	radical SAM protein [Acidobacteria bacterium]	Acidobacteria bacterium
	MaH-09apr19-C13581-cds6|MaH-09apr19-C13581	dbj|GDX12497.1|	1.33e-95	100	acyl-CoA thioesterase [Acidobacteria bacterium]	Acidobacteria bacterium
	MaH-09apr19-C13581-cds7|MaH-09apr19-C13581	dbj|GDX12496.1|	0	98.962	succinate--CoA ligase [ADP-forming] subunit alpha [Acidobacteria bacterium]	Acidobacteria bacterium
	MaH-09apr19-C13581-cds8|MaH-09apr19-C13581	dbj|GDX12495.1|	5.25e-75	98.261	hypothetical protein LBMAG01_03590 [Acidobacteria bacterium]	Acidobacteria bacterium
	MaH-09apr19-C13581-cds9|MaH-09apr19-C13581	dbj|GDX12494.1|	0	97.429	succinate--CoA ligase [ADP-forming] subunit beta [Acidobacteria bacterium]	Acidobacteria bacterium
MoE-23oct19-149	MoE-23oct19-C9-cds122|MoE-23oct19-C9	dbj|GDX12488.1|	3.53e-99	95.238	hypothetical protein LBMAG01_03520 [Acidobacteria bacterium]	Acidobacteria bacterium
	MoE-23oct19-C9-cds123|MoE-23oct19-C9	dbj|GDX12489.1|	2.97e-151	99.524	uridine kinase [Acidobacteria bacterium]	Acidobacteria bacterium
	MoE-23oct19-C9-cds124|MoE-23oct19-C9	dbj|GDX12490.1|	0	97.36	threonine dehydratase [Acidobacteria bacterium]	Acidobacteria bacterium
	MoE-23oct19-C9-cds125|MoE-23oct19-C9	dbj|GDX12491.1|	3.98e-112	100	YajQ family cyclic di-GMP-binding protein [Acidobacteria bacterium]	Acidobacteria bacterium
	MoE-23oct19-C9-cds126|MoE-23oct19-C9	dbj|GDX12492.1|	0	96.386	octaprenyl diphosphate synthase [Acidobacteria bacterium]	Acidobacteria bacterium
	MoE-23oct19-C9-cds127|MoE-23oct19-C9	dbj|GDX12493.1|	4.22e-159	98.253	xanthorhodopsin [Acidobacteria bacterium]	Acidobacteria bacterium
	MoE-23oct19-C9-cds128|MoE-23oct19-C9	dbj|GDX12494.1|	0	97.429	succinate--CoA ligase [ADP-forming] subunit beta [Acidobacteria bacterium]	Acidobacteria bacterium
	MoE-23oct19-C9-cds129|MoE-23oct19-C9	dbj|GDX12495.1|	5.25e-75	98.261	hypothetical protein LBMAG01_03590 [Acidobacteria bacterium]	Acidobacteria bacterium
	MoE-23oct19-C9-cds130|MoE-23oct19-C9	dbj|GDX12496.1|	0	99.308	succinate--CoA ligase [ADP-forming] subunit alpha [Acidobacteria bacterium]	Acidobacteria bacterium
	MoE-23oct19-C9-cds131|MoE-23oct19-C9	dbj|GDX12497.1|	1.33e-95	100	acyl-CoA thioesterase [Acidobacteria bacterium]	Acidobacteria bacterium
	MoE-23oct19-C9-cds132|MoE-23oct19-C9	dbj|GDX12498.1|	0	98.276	radical SAM protein [Acidobacteria bacterium]	Acidobacteria bacterium
MsH-01oct19-328	MsH-01oct19-C20-cds133|MsH-01oct19-C20	dbj|GDX12488.1|	3.53e-99	95.238	hypothetical protein LBMAG01_03520 [Acidobacteria bacterium]	Acidobacteria bacterium
	MsH-01oct19-C20-cds134|MsH-01oct19-C20	dbj|GDX12489.1|	2.97e-151	99.524	uridine kinase [Acidobacteria bacterium]	Acidobacteria bacterium
	MsH-01oct19-C20-cds135|MsH-01oct19-C20	dbj|GDX12490.1|	0	97.69	threonine dehydratase [Acidobacteria bacterium]	Acidobacteria bacterium
	MsH-01oct19-C20-cds136|MsH-01oct19-C20	dbj|GDX12491.1|	3.98e-112	100	YajQ family cyclic di-GMP-binding protein [Acidobacteria bacterium]	Acidobacteria bacterium
	MsH-01oct19-C20-cds137|MsH-01oct19-C20	dbj|GDX12492.1|	0	95.95	octaprenyl diphosphate synthase [Acidobacteria bacterium]	Acidobacteria bacterium
	MsH-01oct19-C20-cds138|MsH-01oct19-C20	dbj|GDX12493.1|	4.22e-159	98.253	xanthorhodopsin [Acidobacteria bacterium]	Acidobacteria bacterium
	MsH-01oct19-C20-cds139|MsH-01oct19-C20	dbj|GDX12494.1|	0	97.429	succinate--CoA ligase [ADP-forming] subunit beta [Acidobacteria bacterium]	Acidobacteria bacterium
	MsH-01oct19-C20-cds140|MsH-01oct19-C20	dbj|GDX12495.1|	1.47e-74	97.391	hypothetical protein LBMAG01_03590 [Acidobacteria bacterium]	Acidobacteria bacterium
	MsH-01oct19-C20-cds141|MsH-01oct19-C20	dbj|GDX12496.1|	0	98.962	succinate--CoA ligase [ADP-forming] subunit alpha [Acidobacteria bacterium]	Acidobacteria bacterium
	MsH-01oct19-C20-cds142|MsH-01oct19-C20	dbj|GDX12497.1|	1.33e-95	100	acyl-CoA thioesterase [Acidobacteria bacterium]	Acidobacteria bacterium
	MsH-01oct19-C20-cds143|MsH-01oct19-C20	dbj|GDX12498.1|	0	98.621	radical SAM protein [Acidobacteria bacterium]	Acidobacteria bacterium
MsH-30apr19-148	MsH-30apr19-C25-cds122|MsH-30apr19-C25	dbj|GDX12488.1|	3.53e-99	95.238	hypothetical protein LBMAG01_03520 [Acidobacteria bacterium]	Acidobacteria bacterium
	MsH-30apr19-C25-cds123|MsH-30apr19-C25	dbj|GDX12489.1|	2.97e-151	99.524	uridine kinase [Acidobacteria bacterium]	Acidobacteria bacterium
	MsH-30apr19-C25-cds124|MsH-30apr19-C25	dbj|GDX12490.1|	0	97.36	threonine dehydratase [Acidobacteria bacterium]	Acidobacteria bacterium
	MsH-30apr19-C25-cds125|MsH-30apr19-C25	dbj|GDX12491.1|	3.98e-112	100	YajQ family cyclic di-GMP-binding protein [Acidobacteria bacterium]	Acidobacteria bacterium
	MsH-30apr19-C25-cds126|MsH-30apr19-C25	dbj|GDX12492.1|	0	96.386	octaprenyl diphosphate synthase [Acidobacteria bacterium]	Acidobacteria bacterium
	MsH-30apr19-C25-cds127|MsH-30apr19-C25	dbj|GDX12493.1|	4.22e-159	98.253	xanthorhodopsin [Acidobacteria bacterium]	Acidobacteria bacterium
	MsH-30apr19-C25-cds128|MsH-30apr19-C25	dbj|GDX12494.1|	0	97.429	succinate--CoA ligase [ADP-forming] subunit beta [Acidobacteria bacterium]	Acidobacteria bacterium
	MsH-30apr19-C25-cds129|MsH-30apr19-C25	dbj|GDX12495.1|	5.25e-75	98.261	hypothetical protein LBMAG01_03590 [Acidobacteria bacterium]	Acidobacteria bacterium
	MsH-30apr19-C25-cds130|MsH-30apr19-C25	dbj|GDX12496.1|	0	98.616	succinate--CoA ligase [ADP-forming] subunit alpha [Acidobacteria bacterium]	Acidobacteria bacterium
	MsH-30apr19-C25-cds131|MsH-30apr19-C25	dbj|GDX12497.1|	1.33e-95	100	acyl-CoA thioesterase [Acidobacteria bacterium]	Acidobacteria bacterium
	MsH-30apr19-C25-cds132|MsH-30apr19-C25	dbj|GDX12498.1|	0	98.621	radical SAM protein [Acidobacteria bacterium]	Acidobacteria bacterium
MsH-30jul19-138	MsH-30jul19-C5-cds267|MsH-30jul19-C5	dbj|GDX12498.1|	0	97.931	radical SAM protein [Acidobacteria bacterium]	Acidobacteria bacterium
	MsH-30jul19-C5-cds268|MsH-30jul19-C5	dbj|GDX12497.1|	1.33e-95	100	acyl-CoA thioesterase [Acidobacteria bacterium]	Acidobacteria bacterium
	MsH-30jul19-C5-cds269|MsH-30jul19-C5	dbj|GDX12496.1|	0	99.308	succinate--CoA ligase [ADP-forming] subunit alpha [Acidobacteria bacterium]	Acidobacteria bacterium
	MsH-30jul19-C5-cds270|MsH-30jul19-C5	dbj|GDX12495.1|	5.25e-75	98.261	hypothetical protein LBMAG01_03590 [Acidobacteria bacterium]	Acidobacteria bacterium
	MsH-30jul19-C5-cds271|MsH-30jul19-C5	dbj|GDX12494.1|	0	97.172	succinate--CoA ligase [ADP-forming] subunit beta [Acidobacteria bacterium]	Acidobacteria bacterium
	MsH-30jul19-C5-cds272|MsH-30jul19-C5	dbj|GDX12493.1|	4.22e-159	98.253	xanthorhodopsin [Acidobacteria bacterium]	Acidobacteria bacterium
	MsH-30jul19-C5-cds273|MsH-30jul19-C5	dbj|GDX12492.1|	0	95.639	octaprenyl diphosphate synthase [Acidobacteria bacterium]	Acidobacteria bacterium
	MsH-30jul19-C5-cds274|MsH-30jul19-C5	dbj|GDX12491.1|	3.98e-112	100	YajQ family cyclic di-GMP-binding protein [Acidobacteria bacterium]	Acidobacteria bacterium
	MsH-30jul19-C5-cds275|MsH-30jul19-C5	dbj|GDX12490.1|	0	97.36	threonine dehydratase [Acidobacteria bacterium]	Acidobacteria bacterium
	MsH-30jul19-C5-cds276|MsH-30jul19-C5	dbj|GDX12489.1|	2.97e-151	99.524	uridine kinase [Acidobacteria bacterium]	Acidobacteria bacterium
	MsH-30jul19-C5-cds277|MsH-30jul19-C5	dbj|GDX12488.1|	4.97e-99	95.238	hypothetical protein LBMAG01_03520 [Acidobacteria bacterium]	Acidobacteria bacterium
sbin449	sbin449-cds646|sbin449	dbj|GDX12498.1|	0	100	radical SAM protein [Acidobacteria bacterium]	Acidobacteria bacterium
	sbin449-cds647|sbin449	dbj|GDX12497.1|	1.33e-95	100	acyl-CoA thioesterase [Acidobacteria bacterium]	Acidobacteria bacterium
	sbin449-cds648|sbin449	dbj|GDX12496.1|	0	98.616	succinate--CoA ligase [ADP-forming] subunit alpha [Acidobacteria bacterium]	Acidobacteria bacterium
	sbin449-cds649|sbin449	dbj|GDX12495.1|	6.94e-61	98.958	hypothetical protein LBMAG01_03590 [Acidobacteria bacterium]	Acidobacteria bacterium
	sbin449-cds650|sbin449	dbj|GDX12494.1|	0	99.743	succinate--CoA ligase [ADP-forming] subunit beta [Acidobacteria bacterium]	Acidobacteria bacterium
	sbin449-cds651|sbin449	dbj|GDX12493.1|	8.49e-161	99.563	xanthorhodopsin [Acidobacteria bacterium]	Acidobacteria bacterium
	sbin449-cds652|sbin449	dbj|GDX12492.1|	0	99.699	octaprenyl diphosphate synthase [Acidobacteria bacterium]	Acidobacteria bacterium
	sbin449-cds653|sbin449	dbj|GDX12491.1|	3.98e-112	100	YajQ family cyclic di-GMP-binding protein [Acidobacteria bacterium]	Acidobacteria bacterium
	sbin449-cds654|sbin449	dbj|GDX12490.1|	0	99.67	threonine dehydratase [Acidobacteria bacterium]	Acidobacteria bacterium
	sbin449-cds655|sbin449	dbj|GDX12489.1|	7.69e-152	100	uridine kinase [Acidobacteria bacterium]	Acidobacteria bacterium
	sbin449-cds656|sbin449	dbj|GDX12488.1|	3.92e-103	99.32	hypothetical protein LBMAG01_03520 [Acidobacteria bacterium]	Acidobacteria bacterium
TH-08apr19-142	TH-08apr19-C405-cds38|TH-08apr19-C405	dbj|GDX12498.1|	0	98.621	radical SAM protein [Acidobacteria bacterium]	Acidobacteria bacterium
	TH-08apr19-C405-cds39|TH-08apr19-C405	dbj|GDX12497.1|	1.33e-95	100	acyl-CoA thioesterase [Acidobacteria bacterium]	Acidobacteria bacterium
	TH-08apr19-C405-cds40|TH-08apr19-C405	dbj|GDX12496.1|	0	99.308	succinate--CoA ligase [ADP-forming] subunit alpha [Acidobacteria bacterium]	Acidobacteria bacterium
	TH-08apr19-C405-cds41|TH-08apr19-C405	dbj|GDX12495.1|	1.47e-74	97.391	hypothetical protein LBMAG01_03590 [Acidobacteria bacterium]	Acidobacteria bacterium
	TH-08apr19-C405-cds42|TH-08apr19-C405	dbj|GDX12494.1|	0	97.429	succinate--CoA ligase [ADP-forming] subunit beta [Acidobacteria bacterium]	Acidobacteria bacterium
	TH-08apr19-C405-cds43|TH-08apr19-C405	dbj|GDX12493.1|	4.22e-159	98.253	xanthorhodopsin [Acidobacteria bacterium]	Acidobacteria bacterium
	TH-08apr19-C405-cds44|TH-08apr19-C405	dbj|GDX12492.1|	0	95.95	octaprenyl diphosphate synthase [Acidobacteria bacterium]	Acidobacteria bacterium
	TH-08apr19-C405-cds45|TH-08apr19-C405	dbj|GDX12491.1|	3.98e-112	100	YajQ family cyclic di-GMP-binding protein [Acidobacteria bacterium]	Acidobacteria bacterium
	TH-08apr19-C405-cds46|TH-08apr19-C405	dbj|GDX12490.1|	0	98.02	threonine dehydratase [Acidobacteria bacterium]	Acidobacteria bacterium
	TH-08apr19-C405-cds47|TH-08apr19-C405	dbj|GDX12489.1|	2.97e-151	99.524	uridine kinase [Acidobacteria bacterium]	Acidobacteria bacterium
	TH-08apr19-C405-cds48|TH-08apr19-C405	dbj|GDX12488.1|	3.53e-99	95.238	hypothetical protein LBMAG01_03520 [Acidobacteria bacterium]	Acidobacteria bacterium
TH-11nov19-25	TH-11nov19-C543-cds39|TH-11nov19-C543	dbj|GDX12498.1|	0	98.621	radical SAM protein [Acidobacteria bacterium]	Acidobacteria bacterium
	TH-11nov19-C543-cds40|TH-11nov19-C543	dbj|GDX12497.1|	1.33e-95	100	acyl-CoA thioesterase [Acidobacteria bacterium]	Acidobacteria bacterium
	TH-11nov19-C543-cds41|TH-11nov19-C543	dbj|GDX12496.1|	0	99.308	succinate--CoA ligase [ADP-forming] subunit alpha [Acidobacteria bacterium]	Acidobacteria bacterium
	TH-11nov19-C543-cds42|TH-11nov19-C543	dbj|GDX12495.1|	1.47e-74	97.391	hypothetical protein LBMAG01_03590 [Acidobacteria bacterium]	Acidobacteria bacterium
	TH-11nov19-C543-cds43|TH-11nov19-C543	dbj|GDX12494.1|	0	97.429	succinate--CoA ligase [ADP-forming] subunit beta [Acidobacteria bacterium]	Acidobacteria bacterium
	TH-11nov19-C543-cds44|TH-11nov19-C543	dbj|GDX12493.1|	4.22e-159	98.253	xanthorhodopsin [Acidobacteria bacterium]	Acidobacteria bacterium
	TH-11nov19-C543-cds45|TH-11nov19-C543	dbj|GDX12492.1|	0	95.95	octaprenyl diphosphate synthase [Acidobacteria bacterium]	Acidobacteria bacterium
	TH-11nov19-C543-cds46|TH-11nov19-C543	dbj|GDX12491.1|	3.98e-112	100	YajQ family cyclic di-GMP-binding protein [Acidobacteria bacterium]	Acidobacteria bacterium
	TH-11nov19-C543-cds47|TH-11nov19-C543	dbj|GDX12490.1|	0	98.02	threonine dehydratase [Acidobacteria bacterium]	Acidobacteria bacterium
	TH-11nov19-C543-cds48|TH-11nov19-C543	dbj|GDX12489.1|	2.97e-151	99.524	uridine kinase [Acidobacteria bacterium]	Acidobacteria bacterium
	TH-11nov19-C543-cds49|TH-11nov19-C543	dbj|GDX12488.1|	3.53e-99	95.238	hypothetical protein LBMAG01_03520 [Acidobacteria bacterium]	Acidobacteria bacterium
TrE-25oct19-138	TrE-25oct19-C1-cds61|TrE-25oct19-C1	dbj|GDX12488.1|	3.53e-99	95.238	hypothetical protein LBMAG01_03520 [Acidobacteria bacterium]	Acidobacteria bacterium
	TrE-25oct19-C1-cds62|TrE-25oct19-C1	dbj|GDX12489.1|	2.97e-151	99.524	uridine kinase [Acidobacteria bacterium]	Acidobacteria bacterium
	TrE-25oct19-C1-cds63|TrE-25oct19-C1	dbj|GDX12490.1|	0	98.02	threonine dehydratase [Acidobacteria bacterium]	Acidobacteria bacterium
	TrE-25oct19-C1-cds64|TrE-25oct19-C1	dbj|GDX12491.1|	3.98e-112	100	YajQ family cyclic di-GMP-binding protein [Acidobacteria bacterium]	Acidobacteria bacterium
	TrE-25oct19-C1-cds65|TrE-25oct19-C1	dbj|GDX12492.1|	0	95.95	octaprenyl diphosphate synthase [Acidobacteria bacterium]	Acidobacteria bacterium
	TrE-25oct19-C1-cds66|TrE-25oct19-C1	dbj|GDX12493.1|	4.22e-159	98.253	xanthorhodopsin [Acidobacteria bacterium]	Acidobacteria bacterium
	TrE-25oct19-C1-cds67|TrE-25oct19-C1	dbj|GDX12494.1|	0	97.429	succinate--CoA ligase [ADP-forming] subunit beta [Acidobacteria bacterium]	Acidobacteria bacterium
	TrE-25oct19-C1-cds68|TrE-25oct19-C1	dbj|GDX12495.1|	5.25e-75	98.261	hypothetical protein LBMAG01_03590 [Acidobacteria bacterium]	Acidobacteria bacterium
	TrE-25oct19-C1-cds69|TrE-25oct19-C1	dbj|GDX12496.1|	0	98.962	succinate--CoA ligase [ADP-forming] subunit alpha [Acidobacteria bacterium]	Acidobacteria bacterium
	TrE-25oct19-C1-cds70|TrE-25oct19-C1	dbj|GDX12497.1|	1.33e-95	100	acyl-CoA thioesterase [Acidobacteria bacterium]	Acidobacteria bacterium
	TrE-25oct19-C1-cds71|TrE-25oct19-C1	dbj|GDX12498.1|	0	98.621	radical SAM protein [Acidobacteria bacterium]	Acidobacteria bacterium
TrH-03may19-70	TrH-03may19-C261-cds32|TrH-03may19-C261	dbj|GDX12488.1|	3.53e-99	95.238	hypothetical protein LBMAG01_03520 [Acidobacteria bacterium]	Acidobacteria bacterium
	TrH-03may19-C261-cds33|TrH-03may19-C261	dbj|GDX12489.1|	2.97e-151	99.524	uridine kinase [Acidobacteria bacterium]	Acidobacteria bacterium
	TrH-03may19-C261-cds34|TrH-03may19-C261	dbj|GDX12490.1|	0	98.02	threonine dehydratase [Acidobacteria bacterium]	Acidobacteria bacterium
	TrH-03may19-C261-cds35|TrH-03may19-C261	dbj|GDX12491.1|	3.98e-112	100	YajQ family cyclic di-GMP-binding protein [Acidobacteria bacterium]	Acidobacteria bacterium
	TrH-03may19-C261-cds36|TrH-03may19-C261	dbj|GDX12492.1|	0	95.95	octaprenyl diphosphate synthase [Acidobacteria bacterium]	Acidobacteria bacterium
	TrH-03may19-C261-cds37|TrH-03may19-C261	dbj|GDX12493.1|	4.22e-159	98.253	xanthorhodopsin [Acidobacteria bacterium]	Acidobacteria bacterium
	TrH-03may19-C261-cds38|TrH-03may19-C261	dbj|GDX12494.1|	0	97.429	succinate--CoA ligase [ADP-forming] subunit beta [Acidobacteria bacterium]	Acidobacteria bacterium
	TrH-03may19-C261-cds39|TrH-03may19-C261	dbj|GDX12495.1|	5.25e-75	98.261	hypothetical protein LBMAG01_03590 [Acidobacteria bacterium]	Acidobacteria bacterium
	TrH-03may19-C261-cds40|TrH-03may19-C261	dbj|GDX12496.1|	0	99.308	succinate--CoA ligase [ADP-forming] subunit alpha [Acidobacteria bacterium]	Acidobacteria bacterium
	TrH-03may19-C261-cds41|TrH-03may19-C261	dbj|GDX12497.1|	1.33e-95	100	acyl-CoA thioesterase [Acidobacteria bacterium]	Acidobacteria bacterium
	TrH-03may19-C261-cds42|TrH-03may19-C261	dbj|GDX12498.1|	0	98.966	radical SAM protein [Acidobacteria bacterium]	Acidobacteria bacterium
UppL3-bin-119	UppL3-bin-119-C5-cds42|UppL3-bin-119-C5	dbj|GDX12498.1|	0	98.276	radical SAM protein [Acidobacteria bacterium]	Acidobacteria bacterium
	UppL3-bin-119-C5-cds43|UppL3-bin-119-C5	dbj|GDX12497.1|	1.33e-95	100	acyl-CoA thioesterase [Acidobacteria bacterium]	Acidobacteria bacterium
	UppL3-bin-119-C5-cds44|UppL3-bin-119-C5	dbj|GDX12496.1|	0	99.308	succinate--CoA ligase [ADP-forming] subunit alpha [Acidobacteria bacterium]	Acidobacteria bacterium
	UppL3-bin-119-C5-cds45|UppL3-bin-119-C5	dbj|GDX12495.1|	5.25e-75	98.261	hypothetical protein LBMAG01_03590 [Acidobacteria bacterium]	Acidobacteria bacterium
	UppL3-bin-119-C5-cds46|UppL3-bin-119-C5	dbj|GDX12494.1|	0	97.429	succinate--CoA ligase [ADP-forming] subunit beta [Acidobacteria bacterium]	Acidobacteria bacterium
	UppL3-bin-119-C5-cds47|UppL3-bin-119-C5	dbj|GDX12493.1|	4.22e-159	98.253	xanthorhodopsin [Acidobacteria bacterium]	Acidobacteria bacterium
	UppL3-bin-119-C5-cds48|UppL3-bin-119-C5	dbj|GDX12492.1|	0	96.386	octaprenyl diphosphate synthase [Acidobacteria bacterium]	Acidobacteria bacterium
	UppL3-bin-119-C5-cds49|UppL3-bin-119-C5	dbj|GDX12491.1|	3.98e-112	100	YajQ family cyclic di-GMP-binding protein [Acidobacteria bacterium]	Acidobacteria bacterium
	UppL3-bin-119-C5-cds50|UppL3-bin-119-C5	dbj|GDX12490.1|	0	97.69	threonine dehydratase [Acidobacteria bacterium]	Acidobacteria bacterium
	UppL3-bin-119-C5-cds51|UppL3-bin-119-C5	dbj|GDX12489.1|	2.97e-151	99.524	uridine kinase [Acidobacteria bacterium]	Acidobacteria bacterium
	UppL3-bin-119-C5-cds52|UppL3-bin-119-C5	dbj|GDX12488.1|	3.53e-99	95.238	hypothetical protein LBMAG01_03520 [Acidobacteria bacterium]	Acidobacteria bacterium
ZE-03apr19-350	ZE-03apr19-C1-cds225|ZE-03apr19-C1	dbj|GDX12488.1|	4.97e-99	95.238	hypothetical protein LBMAG01_03520 [Acidobacteria bacterium]	Acidobacteria bacterium
	ZE-03apr19-C1-cds226|ZE-03apr19-C1	dbj|GDX12489.1|	2.97e-151	99.524	uridine kinase [Acidobacteria bacterium]	Acidobacteria bacterium
	ZE-03apr19-C1-cds227|ZE-03apr19-C1	dbj|GDX12490.1|	0	97.69	threonine dehydratase [Acidobacteria bacterium]	Acidobacteria bacterium
	ZE-03apr19-C1-cds228|ZE-03apr19-C1	dbj|GDX12491.1|	3.98e-112	100	YajQ family cyclic di-GMP-binding protein [Acidobacteria bacterium]	Acidobacteria bacterium
	ZE-03apr19-C1-cds229|ZE-03apr19-C1	dbj|GDX12492.1|	0	96.386	octaprenyl diphosphate synthase [Acidobacteria bacterium]	Acidobacteria bacterium
	ZE-03apr19-C1-cds230|ZE-03apr19-C1	dbj|GDX12493.1|	4.22e-159	98.253	xanthorhodopsin [Acidobacteria bacterium]	Acidobacteria bacterium
	ZE-03apr19-C1-cds231|ZE-03apr19-C1	dbj|GDX12494.1|	0	97.429	succinate--CoA ligase [ADP-forming] subunit beta [Acidobacteria bacterium]	Acidobacteria bacterium
	ZE-03apr19-C1-cds232|ZE-03apr19-C1	dbj|GDX12495.1|	5.25e-75	98.261	hypothetical protein LBMAG01_03590 [Acidobacteria bacterium]	Acidobacteria bacterium
	ZE-03apr19-C1-cds233|ZE-03apr19-C1	dbj|GDX12496.1|	0	98.962	succinate--CoA ligase [ADP-forming] subunit alpha [Acidobacteria bacterium]	Acidobacteria bacterium
	ZE-03apr19-C1-cds234|ZE-03apr19-C1	dbj|GDX12497.1|	1.33e-95	100	acyl-CoA thioesterase [Acidobacteria bacterium]	Acidobacteria bacterium
	ZE-03apr19-C1-cds235|ZE-03apr19-C1	dbj|GDX12498.1|	0	98.621	radical SAM protein [Acidobacteria bacterium]	Acidobacteria bacterium
ZE-03apr19-LR-56	ZE-03apr19-LR-56_00010|ZE-03apr19-LR-56-c1	dbj|GDX12488.1|	3.9e-99	95.238	hypothetical protein LBMAG01_03520 [Acidobacteria bacterium]	Acidobacteria bacterium
	ZE-03apr19-LR-56_00011|ZE-03apr19-LR-56-c1	dbj|GDX12489.1|	3.49e-151	99.524	uridine kinase [Acidobacteria bacterium]	Acidobacteria bacterium
	ZE-03apr19-LR-56_00012|ZE-03apr19-LR-56-c1	dbj|GDX12490.1|	0	97.69	threonine dehydratase [Acidobacteria bacterium]	Acidobacteria bacterium
	ZE-03apr19-LR-56_00013|ZE-03apr19-LR-56-c1	dbj|GDX12491.1|	3.98e-112	100	YajQ family cyclic di-GMP-binding protein [Acidobacteria bacterium]	Acidobacteria bacterium
	ZE-03apr19-LR-56_00014|ZE-03apr19-LR-56-c1	dbj|GDX12492.1|	0	96.386	octaprenyl diphosphate synthase [Acidobacteria bacterium]	Acidobacteria bacterium
	ZE-03apr19-LR-56_00015|ZE-03apr19-LR-56-c1	dbj|GDX12493.1|	4.22e-159	98.253	xanthorhodopsin [Acidobacteria bacterium]	Acidobacteria bacterium
	ZE-03apr19-LR-56_00016|ZE-03apr19-LR-56-c1	dbj|GDX12494.1|	0	97.172	succinate--CoA ligase [ADP-forming] subunit beta [Acidobacteria bacterium]	Acidobacteria bacterium
	ZE-03apr19-LR-56_00017|ZE-03apr19-LR-56-c1	dbj|GDX12495.1|	5.25e-75	98.261	hypothetical protein LBMAG01_03590 [Acidobacteria bacterium]	Acidobacteria bacterium
	ZE-03apr19-LR-56_00018|ZE-03apr19-LR-56-c1	dbj|GDX12496.1|	0	98.962	succinate--CoA ligase [ADP-forming] subunit alpha [Acidobacteria bacterium]	Acidobacteria bacterium
	ZE-03apr19-LR-56_00019|ZE-03apr19-LR-56-c1	dbj|GDX12497.1|	1.33e-95	100	acyl-CoA thioesterase [Acidobacteria bacterium]	Acidobacteria bacterium
	ZE-03apr19-LR-56_00020|ZE-03apr19-LR-56-c1	dbj|GDX12498.1|	0	98.276	radical SAM protein [Acidobacteria bacterium]	Acidobacteria bacterium
ZE-13nov19-357	ZE-13nov19-C4-cds233|ZE-13nov19-C4	dbj|GDX12498.1|	0	98.276	radical SAM protein [Acidobacteria bacterium]	Acidobacteria bacterium
	ZE-13nov19-C4-cds234|ZE-13nov19-C4	dbj|GDX12497.1|	1.33e-95	100	acyl-CoA thioesterase [Acidobacteria bacterium]	Acidobacteria bacterium
	ZE-13nov19-C4-cds235|ZE-13nov19-C4	dbj|GDX12496.1|	0	98.962	succinate--CoA ligase [ADP-forming] subunit alpha [Acidobacteria bacterium]	Acidobacteria bacterium
	ZE-13nov19-C4-cds236|ZE-13nov19-C4	dbj|GDX12495.1|	5.25e-75	98.261	hypothetical protein LBMAG01_03590 [Acidobacteria bacterium]	Acidobacteria bacterium
	ZE-13nov19-C4-cds237|ZE-13nov19-C4	dbj|GDX12494.1|	0	97.429	succinate--CoA ligase [ADP-forming] subunit beta [Acidobacteria bacterium]	Acidobacteria bacterium
	ZE-13nov19-C4-cds238|ZE-13nov19-C4	dbj|GDX12493.1|	4.22e-159	98.253	xanthorhodopsin [Acidobacteria bacterium]	Acidobacteria bacterium
	ZE-13nov19-C4-cds239|ZE-13nov19-C4	dbj|GDX12492.1|	0	95.95	octaprenyl diphosphate synthase [Acidobacteria bacterium]	Acidobacteria bacterium
	ZE-13nov19-C4-cds240|ZE-13nov19-C4	dbj|GDX12491.1|	3.98e-112	100	YajQ family cyclic di-GMP-binding protein [Acidobacteria bacterium]	Acidobacteria bacterium
	ZE-13nov19-C4-cds241|ZE-13nov19-C4	dbj|GDX12490.1|	0	97.36	threonine dehydratase [Acidobacteria bacterium]	Acidobacteria bacterium
	ZE-13nov19-C4-cds242|ZE-13nov19-C4	dbj|GDX12489.1|	2.97e-151	99.524	uridine kinase [Acidobacteria bacterium]	Acidobacteria bacterium
	ZE-13nov19-C4-cds243|ZE-13nov19-C4	dbj|GDX12488.1|	4.97e-99	95.238	hypothetical protein LBMAG01_03520 [Acidobacteria bacterium]	Acidobacteria bacterium
ZE-13nov19-LR-8	ZE-13nov19-LR-8_00472|ZE-13nov19-LR-8-c1	dbj|GDX12488.1|	3.9e-99	95.238	hypothetical protein LBMAG01_03520 [Acidobacteria bacterium]	Acidobacteria bacterium
	ZE-13nov19-LR-8_00473|ZE-13nov19-LR-8-c1	dbj|GDX12489.1|	3.49e-151	99.524	uridine kinase [Acidobacteria bacterium]	Acidobacteria bacterium
	ZE-13nov19-LR-8_00474|ZE-13nov19-LR-8-c1	dbj|GDX12490.1|	0	97.36	threonine dehydratase [Acidobacteria bacterium]	Acidobacteria bacterium
	ZE-13nov19-LR-8_00475|ZE-13nov19-LR-8-c1	dbj|GDX12491.1|	3.98e-112	100	YajQ family cyclic di-GMP-binding protein [Acidobacteria bacterium]	Acidobacteria bacterium
	ZE-13nov19-LR-8_00476|ZE-13nov19-LR-8-c1	dbj|GDX12492.1|	0	96.386	octaprenyl diphosphate synthase [Acidobacteria bacterium]	Acidobacteria bacterium
	ZE-13nov19-LR-8_00477|ZE-13nov19-LR-8-c1	dbj|GDX12493.1|	4.22e-159	98.253	xanthorhodopsin [Acidobacteria bacterium]	Acidobacteria bacterium
	ZE-13nov19-LR-8_00478|ZE-13nov19-LR-8-c1	dbj|GDX12494.1|	0	97.429	succinate--CoA ligase [ADP-forming] subunit beta [Acidobacteria bacterium]	Acidobacteria bacterium
	ZE-13nov19-LR-8_00479|ZE-13nov19-LR-8-c1	dbj|GDX12495.1|	5.25e-75	98.261	hypothetical protein LBMAG01_03590 [Acidobacteria bacterium]	Acidobacteria bacterium
	ZE-13nov19-LR-8_00480|ZE-13nov19-LR-8-c1	dbj|GDX12496.1|	0	98.962	succinate--CoA ligase [ADP-forming] subunit alpha [Acidobacteria bacterium]	Acidobacteria bacterium
	ZE-13nov19-LR-8_00481|ZE-13nov19-LR-8-c1	dbj|GDX12497.1|	1.33e-95	100	acyl-CoA thioesterase [Acidobacteria bacterium]	Acidobacteria bacterium
	ZE-13nov19-LR-8_00482|ZE-13nov19-LR-8-c1	dbj|GDX12498.1|	0	98.276	radical SAM protein [Acidobacteria bacterium]	Acidobacteria bacterium
ZH-03apr19-259	ZH-03apr19-C1-cds184|ZH-03apr19-C1	dbj|GDX12498.1|	0	98.621	radical SAM protein [Acidobacteria bacterium]	Acidobacteria bacterium
	ZH-03apr19-C1-cds185|ZH-03apr19-C1	dbj|GDX12497.1|	1.33e-95	100	acyl-CoA thioesterase [Acidobacteria bacterium]	Acidobacteria bacterium
	ZH-03apr19-C1-cds186|ZH-03apr19-C1	dbj|GDX12496.1|	0	99.308	succinate--CoA ligase [ADP-forming] subunit alpha [Acidobacteria bacterium]	Acidobacteria bacterium
	ZH-03apr19-C1-cds187|ZH-03apr19-C1	dbj|GDX12495.1|	5.25e-75	98.261	hypothetical protein LBMAG01_03590 [Acidobacteria bacterium]	Acidobacteria bacterium
	ZH-03apr19-C1-cds188|ZH-03apr19-C1	dbj|GDX12494.1|	0	97.429	succinate--CoA ligase [ADP-forming] subunit beta [Acidobacteria bacterium]	Acidobacteria bacterium
	ZH-03apr19-C1-cds189|ZH-03apr19-C1	dbj|GDX12493.1|	4.22e-159	98.253	xanthorhodopsin [Acidobacteria bacterium]	Acidobacteria bacterium
	ZH-03apr19-C1-cds190|ZH-03apr19-C1	dbj|GDX12492.1|	0	96.386	octaprenyl diphosphate synthase [Acidobacteria bacterium]	Acidobacteria bacterium
	ZH-03apr19-C1-cds191|ZH-03apr19-C1	dbj|GDX12491.1|	3.98e-112	100	YajQ family cyclic di-GMP-binding protein [Acidobacteria bacterium]	Acidobacteria bacterium
	ZH-03apr19-C1-cds192|ZH-03apr19-C1	dbj|GDX12490.1|	0	97.69	threonine dehydratase [Acidobacteria bacterium]	Acidobacteria bacterium
	ZH-03apr19-C1-cds193|ZH-03apr19-C1	dbj|GDX12489.1|	2.97e-151	99.524	uridine kinase [Acidobacteria bacterium]	Acidobacteria bacterium
	ZH-03apr19-C1-cds194|ZH-03apr19-C1	dbj|GDX12488.1|	4.97e-99	95.238	hypothetical protein LBMAG01_03520 [Acidobacteria bacterium]	Acidobacteria bacterium
ZH-13nov19-169	ZH-13nov19-C15-cds66|ZH-13nov19-C15	dbj|GDX12498.1|	0	98.276	radical SAM protein [Acidobacteria bacterium]	Acidobacteria bacterium
	ZH-13nov19-C15-cds67|ZH-13nov19-C15	dbj|GDX12497.1|	1.33e-95	100	acyl-CoA thioesterase [Acidobacteria bacterium]	Acidobacteria bacterium
	ZH-13nov19-C15-cds68|ZH-13nov19-C15	dbj|GDX12496.1|	0	99.308	succinate--CoA ligase [ADP-forming] subunit alpha [Acidobacteria bacterium]	Acidobacteria bacterium
	ZH-13nov19-C15-cds69|ZH-13nov19-C15	dbj|GDX12495.1|	1.47e-74	97.391	hypothetical protein LBMAG01_03590 [Acidobacteria bacterium]	Acidobacteria bacterium
	ZH-13nov19-C15-cds70|ZH-13nov19-C15	dbj|GDX12494.1|	0	97.172	succinate--CoA ligase [ADP-forming] subunit beta [Acidobacteria bacterium]	Acidobacteria bacterium
	ZH-13nov19-C15-cds71|ZH-13nov19-C15	dbj|GDX12493.1|	4.22e-159	98.253	xanthorhodopsin [Acidobacteria bacterium]	Acidobacteria bacterium
	ZH-13nov19-C15-cds72|ZH-13nov19-C15	dbj|GDX12492.1|	0	96.386	octaprenyl diphosphate synthase [Acidobacteria bacterium]	Acidobacteria bacterium
	ZH-13nov19-C15-cds73|ZH-13nov19-C15	dbj|GDX12491.1|	3.98e-112	100	YajQ family cyclic di-GMP-binding protein [Acidobacteria bacterium]	Acidobacteria bacterium
	ZH-13nov19-C15-cds74|ZH-13nov19-C15	dbj|GDX12490.1|	0	98.02	threonine dehydratase [Acidobacteria bacterium]	Acidobacteria bacterium
	ZH-13nov19-C15-cds75|ZH-13nov19-C15	dbj|GDX12489.1|	2.97e-151	99.524	uridine kinase [Acidobacteria bacterium]	Acidobacteria bacterium
	ZH-13nov19-C15-cds76|ZH-13nov19-C15	dbj|GDX12488.1|	3.53e-99	95.238	hypothetical protein LBMAG01_03520 [Acidobacteria bacterium]	Acidobacteria bacterium
Contigs highlighted in green are rhodopsin genes
