# Supplementary material for: Ubiquitous genome streamlined Acidobacteriota in freshwater environments
Source: ISME Commun. 2024 Oct 22;4(1):ycae124. doi: 10.1093/ismeco/ycae124 (PMC11561045; doi:10.1093/ismeco/ycae124)
Supplement: Supplementary_Table_S14-hemD_BLASTp_ycae124 [file supplementary_table_s14-hemd_blastp_ycae124.xlsx]

## Sheet: Supplementary Table S14
Supplementary Table S14. Blastp results of hemD and neighbouring genes. Results shows that the hemD contigs are highly conserved and flanked by highly conserved Acidiparvus-like genes
MAGs	Query sequence	Reference genome ID	E-value	Identity (%)	Closest Gene	Taxonomy
3300014801-6	3300014801-6-9-cds9|3300014801-6-9	dbj|GDX12416.1|	0	93.878	3-deoxy-7-phosphoheptulonate synthase [Acidobacteria bacterium]	Acidobacteria bacterium
	3300014801-6-9-cds10|3300014801-6-9	dbj|GDX12415.1|	4.22e-06	76.471	triosephosphate isomerase [Acidobacteria bacterium]	Acidobacteria bacterium
	3300014801-6-10-cds1|3300014801-6-10	dbj|GDX13145.1|	0	85.284	uroporphyrinogen decarboxylase [Acidobacteria bacterium]	Acidobacteria bacterium
	3300014801-6-10-cds2|3300014801-6-10	dbj|GDX13144.1|	7.7e-164	93.75	glutamate-1-semialdehyde 2,1-aminomutase [Acidobacteria bacterium]	Acidobacteria bacterium
	3300014801-6-10-cds3|3300014801-6-10	dbj|GDX13144.1|	1.23e-97	88.05	glutamate-1-semialdehyde 2,1-aminomutase [Acidobacteria bacterium]	Acidobacteria bacterium
	3300014801-6-10-cds4|3300014801-6-10	dbj|GDX13143.1|	3.88e-180	88.93	delta-aminolevulinic acid dehydratase [Acidobacteria bacterium]	Acidobacteria bacterium
	3300014801-6-10-cds5|3300014801-6-10	gb|MBS1783833.1|	5.79e-25	29.68	uroporphyrinogen-III synthase [Acidobacteria bacterium]	Acidobacteria bacterium
	3300014801-6-10-cds6|3300014801-6-10	dbj|GDX13142.1|	5.34e-171	77.32	porphobilinogen deaminase [Acidobacteria bacterium]	Acidobacteria bacterium
	3300014801-6-10-cds7|3300014801-6-10	dbj|GDX13141.1|	0	88.432	hypothetical protein LBMAG01_10050 [Acidobacteria bacterium]	Acidobacteria bacterium
	3300014801-6-10-cds8|3300014801-6-10	dbj|GDX13140.1|	0	84.896	chorismate synthase [Acidobacteria bacterium]	Acidobacteria bacterium
3300024280-8	3300024280-8-45-cds1|3300024280-8-45	dbj|GDX12479.1|	0	84.158	hypothetical protein LBMAG01_03430 [Acidobacteria bacterium]	Acidobacteria bacterium
	3300024280-8-45-cds2|3300024280-8-45	dbj|GDX12478.1|	0	69.834	protoporphyrinogen oxidase [Acidobacteria bacterium]	Acidobacteria bacterium
	3300024280-8-45-cds3|3300024280-8-45	dbj|GDX13147.1|	0	89.873	ferrochelatase [Acidobacteria bacterium]	Acidobacteria bacterium
	3300024280-8-45-cds4|3300024280-8-45	dbj|GDX13146.1|	0	85.495	oxygen-independent coproporphyrinogen III oxidase [Acidobacteria bacterium]	Acidobacteria bacterium
	3300024280-8-45-cds5|3300024280-8-45	dbj|GDX13145.1|	0	85.015	uroporphyrinogen decarboxylase [Acidobacteria bacterium]	Acidobacteria bacterium
	3300024280-8-45-cds6|3300024280-8-45	dbj|GDX13144.1|	0	91.408	glutamate-1-semialdehyde 2,1-aminomutase [Acidobacteria bacterium]	Acidobacteria bacterium
	3300024280-8-45-cds7|3300024280-8-45	dbj|GDX13143.1|	3.88e-180	88.93	delta-aminolevulinic acid dehydratase [Acidobacteria bacterium]	Acidobacteria bacterium
	3300024280-8-45-cds8|3300024280-8-45	gb|MBS1783833.1|	4.25e-25	30.137	uroporphyrinogen-III synthase [Acidobacteria bacterium]	Acidobacteria bacterium
	3300024280-8-45-cds9|3300024280-8-45	dbj|GDX13142.1|	5.34e-171	77.32	porphobilinogen deaminase [Acidobacteria bacterium]	Acidobacteria bacterium
	3300024280-8-46-cds1|3300024280-8-46	tpg|HCG37407.1|	1.6e-105	100	L-lysine dehydrogenase [Acidobacteria bacterium]	Acidobacteria bacterium
3300024282-7	3300024282-7-39-cds10|3300024282-7-39	gb|MBS1783833.1|	5.79e-25	30.137	uroporphyrinogen-III synthase [Acidobacteria bacterium]	Acidobacteria bacterium
	3300024282-7-39-cds11|3300024282-7-39	dbj|GDX13142.1|	3.25e-113	75.362	porphobilinogen deaminase [Acidobacteria bacterium]	Acidobacteria bacterium
	3300024282-7-39-cds3|3300024282-7-39	dbj|GDX12479.1|	0	84.158	hypothetical protein LBMAG01_03430 [Acidobacteria bacterium]	Acidobacteria bacterium
	3300024282-7-39-cds4|3300024282-7-39	dbj|GDX12478.1|	0	69.834	protoporphyrinogen oxidase [Acidobacteria bacterium]	Acidobacteria bacterium
	3300024282-7-39-cds5|3300024282-7-39	dbj|GDX13147.1|	0	89.873	ferrochelatase [Acidobacteria bacterium]	Acidobacteria bacterium
	3300024282-7-39-cds6|3300024282-7-39	dbj|GDX13146.1|	0	85.495	oxygen-independent coproporphyrinogen III oxidase [Acidobacteria bacterium]	Acidobacteria bacterium
	3300024282-7-39-cds7|3300024282-7-39	dbj|GDX13145.1|	0	85.015	uroporphyrinogen decarboxylase [Acidobacteria bacterium]	Acidobacteria bacterium
	3300024282-7-39-cds8|3300024282-7-39	dbj|GDX13144.1|	0	91.647	glutamate-1-semialdehyde 2,1-aminomutase [Acidobacteria bacterium]	Acidobacteria bacterium
	3300024282-7-39-cds9|3300024282-7-39	dbj|GDX13143.1|	3.88e-180	88.93	delta-aminolevulinic acid dehydratase [Acidobacteria bacterium]	Acidobacteria bacterium
	3300024282-7-40-cds1|3300024282-7-40	ref|WP_243294109.1|	2.63e-114	55.143	carboxypeptidase regulatory-like domain-containing protein [Geothrix sp. SG198]	Geothrix sp. SG198
3300024311-10	3300024311-10-28-cds10|3300024311-10-28	dbj|GDX12480.1|	2.48e-27	64.384	hypothetical protein LBMAG01_03440 [Acidobacteria bacterium]	Acidobacteria bacterium
	3300024311-10-28-cds1|3300024311-10-28	dbj|GDX13142.1|	1.27e-08	68.421	porphobilinogen deaminase [Acidobacteria bacterium]	Acidobacteria bacterium
	3300024311-10-28-cds2|3300024311-10-28	gb|MBS1783833.1|	2.28e-24	29.68	uroporphyrinogen-III synthase [Acidobacteria bacterium]	Acidobacteria bacterium
	3300024311-10-28-cds3|3300024311-10-28	dbj|GDX13143.1|	3.88e-180	88.93	delta-aminolevulinic acid dehydratase [Acidobacteria bacterium]	Acidobacteria bacterium
	3300024311-10-28-cds4|3300024311-10-28	dbj|GDX13144.1|	0	91.408	glutamate-1-semialdehyde 2,1-aminomutase [Acidobacteria bacterium]	Acidobacteria bacterium
	3300024311-10-28-cds5|3300024311-10-28	dbj|GDX13145.1|	0	85.015	uroporphyrinogen decarboxylase [Acidobacteria bacterium]	Acidobacteria bacterium
	3300024311-10-28-cds6|3300024311-10-28	dbj|GDX13146.1|	0	85.495	oxygen-independent coproporphyrinogen III oxidase [Acidobacteria bacterium]	Acidobacteria bacterium
	3300024311-10-28-cds7|3300024311-10-28	dbj|GDX13147.1|	0	89.873	ferrochelatase [Acidobacteria bacterium]	Acidobacteria bacterium
	3300024311-10-28-cds8|3300024311-10-28	dbj|GDX12478.1|	0	69.834	protoporphyrinogen oxidase [Acidobacteria bacterium]	Acidobacteria bacterium
	3300024311-10-28-cds9|3300024311-10-28	dbj|GDX12479.1|	0	84.158	hypothetical protein LBMAG01_03430 [Acidobacteria bacterium]	Acidobacteria bacterium
3300024312-9	3300024312-9-36-cds10|3300024312-9-36	dbj|GDX12478.1|	0	70.071	protoporphyrinogen oxidase [Acidobacteria bacterium]	Acidobacteria bacterium
	3300024312-9-36-cds11|3300024312-9-36	dbj|GDX12479.1|	0	84.406	hypothetical protein LBMAG01_03430 [Acidobacteria bacterium]	Acidobacteria bacterium
	3300024312-9-36-cds2|3300024312-9-36	dbj|GDX13141.1|	0	88.432	hypothetical protein LBMAG01_10050 [Acidobacteria bacterium]	Acidobacteria bacterium
	3300024312-9-36-cds3|3300024312-9-36	dbj|GDX13142.1|	1.11e-171	77.663	porphobilinogen deaminase [Acidobacteria bacterium]	Acidobacteria bacterium
	3300024312-9-36-cds4|3300024312-9-36	gb|MBS1783833.1|	1.06e-24	29.68	uroporphyrinogen-III synthase [Acidobacteria bacterium]	Acidobacteria bacterium
	3300024312-9-36-cds5|3300024312-9-36	dbj|GDX13143.1|	3.88e-180	88.93	delta-aminolevulinic acid dehydratase [Acidobacteria bacterium]	Acidobacteria bacterium
	3300024312-9-36-cds6|3300024312-9-36	dbj|GDX13144.1|	0	91.408	glutamate-1-semialdehyde 2,1-aminomutase [Acidobacteria bacterium]	Acidobacteria bacterium
	3300024312-9-36-cds7|3300024312-9-36	dbj|GDX13145.1|	0	85.015	uroporphyrinogen decarboxylase [Acidobacteria bacterium]	Acidobacteria bacterium
	3300024312-9-36-cds8|3300024312-9-36	dbj|GDX13146.1|	0	85.495	oxygen-independent coproporphyrinogen III oxidase [Acidobacteria bacterium]	Acidobacteria bacterium
	3300024312-9-36-cds9|3300024312-9-36	dbj|GDX13147.1|	0	89.873	ferrochelatase [Acidobacteria bacterium]	Acidobacteria bacterium
3300024490-4	3300024490-4-23-cds10|3300024490-4-23	dbj|GDX13141.1|	0	88.432	hypothetical protein LBMAG01_10050 [Acidobacteria bacterium]	Acidobacteria bacterium
	3300024490-4-23-cds11|3300024490-4-23	dbj|GDX13140.1|	0	84.635	chorismate synthase [Acidobacteria bacterium]	Acidobacteria bacterium
	3300024490-4-23-cds2|3300024490-4-23	dbj|GDX12478.1|	0	69.834	protoporphyrinogen oxidase [Acidobacteria bacterium]	Acidobacteria bacterium
	3300024490-4-23-cds3|3300024490-4-23	dbj|GDX13147.1|	0	89.873	ferrochelatase [Acidobacteria bacterium]	Acidobacteria bacterium
	3300024490-4-23-cds4|3300024490-4-23	dbj|GDX13146.1|	0	85.495	oxygen-independent coproporphyrinogen III oxidase [Acidobacteria bacterium]	Acidobacteria bacterium
	3300024490-4-23-cds5|3300024490-4-23	dbj|GDX13145.1|	0	85.015	uroporphyrinogen decarboxylase [Acidobacteria bacterium]	Acidobacteria bacterium
	3300024490-4-23-cds6|3300024490-4-23	dbj|GDX13144.1|	0	91.408	glutamate-1-semialdehyde 2,1-aminomutase [Acidobacteria bacterium]	Acidobacteria bacterium
	3300024490-4-23-cds7|3300024490-4-23	dbj|GDX13143.1|	3.88e-180	88.93	delta-aminolevulinic acid dehydratase [Acidobacteria bacterium]	Acidobacteria bacterium
	3300024490-4-23-cds8|3300024490-4-23	gb|MBS1783833.1|	5.79e-25	30.137	uroporphyrinogen-III synthase [Acidobacteria bacterium]	Acidobacteria bacterium
	3300024490-4-23-cds9|3300024490-4-23	dbj|GDX13142.1|	1.11e-171	77.663	porphobilinogen deaminase [Acidobacteria bacterium]	Acidobacteria bacterium
3300024491-5	3300024491-5-49-cds1|3300024491-5-49	dbj|GDX13146.1|	1.4e-125	83.333	oxygen-independent coproporphyrinogen III oxidase [Acidobacteria bacterium]	Acidobacteria bacterium
	3300024491-5-49-cds2|3300024491-5-49	dbj|GDX13145.1|	0	85.015	uroporphyrinogen decarboxylase [Acidobacteria bacterium]	Acidobacteria bacterium
	3300024491-5-49-cds3|3300024491-5-49	dbj|GDX13144.1|	0	91.408	glutamate-1-semialdehyde 2,1-aminomutase [Acidobacteria bacterium]	Acidobacteria bacterium
	3300024491-5-49-cds4|3300024491-5-49	dbj|GDX13143.1|	3.88e-180	88.93	delta-aminolevulinic acid dehydratase [Acidobacteria bacterium]	Acidobacteria bacterium
	3300024491-5-49-cds5|3300024491-5-49	gb|MBS1783833.1|	6.72e-25	30.137	uroporphyrinogen-III synthase [Acidobacteria bacterium]	Acidobacteria bacterium
	3300024491-5-49-cds6|3300024491-5-49	dbj|GDX13142.1|	1.11e-171	77.663	porphobilinogen deaminase [Acidobacteria bacterium]	Acidobacteria bacterium
	3300024491-5-49-cds7|3300024491-5-49	dbj|GDX13141.1|	0	88.432	hypothetical protein LBMAG01_10050 [Acidobacteria bacterium]	Acidobacteria bacterium
	3300024491-5-49-cds8|3300024491-5-49	dbj|GDX13140.1|	9.67e-61	82.727	chorismate synthase [Acidobacteria bacterium]	Acidobacteria bacterium
	3300024491-5-50-cds1|3300024491-5-50	dbj|GDX12608.1|	0	90.873	dipeptidyl-peptidase [Acidobacteria bacterium]	Acidobacteria bacterium
	3300024491-5-50-cds2|3300024491-5-50	tpg|HCG37151.1|	0	100	hypothetical protein [Acidobacteria bacterium]	Acidobacteria bacterium
3300024492-5	3300024492-5-21-cds12|3300024492-5-21	tpg|HCG37310.1|	4.04e-164	99.578	hypothetical protein [Acidobacteria bacterium]	Acidobacteria bacterium
	3300024492-5-22-cds1|3300024492-5-22	dbj|GDX13142.1|	1.22e-99	74.211	porphobilinogen deaminase [Acidobacteria bacterium]	Acidobacteria bacterium
	3300024492-5-22-cds2|3300024492-5-22	gb|MBS1783833.1|	2.28e-24	29.68	uroporphyrinogen-III synthase [Acidobacteria bacterium]	Acidobacteria bacterium
	3300024492-5-22-cds3|3300024492-5-22	dbj|GDX13143.1|	3.88e-180	88.93	delta-aminolevulinic acid dehydratase [Acidobacteria bacterium]	Acidobacteria bacterium
	3300024492-5-22-cds4|3300024492-5-22	dbj|GDX13144.1|	0	91.408	glutamate-1-semialdehyde 2,1-aminomutase [Acidobacteria bacterium]	Acidobacteria bacterium
	3300024492-5-22-cds5|3300024492-5-22	dbj|GDX13145.1|	0	85.015	uroporphyrinogen decarboxylase [Acidobacteria bacterium]	Acidobacteria bacterium
	3300024492-5-22-cds6|3300024492-5-22	dbj|GDX13146.1|	0	85.495	oxygen-independent coproporphyrinogen III oxidase [Acidobacteria bacterium]	Acidobacteria bacterium
	3300024492-5-22-cds7|3300024492-5-22	dbj|GDX13147.1|	0	89.873	ferrochelatase [Acidobacteria bacterium]	Acidobacteria bacterium
	3300024492-5-22-cds8|3300024492-5-22	dbj|GDX12478.1|	0	69.834	protoporphyrinogen oxidase [Acidobacteria bacterium]	Acidobacteria bacterium
	3300024492-5-22-cds9|3300024492-5-22	dbj|GDX12479.1|	1.09e-79	92.188	hypothetical protein LBMAG01_03430 [Acidobacteria bacterium]	Acidobacteria bacterium
3300024494-6	3300024494-6-57-cds10|3300024494-6-57	dbj|GDX13141.1|	0	88.689	hypothetical protein LBMAG01_10050 [Acidobacteria bacterium]	Acidobacteria bacterium
	3300024494-6-57-cds11|3300024494-6-57	dbj|GDX13140.1|	0	84.635	chorismate synthase [Acidobacteria bacterium]	Acidobacteria bacterium
	3300024494-6-57-cds2|3300024494-6-57	dbj|GDX12478.1|	0	69.834	protoporphyrinogen oxidase [Acidobacteria bacterium]	Acidobacteria bacterium
	3300024494-6-57-cds3|3300024494-6-57	dbj|GDX13147.1|	0	89.873	ferrochelatase [Acidobacteria bacterium]	Acidobacteria bacterium
	3300024494-6-57-cds4|3300024494-6-57	dbj|GDX13146.1|	0	85.495	oxygen-independent coproporphyrinogen III oxidase [Acidobacteria bacterium]	Acidobacteria bacterium
	3300024494-6-57-cds5|3300024494-6-57	dbj|GDX13145.1|	0	85.015	uroporphyrinogen decarboxylase [Acidobacteria bacterium]	Acidobacteria bacterium
	3300024494-6-57-cds6|3300024494-6-57	dbj|GDX13144.1|	0	91.408	glutamate-1-semialdehyde 2,1-aminomutase [Acidobacteria bacterium]	Acidobacteria bacterium
	3300024494-6-57-cds7|3300024494-6-57	dbj|GDX13143.1|	3.88e-180	88.93	delta-aminolevulinic acid dehydratase [Acidobacteria bacterium]	Acidobacteria bacterium
	3300024494-6-57-cds8|3300024494-6-57	gb|MBS1783833.1|	7.09e-25	29.68	uroporphyrinogen-III synthase [Acidobacteria bacterium]	Acidobacteria bacterium
	3300024494-6-57-cds9|3300024494-6-57	dbj|GDX13142.1|	1.11e-171	77.663	porphobilinogen deaminase [Acidobacteria bacterium]	Acidobacteria bacterium
3300024501-8	3300024501-8-53-cds13|3300024501-8-53	dbj|GDX13140.1|	0	84.635	chorismate synthase [Acidobacteria bacterium]	Acidobacteria bacterium
	3300024501-8-53-cds14|3300024501-8-53	dbj|GDX13141.1|	0	88.432	hypothetical protein LBMAG01_10050 [Acidobacteria bacterium]	Acidobacteria bacterium
	3300024501-8-53-cds15|3300024501-8-53	dbj|GDX13142.1|	1.11e-171	77.663	porphobilinogen deaminase [Acidobacteria bacterium]	Acidobacteria bacterium
	3300024501-8-53-cds16|3300024501-8-53	gb|MBS1783833.1|	8.31e-25	30.137	uroporphyrinogen-III synthase [Acidobacteria bacterium]	Acidobacteria bacterium
	3300024501-8-53-cds17|3300024501-8-53	dbj|GDX13143.1|	3.88e-180	88.93	delta-aminolevulinic acid dehydratase [Acidobacteria bacterium]	Acidobacteria bacterium
	3300024501-8-53-cds18|3300024501-8-53	dbj|GDX13144.1|	0	91.408	glutamate-1-semialdehyde 2,1-aminomutase [Acidobacteria bacterium]	Acidobacteria bacterium
	3300024501-8-53-cds19|3300024501-8-53	dbj|GDX13145.1|	0	85.015	uroporphyrinogen decarboxylase [Acidobacteria bacterium]	Acidobacteria bacterium
	3300024501-8-53-cds20|3300024501-8-53	dbj|GDX13146.1|	0	85.495	oxygen-independent coproporphyrinogen III oxidase [Acidobacteria bacterium]	Acidobacteria bacterium
	3300024501-8-53-cds21|3300024501-8-53	dbj|GDX13147.1|	0	90.19	ferrochelatase [Acidobacteria bacterium]	Acidobacteria bacterium
	3300024501-8-53-cds22|3300024501-8-53	dbj|GDX12478.1|	0	69.834	protoporphyrinogen oxidase [Acidobacteria bacterium]	Acidobacteria bacterium
	3300024501-8-53-cds23|3300024501-8-53	dbj|GDX12479.1|	0	84.158	hypothetical protein LBMAG01_03430 [Acidobacteria bacterium]	Acidobacteria bacterium
3300024510-4	3300024510-4-19-cds29|3300024510-4-19	dbj|GDX12479.1|	0	84.158	hypothetical protein LBMAG01_03430 [Acidobacteria bacterium]	Acidobacteria bacterium
	3300024510-4-19-cds30|3300024510-4-19	dbj|GDX12478.1|	0	69.834	protoporphyrinogen oxidase [Acidobacteria bacterium]	Acidobacteria bacterium
	3300024510-4-19-cds31|3300024510-4-19	dbj|GDX13147.1|	0	89.873	ferrochelatase [Acidobacteria bacterium]	Acidobacteria bacterium
	3300024510-4-19-cds32|3300024510-4-19	dbj|GDX13146.1|	0	85.495	oxygen-independent coproporphyrinogen III oxidase [Acidobacteria bacterium]	Acidobacteria bacterium
	3300024510-4-19-cds33|3300024510-4-19	dbj|GDX13145.1|	0	85.015	uroporphyrinogen decarboxylase [Acidobacteria bacterium]	Acidobacteria bacterium
	3300024510-4-19-cds34|3300024510-4-19	dbj|GDX13144.1|	0	91.408	glutamate-1-semialdehyde 2,1-aminomutase [Acidobacteria bacterium]	Acidobacteria bacterium
	3300024510-4-19-cds35|3300024510-4-19	dbj|GDX13143.1|	3.88e-180	88.93	delta-aminolevulinic acid dehydratase [Acidobacteria bacterium]	Acidobacteria bacterium
	3300024510-4-19-cds36|3300024510-4-19	gb|MBS1783833.1|	5.79e-25	30.137	uroporphyrinogen-III synthase [Acidobacteria bacterium]	Acidobacteria bacterium
	3300024510-4-19-cds37|3300024510-4-19	dbj|GDX13142.1|	1.11e-171	77.663	porphobilinogen deaminase [Acidobacteria bacterium]	Acidobacteria bacterium
	3300024510-4-19-cds38|3300024510-4-19	dbj|GDX13141.1|	0	88.432	hypothetical protein LBMAG01_10050 [Acidobacteria bacterium]	Acidobacteria bacterium
	3300024510-4-19-cds39|3300024510-4-19	dbj|GDX13140.1|	0	84.896	chorismate synthase [Acidobacteria bacterium]	Acidobacteria bacterium
3300024512-4	3300024512-4-61-cds100|3300024512-4-61	gb|MBS1783833.1|	2.69e-25	30.137	uroporphyrinogen-III synthase [Acidobacteria bacterium]	Acidobacteria bacterium
	3300024512-4-61-cds101|3300024512-4-61	dbj|GDX13143.1|	3.88e-180	88.93	delta-aminolevulinic acid dehydratase [Acidobacteria bacterium]	Acidobacteria bacterium
	3300024512-4-61-cds102|3300024512-4-61	dbj|GDX13144.1|	0	91.408	glutamate-1-semialdehyde 2,1-aminomutase [Acidobacteria bacterium]	Acidobacteria bacterium
	3300024512-4-61-cds103|3300024512-4-61	dbj|GDX13145.1|	0	85.015	uroporphyrinogen decarboxylase [Acidobacteria bacterium]	Acidobacteria bacterium
	3300024512-4-61-cds104|3300024512-4-61	dbj|GDX13146.1|	0	85.495	oxygen-independent coproporphyrinogen III oxidase [Acidobacteria bacterium]	Acidobacteria bacterium
	3300024512-4-61-cds105|3300024512-4-61	dbj|GDX13147.1|	0	89.873	ferrochelatase [Acidobacteria bacterium]	Acidobacteria bacterium
	3300024512-4-61-cds106|3300024512-4-61	dbj|GDX12478.1|	0	70.071	protoporphyrinogen oxidase [Acidobacteria bacterium]	Acidobacteria bacterium
	3300024512-4-61-cds107|3300024512-4-61	dbj|GDX12479.1|	0	84.158	hypothetical protein LBMAG01_03430 [Acidobacteria bacterium]	Acidobacteria bacterium
	3300024512-4-61-cds97|3300024512-4-61	dbj|GDX13140.1|	0	84.635	chorismate synthase [Acidobacteria bacterium]	Acidobacteria bacterium
	3300024512-4-61-cds98|3300024512-4-61	dbj|GDX13141.1|	0	88.432	hypothetical protein LBMAG01_10050 [Acidobacteria bacterium]	Acidobacteria bacterium
	3300024512-4-61-cds99|3300024512-4-61	dbj|GDX13142.1|	1.11e-171	77.663	porphobilinogen deaminase [Acidobacteria bacterium]	Acidobacteria bacterium
3300027079-12	3300027079-12-37-cds16|3300027079-12-37	dbj|GDX13069.1|	8.86e-157	87.251	phosphoribosylformylglycinamidine cyclo-ligase [Acidobacteria bacterium]	Acidobacteria bacterium
	3300027079-12-38-cds1|3300027079-12-38	dbj|GDX12478.1|	1.35e-138	68.403	protoporphyrinogen oxidase [Acidobacteria bacterium]	Acidobacteria bacterium
	3300027079-12-38-cds2|3300027079-12-38	dbj|GDX13147.1|	0	89.873	ferrochelatase [Acidobacteria bacterium]	Acidobacteria bacterium
	3300027079-12-38-cds3|3300027079-12-38	dbj|GDX13146.1|	0	85.275	oxygen-independent coproporphyrinogen III oxidase [Acidobacteria bacterium]	Acidobacteria bacterium
	3300027079-12-38-cds4|3300027079-12-38	dbj|GDX13145.1|	0	85.015	uroporphyrinogen decarboxylase [Acidobacteria bacterium]	Acidobacteria bacterium
	3300027079-12-38-cds5|3300027079-12-38	dbj|GDX13144.1|	0	91.408	glutamate-1-semialdehyde 2,1-aminomutase [Acidobacteria bacterium]	Acidobacteria bacterium
	3300027079-12-38-cds6|3300027079-12-38	dbj|GDX13143.1|	3.88e-180	88.93	delta-aminolevulinic acid dehydratase [Acidobacteria bacterium]	Acidobacteria bacterium
	3300027079-12-38-cds7|3300027079-12-38	gb|MBS1783833.1|	4.25e-25	30.137	uroporphyrinogen-III synthase [Acidobacteria bacterium]	Acidobacteria bacterium
	3300027079-12-39-cds1|3300027079-12-39	tpg|HCG37031.1|	0	100	endopeptidase La [Acidobacteria bacterium]	Acidobacteria bacterium
	3300027079-12-39-cds2|3300027079-12-39	tpg|HCG37032.1|	3.52e-136	100	transcriptional regulator NrdR [Acidobacteria bacterium]	Acidobacteria bacterium
	3300027079-12-39-cds3|3300027079-12-39	tpg|HCG37033.1|	5.36e-106	100	osmotically inducible protein OsmC [Acidobacteria bacterium]	Acidobacteria bacterium
3300027157-10	3300027157-10-53-cds18|3300027157-10-53	dbj|GDX12960.1|	4.16e-47	82.418	hypothetical protein LBMAG01_08240 [Acidobacteria bacterium]	Acidobacteria bacterium
	3300027157-10-54-cds1|3300027157-10-54	dbj|GDX13146.1|	0	85.422	oxygen-independent coproporphyrinogen III oxidase [Acidobacteria bacterium]	Acidobacteria bacterium
	3300027157-10-54-cds2|3300027157-10-54	dbj|GDX13145.1|	0	85.015	uroporphyrinogen decarboxylase [Acidobacteria bacterium]	Acidobacteria bacterium
	3300027157-10-54-cds3|3300027157-10-54	dbj|GDX13144.1|	0	91.408	glutamate-1-semialdehyde 2,1-aminomutase [Acidobacteria bacterium]	Acidobacteria bacterium
	3300027157-10-54-cds4|3300027157-10-54	dbj|GDX13143.1|	3.88e-180	88.93	delta-aminolevulinic acid dehydratase [Acidobacteria bacterium]	Acidobacteria bacterium
	3300027157-10-54-cds5|3300027157-10-54	gb|MBS1783833.1|	5.79e-25	30.137	uroporphyrinogen-III synthase [Acidobacteria bacterium]	Acidobacteria bacterium
	3300027157-10-54-cds6|3300027157-10-54	dbj|GDX13142.1|	1.11e-171	77.663	porphobilinogen deaminase [Acidobacteria bacterium]	Acidobacteria bacterium
	3300027157-10-54-cds7|3300027157-10-54	dbj|GDX13141.1|	0	88.432	hypothetical protein LBMAG01_10050 [Acidobacteria bacterium]	Acidobacteria bacterium
	3300027157-10-54-cds8|3300027157-10-54	dbj|GDX13140.1|	0	84.635	chorismate synthase [Acidobacteria bacterium]	Acidobacteria bacterium
	3300027157-10-54-cds9|3300027157-10-54	ref|WP_243293467.1|	9.68e-116	77.358	MULTISPECIES: 3-oxoacid CoA-transferase subunit B [unclassified Geothrix]	Unclassified Geothrix
3300027160-11	3300027160-11-30-cds12|3300027160-11-30	ref|WP_243293467.1|	9.68e-116	77.358	MULTISPECIES: 3-oxoacid CoA-transferase subunit B [unclassified Geothrix]	Unclassified Geothrix
	3300027160-11-30-cds13|3300027160-11-30	dbj|GDX13140.1|	0	84.375	chorismate synthase [Acidobacteria bacterium]	Acidobacteria bacterium
	3300027160-11-30-cds14|3300027160-11-30	dbj|GDX13141.1|	0	88.432	hypothetical protein LBMAG01_10050 [Acidobacteria bacterium]	Acidobacteria bacterium
	3300027160-11-30-cds15|3300027160-11-30	dbj|GDX13142.1|	1.11e-171	77.663	porphobilinogen deaminase [Acidobacteria bacterium]	Acidobacteria bacterium
	3300027160-11-30-cds16|3300027160-11-30	gb|MBS1783833.1|	5.79e-25	30.137	uroporphyrinogen-III synthase [Acidobacteria bacterium]	Acidobacteria bacterium
	3300027160-11-30-cds17|3300027160-11-30	dbj|GDX13143.1|	3.88e-180	88.93	delta-aminolevulinic acid dehydratase [Acidobacteria bacterium]	Acidobacteria bacterium
	3300027160-11-31-cds1|3300027160-11-31	dbj|GDX12989.1|	0	87.118	leucine--tRNA ligase [Acidobacteria bacterium]	Acidobacteria bacterium
	3300027160-11-31-cds2|3300027160-11-31	dbj|GDX12988.1|	0	92.063	cysteine synthase [Acidobacteria bacterium]	Acidobacteria bacterium
	3300027160-11-31-cds3|3300027160-11-31	dbj|GDX12987.1|	7.61e-124	84.314	orotate phosphoribosyltransferase [Acidobacteria bacterium]	Acidobacteria bacterium
	3300027160-11-31-cds4|3300027160-11-31	dbj|GDX12986.1|	4.33e-125	93.478	ATP--cob(I)alamin adenosyltransferase [Acidobacteria bacterium]	Acidobacteria bacterium
	3300027160-11-31-cds5|3300027160-11-31	dbj|GDX12985.1|	0	93.235	phosphotransferase [Acidobacteria bacterium]	Acidobacteria bacterium
3300027162-11	3300027162-11-20-cds4|3300027162-11-20	tpg|HCG37409.1|	2.01e-30	100	co-chaperone GroES [Acidobacteria bacterium]	Acidobacteria bacterium
	3300027162-11-21-cds1|3300027162-11-21	dbj|GDX13145.1|	2.7e-121	88.889	uroporphyrinogen decarboxylase [Acidobacteria bacterium]	Acidobacteria bacterium
	3300027162-11-21-cds2|3300027162-11-21	dbj|GDX13144.1|	0	91.408	glutamate-1-semialdehyde 2,1-aminomutase [Acidobacteria bacterium]	Acidobacteria bacterium
	3300027162-11-21-cds3|3300027162-11-21	dbj|GDX13143.1|	3.88e-180	88.93	delta-aminolevulinic acid dehydratase [Acidobacteria bacterium]	Acidobacteria bacterium
	3300027162-11-21-cds4|3300027162-11-21	gb|MBS1783833.1|	5.79e-25	30.137	uroporphyrinogen-III synthase [Acidobacteria bacterium]	Acidobacteria bacterium
	3300027162-11-21-cds5|3300027162-11-21	dbj|GDX13142.1|	1.11e-171	77.663	porphobilinogen deaminase [Acidobacteria bacterium]	Acidobacteria bacterium
	3300027162-11-21-cds6|3300027162-11-21	dbj|GDX13141.1|	0	88.689	hypothetical protein LBMAG01_10050 [Acidobacteria bacterium]	Acidobacteria bacterium
	3300027162-11-21-cds7|3300027162-11-21	dbj|GDX13140.1|	0	84.635	chorismate synthase [Acidobacteria bacterium]	Acidobacteria bacterium
	3300027162-11-21-cds8|3300027162-11-21	ref|WP_243293467.1|	9.68e-116	77.358	MULTISPECIES: 3-oxoacid CoA-transferase subunit B [unclassified Geothrix]	Unclassified Geothrix
	3300027162-11-21-cds9|3300027162-11-21	dbj|GDX13012.1|	0	82.544	dihydroorotate dehydrogenase [Acidobacteria bacterium]	Acidobacteria bacterium
3300027205-5	3300027205-5-44-cds7|3300027205-5-44	dbj|GDX12312.1|	0	99.342	MFS transporter [Acidobacteria bacterium]	Acidobacteria bacterium
	3300027205-5-44-cds8|3300027205-5-44	dbj|GDX12311.1|	0	96.216	molybdopterin molybdenumtransferase MoeA [Acidobacteria bacterium]	Acidobacteria bacterium
	3300027205-5-45-cds1|3300027205-5-45	dbj|GDX13142.1|	0	97.491	porphobilinogen deaminase [Acidobacteria bacterium]	Acidobacteria bacterium
	3300027205-5-45-cds2|3300027205-5-45	ref|WP_026853906.1|	6.78e-23	31.364	hypothetical protein [Geothrix fermentans]	Geothrix fermentans
	3300027205-5-45-cds3|3300027205-5-45	dbj|GDX13143.1|	0	98.893	delta-aminolevulinic acid dehydratase [Acidobacteria bacterium]	Acidobacteria bacterium
	3300027205-5-45-cds4|3300027205-5-45	dbj|GDX13144.1|	0	99.045	glutamate-1-semialdehyde 2,1-aminomutase [Acidobacteria bacterium]	Acidobacteria bacterium
	3300027205-5-45-cds5|3300027205-5-45	dbj|GDX13145.1|	0	98.476	uroporphyrinogen decarboxylase [Acidobacteria bacterium]	Acidobacteria bacterium
	3300027205-5-45-cds6|3300027205-5-45	dbj|GDX13146.1|	0	98.681	oxygen-independent coproporphyrinogen III oxidase [Acidobacteria bacterium]	Acidobacteria bacterium
	3300027205-5-45-cds7|3300027205-5-45	dbj|GDX13147.1|	0	98.734	ferrochelatase [Acidobacteria bacterium]	Acidobacteria bacterium
	3300027205-5-45-cds8|3300027205-5-45	dbj|GDX12478.1|	0	97.15	protoporphyrinogen oxidase [Acidobacteria bacterium]	Acidobacteria bacterium
3300027211-6	3300027211-6-61-cds10|3300027211-6-61	dbj|GDX13144.1|	0	98.807	glutamate-1-semialdehyde 2,1-aminomutase [Acidobacteria bacterium]	Acidobacteria bacterium
	3300027211-6-61-cds11|3300027211-6-61	dbj|GDX13143.1|	0	98.893	delta-aminolevulinic acid dehydratase [Acidobacteria bacterium]	Acidobacteria bacterium
	3300027211-6-61-cds12|3300027211-6-61	ref|WP_026853906.1|	6.78e-23	31.364	hypothetical protein [Geothrix fermentans]	Geothrix fermentans
	3300027211-6-61-cds13|3300027211-6-61	dbj|GDX13142.1|	0	97.595	porphobilinogen deaminase [Acidobacteria bacterium]	Acidobacteria bacterium
	3300027211-6-61-cds14|3300027211-6-61	dbj|GDX13141.1|	0	100	hypothetical protein LBMAG01_10050 [Acidobacteria bacterium]	Acidobacteria bacterium
	3300027211-6-61-cds15|3300027211-6-61	dbj|GDX13140.1|	0	98.177	chorismate synthase [Acidobacteria bacterium]	Acidobacteria bacterium
	3300027211-6-61-cds5|3300027211-6-61	dbj|GDX12479.1|	0	98.02	hypothetical protein LBMAG01_03430 [Acidobacteria bacterium]	Acidobacteria bacterium
	3300027211-6-61-cds6|3300027211-6-61	dbj|GDX12478.1|	0	97.15	protoporphyrinogen oxidase [Acidobacteria bacterium]	Acidobacteria bacterium
	3300027211-6-61-cds7|3300027211-6-61	dbj|GDX13147.1|	0	98.734	ferrochelatase [Acidobacteria bacterium]	Acidobacteria bacterium
	3300027211-6-61-cds8|3300027211-6-61	dbj|GDX13146.1|	0	98.681	oxygen-independent coproporphyrinogen III oxidase [Acidobacteria bacterium]	Acidobacteria bacterium
	3300027211-6-61-cds9|3300027211-6-61	dbj|GDX13145.1|	0	98.476	uroporphyrinogen decarboxylase [Acidobacteria bacterium]	Acidobacteria bacterium
3300027214-9	3300027214-9-28-cds75|3300027214-9-28	dbj|GDX13140.1|	0	98.177	chorismate synthase [Acidobacteria bacterium]	Acidobacteria bacterium
	3300027214-9-28-cds76|3300027214-9-28	dbj|GDX13141.1|	0	100	hypothetical protein LBMAG01_10050 [Acidobacteria bacterium]	Acidobacteria bacterium
	3300027214-9-28-cds77|3300027214-9-28	dbj|GDX13142.1|	0	97.595	porphobilinogen deaminase [Acidobacteria bacterium]	Acidobacteria bacterium
	3300027214-9-28-cds78|3300027214-9-28	ref|WP_026853906.1|	6.78e-23	31.364	hypothetical protein [Geothrix fermentans]	Geothrix fermentans
	3300027214-9-28-cds79|3300027214-9-28	dbj|GDX13143.1|	0	98.893	delta-aminolevulinic acid dehydratase [Acidobacteria bacterium]	Acidobacteria bacterium
	3300027214-9-28-cds80|3300027214-9-28	dbj|GDX13144.1|	0	98.807	glutamate-1-semialdehyde 2,1-aminomutase [Acidobacteria bacterium]	Acidobacteria bacterium
	3300027214-9-28-cds81|3300027214-9-28	dbj|GDX13145.1|	0	98.476	uroporphyrinogen decarboxylase [Acidobacteria bacterium]	Acidobacteria bacterium
	3300027214-9-28-cds82|3300027214-9-28	dbj|GDX13146.1|	0	98.681	oxygen-independent coproporphyrinogen III oxidase [Acidobacteria bacterium]	Acidobacteria bacterium
	3300027214-9-28-cds83|3300027214-9-28	dbj|GDX13147.1|	0	99.051	ferrochelatase [Acidobacteria bacterium]	Acidobacteria bacterium
	3300027214-9-28-cds84|3300027214-9-28	dbj|GDX12478.1|	0	97.15	protoporphyrinogen oxidase [Acidobacteria bacterium]	Acidobacteria bacterium
	3300027214-9-28-cds85|3300027214-9-28	dbj|GDX12479.1|	0	98.02	hypothetical protein LBMAG01_03430 [Acidobacteria bacterium]	Acidobacteria bacterium
3300027224-8	3300027224-8-17-cds126|3300027224-8-17	dbj|GDX13140.1|	0	98.177	chorismate synthase [Acidobacteria bacterium]	Acidobacteria bacterium
	3300027224-8-17-cds127|3300027224-8-17	dbj|GDX13141.1|	0	100	hypothetical protein LBMAG01_10050 [Acidobacteria bacterium]	Acidobacteria bacterium
	3300027224-8-17-cds128|3300027224-8-17	dbj|GDX13142.1|	0	97.595	porphobilinogen deaminase [Acidobacteria bacterium]	Acidobacteria bacterium
	3300027224-8-17-cds129|3300027224-8-17	ref|WP_026853906.1|	6.78e-23	31.364	hypothetical protein [Geothrix fermentans]	Geothrix fermentans
	3300027224-8-17-cds130|3300027224-8-17	dbj|GDX13143.1|	0	98.893	delta-aminolevulinic acid dehydratase [Acidobacteria bacterium]	Acidobacteria bacterium
	3300027224-8-17-cds131|3300027224-8-17	dbj|GDX13144.1|	0	98.807	glutamate-1-semialdehyde 2,1-aminomutase [Acidobacteria bacterium]	Acidobacteria bacterium
	3300027224-8-17-cds132|3300027224-8-17	dbj|GDX13145.1|	0	98.476	uroporphyrinogen decarboxylase [Acidobacteria bacterium]	Acidobacteria bacterium
	3300027224-8-17-cds133|3300027224-8-17	dbj|GDX13146.1|	0	98.681	oxygen-independent coproporphyrinogen III oxidase [Acidobacteria bacterium]	Acidobacteria bacterium
	3300027224-8-17-cds134|3300027224-8-17	dbj|GDX13147.1|	0	98.734	ferrochelatase [Acidobacteria bacterium]	Acidobacteria bacterium
	3300027224-8-17-cds135|3300027224-8-17	dbj|GDX12478.1|	0	97.15	protoporphyrinogen oxidase [Acidobacteria bacterium]	Acidobacteria bacterium
	3300027224-8-17-cds136|3300027224-8-17	dbj|GDX12479.1|	0	98.02	hypothetical protein LBMAG01_03430 [Acidobacteria bacterium]	Acidobacteria bacterium
3300027339-14	3300027339-14-60-cds20|3300027339-14-60	ref|WP_243293467.1|	9.68e-116	77.358	MULTISPECIES: 3-oxoacid CoA-transferase subunit B [unclassified Geothrix]	Unclassified Geothrix
	3300027339-14-60-cds21|3300027339-14-60	dbj|GDX13140.1|	0	84.635	chorismate synthase [Acidobacteria bacterium]	Acidobacteria bacterium
	3300027339-14-60-cds22|3300027339-14-60	dbj|GDX13141.1|	0	88.432	hypothetical protein LBMAG01_10050 [Acidobacteria bacterium]	Acidobacteria bacterium
	3300027339-14-60-cds23|3300027339-14-60	dbj|GDX13142.1|	5.34e-171	77.32	porphobilinogen deaminase [Acidobacteria bacterium]	Acidobacteria bacterium
	3300027339-14-60-cds24|3300027339-14-60	gb|MBS1783833.1|	5.79e-25	30.137	uroporphyrinogen-III synthase [Acidobacteria bacterium]	Acidobacteria bacterium
	3300027339-14-60-cds25|3300027339-14-60	dbj|GDX13143.1|	3.88e-180	88.93	delta-aminolevulinic acid dehydratase [Acidobacteria bacterium]	Acidobacteria bacterium
	3300027339-14-60-cds26|3300027339-14-60	dbj|GDX13144.1|	0	91.647	glutamate-1-semialdehyde 2,1-aminomutase [Acidobacteria bacterium]	Acidobacteria bacterium
	3300027339-14-60-cds27|3300027339-14-60	dbj|GDX13145.1|	0	85.015	uroporphyrinogen decarboxylase [Acidobacteria bacterium]	Acidobacteria bacterium
	3300027339-14-60-cds28|3300027339-14-60	dbj|GDX13146.1|	0	85.495	oxygen-independent coproporphyrinogen III oxidase [Acidobacteria bacterium]	Acidobacteria bacterium
	3300027339-14-60-cds29|3300027339-14-60	dbj|GDX13147.1|	0	90.508	ferrochelatase [Acidobacteria bacterium]	Acidobacteria bacterium
	3300027339-14-61-cds1|3300027339-14-61	dbj|GDX12819.1|	5.22e-38	95.714	phosphatidylglycerophosphate synthase [Acidobacteria bacterium]	Acidobacteria bacterium
3300027627-27	3300027627-27-34-cds10|3300027627-27-34	dbj|GDX13140.1|	0	98.177	chorismate synthase [Acidobacteria bacterium]	Acidobacteria bacterium
	3300027627-27-34-cds11|3300027627-27-34	dbj|GDX13141.1|	0	100	hypothetical protein LBMAG01_10050 [Acidobacteria bacterium]	Acidobacteria bacterium
	3300027627-27-34-cds12|3300027627-27-34	dbj|GDX13142.1|	0	97.595	porphobilinogen deaminase [Acidobacteria bacterium]	Acidobacteria bacterium
	3300027627-27-34-cds13|3300027627-27-34	ref|WP_026853906.1|	6.78e-23	31.364	hypothetical protein [Geothrix fermentans]	Geothrix fermentans
	3300027627-27-34-cds14|3300027627-27-34	dbj|GDX13143.1|	6.42e-70	98.182	delta-aminolevulinic acid dehydratase [Acidobacteria bacterium]	Acidobacteria bacterium
	3300027627-27-34-cds9|3300027627-27-34	ref|WP_243293467.1|	1.3e-115	79.524	MULTISPECIES: 3-oxoacid CoA-transferase subunit B [unclassified Geothrix]	Unclassified Geothrix
	3300027627-27-35-cds1|3300027627-27-35	dbj|GDX12285.1|	0	98.134	bifunctional malic enzyme oxidoreductase/phosphotransacetylase [Acidobacteria bacterium]	Acidobacteria bacterium
3300028071-10	3300028071-10-36-cds10|3300028071-10-36	dbj|GDX13142.1|	5.34e-171	77.32	porphobilinogen deaminase [Acidobacteria bacterium]	Acidobacteria bacterium
	3300028071-10-36-cds11|3300028071-10-36	dbj|GDX13141.1|	0	88.432	hypothetical protein LBMAG01_10050 [Acidobacteria bacterium]	Acidobacteria bacterium
	3300028071-10-36-cds12|3300028071-10-36	dbj|GDX13140.1|	0	84.896	chorismate synthase [Acidobacteria bacterium]	Acidobacteria bacterium
	3300028071-10-36-cds2|3300028071-10-36	dbj|GDX12479.1|	0	84.158	hypothetical protein LBMAG01_03430 [Acidobacteria bacterium]	Acidobacteria bacterium
	3300028071-10-36-cds3|3300028071-10-36	dbj|GDX12478.1|	0	69.834	protoporphyrinogen oxidase [Acidobacteria bacterium]	Acidobacteria bacterium
	3300028071-10-36-cds4|3300028071-10-36	dbj|GDX13147.1|	0	89.873	ferrochelatase [Acidobacteria bacterium]	Acidobacteria bacterium
	3300028071-10-36-cds5|3300028071-10-36	dbj|GDX13146.1|	0	85.495	oxygen-independent coproporphyrinogen III oxidase [Acidobacteria bacterium]	Acidobacteria bacterium
	3300028071-10-36-cds6|3300028071-10-36	dbj|GDX13145.1|	0	85.015	uroporphyrinogen decarboxylase [Acidobacteria bacterium]	Acidobacteria bacterium
	3300028071-10-36-cds7|3300028071-10-36	dbj|GDX13144.1|	0	91.408	glutamate-1-semialdehyde 2,1-aminomutase [Acidobacteria bacterium]	Acidobacteria bacterium
	3300028071-10-36-cds8|3300028071-10-36	dbj|GDX13143.1|	3.88e-180	88.93	delta-aminolevulinic acid dehydratase [Acidobacteria bacterium]	Acidobacteria bacterium
	3300028071-10-36-cds9|3300028071-10-36	gb|MBS1783833.1|	1.71e-24	29.68	uroporphyrinogen-III synthase [Acidobacteria bacterium]	Acidobacteria bacterium
3300028083-5	3300028083-5-19-cds58|3300028083-5-19	tpg|HCG37076.1|	5.41e-100	100	NADH-quinone oxidoreductase subunit D [Acidobacteria bacterium]	Acidobacteria bacterium
	3300028083-5-20-cds1|3300028083-5-20	dbj|GDX12479.1|	2.4e-78	92.063	hypothetical protein LBMAG01_03430 [Acidobacteria bacterium]	Acidobacteria bacterium
	3300028083-5-20-cds2|3300028083-5-20	dbj|GDX12478.1|	0	69.834	protoporphyrinogen oxidase [Acidobacteria bacterium]	Acidobacteria bacterium
	3300028083-5-20-cds3|3300028083-5-20	dbj|GDX13147.1|	0	89.873	ferrochelatase [Acidobacteria bacterium]	Acidobacteria bacterium
	3300028083-5-20-cds4|3300028083-5-20	dbj|GDX13146.1|	0	85.495	oxygen-independent coproporphyrinogen III oxidase [Acidobacteria bacterium]	Acidobacteria bacterium
	3300028083-5-20-cds5|3300028083-5-20	dbj|GDX13145.1|	0	85.015	uroporphyrinogen decarboxylase [Acidobacteria bacterium]	Acidobacteria bacterium
	3300028083-5-20-cds6|3300028083-5-20	dbj|GDX13144.1|	0	91.408	glutamate-1-semialdehyde 2,1-aminomutase [Acidobacteria bacterium]	Acidobacteria bacterium
	3300028083-5-20-cds7|3300028083-5-20	dbj|GDX13143.1|	3.88e-180	88.93	delta-aminolevulinic acid dehydratase [Acidobacteria bacterium]	Acidobacteria bacterium
	3300028083-5-20-cds8|3300028083-5-20	gb|MBS1783833.1|	5.79e-25	30.137	uroporphyrinogen-III synthase [Acidobacteria bacterium]	Acidobacteria bacterium
	3300028083-5-20-cds9|3300028083-5-20	dbj|GDX13142.1|	2.61e-59	75.806	porphobilinogen deaminase [Acidobacteria bacterium]	Acidobacteria bacterium
3300028086-8	3300028086-8-38-cds10|3300028086-8-38	gb|MBS1783833.1|	5.79e-25	30.137	uroporphyrinogen-III synthase [Acidobacteria bacterium]	Acidobacteria bacterium
	3300028086-8-38-cds11|3300028086-8-38	dbj|GDX13142.1|	1.11e-171	77.663	porphobilinogen deaminase [Acidobacteria bacterium]	Acidobacteria bacterium
	3300028086-8-38-cds12|3300028086-8-38	dbj|GDX13141.1|	0	88.432	hypothetical protein LBMAG01_10050 [Acidobacteria bacterium]	Acidobacteria bacterium
	3300028086-8-38-cds13|3300028086-8-38	dbj|GDX13140.1|	0	84.635	chorismate synthase [Acidobacteria bacterium]	Acidobacteria bacterium
	3300028086-8-38-cds3|3300028086-8-38	dbj|GDX12479.1|	0	84.158	hypothetical protein LBMAG01_03430 [Acidobacteria bacterium]	Acidobacteria bacterium
	3300028086-8-38-cds4|3300028086-8-38	dbj|GDX12478.1|	0	69.834	protoporphyrinogen oxidase [Acidobacteria bacterium]	Acidobacteria bacterium
	3300028086-8-38-cds5|3300028086-8-38	dbj|GDX13147.1|	0	89.873	ferrochelatase [Acidobacteria bacterium]	Acidobacteria bacterium
	3300028086-8-38-cds6|3300028086-8-38	dbj|GDX13146.1|	0	85.495	oxygen-independent coproporphyrinogen III oxidase [Acidobacteria bacterium]	Acidobacteria bacterium
	3300028086-8-38-cds7|3300028086-8-38	dbj|GDX13145.1|	0	85.015	uroporphyrinogen decarboxylase [Acidobacteria bacterium]	Acidobacteria bacterium
	3300028086-8-38-cds8|3300028086-8-38	dbj|GDX13144.1|	0	91.408	glutamate-1-semialdehyde 2,1-aminomutase [Acidobacteria bacterium]	Acidobacteria bacterium
	3300028086-8-38-cds9|3300028086-8-38	dbj|GDX13143.1|	3.88e-180	88.93	delta-aminolevulinic acid dehydratase [Acidobacteria bacterium]	Acidobacteria bacterium
3300028265-4	3300028265-4-88-cds1|3300028265-4-88	dbj|GDX13147.1|	2.41e-14	97.143	ferrochelatase [Acidobacteria bacterium]	Acidobacteria bacterium
	3300028265-4-88-cds2|3300028265-4-88	dbj|GDX13146.1|	0	85.495	oxygen-independent coproporphyrinogen III oxidase [Acidobacteria bacterium]	Acidobacteria bacterium
	3300028265-4-88-cds3|3300028265-4-88	dbj|GDX13145.1|	0	85.015	uroporphyrinogen decarboxylase [Acidobacteria bacterium]	Acidobacteria bacterium
	3300028265-4-88-cds4|3300028265-4-88	dbj|GDX13144.1|	0	91.408	glutamate-1-semialdehyde 2,1-aminomutase [Acidobacteria bacterium]	Acidobacteria bacterium
	3300028265-4-88-cds5|3300028265-4-88	dbj|GDX13143.1|	3.88e-180	88.93	delta-aminolevulinic acid dehydratase [Acidobacteria bacterium]	Acidobacteria bacterium
	3300028265-4-88-cds6|3300028265-4-88	gb|MBS1783833.1|	5.79e-25	30.137	uroporphyrinogen-III synthase [Acidobacteria bacterium]	Acidobacteria bacterium
	3300028265-4-88-cds7|3300028265-4-88	dbj|GDX13142.1|	1.44e-69	75.352	porphobilinogen deaminase [Acidobacteria bacterium]	Acidobacteria bacterium
	3300028265-4-89-cds1|3300028265-4-89	ref|WP_243304244.1|	0	68.41	phosphoribosylformylglycinamidine synthase subunit PurL [Geothrix sp. SG189]	Geothrix sp. SG189
	3300028265-4-89-cds1|3300028265-4-89	ref|WP_243304244.1|	7.4	21.141	phosphoribosylformylglycinamidine synthase subunit PurL [Geothrix sp. SG189]	Geothrix sp. SG189
	3300028265-4-89-cds2|3300028265-4-89	tpg|HCG37388.1|	0	99.813	amidase [Acidobacteria bacterium]	Acidobacteria bacterium
	3300028265-4-89-cds3|3300028265-4-89	tpg|HCG37387.1|	6.5e-171	100	phosphoribosylformylglycinamidine synthase I [Acidobacteria bacterium]	Acidobacteria bacterium
3300028269-6	3300028269-6-27-cds100|3300028269-6-27	dbj|GDX13142.1|	5.34e-171	77.32	porphobilinogen deaminase [Acidobacteria bacterium]	Acidobacteria bacterium
	3300028269-6-27-cds101|3300028269-6-27	gb|MBS1783833.1|	1.02e-24	29.68	uroporphyrinogen-III synthase [Acidobacteria bacterium]	Acidobacteria bacterium
	3300028269-6-27-cds102|3300028269-6-27	dbj|GDX13143.1|	3.88e-180	88.93	delta-aminolevulinic acid dehydratase [Acidobacteria bacterium]	Acidobacteria bacterium
	3300028269-6-27-cds103|3300028269-6-27	dbj|GDX13144.1|	0	91.408	glutamate-1-semialdehyde 2,1-aminomutase [Acidobacteria bacterium]	Acidobacteria bacterium
	3300028269-6-27-cds104|3300028269-6-27	dbj|GDX13145.1|	0	85.015	uroporphyrinogen decarboxylase [Acidobacteria bacterium]	Acidobacteria bacterium
	3300028269-6-27-cds105|3300028269-6-27	dbj|GDX13146.1|	0	85.495	oxygen-independent coproporphyrinogen III oxidase [Acidobacteria bacterium]	Acidobacteria bacterium
	3300028269-6-27-cds106|3300028269-6-27	dbj|GDX13147.1|	0	89.873	ferrochelatase [Acidobacteria bacterium]	Acidobacteria bacterium
	3300028269-6-27-cds107|3300028269-6-27	dbj|GDX12478.1|	0	69.834	protoporphyrinogen oxidase [Acidobacteria bacterium]	Acidobacteria bacterium
	3300028269-6-27-cds108|3300028269-6-27	dbj|GDX12479.1|	1.48e-126	92.67	hypothetical protein LBMAG01_03430 [Acidobacteria bacterium]	Acidobacteria bacterium
	3300028269-6-27-cds99|3300028269-6-27	dbj|GDX13141.1|	0	88.689	hypothetical protein LBMAG01_10050 [Acidobacteria bacterium]	Acidobacteria bacterium
AH-24oct19-286	AH-24oct19-C4-cds21|AH-24oct19-C4	dbj|GDX13140.1|	0	98.698	chorismate synthase [Acidobacteria bacterium]	Acidobacteria bacterium
	AH-24oct19-C4-cds22|AH-24oct19-C4	dbj|GDX13141.1|	0	99.743	hypothetical protein LBMAG01_10050 [Acidobacteria bacterium]	Acidobacteria bacterium
	AH-24oct19-C4-cds23|AH-24oct19-C4	dbj|GDX13142.1|	0	97.938	porphobilinogen deaminase [Acidobacteria bacterium]	Acidobacteria bacterium
	AH-24oct19-C4-cds24|AH-24oct19-C4	gb|MBI1753323.1|	1.91e-21	32.227	uroporphyrinogen-III synthase [Acidobacteria bacterium]	Acidobacteria bacterium
	AH-24oct19-C4-cds25|AH-24oct19-C4	dbj|GDX13143.1|	0	99.631	delta-aminolevulinic acid dehydratase [Acidobacteria bacterium]	Acidobacteria bacterium
	AH-24oct19-C4-cds26|AH-24oct19-C4	dbj|GDX13144.1|	0	99.045	glutamate-1-semialdehyde 2,1-aminomutase [Acidobacteria bacterium]	Acidobacteria bacterium
	AH-24oct19-C4-cds27|AH-24oct19-C4	dbj|GDX13145.1|	0	98.476	uroporphyrinogen decarboxylase [Acidobacteria bacterium]	Acidobacteria bacterium
	AH-24oct19-C4-cds28|AH-24oct19-C4	dbj|GDX13146.1|	0	99.78	oxygen-independent coproporphyrinogen III oxidase [Acidobacteria bacterium]	Acidobacteria bacterium
	AH-24oct19-C4-cds29|AH-24oct19-C4	dbj|GDX13147.1|	0	99.367	ferrochelatase [Acidobacteria bacterium]	Acidobacteria bacterium
	AH-24oct19-C4-cds30|AH-24oct19-C4	dbj|GDX12478.1|	0	98.1	protoporphyrinogen oxidase [Acidobacteria bacterium]	Acidobacteria bacterium
	AH-24oct19-C4-cds31|AH-24oct19-C4	dbj|GDX12479.1|	0	99.505	hypothetical protein LBMAG01_03430 [Acidobacteria bacterium]	Acidobacteria bacterium
LBMAG	BJFQ01000028-cds1|BJFQ01000028	dbj|GDX13140.1|	0	100	chorismate synthase [Acidobacteria bacterium]	Acidobacteria bacterium
	BJFQ01000028-cds2|BJFQ01000028	dbj|GDX13141.1|	0	100	hypothetical protein LBMAG01_10050 [Acidobacteria bacterium]	Acidobacteria bacterium
	BJFQ01000028-cds3|BJFQ01000028	dbj|GDX13142.1|	0	100	porphobilinogen deaminase [Acidobacteria bacterium]	Acidobacteria bacterium
	BJFQ01000028-cds4|BJFQ01000028	gb|OQA35413.1|	7.15e-21	30.769	uroporphyrinogen-III synthase [Acidobacteria bacterium ADurb.Bin340]	Acidobacteria bacterium ADurb.Bin340
	BJFQ01000028-cds5|BJFQ01000028	dbj|GDX13143.1|	0	100	delta-aminolevulinic acid dehydratase [Acidobacteria bacterium]	Acidobacteria bacterium
	BJFQ01000028-cds6|BJFQ01000028	dbj|GDX13144.1|	0	100	glutamate-1-semialdehyde 2,1-aminomutase [Acidobacteria bacterium]	Acidobacteria bacterium
	BJFQ01000028-cds7|BJFQ01000028	dbj|GDX13145.1|	0	100	uroporphyrinogen decarboxylase [Acidobacteria bacterium]	Acidobacteria bacterium
	BJFQ01000028-cds8|BJFQ01000028	dbj|GDX13146.1|	0	100	oxygen-independent coproporphyrinogen III oxidase [Acidobacteria bacterium]	Acidobacteria bacterium
	BJFQ01000028-cds9|BJFQ01000028	dbj|GDX13147.1|	0	100	ferrochelatase [Acidobacteria bacterium]	Acidobacteria bacterium
	BJFQ01000029-cds1|BJFQ01000029	gb|MBK8724911.1|	2.14e-101	85.629	aminomethyl-transferring glycine dehydrogenase subunit GcvPB [Holophagaceae bacterium]	Holophagaceae bacterium
	BJFQ01000029-cds2|BJFQ01000029	dbj|GDX13148.1|	1.62e-150	100	hypothetical protein LBMAG01_10120 [Acidobacteria bacterium]	Acidobacteria bacterium
Erken-D4-bin-1176	Erken-D4-bin-1176-C1-cds60|Erken-D4-bin-1176-C1	dbj|GDX12479.1|	0	99.505	hypothetical protein LBMAG01_03430 [Acidobacteria bacterium]	Acidobacteria bacterium
	Erken-D4-bin-1176-C1-cds61|Erken-D4-bin-1176-C1	dbj|GDX12478.1|	0	98.1	protoporphyrinogen oxidase [Acidobacteria bacterium]	Acidobacteria bacterium
	Erken-D4-bin-1176-C1-cds62|Erken-D4-bin-1176-C1	dbj|GDX13147.1|	0	99.367	ferrochelatase [Acidobacteria bacterium]	Acidobacteria bacterium
	Erken-D4-bin-1176-C1-cds63|Erken-D4-bin-1176-C1	dbj|GDX13146.1|	0	99.56	oxygen-independent coproporphyrinogen III oxidase [Acidobacteria bacterium]	Acidobacteria bacterium
	Erken-D4-bin-1176-C1-cds64|Erken-D4-bin-1176-C1	dbj|GDX13145.1|	0	98.476	uroporphyrinogen decarboxylase [Acidobacteria bacterium]	Acidobacteria bacterium
	Erken-D4-bin-1176-C1-cds65|Erken-D4-bin-1176-C1	dbj|GDX13144.1|	0	99.045	glutamate-1-semialdehyde 2,1-aminomutase [Acidobacteria bacterium]	Acidobacteria bacterium
	Erken-D4-bin-1176-C1-cds66|Erken-D4-bin-1176-C1	dbj|GDX13143.1|	0	99.262	delta-aminolevulinic acid dehydratase [Acidobacteria bacterium]	Acidobacteria bacterium
	Erken-D4-bin-1176-C1-cds67|Erken-D4-bin-1176-C1	gb|MBI1753323.1|	1.91e-21	32.227	uroporphyrinogen-III synthase [Acidobacteria bacterium]	Acidobacteria bacterium
	Erken-D4-bin-1176-C1-cds68|Erken-D4-bin-1176-C1	dbj|GDX13142.1|	0	97.938	porphobilinogen deaminase [Acidobacteria bacterium]	Acidobacteria bacterium
	Erken-D4-bin-1176-C1-cds69|Erken-D4-bin-1176-C1	dbj|GDX13141.1|	0	100	hypothetical protein LBMAG01_10050 [Acidobacteria bacterium]	Acidobacteria bacterium
	Erken-D4-bin-1176-C1-cds70|Erken-D4-bin-1176-C1	dbj|GDX13140.1|	0	98.698	chorismate synthase [Acidobacteria bacterium]	Acidobacteria bacterium
Erken-D5-bin-0520	Erken-D5-bin-0520-C1-cds60|Erken-D5-bin-0520-C1	dbj|GDX13140.1|	0	98.698	chorismate synthase [Acidobacteria bacterium]	Acidobacteria bacterium
	Erken-D5-bin-0520-C1-cds61|Erken-D5-bin-0520-C1	dbj|GDX13141.1|	0	100	hypothetical protein LBMAG01_10050 [Acidobacteria bacterium]	Acidobacteria bacterium
	Erken-D5-bin-0520-C1-cds62|Erken-D5-bin-0520-C1	dbj|GDX13142.1|	0	97.938	porphobilinogen deaminase [Acidobacteria bacterium]	Acidobacteria bacterium
	Erken-D5-bin-0520-C1-cds63|Erken-D5-bin-0520-C1	gb|MBI1753323.1|	1.91e-21	32.227	uroporphyrinogen-III synthase [Acidobacteria bacterium]	Acidobacteria bacterium
	Erken-D5-bin-0520-C1-cds64|Erken-D5-bin-0520-C1	dbj|GDX13143.1|	0	99.262	delta-aminolevulinic acid dehydratase [Acidobacteria bacterium]	Acidobacteria bacterium
	Erken-D5-bin-0520-C1-cds65|Erken-D5-bin-0520-C1	dbj|GDX13144.1|	0	99.284	glutamate-1-semialdehyde 2,1-aminomutase [Acidobacteria bacterium]	Acidobacteria bacterium
	Erken-D5-bin-0520-C1-cds66|Erken-D5-bin-0520-C1	dbj|GDX13145.1|	0	98.476	uroporphyrinogen decarboxylase [Acidobacteria bacterium]	Acidobacteria bacterium
	Erken-D5-bin-0520-C1-cds67|Erken-D5-bin-0520-C1	dbj|GDX13146.1|	0	99.56	oxygen-independent coproporphyrinogen III oxidase [Acidobacteria bacterium]	Acidobacteria bacterium
	Erken-D5-bin-0520-C1-cds68|Erken-D5-bin-0520-C1	dbj|GDX13147.1|	0	99.367	ferrochelatase [Acidobacteria bacterium]	Acidobacteria bacterium
	Erken-D5-bin-0520-C1-cds69|Erken-D5-bin-0520-C1	dbj|GDX12478.1|	0	98.1	protoporphyrinogen oxidase [Acidobacteria bacterium]	Acidobacteria bacterium
	Erken-D5-bin-0520-C1-cds70|Erken-D5-bin-0520-C1	dbj|GDX12479.1|	0	99.505	hypothetical protein LBMAG01_03430 [Acidobacteria bacterium]	Acidobacteria bacterium
Erken-D6-bin-0908	Erken-D6-bin-0908-C1-cds61|Erken-D6-bin-0908-C1	dbj|GDX12479.1|	0	99.505	hypothetical protein LBMAG01_03430 [Acidobacteria bacterium]	Acidobacteria bacterium
	Erken-D6-bin-0908-C1-cds62|Erken-D6-bin-0908-C1	dbj|GDX12478.1|	0	98.1	protoporphyrinogen oxidase [Acidobacteria bacterium]	Acidobacteria bacterium
	Erken-D6-bin-0908-C1-cds63|Erken-D6-bin-0908-C1	dbj|GDX13147.1|	0	99.367	ferrochelatase [Acidobacteria bacterium]	Acidobacteria bacterium
	Erken-D6-bin-0908-C1-cds64|Erken-D6-bin-0908-C1	dbj|GDX13146.1|	0	99.56	oxygen-independent coproporphyrinogen III oxidase [Acidobacteria bacterium]	Acidobacteria bacterium
	Erken-D6-bin-0908-C1-cds65|Erken-D6-bin-0908-C1	dbj|GDX13145.1|	0	98.476	uroporphyrinogen decarboxylase [Acidobacteria bacterium]	Acidobacteria bacterium
	Erken-D6-bin-0908-C1-cds66|Erken-D6-bin-0908-C1	dbj|GDX13144.1|	0	99.045	glutamate-1-semialdehyde 2,1-aminomutase [Acidobacteria bacterium]	Acidobacteria bacterium
	Erken-D6-bin-0908-C1-cds67|Erken-D6-bin-0908-C1	dbj|GDX13143.1|	0	99.262	delta-aminolevulinic acid dehydratase [Acidobacteria bacterium]	Acidobacteria bacterium
	Erken-D6-bin-0908-C1-cds68|Erken-D6-bin-0908-C1	gb|MBI1753323.1|	1.91e-21	32.227	uroporphyrinogen-III synthase [Acidobacteria bacterium]	Acidobacteria bacterium
	Erken-D6-bin-0908-C1-cds69|Erken-D6-bin-0908-C1	dbj|GDX13142.1|	0	97.938	porphobilinogen deaminase [Acidobacteria bacterium]	Acidobacteria bacterium
	Erken-D6-bin-0908-C1-cds70|Erken-D6-bin-0908-C1	dbj|GDX13141.1|	0	100	hypothetical protein LBMAG01_10050 [Acidobacteria bacterium]	Acidobacteria bacterium
	Erken-D6-bin-0908-C1-cds71|Erken-D6-bin-0908-C1	dbj|GDX13140.1|	0	98.698	chorismate synthase [Acidobacteria bacterium]	Acidobacteria bacterium
Erken-D7-bin-0350	Erken-D7-bin-0350-C1-cds112|Erken-D7-bin-0350-C1	dbj|GDX13140.1|	0	98.698	chorismate synthase [Acidobacteria bacterium]	Acidobacteria bacterium
	Erken-D7-bin-0350-C1-cds113|Erken-D7-bin-0350-C1	dbj|GDX13141.1|	0	100	hypothetical protein LBMAG01_10050 [Acidobacteria bacterium]	Acidobacteria bacterium
	Erken-D7-bin-0350-C1-cds114|Erken-D7-bin-0350-C1	dbj|GDX13142.1|	0	97.938	porphobilinogen deaminase [Acidobacteria bacterium]	Acidobacteria bacterium
	Erken-D7-bin-0350-C1-cds115|Erken-D7-bin-0350-C1	gb|MBI1753323.1|	1.91e-21	32.227	uroporphyrinogen-III synthase [Acidobacteria bacterium]	Acidobacteria bacterium
	Erken-D7-bin-0350-C1-cds116|Erken-D7-bin-0350-C1	dbj|GDX13143.1|	0	99.262	delta-aminolevulinic acid dehydratase [Acidobacteria bacterium]	Acidobacteria bacterium
	Erken-D7-bin-0350-C1-cds117|Erken-D7-bin-0350-C1	dbj|GDX13144.1|	0	99.045	glutamate-1-semialdehyde 2,1-aminomutase [Acidobacteria bacterium]	Acidobacteria bacterium
	Erken-D7-bin-0350-C1-cds118|Erken-D7-bin-0350-C1	dbj|GDX13145.1|	0	98.476	uroporphyrinogen decarboxylase [Acidobacteria bacterium]	Acidobacteria bacterium
	Erken-D7-bin-0350-C1-cds119|Erken-D7-bin-0350-C1	dbj|GDX13146.1|	0	99.56	oxygen-independent coproporphyrinogen III oxidase [Acidobacteria bacterium]	Acidobacteria bacterium
	Erken-D7-bin-0350-C1-cds120|Erken-D7-bin-0350-C1	dbj|GDX13147.1|	0	99.367	ferrochelatase [Acidobacteria bacterium]	Acidobacteria bacterium
	Erken-D7-bin-0350-C1-cds121|Erken-D7-bin-0350-C1	dbj|GDX12478.1|	0	98.1	protoporphyrinogen oxidase [Acidobacteria bacterium]	Acidobacteria bacterium
	Erken-D7-bin-0350-C1-cds122|Erken-D7-bin-0350-C1	dbj|GDX12479.1|	0	99.505	hypothetical protein LBMAG01_03430 [Acidobacteria bacterium]	Acidobacteria bacterium
Erken-D9-bin-0237	Erken-D9-bin-0237-C5-cds26|Erken-D9-bin-0237-C5	dbj|GDX12434.1|	0	99.304	peptidase M13 [Acidobacteria bacterium]	Acidobacteria bacterium
	Erken-D9-bin-0237-C6-cds10|Erken-D9-bin-0237-C6	dbj|GDX13012.1|	0	98.23	dihydroorotate dehydrogenase [Acidobacteria bacterium]	Acidobacteria bacterium
	Erken-D9-bin-0237-C6-cds1|Erken-D9-bin-0237-C6	dbj|GDX13146.1|	0	99.78	oxygen-independent coproporphyrinogen III oxidase [Acidobacteria bacterium]	Acidobacteria bacterium
	Erken-D9-bin-0237-C6-cds2|Erken-D9-bin-0237-C6	dbj|GDX13145.1|	0	98.476	uroporphyrinogen decarboxylase [Acidobacteria bacterium]	Acidobacteria bacterium
	Erken-D9-bin-0237-C6-cds3|Erken-D9-bin-0237-C6	dbj|GDX13144.1|	0	99.045	glutamate-1-semialdehyde 2,1-aminomutase [Acidobacteria bacterium]	Acidobacteria bacterium
	Erken-D9-bin-0237-C6-cds4|Erken-D9-bin-0237-C6	dbj|GDX13143.1|	0	99.262	delta-aminolevulinic acid dehydratase [Acidobacteria bacterium]	Acidobacteria bacterium
	Erken-D9-bin-0237-C6-cds5|Erken-D9-bin-0237-C6	gb|MBI1753323.1|	1.91e-21	32.227	uroporphyrinogen-III synthase [Acidobacteria bacterium]	Acidobacteria bacterium
	Erken-D9-bin-0237-C6-cds6|Erken-D9-bin-0237-C6	dbj|GDX13142.1|	0	97.938	porphobilinogen deaminase [Acidobacteria bacterium]	Acidobacteria bacterium
	Erken-D9-bin-0237-C6-cds7|Erken-D9-bin-0237-C6	dbj|GDX13141.1|	0	100	hypothetical protein LBMAG01_10050 [Acidobacteria bacterium]	Acidobacteria bacterium
	Erken-D9-bin-0237-C6-cds8|Erken-D9-bin-0237-C6	dbj|GDX13140.1|	0	98.438	chorismate synthase [Acidobacteria bacterium]	Acidobacteria bacterium
	Erken-D9-bin-0237-C6-cds9|Erken-D9-bin-0237-C6	ref|WP_243293467.1|	3.89e-115	79.524	MULTISPECIES: 3-oxoacid CoA-transferase subunit B [unclassified Geothrix]	Unclassified Geothrix
ErkenSummer-bin-3811	ErkenSummer-bin-3811-C3-cds12|ErkenSummer-bin-3811-C3	dbj|GDX13140.1|	0	98.698	chorismate synthase [Acidobacteria bacterium]	Acidobacteria bacterium
	ErkenSummer-bin-3811-C3-cds13|ErkenSummer-bin-3811-C3	dbj|GDX13141.1|	0	100	hypothetical protein LBMAG01_10050 [Acidobacteria bacterium]	Acidobacteria bacterium
	ErkenSummer-bin-3811-C3-cds14|ErkenSummer-bin-3811-C3	dbj|GDX13142.1|	0	97.938	porphobilinogen deaminase [Acidobacteria bacterium]	Acidobacteria bacterium
	ErkenSummer-bin-3811-C3-cds15|ErkenSummer-bin-3811-C3	gb|MBI1753323.1|	1.91e-21	32.227	uroporphyrinogen-III synthase [Acidobacteria bacterium]	Acidobacteria bacterium
	ErkenSummer-bin-3811-C3-cds16|ErkenSummer-bin-3811-C3	dbj|GDX13143.1|	0	99.262	delta-aminolevulinic acid dehydratase [Acidobacteria bacterium]	Acidobacteria bacterium
	ErkenSummer-bin-3811-C3-cds17|ErkenSummer-bin-3811-C3	dbj|GDX13144.1|	0	99.045	glutamate-1-semialdehyde 2,1-aminomutase [Acidobacteria bacterium]	Acidobacteria bacterium
	ErkenSummer-bin-3811-C3-cds18|ErkenSummer-bin-3811-C3	dbj|GDX13145.1|	0	98.476	uroporphyrinogen decarboxylase [Acidobacteria bacterium]	Acidobacteria bacterium
	ErkenSummer-bin-3811-C3-cds19|ErkenSummer-bin-3811-C3	dbj|GDX13146.1|	0	99.56	oxygen-independent coproporphyrinogen III oxidase [Acidobacteria bacterium]	Acidobacteria bacterium
	ErkenSummer-bin-3811-C3-cds20|ErkenSummer-bin-3811-C3	dbj|GDX13147.1|	0	99.367	ferrochelatase [Acidobacteria bacterium]	Acidobacteria bacterium
	ErkenSummer-bin-3811-C3-cds21|ErkenSummer-bin-3811-C3	dbj|GDX12478.1|	0	98.1	protoporphyrinogen oxidase [Acidobacteria bacterium]	Acidobacteria bacterium
	ErkenSummer-bin-3811-C3-cds22|ErkenSummer-bin-3811-C3	dbj|GDX12479.1|	0	99.505	hypothetical protein LBMAG01_03430 [Acidobacteria bacterium]	Acidobacteria bacterium
LE-02apr19-86	LE-02apr19-C64131-cds4|LE-02apr19-C64131	dbj|GDX12864.1|	0	95.73	release factor glutamine methyltransferase [Acidobacteria bacterium]	Acidobacteria bacterium
	LE-02apr19-C64131-cds5|LE-02apr19-C64131	dbj|GDX12863.1|	2.09e-137	98.454	hypothetical protein LBMAG01_07270 [Acidobacteria bacterium]	Acidobacteria bacterium
	LE-02apr19-C64131-cds6|LE-02apr19-C64131	dbj|GDX12862.1|	5.49e-105	98.684	hypothetical protein LBMAG01_07260 [Acidobacteria bacterium]	Acidobacteria bacterium
	LE-02apr19-C64396-cds1|LE-02apr19-C64396	dbj|GDX13143.1|	0	99.24	delta-aminolevulinic acid dehydratase [Acidobacteria bacterium]	Acidobacteria bacterium
	LE-02apr19-C64396-cds2|LE-02apr19-C64396	gb|MBI1753323.1|	1.41e-21	32.227	uroporphyrinogen-III synthase [Acidobacteria bacterium]	Acidobacteria bacterium
	LE-02apr19-C64396-cds3|LE-02apr19-C64396	dbj|GDX13142.1|	0	97.938	porphobilinogen deaminase [Acidobacteria bacterium]	Acidobacteria bacterium
	LE-02apr19-C64396-cds4|LE-02apr19-C64396	dbj|GDX13141.1|	0	99.482	hypothetical protein LBMAG01_10050 [Acidobacteria bacterium]	Acidobacteria bacterium
	LE-02apr19-C64545-cds1|LE-02apr19-C64545	dbj|GDX12465.1|	0	96.338	cysteine desulfurase [Acidobacteria bacterium]	Acidobacteria bacterium
	LE-02apr19-C64545-cds2|LE-02apr19-C64545	dbj|GDX12464.1|	0	94.928	Fe-S cluster assembly protein SufD [Acidobacteria bacterium]	Acidobacteria bacterium
	LE-02apr19-C64545-cds3|LE-02apr19-C64545	dbj|GDX12463.1|	5.38e-179	98.8	ABC transporter ATP-binding protein [Acidobacteria bacterium]	Acidobacteria bacterium
	LE-02apr19-C64545-cds4|LE-02apr19-C64545	tpg|HCG37016.1|	4.6e-138	99.487	Fe-S cluster assembly protein SufB [Acidobacteria bacterium]	Acidobacteria bacterium
LH-02apr19-149	LH-02apr19-C199-cds23|LH-02apr19-C199	dbj|GDX13140.1|	0	98.698	chorismate synthase [Acidobacteria bacterium]	Acidobacteria bacterium
	LH-02apr19-C199-cds24|LH-02apr19-C199	dbj|GDX13141.1|	0	100	hypothetical protein LBMAG01_10050 [Acidobacteria bacterium]	Acidobacteria bacterium
	LH-02apr19-C199-cds25|LH-02apr19-C199	dbj|GDX13142.1|	0	97.938	porphobilinogen deaminase [Acidobacteria bacterium]	Acidobacteria bacterium
	LH-02apr19-C199-cds26|LH-02apr19-C199	gb|MBI1753323.1|	1.91e-21	32.227	uroporphyrinogen-III synthase [Acidobacteria bacterium]	Acidobacteria bacterium
	LH-02apr19-C199-cds27|LH-02apr19-C199	dbj|GDX13143.1|	0	99.631	delta-aminolevulinic acid dehydratase [Acidobacteria bacterium]	Acidobacteria bacterium
	LH-02apr19-C199-cds28|LH-02apr19-C199	dbj|GDX13144.1|	0	99.284	glutamate-1-semialdehyde 2,1-aminomutase [Acidobacteria bacterium]	Acidobacteria bacterium
	LH-02apr19-C199-cds29|LH-02apr19-C199	dbj|GDX13145.1|	0	98.476	uroporphyrinogen decarboxylase [Acidobacteria bacterium]	Acidobacteria bacterium
	LH-02apr19-C199-cds30|LH-02apr19-C199	dbj|GDX13146.1|	0	99.78	oxygen-independent coproporphyrinogen III oxidase [Acidobacteria bacterium]	Acidobacteria bacterium
	LH-02apr19-C199-cds31|LH-02apr19-C199	dbj|GDX13147.1|	0	99.367	ferrochelatase [Acidobacteria bacterium]	Acidobacteria bacterium
	LH-02apr19-C199-cds32|LH-02apr19-C199	dbj|GDX12478.1|	0	98.337	protoporphyrinogen oxidase [Acidobacteria bacterium]	Acidobacteria bacterium
	LH-02apr19-C199-cds33|LH-02apr19-C199	dbj|GDX12479.1|	0	99.505	hypothetical protein LBMAG01_03430 [Acidobacteria bacterium]	Acidobacteria bacterium
LH-05nov19-151	LH-05nov19-C312-cds15|LH-05nov19-C312	dbj|GDX13140.1|	0	98.698	chorismate synthase [Acidobacteria bacterium]	Acidobacteria bacterium
	LH-05nov19-C312-cds16|LH-05nov19-C312	dbj|GDX13141.1|	0	100	hypothetical protein LBMAG01_10050 [Acidobacteria bacterium]	Acidobacteria bacterium
	LH-05nov19-C312-cds17|LH-05nov19-C312	dbj|GDX13142.1|	0	97.938	porphobilinogen deaminase [Acidobacteria bacterium]	Acidobacteria bacterium
	LH-05nov19-C312-cds18|LH-05nov19-C312	gb|MBI1753323.1|	1.91e-21	32.227	uroporphyrinogen-III synthase [Acidobacteria bacterium]	Acidobacteria bacterium
	LH-05nov19-C312-cds19|LH-05nov19-C312	dbj|GDX13143.1|	0	99.631	delta-aminolevulinic acid dehydratase [Acidobacteria bacterium]	Acidobacteria bacterium
	LH-05nov19-C312-cds20|LH-05nov19-C312	dbj|GDX13144.1|	0	99.284	glutamate-1-semialdehyde 2,1-aminomutase [Acidobacteria bacterium]	Acidobacteria bacterium
	LH-05nov19-C312-cds21|LH-05nov19-C312	dbj|GDX13145.1|	0	98.476	uroporphyrinogen decarboxylase [Acidobacteria bacterium]	Acidobacteria bacterium
	LH-05nov19-C312-cds22|LH-05nov19-C312	dbj|GDX13146.1|	0	99.78	oxygen-independent coproporphyrinogen III oxidase [Acidobacteria bacterium]	Acidobacteria bacterium
	LH-05nov19-C312-cds23|LH-05nov19-C312	dbj|GDX13147.1|	0	99.367	ferrochelatase [Acidobacteria bacterium]	Acidobacteria bacterium
	LH-05nov19-C312-cds24|LH-05nov19-C312	dbj|GDX12478.1|	0	98.337	protoporphyrinogen oxidase [Acidobacteria bacterium]	Acidobacteria bacterium
	LH-05nov19-C312-cds25|LH-05nov19-C312	dbj|GDX12479.1|	0	99.505	hypothetical protein LBMAG01_03430 [Acidobacteria bacterium]	Acidobacteria bacterium
MaE-09apr19-183	MaE-09apr19-C122-cds61|MaE-09apr19-C122	dbj|GDX12479.1|	0	99.505	hypothetical protein LBMAG01_03430 [Acidobacteria bacterium]	Acidobacteria bacterium
	MaE-09apr19-C122-cds62|MaE-09apr19-C122	dbj|GDX12478.1|	0	98.1	protoporphyrinogen oxidase [Acidobacteria bacterium]	Acidobacteria bacterium
	MaE-09apr19-C122-cds63|MaE-09apr19-C122	dbj|GDX13147.1|	0	99.367	ferrochelatase [Acidobacteria bacterium]	Acidobacteria bacterium
	MaE-09apr19-C122-cds64|MaE-09apr19-C122	dbj|GDX13146.1|	0	99.78	oxygen-independent coproporphyrinogen III oxidase [Acidobacteria bacterium]	Acidobacteria bacterium
	MaE-09apr19-C122-cds65|MaE-09apr19-C122	dbj|GDX13145.1|	0	98.476	uroporphyrinogen decarboxylase [Acidobacteria bacterium]	Acidobacteria bacterium
	MaE-09apr19-C122-cds66|MaE-09apr19-C122	dbj|GDX13144.1|	0	99.284	glutamate-1-semialdehyde 2,1-aminomutase [Acidobacteria bacterium]	Acidobacteria bacterium
	MaE-09apr19-C122-cds67|MaE-09apr19-C122	dbj|GDX13143.1|	0	99.631	delta-aminolevulinic acid dehydratase [Acidobacteria bacterium]	Acidobacteria bacterium
	MaE-09apr19-C122-cds68|MaE-09apr19-C122	gb|MBI1753323.1|	1.91e-21	32.227	uroporphyrinogen-III synthase [Acidobacteria bacterium]	Acidobacteria bacterium
	MaE-09apr19-C122-cds69|MaE-09apr19-C122	dbj|GDX13142.1|	0	97.938	porphobilinogen deaminase [Acidobacteria bacterium]	Acidobacteria bacterium
	MaE-09apr19-C122-cds70|MaE-09apr19-C122	dbj|GDX13141.1|	0	100	hypothetical protein LBMAG01_10050 [Acidobacteria bacterium]	Acidobacteria bacterium
	MaE-09apr19-C122-cds71|MaE-09apr19-C122	dbj|GDX13140.1|	0	98.698	chorismate synthase [Acidobacteria bacterium]	Acidobacteria bacterium
MoE-23oct19-149	MoE-23oct19-C9-cds103|MoE-23oct19-C9	dbj|GDX13140.1|	0	98.698	chorismate synthase [Acidobacteria bacterium]	Acidobacteria bacterium
	MoE-23oct19-C9-cds104|MoE-23oct19-C9	dbj|GDX13141.1|	0	100	hypothetical protein LBMAG01_10050 [Acidobacteria bacterium]	Acidobacteria bacterium
	MoE-23oct19-C9-cds105|MoE-23oct19-C9	dbj|GDX13142.1|	0	97.938	porphobilinogen deaminase [Acidobacteria bacterium]	Acidobacteria bacterium
	MoE-23oct19-C9-cds106|MoE-23oct19-C9	gb|MBI1753323.1|	1.91e-21	32.227	uroporphyrinogen-III synthase [Acidobacteria bacterium]	Acidobacteria bacterium
	MoE-23oct19-C9-cds107|MoE-23oct19-C9	dbj|GDX13143.1|	0	99.262	delta-aminolevulinic acid dehydratase [Acidobacteria bacterium]	Acidobacteria bacterium
	MoE-23oct19-C9-cds108|MoE-23oct19-C9	dbj|GDX13144.1|	0	99.284	glutamate-1-semialdehyde 2,1-aminomutase [Acidobacteria bacterium]	Acidobacteria bacterium
	MoE-23oct19-C9-cds109|MoE-23oct19-C9	dbj|GDX13145.1|	0	98.476	uroporphyrinogen decarboxylase [Acidobacteria bacterium]	Acidobacteria bacterium
	MoE-23oct19-C9-cds110|MoE-23oct19-C9	dbj|GDX13146.1|	0	99.56	oxygen-independent coproporphyrinogen III oxidase [Acidobacteria bacterium]	Acidobacteria bacterium
	MoE-23oct19-C9-cds111|MoE-23oct19-C9	dbj|GDX13147.1|	0	99.051	ferrochelatase [Acidobacteria bacterium]	Acidobacteria bacterium
	MoE-23oct19-C9-cds112|MoE-23oct19-C9	dbj|GDX12478.1|	0	98.1	protoporphyrinogen oxidase [Acidobacteria bacterium]	Acidobacteria bacterium
	MoE-23oct19-C9-cds113|MoE-23oct19-C9	dbj|GDX12479.1|	0	99.505	hypothetical protein LBMAG01_03430 [Acidobacteria bacterium]	Acidobacteria bacterium
MsH-01oct19-328	MsH-01oct19-C20-cds114|MsH-01oct19-C20	dbj|GDX13140.1|	0	98.698	chorismate synthase [Acidobacteria bacterium]	Acidobacteria bacterium
	MsH-01oct19-C20-cds115|MsH-01oct19-C20	dbj|GDX13141.1|	0	100	hypothetical protein LBMAG01_10050 [Acidobacteria bacterium]	Acidobacteria bacterium
	MsH-01oct19-C20-cds116|MsH-01oct19-C20	dbj|GDX13142.1|	0	97.938	porphobilinogen deaminase [Acidobacteria bacterium]	Acidobacteria bacterium
	MsH-01oct19-C20-cds117|MsH-01oct19-C20	gb|MBI1753323.1|	1.91e-21	32.227	uroporphyrinogen-III synthase [Acidobacteria bacterium]	Acidobacteria bacterium
	MsH-01oct19-C20-cds118|MsH-01oct19-C20	dbj|GDX13143.1|	0	98.893	delta-aminolevulinic acid dehydratase [Acidobacteria bacterium]	Acidobacteria bacterium
	MsH-01oct19-C20-cds119|MsH-01oct19-C20	dbj|GDX13144.1|	0	99.284	glutamate-1-semialdehyde 2,1-aminomutase [Acidobacteria bacterium]	Acidobacteria bacterium
	MsH-01oct19-C20-cds120|MsH-01oct19-C20	dbj|GDX13145.1|	0	98.476	uroporphyrinogen decarboxylase [Acidobacteria bacterium]	Acidobacteria bacterium
	MsH-01oct19-C20-cds121|MsH-01oct19-C20	dbj|GDX13146.1|	0	99.56	oxygen-independent coproporphyrinogen III oxidase [Acidobacteria bacterium]	Acidobacteria bacterium
	MsH-01oct19-C20-cds122|MsH-01oct19-C20	dbj|GDX13147.1|	0	99.051	ferrochelatase [Acidobacteria bacterium]	Acidobacteria bacterium
	MsH-01oct19-C20-cds123|MsH-01oct19-C20	dbj|GDX12478.1|	0	97.862	protoporphyrinogen oxidase [Acidobacteria bacterium]	Acidobacteria bacterium
	MsH-01oct19-C20-cds124|MsH-01oct19-C20	dbj|GDX12479.1|	0	99.505	hypothetical protein LBMAG01_03430 [Acidobacteria bacterium]	Acidobacteria bacterium
MsH-30apr19-148	MsH-30apr19-C25-cds103|MsH-30apr19-C25	dbj|GDX13140.1|	0	98.698	chorismate synthase [Acidobacteria bacterium]	Acidobacteria bacterium
	MsH-30apr19-C25-cds104|MsH-30apr19-C25	dbj|GDX13141.1|	0	100	hypothetical protein LBMAG01_10050 [Acidobacteria bacterium]	Acidobacteria bacterium
	MsH-30apr19-C25-cds105|MsH-30apr19-C25	dbj|GDX13142.1|	0	97.938	porphobilinogen deaminase [Acidobacteria bacterium]	Acidobacteria bacterium
	MsH-30apr19-C25-cds106|MsH-30apr19-C25	gb|MBI1753323.1|	1.91e-21	32.227	uroporphyrinogen-III synthase [Acidobacteria bacterium]	Acidobacteria bacterium
	MsH-30apr19-C25-cds107|MsH-30apr19-C25	dbj|GDX13143.1|	0	99.262	delta-aminolevulinic acid dehydratase [Acidobacteria bacterium]	Acidobacteria bacterium
	MsH-30apr19-C25-cds108|MsH-30apr19-C25	dbj|GDX13144.1|	0	99.284	glutamate-1-semialdehyde 2,1-aminomutase [Acidobacteria bacterium]	Acidobacteria bacterium
	MsH-30apr19-C25-cds109|MsH-30apr19-C25	dbj|GDX13145.1|	0	98.476	uroporphyrinogen decarboxylase [Acidobacteria bacterium]	Acidobacteria bacterium
	MsH-30apr19-C25-cds110|MsH-30apr19-C25	dbj|GDX13146.1|	0	99.56	oxygen-independent coproporphyrinogen III oxidase [Acidobacteria bacterium]	Acidobacteria bacterium
	MsH-30apr19-C25-cds111|MsH-30apr19-C25	dbj|GDX13147.1|	0	99.367	ferrochelatase [Acidobacteria bacterium]	Acidobacteria bacterium
	MsH-30apr19-C25-cds112|MsH-30apr19-C25	dbj|GDX12478.1|	0	98.1	protoporphyrinogen oxidase [Acidobacteria bacterium]	Acidobacteria bacterium
	MsH-30apr19-C25-cds113|MsH-30apr19-C25	dbj|GDX12479.1|	0	99.505	hypothetical protein LBMAG01_03430 [Acidobacteria bacterium]	Acidobacteria bacterium
MsH-30jul19-138	MsH-30jul19-C5-cds286|MsH-30jul19-C5	dbj|GDX12479.1|	0	99.505	hypothetical protein LBMAG01_03430 [Acidobacteria bacterium]	Acidobacteria bacterium
	MsH-30jul19-C5-cds287|MsH-30jul19-C5	dbj|GDX12478.1|	0	97.862	protoporphyrinogen oxidase [Acidobacteria bacterium]	Acidobacteria bacterium
	MsH-30jul19-C5-cds288|MsH-30jul19-C5	dbj|GDX13147.1|	0	99.367	ferrochelatase [Acidobacteria bacterium]	Acidobacteria bacterium
	MsH-30jul19-C5-cds289|MsH-30jul19-C5	dbj|GDX13146.1|	0	99.56	oxygen-independent coproporphyrinogen III oxidase [Acidobacteria bacterium]	Acidobacteria bacterium
	MsH-30jul19-C5-cds290|MsH-30jul19-C5	dbj|GDX13145.1|	0	98.476	uroporphyrinogen decarboxylase [Acidobacteria bacterium]	Acidobacteria bacterium
	MsH-30jul19-C5-cds291|MsH-30jul19-C5	dbj|GDX13144.1|	0	99.284	glutamate-1-semialdehyde 2,1-aminomutase [Acidobacteria bacterium]	Acidobacteria bacterium
	MsH-30jul19-C5-cds292|MsH-30jul19-C5	dbj|GDX13143.1|	0	99.631	delta-aminolevulinic acid dehydratase [Acidobacteria bacterium]	Acidobacteria bacterium
	MsH-30jul19-C5-cds293|MsH-30jul19-C5	gb|MBI1753323.1|	1.91e-21	32.227	uroporphyrinogen-III synthase [Acidobacteria bacterium]	Acidobacteria bacterium
	MsH-30jul19-C5-cds294|MsH-30jul19-C5	dbj|GDX13142.1|	0	97.938	porphobilinogen deaminase [Acidobacteria bacterium]	Acidobacteria bacterium
	MsH-30jul19-C5-cds295|MsH-30jul19-C5	dbj|GDX13141.1|	0	100	hypothetical protein LBMAG01_10050 [Acidobacteria bacterium]	Acidobacteria bacterium
	MsH-30jul19-C5-cds296|MsH-30jul19-C5	dbj|GDX13140.1|	0	98.698	chorismate synthase [Acidobacteria bacterium]	Acidobacteria bacterium
sbin449	sbin449-cds665|sbin449	dbj|GDX12479.1|	0	99.505	hypothetical protein LBMAG01_03430 [Acidobacteria bacterium]	Acidobacteria bacterium
	sbin449-cds666|sbin449	dbj|GDX12478.1|	0	99.525	protoporphyrinogen oxidase [Acidobacteria bacterium]	Acidobacteria bacterium
	sbin449-cds667|sbin449	dbj|GDX13147.1|	0	99.684	ferrochelatase [Acidobacteria bacterium]	Acidobacteria bacterium
	sbin449-cds668|sbin449	dbj|GDX13146.1|	0	99.78	oxygen-independent coproporphyrinogen III oxidase [Acidobacteria bacterium]	Acidobacteria bacterium
	sbin449-cds669|sbin449	dbj|GDX13145.1|	0	99.695	uroporphyrinogen decarboxylase [Acidobacteria bacterium]	Acidobacteria bacterium
	sbin449-cds670|sbin449	dbj|GDX13144.1|	0	99.751	glutamate-1-semialdehyde 2,1-aminomutase [Acidobacteria bacterium]	Acidobacteria bacterium
	sbin449-cds671|sbin449	dbj|GDX13143.1|	0	100	delta-aminolevulinic acid dehydratase [Acidobacteria bacterium]	Acidobacteria bacterium
	sbin449-cds672|sbin449	gb|OQA35413.1|	7.15e-21	30.769	uroporphyrinogen-III synthase [Acidobacteria bacterium ADurb.Bin340]	Acidobacteria bacterium ADurb.Bin340
	sbin449-cds673|sbin449	dbj|GDX13142.1|	0	99.656	porphobilinogen deaminase [Acidobacteria bacterium]	Acidobacteria bacterium
	sbin449-cds674|sbin449	dbj|GDX13141.1|	0	100	hypothetical protein LBMAG01_10050 [Acidobacteria bacterium]	Acidobacteria bacterium
	sbin449-cds675|sbin449	dbj|GDX13140.1|	8.26e-178	99.595	chorismate synthase [Acidobacteria bacterium]	Acidobacteria bacterium
TH-08apr19-142	TH-08apr19-C405-cds57|TH-08apr19-C405	dbj|GDX12479.1|	0	99.505	hypothetical protein LBMAG01_03430 [Acidobacteria bacterium]	Acidobacteria bacterium
	TH-08apr19-C405-cds58|TH-08apr19-C405	dbj|GDX12478.1|	0	98.1	protoporphyrinogen oxidase [Acidobacteria bacterium]	Acidobacteria bacterium
	TH-08apr19-C405-cds59|TH-08apr19-C405	dbj|GDX13147.1|	0	99.051	ferrochelatase [Acidobacteria bacterium]	Acidobacteria bacterium
	TH-08apr19-C405-cds60|TH-08apr19-C405	dbj|GDX13146.1|	0	99.78	oxygen-independent coproporphyrinogen III oxidase [Acidobacteria bacterium]	Acidobacteria bacterium
	TH-08apr19-C405-cds61|TH-08apr19-C405	dbj|GDX13145.1|	0	98.476	uroporphyrinogen decarboxylase [Acidobacteria bacterium]	Acidobacteria bacterium
	TH-08apr19-C405-cds62|TH-08apr19-C405	dbj|GDX13144.1|	0	99.045	glutamate-1-semialdehyde 2,1-aminomutase [Acidobacteria bacterium]	Acidobacteria bacterium
	TH-08apr19-C405-cds63|TH-08apr19-C405	dbj|GDX13143.1|	0	99.631	delta-aminolevulinic acid dehydratase [Acidobacteria bacterium]	Acidobacteria bacterium
	TH-08apr19-C405-cds64|TH-08apr19-C405	gb|MBI1753323.1|	1.91e-21	32.227	uroporphyrinogen-III synthase [Acidobacteria bacterium]	Acidobacteria bacterium
	TH-08apr19-C405-cds65|TH-08apr19-C405	dbj|GDX13142.1|	0	97.938	porphobilinogen deaminase [Acidobacteria bacterium]	Acidobacteria bacterium
	TH-08apr19-C405-cds66|TH-08apr19-C405	dbj|GDX13141.1|	0	99.743	hypothetical protein LBMAG01_10050 [Acidobacteria bacterium]	Acidobacteria bacterium
	TH-08apr19-C405-cds67|TH-08apr19-C405	dbj|GDX13140.1|	0	98.698	chorismate synthase [Acidobacteria bacterium]	Acidobacteria bacterium
TH-11nov19-25	TH-11nov19-C543-cds58|TH-11nov19-C543	dbj|GDX12479.1|	0	99.257	hypothetical protein LBMAG01_03430 [Acidobacteria bacterium]	Acidobacteria bacterium
	TH-11nov19-C543-cds59|TH-11nov19-C543	dbj|GDX12478.1|	0	98.1	protoporphyrinogen oxidase [Acidobacteria bacterium]	Acidobacteria bacterium
	TH-11nov19-C543-cds60|TH-11nov19-C543	dbj|GDX13147.1|	0	99.367	ferrochelatase [Acidobacteria bacterium]	Acidobacteria bacterium
	TH-11nov19-C543-cds61|TH-11nov19-C543	dbj|GDX13146.1|	0	99.78	oxygen-independent coproporphyrinogen III oxidase [Acidobacteria bacterium]	Acidobacteria bacterium
	TH-11nov19-C543-cds62|TH-11nov19-C543	dbj|GDX13145.1|	0	98.476	uroporphyrinogen decarboxylase [Acidobacteria bacterium]	Acidobacteria bacterium
	TH-11nov19-C543-cds63|TH-11nov19-C543	dbj|GDX13144.1|	0	99.045	glutamate-1-semialdehyde 2,1-aminomutase [Acidobacteria bacterium]	Acidobacteria bacterium
	TH-11nov19-C543-cds64|TH-11nov19-C543	dbj|GDX13143.1|	0	99.631	delta-aminolevulinic acid dehydratase [Acidobacteria bacterium]	Acidobacteria bacterium
	TH-11nov19-C543-cds65|TH-11nov19-C543	gb|MBI1753323.1|	1.91e-21	32.227	uroporphyrinogen-III synthase [Acidobacteria bacterium]	Acidobacteria bacterium
	TH-11nov19-C543-cds66|TH-11nov19-C543	dbj|GDX13142.1|	0	97.938	porphobilinogen deaminase [Acidobacteria bacterium]	Acidobacteria bacterium
	TH-11nov19-C543-cds67|TH-11nov19-C543	dbj|GDX13141.1|	0	99.743	hypothetical protein LBMAG01_10050 [Acidobacteria bacterium]	Acidobacteria bacterium
	TH-11nov19-C543-cds68|TH-11nov19-C543	dbj|GDX13140.1|	0	98.698	chorismate synthase [Acidobacteria bacterium]	Acidobacteria bacterium
TrE-25oct19-138	TrE-25oct19-C1-cds42|TrE-25oct19-C1	dbj|GDX13140.1|	0	98.698	chorismate synthase [Acidobacteria bacterium]	Acidobacteria bacterium
	TrE-25oct19-C1-cds43|TrE-25oct19-C1	dbj|GDX13141.1|	0	100	hypothetical protein LBMAG01_10050 [Acidobacteria bacterium]	Acidobacteria bacterium
	TrE-25oct19-C1-cds44|TrE-25oct19-C1	dbj|GDX13142.1|	0	97.938	porphobilinogen deaminase [Acidobacteria bacterium]	Acidobacteria bacterium
	TrE-25oct19-C1-cds45|TrE-25oct19-C1	gb|MBI1753323.1|	1.91e-21	32.227	uroporphyrinogen-III synthase [Acidobacteria bacterium]	Acidobacteria bacterium
	TrE-25oct19-C1-cds46|TrE-25oct19-C1	dbj|GDX13143.1|	0	99.262	delta-aminolevulinic acid dehydratase [Acidobacteria bacterium]	Acidobacteria bacterium
	TrE-25oct19-C1-cds47|TrE-25oct19-C1	dbj|GDX13144.1|	0	99.284	glutamate-1-semialdehyde 2,1-aminomutase [Acidobacteria bacterium]	Acidobacteria bacterium
	TrE-25oct19-C1-cds48|TrE-25oct19-C1	dbj|GDX13145.1|	0	98.476	uroporphyrinogen decarboxylase [Acidobacteria bacterium]	Acidobacteria bacterium
	TrE-25oct19-C1-cds49|TrE-25oct19-C1	dbj|GDX13146.1|	0	99.56	oxygen-independent coproporphyrinogen III oxidase [Acidobacteria bacterium]	Acidobacteria bacterium
	TrE-25oct19-C1-cds50|TrE-25oct19-C1	dbj|GDX13147.1|	0	99.367	ferrochelatase [Acidobacteria bacterium]	Acidobacteria bacterium
	TrE-25oct19-C1-cds51|TrE-25oct19-C1	dbj|GDX12478.1|	0	98.1	protoporphyrinogen oxidase [Acidobacteria bacterium]	Acidobacteria bacterium
	TrE-25oct19-C1-cds52|TrE-25oct19-C1	dbj|GDX12479.1|	0	99.752	hypothetical protein LBMAG01_03430 [Acidobacteria bacterium]	Acidobacteria bacterium
TrH-03may19-70	TrH-03may19-C261-cds13|TrH-03may19-C261	dbj|GDX13140.1|	0	98.698	chorismate synthase [Acidobacteria bacterium]	Acidobacteria bacterium
	TrH-03may19-C261-cds14|TrH-03may19-C261	dbj|GDX13141.1|	0	100	hypothetical protein LBMAG01_10050 [Acidobacteria bacterium]	Acidobacteria bacterium
	TrH-03may19-C261-cds15|TrH-03may19-C261	dbj|GDX13142.1|	0	97.938	porphobilinogen deaminase [Acidobacteria bacterium]	Acidobacteria bacterium
	TrH-03may19-C261-cds16|TrH-03may19-C261	gb|MBI1753323.1|	1.91e-21	32.227	uroporphyrinogen-III synthase [Acidobacteria bacterium]	Acidobacteria bacterium
	TrH-03may19-C261-cds17|TrH-03may19-C261	dbj|GDX13143.1|	0	99.631	delta-aminolevulinic acid dehydratase [Acidobacteria bacterium]	Acidobacteria bacterium
	TrH-03may19-C261-cds18|TrH-03may19-C261	dbj|GDX13144.1|	0	99.284	glutamate-1-semialdehyde 2,1-aminomutase [Acidobacteria bacterium]	Acidobacteria bacterium
	TrH-03may19-C261-cds19|TrH-03may19-C261	dbj|GDX13145.1|	0	98.476	uroporphyrinogen decarboxylase [Acidobacteria bacterium]	Acidobacteria bacterium
	TrH-03may19-C261-cds20|TrH-03may19-C261	dbj|GDX13146.1|	0	99.56	oxygen-independent coproporphyrinogen III oxidase [Acidobacteria bacterium]	Acidobacteria bacterium
	TrH-03may19-C261-cds21|TrH-03may19-C261	dbj|GDX13147.1|	0	99.367	ferrochelatase [Acidobacteria bacterium]	Acidobacteria bacterium
	TrH-03may19-C261-cds22|TrH-03may19-C261	dbj|GDX12478.1|	0	98.1	protoporphyrinogen oxidase [Acidobacteria bacterium]	Acidobacteria bacterium
	TrH-03may19-C261-cds23|TrH-03may19-C261	dbj|GDX12479.1|	0	99.505	hypothetical protein LBMAG01_03430 [Acidobacteria bacterium]	Acidobacteria bacterium
UppL3-bin-119	UppL3-bin-119-C1-cds1|UppL3-bin-119-C1	dbj|GDX13145.1|	1.37e-68	98.148	uroporphyrinogen decarboxylase [Acidobacteria bacterium]	Acidobacteria bacterium
	UppL3-bin-119-C1-cds2|UppL3-bin-119-C1	dbj|GDX13144.1|	0	99.045	glutamate-1-semialdehyde 2,1-aminomutase [Acidobacteria bacterium]	Acidobacteria bacterium
	UppL3-bin-119-C1-cds3|UppL3-bin-119-C1	dbj|GDX13143.1|	0	99.262	delta-aminolevulinic acid dehydratase [Acidobacteria bacterium]	Acidobacteria bacterium
	UppL3-bin-119-C1-cds4|UppL3-bin-119-C1	gb|MBI1753323.1|	1.91e-21	32.227	uroporphyrinogen-III synthase [Acidobacteria bacterium]	Acidobacteria bacterium
	UppL3-bin-119-C1-cds5|UppL3-bin-119-C1	dbj|GDX13142.1|	0	97.938	porphobilinogen deaminase [Acidobacteria bacterium]	Acidobacteria bacterium
	UppL3-bin-119-C1-cds6|UppL3-bin-119-C1	dbj|GDX13141.1|	0	100	hypothetical protein LBMAG01_10050 [Acidobacteria bacterium]	Acidobacteria bacterium
	UppL3-bin-119-C1-cds7|UppL3-bin-119-C1	dbj|GDX13140.1|	0	98.698	chorismate synthase [Acidobacteria bacterium]	Acidobacteria bacterium
	UppL3-bin-119-C1-cds8|UppL3-bin-119-C1	ref|WP_243293467.1|	3.89e-115	79.524	MULTISPECIES: 3-oxoacid CoA-transferase subunit B [unclassified Geothrix]	Unclassified Geothrix
ZE-03apr19-350	ZE-03apr19-C1-cds206|ZE-03apr19-C1	dbj|GDX13140.1|	0	98.698	chorismate synthase [Acidobacteria bacterium]	Acidobacteria bacterium
	ZE-03apr19-C1-cds207|ZE-03apr19-C1	dbj|GDX13141.1|	0	100	hypothetical protein LBMAG01_10050 [Acidobacteria bacterium]	Acidobacteria bacterium
	ZE-03apr19-C1-cds208|ZE-03apr19-C1	dbj|GDX13142.1|	0	97.938	porphobilinogen deaminase [Acidobacteria bacterium]	Acidobacteria bacterium
	ZE-03apr19-C1-cds209|ZE-03apr19-C1	gb|MBI1753323.1|	1.91e-21	32.227	uroporphyrinogen-III synthase [Acidobacteria bacterium]	Acidobacteria bacterium
	ZE-03apr19-C1-cds210|ZE-03apr19-C1	dbj|GDX13143.1|	0	99.631	delta-aminolevulinic acid dehydratase [Acidobacteria bacterium]	Acidobacteria bacterium
	ZE-03apr19-C1-cds211|ZE-03apr19-C1	dbj|GDX13144.1|	0	99.284	glutamate-1-semialdehyde 2,1-aminomutase [Acidobacteria bacterium]	Acidobacteria bacterium
	ZE-03apr19-C1-cds212|ZE-03apr19-C1	dbj|GDX13145.1|	0	98.476	uroporphyrinogen decarboxylase [Acidobacteria bacterium]	Acidobacteria bacterium
	ZE-03apr19-C1-cds213|ZE-03apr19-C1	dbj|GDX13146.1|	0	99.56	oxygen-independent coproporphyrinogen III oxidase [Acidobacteria bacterium]	Acidobacteria bacterium
	ZE-03apr19-C1-cds214|ZE-03apr19-C1	dbj|GDX13147.1|	0	99.367	ferrochelatase [Acidobacteria bacterium]	Acidobacteria bacterium
	ZE-03apr19-C1-cds215|ZE-03apr19-C1	dbj|GDX12478.1|	0	98.1	protoporphyrinogen oxidase [Acidobacteria bacterium]	Acidobacteria bacterium
	ZE-03apr19-C1-cds216|ZE-03apr19-C1	dbj|GDX12479.1|	0	99.505	hypothetical protein LBMAG01_03430 [Acidobacteria bacterium]	Acidobacteria bacterium
ZE-13nov19-357	ZE-13nov19-C4-cds252|ZE-13nov19-C4	dbj|GDX12479.1|	0	99.505	hypothetical protein LBMAG01_03430 [Acidobacteria bacterium]	Acidobacteria bacterium
	ZE-13nov19-C4-cds253|ZE-13nov19-C4	dbj|GDX12478.1|	0	98.1	protoporphyrinogen oxidase [Acidobacteria bacterium]	Acidobacteria bacterium
	ZE-13nov19-C4-cds254|ZE-13nov19-C4	dbj|GDX13147.1|	0	99.367	ferrochelatase [Acidobacteria bacterium]	Acidobacteria bacterium
	ZE-13nov19-C4-cds255|ZE-13nov19-C4	dbj|GDX13146.1|	0	99.78	oxygen-independent coproporphyrinogen III oxidase [Acidobacteria bacterium]	Acidobacteria bacterium
	ZE-13nov19-C4-cds256|ZE-13nov19-C4	dbj|GDX13145.1|	0	98.476	uroporphyrinogen decarboxylase [Acidobacteria bacterium]	Acidobacteria bacterium
	ZE-13nov19-C4-cds257|ZE-13nov19-C4	dbj|GDX13144.1|	0	99.284	glutamate-1-semialdehyde 2,1-aminomutase [Acidobacteria bacterium]	Acidobacteria bacterium
	ZE-13nov19-C4-cds258|ZE-13nov19-C4	dbj|GDX13143.1|	0	99.262	delta-aminolevulinic acid dehydratase [Acidobacteria bacterium]	Acidobacteria bacterium
	ZE-13nov19-C4-cds259|ZE-13nov19-C4	gb|MBI1753323.1|	1.91e-21	32.227	uroporphyrinogen-III synthase [Acidobacteria bacterium]	Acidobacteria bacterium
	ZE-13nov19-C4-cds260|ZE-13nov19-C4	dbj|GDX13142.1|	0	97.938	porphobilinogen deaminase [Acidobacteria bacterium]	Acidobacteria bacterium
	ZE-13nov19-C4-cds261|ZE-13nov19-C4	dbj|GDX13141.1|	0	100	hypothetical protein LBMAG01_10050 [Acidobacteria bacterium]	Acidobacteria bacterium
	ZE-13nov19-C4-cds262|ZE-13nov19-C4	dbj|GDX13140.1|	0	98.698	chorismate synthase [Acidobacteria bacterium]	Acidobacteria bacterium
ZE-13nov19-LR-8	ZE-13nov19-LR-8_00453|ZE-13nov19-LR-8-c1	dbj|GDX13140.1|	0	98.698	chorismate synthase [Acidobacteria bacterium]	Acidobacteria bacterium
	ZE-13nov19-LR-8_00454|ZE-13nov19-LR-8-c1	dbj|GDX13141.1|	0	100	hypothetical protein LBMAG01_10050 [Acidobacteria bacterium]	Acidobacteria bacterium
	ZE-13nov19-LR-8_00455|ZE-13nov19-LR-8-c1	dbj|GDX13142.1|	0	97.938	porphobilinogen deaminase [Acidobacteria bacterium]	Acidobacteria bacterium
	ZE-13nov19-LR-8_00456|ZE-13nov19-LR-8-c1	gb|MBI1753323.1|	1.91e-21	32.227	uroporphyrinogen-III synthase [Acidobacteria bacterium]	Acidobacteria bacterium
	ZE-13nov19-LR-8_00457|ZE-13nov19-LR-8-c1	dbj|GDX13143.1|	0	99.262	delta-aminolevulinic acid dehydratase [Acidobacteria bacterium]	Acidobacteria bacterium
	ZE-13nov19-LR-8_00458|ZE-13nov19-LR-8-c1	dbj|GDX13144.1|	0	99.284	glutamate-1-semialdehyde 2,1-aminomutase [Acidobacteria bacterium]	Acidobacteria bacterium
	ZE-13nov19-LR-8_00459|ZE-13nov19-LR-8-c1	dbj|GDX13145.1|	0	98.476	uroporphyrinogen decarboxylase [Acidobacteria bacterium]	Acidobacteria bacterium
	ZE-13nov19-LR-8_00460|ZE-13nov19-LR-8-c1	dbj|GDX13146.1|	0	99.56	oxygen-independent coproporphyrinogen III oxidase [Acidobacteria bacterium]	Acidobacteria bacterium
	ZE-13nov19-LR-8_00461|ZE-13nov19-LR-8-c1	dbj|GDX13147.1|	0	99.367	ferrochelatase [Acidobacteria bacterium]	Acidobacteria bacterium
	ZE-13nov19-LR-8_00462|ZE-13nov19-LR-8-c1	dbj|GDX12478.1|	0	98.337	protoporphyrinogen oxidase [Acidobacteria bacterium]	Acidobacteria bacterium
	ZE-13nov19-LR-8_00463|ZE-13nov19-LR-8-c1	dbj|GDX12479.1|	0	99.505	hypothetical protein LBMAG01_03430 [Acidobacteria bacterium]	Acidobacteria bacterium
ZH-03apr19-259	ZH-03apr19-C1-cds203|ZH-03apr19-C1	dbj|GDX12479.1|	0	99.752	hypothetical protein LBMAG01_03430 [Acidobacteria bacterium]	Acidobacteria bacterium
	ZH-03apr19-C1-cds204|ZH-03apr19-C1	dbj|GDX12478.1|	0	98.1	protoporphyrinogen oxidase [Acidobacteria bacterium]	Acidobacteria bacterium
	ZH-03apr19-C1-cds205|ZH-03apr19-C1	dbj|GDX13147.1|	0	99.367	ferrochelatase [Acidobacteria bacterium]	Acidobacteria bacterium
	ZH-03apr19-C1-cds206|ZH-03apr19-C1	dbj|GDX13146.1|	0	99.78	oxygen-independent coproporphyrinogen III oxidase [Acidobacteria bacterium]	Acidobacteria bacterium
	ZH-03apr19-C1-cds207|ZH-03apr19-C1	dbj|GDX13145.1|	0	98.476	uroporphyrinogen decarboxylase [Acidobacteria bacterium]	Acidobacteria bacterium
	ZH-03apr19-C1-cds208|ZH-03apr19-C1	dbj|GDX13144.1|	0	99.284	glutamate-1-semialdehyde 2,1-aminomutase [Acidobacteria bacterium]	Acidobacteria bacterium
	ZH-03apr19-C1-cds209|ZH-03apr19-C1	dbj|GDX13143.1|	0	99.262	delta-aminolevulinic acid dehydratase [Acidobacteria bacterium]	Acidobacteria bacterium
	ZH-03apr19-C1-cds210|ZH-03apr19-C1	gb|MBI1753323.1|	1.91e-21	32.227	uroporphyrinogen-III synthase [Acidobacteria bacterium]	Acidobacteria bacterium
	ZH-03apr19-C1-cds211|ZH-03apr19-C1	dbj|GDX13142.1|	0	97.938	porphobilinogen deaminase [Acidobacteria bacterium]	Acidobacteria bacterium
	ZH-03apr19-C1-cds212|ZH-03apr19-C1	dbj|GDX13141.1|	0	100	hypothetical protein LBMAG01_10050 [Acidobacteria bacterium]	Acidobacteria bacterium
	ZH-03apr19-C1-cds213|ZH-03apr19-C1	dbj|GDX13140.1|	0	98.698	chorismate synthase [Acidobacteria bacterium]	Acidobacteria bacterium
ZH-13nov19-169	ZH-13nov19-C15-cds85|ZH-13nov19-C15	dbj|GDX12479.1|	0	99.752	hypothetical protein LBMAG01_03430 [Acidobacteria bacterium]	Acidobacteria bacterium
	ZH-13nov19-C15-cds86|ZH-13nov19-C15	dbj|GDX12478.1|	0	98.337	protoporphyrinogen oxidase [Acidobacteria bacterium]	Acidobacteria bacterium
	ZH-13nov19-C15-cds87|ZH-13nov19-C15	dbj|GDX13147.1|	0	99.367	ferrochelatase [Acidobacteria bacterium]	Acidobacteria bacterium
	ZH-13nov19-C15-cds88|ZH-13nov19-C15	dbj|GDX13146.1|	0	99.78	oxygen-independent coproporphyrinogen III oxidase [Acidobacteria bacterium]	Acidobacteria bacterium
	ZH-13nov19-C15-cds89|ZH-13nov19-C15	dbj|GDX13145.1|	0	98.476	uroporphyrinogen decarboxylase [Acidobacteria bacterium]	Acidobacteria bacterium
	ZH-13nov19-C15-cds90|ZH-13nov19-C15	dbj|GDX13144.1|	0	99.284	glutamate-1-semialdehyde 2,1-aminomutase [Acidobacteria bacterium]	Acidobacteria bacterium
	ZH-13nov19-C15-cds91|ZH-13nov19-C15	dbj|GDX13143.1|	0	99.262	delta-aminolevulinic acid dehydratase [Acidobacteria bacterium]	Acidobacteria bacterium
	ZH-13nov19-C15-cds92|ZH-13nov19-C15	gb|MBI1753323.1|	1.91e-21	32.227	uroporphyrinogen-III synthase [Acidobacteria bacterium]	Acidobacteria bacterium
	ZH-13nov19-C15-cds93|ZH-13nov19-C15	dbj|GDX13142.1|	0	97.938	porphobilinogen deaminase [Acidobacteria bacterium]	Acidobacteria bacterium
	ZH-13nov19-C15-cds94|ZH-13nov19-C15	dbj|GDX13141.1|	0	100	hypothetical protein LBMAG01_10050 [Acidobacteria bacterium]	Acidobacteria bacterium
	ZH-13nov19-C15-cds95|ZH-13nov19-C15	dbj|GDX13140.1|	0	98.698	chorismate synthase [Acidobacteria bacterium]	Acidobacteria bacterium
Contigs highlighted in green are hemD genes
