# Supplementary material for: Ubiquitous genome streamlined Acidobacteriota in freshwater environments
Source: ISME Commun. 2024 Oct 22;4(1):ycae124. doi: 10.1093/ismeco/ycae124 (PMC11561045; doi:10.1093/ismeco/ycae124)
Supplement: Supplementary_Table_S15-hemD_Sequences_ycae124 [file supplementary_table_s15-hemd_sequences_ycae124.xlsx]

## Sheet: Supplementary Table S15
Supplementary Table S15. Labels for Supplementary Figure S11 and the Acidiparvus hemD sequences used to construct the phylegenetic tree in Supplementary Figure S11
Contig Name	Label	Taxonomy	Color Code	Acidiparvus hemD
3300024501-8-53-cds16|3300024501-8-53	A1	Acidoparvus fluvialis	#80cdc1	MRSLTSGILINRFTGDPIFELLLREGYKPISFPLTVSSFNRDLPSQLNDALSQNTLIDTWIITSPTSARLVEPFIPEGCTILATKASQNALTHPKLYDVIISNDPSSESMLELIRSHRPSGGDFLLVHGHRSRQLIEKSFMNTEYRISTIISHVEIPNPDPLSVPSAGAYLALSPLQAELFHQKTRSLFPIGWGKLLERTFLDQGLVEYRVCDPTLFDLHTLLKDIYEVH
3300024512-4-61-cds100|3300024512-4-61	A2	Acidoparvus fluvialis	#80cdc1	MRSLTSGILINRFTGDPIFELLLREGYKPISFPLTVSSFNRDLPSQLNDALSQNTLIDTWIITSPTSARLVEPFIPEGCTILATKASQNALTHPKLYDVIISNDPSSESMLELIRSHRPSGGDFLLVHGHRSRQLIEKSFMNTEYRISTIISHVEIANPDPLSVPSAGAYLALSPLQAELFHQKTRSLFPIGWGKLLERTFLDQGLVEYRVCDPTLFDLHTLLKDIYEVH
3300028071-10-36-cds9|3300028071-10-36	A3	Acidoparvus fluvialis	#80cdc1	MRSLTSGILINRFTGDPIFEMLLREGYKPISFPLTVSSFNRDLPSQLNDALSQNTLIDTWIITSPTSARLVEPFIPEGCTILATKASQNALTHPKLYDVIISNDPSSESMLKLIRSHRPSGGDFLLVHGHRSRQLIEKSFMNTEYRISTIISHVEIENPDPLSVPSAGAYLALSPLQAELFHQKTRSLFPIGWGKLLERTFLDQGLVEYRVCDPTLFDLHTLLKDIYEVH
3300027079-12-38-cds7|3300027079-12-38	A4	Acidoparvus fluvialis	#80cdc1	MRSLTSGILINRFTGDPIFEMLLREGYKPISFPLTVSSFNRDLPSQLNDALSQNTLIDTWIITSPTSARLVEPFIPEGCTILATKASQNALTHPKLYDVIISNDPSSESMLELIRSHRPSGGDFLLVHGHRSRQLIEKSFMNTEYRISTIISHVEIENPDPLSVPSAGAYLALSPLQAELFHQKTRSLFPIGWGKLLERTFLDQGLVEYRVCDPTLFDLHTLLKDIYEVH
3300024280-8-45-cds8|3300024280-8-45	A5	Acidoparvus fluvialis	#80cdc1	MRSLTSGILINRFTGDPIFEMLLREGYKPISFPLTVSSFNRDLPSQLNDALSQNTLIDTWIITSPTSARLVEPFIPEGCTILATKASQNALTHPKLYDVIISNDPSSESMLELIRSHRPSGGDFLLVHGHRSRQLIEKSFMNTEYRISTIISHVEIENPDPLSVPSAGAYLALSPLQAELFHQKTRSLFPIGWGKLLERTFLDQGLVEYRVCDPTLFDLHTLLKDIYEVH
3300024492-5-22-cds2|3300024492-5-22	A6	Acidoparvus fluvialis	#80cdc1	MRSLTSGILINRFTGDPIFELLLREGYKPISFPLTVSSFNRDLPSQLNDALSQNTLIDTWIITSPTSARLVEPFIPEGCTILATKASQNALTHPKLYDVIISNDPSSESMLKLIRSHRPSGGDFLLVHGHRSRQLIEKSFMNTEYRISTIISHVEIENPDPLSVPSAGAYLALSPLQAELFHQKTRSLFPIGWGKLLERTFLDQGLVEYRVCDPTLFDLHTLLKDIYEVH
3300024311-10-28-cds2|3300024311-10-28	A7	Acidoparvus fluvialis	#80cdc1	MRSLTSGILINRFTGDPIFELLLREGYKPISFPLTVSSFNRDLPSQLNDALSQNTLIDTWIITSPTSARLVEPFIPEGCTILATKASQNALTHPKLYDVIISNDPSSESMLKLIRSHRPSGGDFLLVHGHRSRQLIEKSFMNTEYRISTIISHVEIENPDPLSVPSAGAYLALSPLQAELFHQKTRSLFPIGWGKLLERTFLDQGLVEYRVCDPTLFDLHTLLKDIYEVH
3300024491-5-49-cds5|3300024491-5-49	A8	Acidoparvus fluvialis	#80cdc1	MRSLTSGILINRFTGDPIFELLLREGYKPISFPLTVSSFNRDLPSQLNDALSQNTLIDTWIITSPTSARLVEPFIPEGCTILATKASQNALTYPKLYDVIISNDPSSESMLELIRSHRPSGGDFLLVHGHRSRQLIEKSFMNTEYRISTIISHVEIENPDPLSVPSAGAYLALSPLQAELFHQKTRSLFPIGWGKLLERTFLDQGLVEYRVCDPTLFDLHTLLKDIYEVH
3300024494-6-57-cds8|3300024494-6-57	A9	Acidoparvus fluvialis	#80cdc1	MRSLTSGILINRFTGDPIFELLLREGYKPISFPLTVSSFNRDLPSQLNDALSQNTLIDTWIITSPTSARLVEPFIPEGCTIIATKASQNALTYPKLYDVIISNDPSSESMLELIRSHRPSGGDFLLVHGHRSRQLIEKSFMNTEYRISTIISHVEIANPDPLSVPSAGAYLALSPLQAELFHQKTRSLFPIGWGKLLERTFLDQGLVEYRVCDPTLFDLHTLLKDIYEVH
3300014801-6-10-cds5|3300014801-6-10	A10	Acidoparvus fluvialis	#80cdc1	MRSLTSGILINRFTGDPIFEMLLREGYKPISFPLTVSSFNRDLPSQLNDALSQNTLIDAWIITSPTSARLVEPFIPEGCTIIATKASQNALTYPKLYDVIISNDPSSESMLELIRSHRPSGGDFLLVHGHRSRQLIEKSFMNTEYRISTIISHVEIANPDPLSVPSAGAYLALSPLQAELFHQKTRSLFPIGWGKLLERTFLDQGLVEYRVCDPTLFDLHTLLKDIYEVH
3300028269-6-27-cds101|3300028269-6-27	A11	Acidoparvus fluvialis	#80cdc1	MRSLTSGILINRFTGDPIFEMLLREGYKPISFPLTVSSFNRDLPSQLNDALSKNTLIDAWIITSPTSARLVEPFIPEGCTIIATKASQNALTYPKLYDVIISNDPSSESMLELIRSHRPSGGDFLLVHGHRSRQLIEKSFMNTEYRISTIISHVEIENPDPLSVPSAGAYLALSPLQAELFHQKTRSLFPIGWGKLLERTFLDQGLVEYRVCDPTLFDLHTLLKDIYEVH
3300024312-9-36-cds4|3300024312-9-36	A12	Acidoparvus fluvialis	#80cdc1	MRSLTSGILINRFTGDPIFEMLLREGYKPISFPLTVSSFNRDLPSQLNDALSQNTLIDAWIITSPTSARLVEPFIPEGCTIIATKASQNALTYPKLYDVIISNDPSSESMLELIRSHRPSGGDFLLVHGHRSRQLIEKSFMNTEYRISTIISHVEIENPDPLSVPSAGAYLALSPLQAELFHQKTRSLFPIGWGKLLERTFLDQGLVEYRVCDPTLFDLHTLLKDIYEVH
3300024490-4-23-cds8|3300024490-4-23	A13	Acidoparvus fluvialis	#80cdc1	MRSLTSGILINRFTGDPIFELLLREGYKPISFPLTVSSFNRDLPSQLNDALSQNTLIDTWIITSPTSARLVEPFIPEGCTILATKASQNALTHPKLYDVIISNDPSSESMLELIRSHRPSGGDFLLVHGHRSRQLIEKSFMNTEYRISTIISHVEIENPDPLSVPSAGAYLALSPLQAELFHQKTRSLFPIGWGKLLERTFLDQGLVEYRVCDPTLFDLHTLLKDIYEVH
3300027157-10-54-cds5|3300027157-10-54	A14	Acidoparvus fluvialis	#80cdc1	MRSLTSGILINRFTGDPIFELLLREGYKPISFPLTVSSFNRDLPSQLNDALSQNTLIDTWIITSPTSARLVEPFIPEGCTILATKASQNALTHPKLYDVIISNDPSSESMLELIRSHRPSGGDFLLVHGHRSRQLIEKSFMNTEYRISTIISHVEIENPDPLSVPSAGAYLALSPLQAELFHQKTRSLFPIGWGKLLERTFLDQGLVEYRVCDPTLFDLHTLLKDIYEVH
3300027162-11-21-cds4|3300027162-11-21	A15	Acidoparvus fluvialis	#80cdc1	MRSLTSGILINRFTGDPIFELLLREGYKPISFPLTVSSFNRDLPSQLNDALSQNTLIDTWIITSPTSARLVEPFIPEGCTILATKASQNALTHPKLYDVIISNDPSSESMLELIRSHRPSGGDFLLVHGHRSRQLIEKSFMNTEYRISTIISHVEIENPDPLSVPSAGAYLALSPLQAELFHQKTRSLFPIGWGKLLERTFLDQGLVEYRVCDPTLFDLHTLLKDIYEVH
3300028083-5-20-cds8|3300028083-5-20	A16	Acidoparvus fluvialis	#80cdc1	MRSLTSGILINRFTGDPIFELLLREGYKPISFPLTVSSFNRDLPSQLNDALSQNTLIDTWIITSPTSARLVEPFIPEGCTILATKASQNALTHPKLYDVIISNDPSSESMLELIRSHRPSGGDFLLVHGHRSRQLIEKSFMNTEYRISTIISHVEIENPDPLSVPSAGAYLALSPLQAELFHQKTRSLFPIGWGKLLERTFLDQGLVEYRVCDPTLFDLHTLLKDIYEVH
3300027160-11-30-cds16|3300027160-11-30	A17	Acidoparvus fluvialis	#80cdc1	MRSLTSGILINRFTGDPIFELLLREGYKPISFPLTVSSFNRDLPSQLNDALSQNTLIDTWIITSPTSARLVEPFIPEGCTILATKASQNALTHPKLYDVIISNDPSSESMLELIRSHRPSGGDFLLVHGHRSRQLIEKSFMNTEYRISTIISHVEIENPDPLSVPSAGAYLALSPLQAELFHQKTRSLFPIGWGKLLERTFLDQGLVEYRVCDPTLFDLHTLLKDIYEVH
3300027339-14-60-cds24|3300027339-14-60	A18	Acidoparvus fluvialis	#80cdc1	MRSLTSGILINRFTGDPIFELLLREGYKPISFPLTVSSFNRDLPSQLNDALSQNTLIDTWIITSPTSARLVEPFIPEGCTILATKASQNALTHPKLYDVIISNDPSSESMLELIRSHRPSGGDFLLVHGHRSRQLIEKSFMNTEYRISTIISHVEIENPDPLSVPSAGAYLALSPLQAELFHQKTRSLFPIGWGKLLERTFLDQGLVEYRVCDPTLFDLHTLLKDIYEVH
3300024510-4-19-cds36|3300024510-4-19	A19	Acidoparvus fluvialis	#80cdc1	MRSLTSGILINRFTGDPIFELLLREGYKPISFPLTVSSFNRDLPSQLNDALSQNTLIDTWIITSPTSARLVEPFIPEGCTILATKASQNALTHPKLYDVIISNDPSSESMLELIRSHRPSGGDFLLVHGHRSRQLIEKSFMNTEYRISTIISHVEIENPDPLSVPSAGAYLALSPLQAELFHQKTRSLFPIGWGKLLERTFLDQGLVEYRVCDPTLFDLHTLLKDIYEVH
3300028265-4-88-cds6|3300028265-4-88	A20	Acidoparvus fluvialis	#80cdc1	MRSLTSGILINRFTGDPIFELLLREGYKPISFPLTVSSFNRDLPSQLNDALSQNTLIDTWIITSPTSARLVEPFIPEGCTILATKASQNALTHPKLYDVIISNDPSSESMLELIRSHRPSGGDFLLVHGHRSRQLIEKSFMNTEYRISTIISHVEIENPDPLSVPSAGAYLALSPLQAELFHQKTRSLFPIGWGKLLERTFLDQGLVEYRVCDPTLFDLHTLLKDIYEVH
3300028086-8-38-cds10|3300028086-8-38	A21	Acidoparvus fluvialis	#80cdc1	MRSLTSGILINRFTGDPIFELLLREGYKPISFPLTVSSFNRDLPSQLNDALSQNTLIDTWIITSPTSARLVEPFIPEGCTILATKASQNALTHPKLYDVIISNDPSSESMLELIRSHRPSGGDFLLVHGHRSRQLIEKSFMNTEYRISTIISHVEIENPDPLSVPSAGAYLALSPLQAELFHQKTRSLFPIGWGKLLERTFLDQGLVEYRVCDPTLFDLHTLLKDIYEVH
3300024282-7-39-cds10|3300024282-7-39	A22	Acidoparvus fluvialis	#80cdc1	MRSLTSGILINRFTGDPIFELLLREGYKPISFPLTVSSFNRDLPSQLNDALSQNTLIDTWIITSPTSARLVEPFIPEGCTILATKASQNALTHPKLYDVIISNDPSSESMLELIRSHRPSGGDFLLVHGHRSRQLIEKSFMNTEYRISTIISHVEIENPDPLSVPSAGAYLALSPLQAELFHQKTRSLFPIGWGKLLERTFLDQGLVEYRVCDPTLFDLHTLLKDIYEVH
3300027211-6-61-cds12|3300027211-6-61	A23	Acidoparvus lacustris	#E1A601	MRPLAPGILINRSSGDPLYEFLLREGYLPISYPLTIASFNQNLPSQLNEALSQNPSIEAWIITSPTSGRLVEPFLPAGCKVISTKAARDALLHPEYYDLIVSDEASSEALLGVIKSLRPSGGNFLLFHGYRSRQVIEKSFMNTGFRISTLISHMEIPNPDLRSLPEAGAYLALSPLQAELFSQKARDLFPIGWGKLLERTFIDQGLVGYRVCDPTLLELHALLKDIYQVP
3300027224-8-17-cds129|3300027224-8-17	A24	Acidoparvus lacustris	#E1A601	MRPLAPGILINRSSGDPLYEFLLREGYLPISYPLTIASFNQNLPSQLNEALSQNPSIEAWIITSPTSGRLVEPFLPAGCKVISTKAARDALLHPEYYDLIVSDEASSEALLGVIKSLRPSGGNFLLFHGYRSRQVIEKSFMNTGFRISTLISHMEIPNPDLRSLPEAGAYLALSPLQAELFSQKARDLFPIGWGKLLERTFIDQGLVGYRVCDPTLLELHALLKDIYQVP
3300027214-9-28-cds78|3300027214-9-28	A25	Acidoparvus lacustris	#E1A601	MRPLAPGILINRSSGDPLYEFLLREGYLPISYPLTIASFNQNLPSQLNEALSQNPSIEAWIITSPTSGRLVEPFLPAGCKVISTKAARDALLHPEYYDLIVSDEASSEALLGVIKSLRPSGGNFLLFHGYRSRQVIEKSFMNTGFRISTLISHMEIPNPDLRSLPEAGAYLALSPLQAELFSQKARDLFPIGWGKLLERTFIDQGLVGYRVCDPTLLELHALLKDIYQVP
3300027627-27-34-cds13|3300027627-27-34	A26	Acidoparvus lacustris	#E1A601	MRPLAPGILINRSSGDPLYEFLLREGYLPISYPLTIASFNQNLPSQLNEALSQNPSIEAWIITSPTSGRLVEPFLPAGCKVISTKAARDALLHPEYYDLIVSDEASSEALLGVIKSLRPSGGNFLLFHGYRSRQVIEKSFMNTGFRISTLISHMEIPNPDLRSLPEAGAYLALSPLQAELFSQKARDLFPIGWGKLLERTFIDQGLVGYRVCDPTLLELHALLKDIYQVP
3300027205-5-45-cds2|3300027205-5-45	A27	Acidoparvus lacustris	#E1A601	MRPLAPGILINRSSGDPLYEFLLREGYLPISYPLTIASFNQNLPSQLNEALSQNPSIEAWIITSPTSGRLVEPFLPAGCKVISTKAARDALLHPEYYDLIVSDEASSEALLGVIKSLRPSGGNFLLFHGYRSRQVIEKSFMNTGFRISTLISHMEIPNPDLRSLPEAGAYLALSPLQAELFSQKARDLFPIGWGKLLERTFIDQGLVGYRVCDPTLLELHALLKDIYQVP
LE-02apr19-C64396-cds2|LE-02apr19-C64396	A28	Acidoparvus lacustris	#E1A601	MRPLAPGILINRSSGDPLYEFLLKEGYLPISCPLTIASFNQNLPSQLKETLSQNPSIEAWIITSPTSGRLVESFLPAGCKVISTKASRDALLHPEYYDLIVSDEASSEALLGVIKSLRPSGGNFLLFHGYRSRQVIEKSFMNTGFRISTLISHMEIPNPDLRSLPEAGAYLALSPLQAELFSQKAKDLFPIGWGKLLERTFIDQGLVGYRVCDPTLLELHALLKDIYQVL
sbin449-cds672|sbin449	A29	Acidoparvus lacustris	#E1A601	MRPFAPGILINRSSGDPLYEFLLKEGYLPISCPLTIASFNQNLPSQLKETLSQNPSIDAWIITSPTSGRLVEPFLPPGCKVISTKASRDALLHPEYYDLIVSDEASSEALLGVVKSLRPSGGNFLLFHGYRSRQVIEKSLMNTAFRISTLISHMEIPNPDLRSLPEAGAYLALSPLQAELFSQKAKDLFPIGWGKLLERTFIDQGLVEYRVCHPTLLELHALLKDIYQVL
BJFQ01000028-cds4|BJFQ01000028	A30	Acidoparvus lacustris	#E1A601	MRPFAPGILINRSSGDPLYEFLLKEGYLPISCPLTIASFNQNLPSQLKETLSQNPSIDAWIITSPTSGRLVEPFLPPGCKVISTKASRDALLHPEYYDLIVSDEASSEALLGVVKSLRPSGGNFLLFHGYRSRQVIEKSLMNTAFRISTLISHMEIPNPDLRSLPEAGAYLALSPLQAELFSQKAKDLFPIGWGKLLERTFIDQGLVEYRVCHPTLLELHALLKDIYQVL
Erken-D4-bin-1176-C1-cds67|Erken-D4-bin-1176-C1	A31	Acidoparvus lacustris	#E1A601	MRPLAPGILINRSSGDPLYEFLLKEGYLPISCPLTIASFNQNLPSQLKETLSQNPSIEAWIITSPTSGRLVESFLPAGCKVISTKASRDALLHPEYYDLIVSDEASSEALLGVIKSLRPSGGNFLLFHGYRSRQVIEKSFMNTGFRISTLISHMEIPNPDLRSLPEAGAYLALSPLQAELFSQKAKDLFPIGWGKLLERTFIDQGLVEYRVCDPTLPELHALLKDIYQVL
MaE-09apr19-C122-cds68|MaE-09apr19-C122	A32	Acidoparvus lacustris	#E1A601	MRPLAPGILINRSSGDPLYEFLLKEGYLPISCPLTIASFNQNLPSQLKETLSQNPSIEAWIITSPTSGRLVESFLPAGCKVISTKASRDALLHPEYYDLIVSDEASSEALLGVIKSLRPSGGNFLLFHGYRSRQVIEKSFMNTGFRISTLISHMEIPNPDLRSLPEAGAYLALSPLQAELFSQKAKDLFPIGWGKLLERTFIDQGLVEYRVCDPTLPELHALLKDIYQVL
ZE-13nov19-LR-8_00456|ZE-13nov19-LR-8-c1	A33	Acidoparvus lacustris	#E1A601	MRPLAPGILINRSSGDPLYEFLLKEGYLPISCPLTIASFNQNLPSQLKETLSQNPSIEAWIITSPTSGRLVESFLPAGCKVISTKASRDALLHPEYYDLIVSDEASSEALLGVIKSLRPSGGNFLLFHGYRSRQVIEKSFMNTGFRISTLISHMEIPNPDLRSLPEAGAYLALSPLQAELFSQKAKDLFPIGWGKLLERTFIDQGLVEYRVCDPTLPELHALLKDIYQVL
MsH-01oct19-C20-cds117|MsH-01oct19-C20	A34	Acidoparvus lacustris	#E1A601	MRPLAPGILINRSSGDPLYEFLLKEGYLPISCPLTIASFNQNLPSQLKETLSQNPSIEAWIITSPTSGRLVESFLPAGCKVISTKASRDALLHPEYYDLIVSDEASSEALLGVIKSLRPSGGNFLLFHGYRSRQVIEKSFMNTGFRISTLISHMEIPNPDLRSLPEAGAYLALSPLQAELFSQKAKDLFPIGWGKLLERTFIDQGLVEYRVCDPTLPELHALLKDIYQVL
UppL3-bin-119-C1-cds4|UppL3-bin-119-C1	A35	Acidoparvus lacustris	#E1A601	MRPLAPGILINRSSGDPLYEFLLKEGYLPISCPLTIASFNQNLPSQLKETLSQNPSIEAWIITSPTSGRLVESFLPAGCKVISTKASRDALLHPEYYDLIVSDEASSEALLGVIKSLRPSGGNFLLFHGYRSRQVIEKSFMNTGFRISTLISHMEIPNPDLRSLPEAGAYLALSPLQAELFSQKAKDLFPIGWGKLLERTFIDQGLVEYRVCDPTLPELHALLKDIYQVL
Erken-D6-bin-0908-C1-cds68|Erken-D6-bin-0908-C1	A36	Acidoparvus lacustris	#E1A601	MRPLAPGILINRSSGDPLYEFLLKEGYLPISCPLTIASFNQNLPSQLKETLSQNPSIEAWIITSPTSGRLVESFLPAGCKVISTKASRDALLHPEYYDLIVSDEASSEALLGVIKSLRPSGGNFLLFHGYRSRQVIEKSFMNTGFRISTLISHMEIPNPDLRSLPEAGAYLALSPLQAELFSQKAKDLFPIGWGKLLERTFIDQGLVEYRVCDPTLPELHALLKDIYQVL
Erken-D9-bin-0237-C6-cds5|Erken-D9-bin-0237-C6	A37	Acidoparvus lacustris	#E1A601	MRPLAPGILINRSSGDPLYEFLLKEGYLPISCPLTIASFNQNLPSQLKETLSQNPSIEAWIITSPTSGRLVESFLPAGCKVISTKASRDALLHPEYYDLIVSDEASSEALLGVIKSLRPSGGNFLLFHGYRSRQVIEKSFMNTGFRISTLISHMEIPNPDLRSLPEAGAYLALSPLQAELFSQKAKDLFPIGWGKLLERTFIDQGLVEYRVCDPTLPELHALLKDIYQVL
LH-02apr19-C199-cds26|LH-02apr19-C199	A38	Acidoparvus lacustris	#E1A601	MRPLAPGILINRSSGDPLYEFLLKEGYLPISCPLTIASFNQNLPSQLKETLSQNPSIEAWIITSPTSGRLVESFLPAGCKVISTKASRDALLHPEYYDLIVSDEASSEALLGVIKSLRPSGGNFLLFHGYRSRQVIEKSFMNTGFRISTLISHMEIPNPDLRSLPEAGAYLALSPLQAELFSQKAKDLFPIGWGKLLERTFIDQGLVEYRVCDPTLPELHALLKDIYQVL
ZH-03apr19-C1-cds210|ZH-03apr19-C1	A39	Acidoparvus lacustris	#E1A601	MRPLAPGILINRSSGDPLYEFLLKEGYLPISCPLTIASFNQNLPSQLKETLSQNPSIEAWIITSPTSGRLVESFLPAGCKVISTKASRDALLHPEYYDLIVSDEASSEALLGVIKSLRPSGGNFLLFHGYRSRQVIEKSFMNTGFRISTLISHMEIPNPDLRSLPEAGAYLALSPLQAELFSQKAKDLFPIGWGKLLERTFIDQGLVEYRVCDPTLPELHALLKDIYQVL
MsH-30apr19-C25-cds106|MsH-30apr19-C25	A40	Acidoparvus lacustris	#E1A601	MRPLAPGILINRSSGDPLYEFLLKEGYLPISCPLTIASFNQNLPSQLKETLSQNPSIEAWIITSPTSGRLVESFLPAGCKVISTKASRDALLHPEYYDLIVSDEASSEALLGVIKSLRPSGGNFLLFHGYRSRQVIEKSFMNTGFRISTLISHMEIPNPDLRSLPEAGAYLALSPLQAELFSQKAKDLFPIGWGKLLERTFIDQGLVEYRVCDPTLPELHALLKDIYQVL
LH-05nov19-C312-cds18|LH-05nov19-C312	A41	Acidoparvus lacustris	#E1A601	MRPLAPGILINRSSGDPLYEFLLKEGYLPISCPLTIASFNQNLPSQLKETLSQNPSIEAWIITSPTSGRLVESFLPAGCKVISTKASRDALLHPEYYDLIVSDEASSEALLGVIKSLRPSGGNFLLFHGYRSRQVIEKSFMNTGFRISTLISHMEIPNPDLRSLPEAGAYLALSPLQAELFSQKAKDLFPIGWGKLLERTFIDQGLVEYRVCDPTLPELHALLKDIYQVL
Erken-D5-bin-0520-C1-cds63|Erken-D5-bin-0520-C1	A42	Acidoparvus lacustris	#E1A601	MRPLAPGILINRSSGDPLYEFLLKEGYLPISCPLTIASFNQNLPSQLKETLSQNPSIEAWIITSPTSGRLVESFLPAGCKVISTKASRDALLHPEYYDLIVSDEASSEALLGVIKSLRPSGGNFLLFHGYRSRQVIEKSFMNTGFRISTLISHMEIPNPDLRSLPEAGAYLALSPLQAELFSQKAKDLFPIGWGKLLERTFIDQGLVEYRVCDPTLPELHALLKDIYQVL
ZE-03apr19-C1-cds209|ZE-03apr19-C1	A43	Acidoparvus lacustris	#E1A601	MRPLAPGILINRSSGDPLYEFLLKEGYLPISCPLTIASFNQNLPSQLKETLSQNPSIEAWIITSPTSGRLVESFLPAGCKVISTKASRDALLHPEYYDLIVSDEASSEALLGVIKSLRPSGGNFLLFHGYRSRQVIEKSFMNTGFRISTLISHMEIPNPDLRSLPEAGAYLALSPLQAELFSQKAKDLFPIGWGKLLERTFIDQGLVEYRVCDPTLPELHALLKDIYQVL
ZE-13nov19-C4-cds259|ZE-13nov19-C4	A44	Acidoparvus lacustris	#E1A601	MRPLAPGILINRSSGDPLYEFLLKEGYLPISCPLTIASFNQNLPSQLKETLSQNPSIEAWIITSPTSGRLVESFLPAGCKVISTKASRDALLHPEYYDLIVSDEASSEALLGVIKSLRPSGGNFLLFHGYRSRQVIEKSFMNTGFRISTLISHMEIPNPDLRSLPEAGAYLALSPLQAELFSQKAKDLFPIGWGKLLERTFIDQGLVEYRVCDPTLPELHALLKDIYQVL
TH-11nov19-C543-cds65|TH-11nov19-C543	A45	Acidoparvus lacustris	#E1A601	MRPLAPGILINRSSGDPLYEFLLKEGYLPISCPLTIASFNQNLPSQLKETLSQNPSIEAWIITSPTSGRLVESFLPAGCKVISTKASRDALLHPEYYDLIVSDEASSEALLGVIKSLRPSGGNFLLFHGYRSRQVIEKSFMNTGFRISTLISHMEIPNPDLRSLPEAGAYLALSPLQAELFSQKAKDLFPIGWGKLLERTFIDQGLVEYRVCDPTLPELHALLKDIYQVL
TrE-25oct19-C1-cds45|TrE-25oct19-C1	A46	Acidoparvus lacustris	#E1A601	MRPLAPGILINRSSGDPLYEFLLKEGYLPISCPLTIASFNQNLPSQLKETLSQNPSIEAWIITSPTSGRLVESFLPAGCKVISTKASRDALLHPEYYDLIVSDEASSEALLGVIKSLRPSGGNFLLFHGYRSRQVIEKSFMNTGFRISTLISHMEIPNPDLRSLPEAGAYLALSPLQAELFSQKAKDLFPIGWGKLLERTFIDQGLVEYRVCDPTLPELHALLKDIYQVL
TrH-03may19-C261-cds16|TrH-03may19-C261	A47	Acidoparvus lacustris	#E1A601	MRPLAPGILINRSSGDPLYEFLLKEGYLPISCPLTIASFNQNLPSQLKETLSQNPSIEAWIITSPTSGRLVESFLPAGCKVISTKASRDALLHPEYYDLIVSDEASSEALLGVIKSLRPSGGNFLLFHGYRSRQVIEKSFMNTGFRISTLISHMEIPNPDLRSLPEAGAYLALSPLQAELFSQKAKDLFPIGWGKLLERTFIDQGLVEYRVCDPTLPELHALLKDIYQVL
ErkenSummer-bin-3811-C3-cds15|ErkenSummer-bin-3811-C3	A48	Acidoparvus lacustris	#E1A601	MRPLAPGILINRSSGDPLYEFLLKEGYLPISCPLTIASFNQNLPSQLKETLSQNPSIEAWIITSPTSGRLVESFLPAGCKVISTKASRDALLHPEYYDLIVSDEASSEALLGVIKSLRPSGGNFLLFHGYRSRQVIEKSFMNTGFRISTLISHMEIPNPDLRSLPEAGAYLALSPLQAELFSQKAKDLFPIGWGKLLERTFIDQGLVEYRVCDPTLPELHALLKDIYQVL
Erken-D7-bin-0350-C1-cds115|Erken-D7-bin-0350-C1	A49	Acidoparvus lacustris	#E1A601	MRPLAPGILINRSSGDPLYEFLLKEGYLPISCPLTIASFNQNLPSQLKETLSQNPSIEAWIITSPTSGRLVESFLPAGCKVISTKASRDALLHPEYYDLIVSDEASSEALLGVIKSLRPSGGNFLLFHGYRSRQVIEKSFMNTGFRISTLISHMEIPNPDLRSLPEAGAYLALSPLQAELFSQKAKDLFPIGWGKLLERTFIDQGLVEYRVCDPTLPELHALLKDIYQVL
ZH-13nov19-C15-cds92|ZH-13nov19-C15	A50	Acidoparvus lacustris	#E1A601	MRPLAPGILINRSSGDPLYEFLLKEGYLPISCPLTIASFNQNLPSQLKETLSQNPSIEAWIITSPTSGRLVESFLPAGCKVISTKASRDALLHPEYYDLIVSDEASSEALLGVIKSLRPSGGNFLLFHGYRSRQVIEKSFMNTGFRISTLISHMEIPNPDLRSLPEAGAYLALSPLQAELFSQKAKDLFPIGWGKLLERTFIDQGLVEYRVCDPTLPELHALLKDIYQVL
MoE-23oct19-C9-cds106|MoE-23oct19-C9	A51	Acidoparvus lacustris	#E1A601	MRPLAPGILINRSSGDPLYEFLLKEGYLPISCPLTIASFNQNLPSQLKETLSQNPSIEAWIITSPTSGRLVESFLPAGCKVISTKASRDALLHPEYYDLIVSDEASSEALLGVIKSLRPSGGNFLLFHGYRSRQVIEKSFMNTGFRISTLISHMEIPNPDLRSLPEAGAYLALSPLQAELFSQKAKDLFPIGWGKLLERTFIDQGLVEYRVCDPTLPELHALLKDIYQVL
MsH-30jul19-C5-cds293|MsH-30jul19-C5	A52	Acidoparvus lacustris	#E1A601	MRPLAPGILINRSSGDPLYEFLLKEGYLPISCPLTIASFNQNLPSQLKETLSQNPSIEAWIITSPTSGRLVESFLPAGCKVISTKASRDALLHPEYYDLIVSDEASSEALLGVIKSLRPSGGNFLLFHGYRSRQVIEKSFMNTGFRISTLISHMEIPNPDLRSLPEAGAYLALSPLQAELFSQKAKDLFPIGWGKLLERTFIDQGLVEYRVCDPTLPELHALLKDIYQVL
TH-08apr19-C405-cds64|TH-08apr19-C405	A53	Acidoparvus lacustris	#E1A601	MRPLAPGILINRSSGDPLYEFLLKEGYLPISCPLTIASFNQNLPSQLKETLSQNPSIEAWIITSPTSGRLVESFLPAGCKVISTKASRDALLHPEYYDLIVSDEASSEALLGVIKSLRPSGGNFLLFHGYRSRQVIEKSFMNTGFRISTLISHMEIPNPDLRSLPEAGAYLALSPLQAELFSQKAKDLFPIGWGKLLERTFIDQGLVEYRVCDPTLPELHALLKDIYQVL
AH-24oct19-C4-cds24|AH-24oct19-C4	A54	Acidoparvus lacustris	#E1A601	MRPLAPGILINRSSGDPLYEFLLKEGYLPISCPLTIASFNQNLPSQLKETLSQNPSIEAWIITSPTSGRLVESFLPAGCKVISTKASRDALLHPEYYDLIVSDEASSEALLGVIKSLRPSGGNFLLFHGYRSRQVIEKSFMNTGFRISTLISHMEIPNPDLRSLPEAGAYLALSPLQAELFSQKAKDLFPIGWGKLLERTFIDQGLVEYRVCDPTLPELHALLKDIYQVL
FDLCLJKK_02969	A55	JAFDVN01	#17F12C
MBJMDABB_01663	A56	JAFDVN01	#17F12C
MKOAFMJL_00438	A57	JADJVL01	#069027
EHEMALIF_03205	A58	JADJVL01	#069027
OAKMJHAG_00063	A59	JACQZU01	#044C15
LJ-bin-2794-C33-cds5|LJ-bin-2794-C33	A60	Unclassified	#5E3B20
3300014199-10-C2-cds129|3300014199-10-C2	A561	Holophaga	#F1E613
BOFAKOGC_03244	A562	Holophaga	#F1E613
GCA-003165415-C23-cds29|GCA-003165415-C23	A563	Holophaga	#F1E613
3300014491-12-C333-cds5|3300014491-12-C333	A564	Holophaga	#F1E613
AlinenSedimentsCore3-bin-1712-C779-cds3	A565	Holophaga	#F1E613
DCGAPEBN_01043	A566	Holophaga	#F1E613
GCA-002298155-C153-cds4|GCA-002298155-C153	A567	Holophaga	#F1E613
3300029327-10-C139-cds6|3300029327-10-C139	A568	Holophaga	#F1E613
BFMLPOFL_03022	A569	Holophaga	#F1E613
GCA-002297665-C187-cds3|GCA-002297665-C187	A570	Holophaga	#F1E613
3300029397-6-C94-cds5|3300029397-6-C94	A571	Holophaga	#F1E613
GCA-002319925-C74-cds17|GCA-002319925-C74	A572	Holophaga	#F1E613
3300025867-29-C144-cds2|3300025867-29-C144	A573	Holophaga	#F1E613
ODFOJFIM_01489	A574	Holophaga	#F1E613
OQA35413.1	A575	Holophaga	#F1E613
LCLICPNH_01631	A576	Holophaga	#F1E613
KJLNEDIH_00291	A577	Holophaga	#F1E613
3300029442-5-C2-cds28|3300029442-5-C2	A578	Holophaga	#F1E613
CAEEPNAN_03343	A587	Geothrix	#C38E09
Umea-bin-02357-C3-cds100|Umea-bin-02357-C3	A588	Geothrix	#C38E09
Umea2-bin-2266-C7-cds100|Umea2-bin-2266-C7	A589	Geothrix	#C38E09
WP_026853906.1	A590	Geothrix	#C38E09
BEIFLDNI_00700	A591	Geothrix	#C38E09
AM-lipid-02-D10-bin-0177-C572-cds1	A592	Geothrix	#C38E09
A2-bin-0192-C63-cds3|A2-bin-0192-C63	A593	Geothrix	#C38E09
AM-lipid-02-D8-bin-699-C6-cds60	A594	Geothrix	#C38E09
AM-2014-D4-bin-591-C54-cds1|AM-2014-D4-bin-591-C54	A595	Geothrix	#C38E09
AM5-bin-0866-C41-cds10|AM5-bin-0866-C41	A596	Geothrix	#C38E09
A-3-bin-133-C728-cds1|A-3-bin-133-C728	A597	Geothrix	#C38E09
YR-bin-0628-C52-cds10|YR-bin-0628-C52	A598	Geothrix	#C38E09
A3-bin-243-C261-cds4|A3-bin-243-C261	A599	Geothrix	#C38E09
YR2-bin-0538-C503-cds2|YR2-bin-0538-C503	A600	Geothrix	#C38E09
D14-bin-0709-C92-cds16|D14-bin-0709-C92	A601	Geothrix	#C38E09
AM-2014-D6-bin-202-C335-cds2|AM-2014-D6-bin-202-C335	A602	Geothrix	#C38E09
AM-lipid-02-D5-bin-1042-C8-cds10	A603	Geothrix	#C38E09
AM-lipid-02-D9-bin-0112-C6-cds60	A604	Geothrix	#C38E09
AM-lipid-02-D7-bin-848-C5-cds10	A605	Geothrix	#C38E09
AM-2014-D5-bin-007-C5-cds10|AM-2014-D5-bin-007-C5	A606	Geothrix	#C38E09
AlinenLipids-bin-8423-C11-cds36|AlinenLipids-bin-8423-C11	A607	Geothrix	#C38E09
AM-lipid-01-D7-bin-1653-C8-cds60	A608	Geothrix	#C38E09
VK-bin-3427-C58-cds16|VK-bin-3427-C58	A609	Geothrix	#C38E09
A4-bin-495-C89-cds3|A4-bin-495-C89	A610	Geothrix	#C38E09
AM-2014-bin-3675-C5-cds60|AM-2014-bin-3675-C5	A611	Geothrix	#C38E09
AM-lipid-02-D6-bin-340-C14-cds36	A612	Geothrix	#C38E09
VK3-bin-1173-C60-cds9|VK3-bin-1173-C60	A613	Geothrix	#C38E09
AM-bin-1501-C6-cds60|AM-bin-1501-C6	A614	Geothrix	#C38E09
VK4-bin-0923-C20-cds31|VK4-bin-0923-C20	A615	Geothrix	#C38E09
AM4-bin-640-C7-cds60|AM4-bin-640-C7	A616	Geothrix	#C38E09
AM-2014-D7-bin-011-C153-cds3|AM-2014-D7-bin-011-C153	A617	Geothrix	#C38E09
A-4-bin-050-C119-cds8|A-4-bin-050-C119	A618	Geothrix	#C38E09
YR4-bin-1020-C54-cds16|YR4-bin-1020-C54	A619	Geothrix	#C38E09
AM-lipid-01-D8-bin-1573-C86-cds5	A620	Geothrix	#C38E09
3300029798-7-C79-cds7|3300029798-7-C79	A621	Geothrix	#C38E09
AM-lipid-02-D6-bin-779-C286-cds2	A622	Geothrix	#C38E09
VK4-bin-1317-C264-cds3|VK4-bin-1317-C264	A623	Geothrix	#C38E09
AM-lipid-02-D8-bin-597-C72-cds4	A624	Geothrix	#C38E09
VK3-bin-1105-C183-cds3|VK3-bin-1105-C183	A625	Geothrix	#C38E09
KR-bin-0829-C47-cds13|KR-bin-0829-C47	A626	Geothrix	#C38E09
AM-lipid-02-D7-bin-497-C56-cds14	A627	Geothrix	#C38E09
AM-2014-D5-bin-353-C250-cds2|AM-2014-D5-bin-353-C250	A628	Geothrix	#C38E09
AlinenSedimentsCore3-bin-1785-C2-cds6	A629	Geothrix	#C38E09
3300027896-88-C134-cds3|3300027896-88-C134	A630	Geothrix	#C38E09
ABAGLBAA_01067	A631	Geothrix	#C38E09
HNHNFMFI_00572	A632	Geothrix	#C38E09
DAPDBDDB_00461	A633	Geothrix	#C38E09
NEDGAICI_01881	A634	Geothrix	#C38E09
3300028069-1-C11-cds15|3300028069-1-C11	A635	Geothrix	#C38E09
3300020700-2-C59-cds1|3300020700-2-C59	A636	Geothrix	#C38E09
AM-2014-D5-bin-470-C693-cds1|AM-2014-D5-bin-470-C693	A637	Geothrix	#C38E09
3300021114-1-C28-cds3|3300021114-1-C28	A638	Geothrix	#C38E09
3300020689-1-C7-cds28|3300020689-1-C7	A639	Geothrix	#C38E09
3300020699-2-C25-cds19|3300020699-2-C25	A640	Geothrix	#C38E09
3300021132-4-C75-cds4|3300021132-4-C75	A641	Geothrix	#C38E09
3300020692-2-C6-cds51|3300020692-2-C6	A642	Geothrix	#C38E09
3300020735-5-C12-cds51|3300020735-5-C12	A643	Geothrix	#C38E09
3300020719-5-C6-cds28|3300020719-5-C6	A644	Geothrix	#C38E09
3300020709-3-C251-cds3|3300020709-3-C251	A645	Geothrix	#C38E09
3300020705-1-C8-cds36|3300020705-1-C8	A646	Geothrix	#C38E09
3300020702-2-C15-cds28|3300020702-2-C15	A647	Geothrix	#C38E09
3300020726-2-C8-cds51|3300020726-2-C8	A648	Geothrix	#C38E09
3300020713-2-C44-cds5|3300020713-2-C44	A649	Geothrix	#C38E09
3300021125-1-C7-cds51|3300021125-1-C7	A650	Geothrix	#C38E09
3300020730-5-C185-cds4|3300020730-5-C185	A651	Geothrix	#C38E09
3300020708-3-C11-cds12|3300020708-3-C11	A652	Geothrix	#C38E09
3300020734-4-C40-cds7|3300020734-4-C40	A653	Geothrix	#C38E09
3300020706-2-C7-cds20|3300020706-2-C7	A654	Geothrix	#C38E09
3300020694-3-C7-cds24|3300020694-3-C7	A655	Geothrix	#C38E09
3300021122-3-C185-cds3|3300021122-3-C185	A656	Geothrix	#C38E09
3300020721-4-C13-cds8|3300020721-4-C13	A657	Geothrix	#C38E09
3300021123-1-C10-cds28|3300021123-1-C10	A658	Geothrix	#C38E09
3300020707-3-C229-cds2|3300020707-3-C229	A659	Geothrix	#C38E09
3300021139-6-C14-cds19|3300021139-6-C14	A660	Geothrix	#C38E09
3300020681-3-C13-cds51|3300020681-3-C13	A661	Geothrix	#C38E09
Ja-bin-5961-C382-cds2|Ja-bin-5961-C382	A662	Geothrix	#C38E09
LJ-bin-0677-C241-cds3|LJ-bin-0677-C241	A663	Geothrix	#C38E09
LJ-13-9m-bin-107-C2-cds8|LJ-13-9m-bin-107-C2	A664	Geothrix	#C38E09
Ki3-D3-bin-0053-C235-cds2|Ki3-D3-bin-0053-C235	A665	Geothrix	#C38E09
Ki3-D4-bin-524-C273-cds3|Ki3-D4-bin-524-C273	A666	Geothrix	#C38E09
KTt-bin-2769-C17-cds15|KTt-bin-2769-C17	A667	Geothrix	#C38E09
Day6-5-bin-608-C30-cds12|Day6-5-bin-608-C30	A668	Geothrix	#C38E09
Ki2-D3-bin-0476-C369-cds2|Ki2-D3-bin-0476-C369	A669	Geothrix	#C38E09
Kiruna2-bin-2211-C5-cds37|Kiruna2-bin-2211-C5	A670	Geothrix	#C38E09
3300025370-1-C93-cds6|3300025370-1-C93	A671	Geothrix	#C38E09
Ja-bin-0157-C18-cds15|Ja-bin-0157-C18	A672	Geothrix	#C38E09
KT-bin-2094-C241-cds2|KT-bin-2094-C241	A673	Geothrix	#C38E09
Ja1-bin-1361-C65-cds10|Ja1-bin-1361-C65	A674	Geothrix	#C38E09
KT4-bin-380-C122-cds1|KT4-bin-380-C122	A675	Geothrix	#C38E09
Ja1-D5-bin-034-C347-cds3|Ja1-D5-bin-034-C347	A676	Geothrix	#C38E09
KT5-bin-651-C439-cds2|KT5-bin-651-C439	A677	Geothrix	#C38E09
Day6-2-bin-638-C11-cds2|Day6-2-bin-638-C11	A678	Geothrix	#C38E09
Ki2-D4-bin-0631-C32-cds15|Ki2-D4-bin-0631-C32	A679	Geothrix	#C38E09
Kiruna2-bin-0340-C21-cds16|Kiruna2-bin-0340-C21	A680	Geothrix	#C38E09
Umea-bin-00204-C2-cds15|Umea-bin-00204-C2	A681	Geothrix	#C38E09
Kiruna-bin-11069-C39-cds15|Kiruna-bin-11069-C39	A682	Geothrix	#C38E09
Ki1-2-7m-bin-024-C111-cds6|Ki1-2-7m-bin-024-C111	A683	Geothrix	#C38E09
AM-lipid-02-D8-bin-735-C559-cds3	A684	Geothrix	#C38E09
A3-bin-631-C8-cds116|A3-bin-631-C8	A685	Geothrix	#C38E09
F14-bin-0570-C5-cds116|F14-bin-0570-C5	A686	Geothrix	#C38E09
A4-bin-304-C7-cds116|A4-bin-304-C7	A687	Geothrix	#C38E09
D-4-bin-84-C181-cds6|D-4-bin-84-C181	A688	Geothrix	#C38E09
A-4-bin-254-C7-cds116|A-4-bin-254-C7	A689	Geothrix	#C38E09
E14-bin-0378-C3-cds122|E14-bin-0378-C3	A690	Geothrix	#C38E09
D14-bin-0990-C20-cds23|D14-bin-0990-C20	A691	Geothrix	#C38E09
D4-bin-061-C86-cds6|D4-bin-061-C86	A692	Geothrix	#C38E09
A2-bin-0517-C4-cds116|A2-bin-0517-C4	A693	Geothrix	#C38E09
AM-lipid-01-D7-bin-0619-C187-cds6	A694	Geothrix	#C38E09
VK3-bin-0407-C3-cds20|VK3-bin-0407-C3	A695	Geothrix	#C38E09
VK-bin-2246-C11-cds37|VK-bin-2246-C11	A696	Geothrix	#C38E09
AM-lipid-02-D5-bin-1082-C143-cds8	A697	Geothrix	#C38E09
HHAIJMMP_00357	A698	Geothrix	#C38E09
MJ110516B-bin-0257-C5-cds20|MJ110516B-bin-0257-C5	A699	Geothrix	#C38E09
MJ120924B-bin-444-C2-cds163|MJ120924B-bin-444-C2	A700	Geothrix	#C38E09
MJ130729B-bin-485-C5-cds20|MJ130729B-bin-485-C5	A701	Geothrix	#C38E09
MJ110830A-bin-138-C5-cds20|MJ110830A-bin-138-C5	A702	Geothrix	#C38E09
MJ120716B-bin-045-C5-cds20|MJ120716B-bin-045-C5	A703	Geothrix	#C38E09
MJ120702A-bin-800-C5-cds20|MJ120702A-bin-800-C5	A704	Geothrix	#C38E09
MJ120516B-bin-043-C5-cds20|MJ120516B-bin-043-C5	A705	Geothrix	#C38E09
MJ111018A-bin-851-C4-cds20|MJ111018A-bin-851-C4	A706	Geothrix	#C38E09
MJ110927A-bin-611-C5-cds20|MJ110927A-bin-611-C5	A707	Geothrix	#C38E09
MJ130916A-bin-0523-C4-cds20|MJ130916A-bin-0523-C4	A708	Geothrix	#C38E09
MJ120827A-bin-237-C5-cds163|MJ120827A-bin-237-C5	A709	Geothrix	#C38E09
MJ-2014-D3-bin-495-C3-cds20|MJ-2014-D3-bin-495-C3	A710	Geothrix	#C38E09
MJ120730A-bin-529-C5-cds162|MJ120730A-bin-529-C5	A711	Geothrix	#C38E09
MJ-2014-D7-bin-188-C5-cds20|MJ-2014-D7-bin-188-C5	A712	Geothrix	#C38E09
MJ120730B-bin-676-C5-cds20|MJ120730B-bin-676-C5	A713	Geothrix	#C38E09
MJ-2014-D5-bin-289-C5-cds20|MJ-2014-D5-bin-289-C5	A714	Geothrix	#C38E09
MJ-2014-D2-bin-0775-C3-cds162|MJ-2014-D2-bin-0775-C3	A715	Geothrix	#C38E09
MJ130820A-bin-210-C2-cds162|MJ130820A-bin-210-C2	A716	Geothrix	#C38E09
MJ-bin-0908-C4-cds20|MJ-bin-0908-C4	A717	Geothrix	#C38E09
MJ130729A-bin-102-C4-cds20|MJ130729A-bin-102-C4	A718	Geothrix	#C38E09
MJ110629B-bin-688-C5-cds20|MJ110629B-bin-688-C5	A719	Geothrix	#C38E09
MJ120531B-bin-313-C5-cds20|MJ120531B-bin-313-C5	A720	Geothrix	#C38E09
MJ110927B-bin-492-C4-cds163|MJ110927B-bin-492-C4	A721	Geothrix	#C38E09
MJ111018B-bin-0829-C5-cds163|MJ111018B-bin-0829-C5	A722	Geothrix	#C38E09
MJ110802A-bin-234-C5-cds20|MJ110802A-bin-234-C5	A723	Geothrix	#C38E09
MJ2-bin-198-C11-cds11|MJ2-bin-198-C11	A724	Geothrix	#C38E09
MJ120716A-bin-0725-C4-cds20|MJ120716A-bin-0725-C4	A725	Geothrix	#C38E09
MJ130617B-bin-229-C5-cds20|MJ130617B-bin-229-C5	A726	Geothrix	#C38E09
MJ4-bin-241-C5-cds20|MJ4-bin-241-C5	A727	Geothrix	#C38E09
MJ120827B-bin-285-C5-cds20|MJ120827B-bin-285-C5	A728	Geothrix	#C38E09
MJ120924A-bin-685-C5-cds20|MJ120924A-bin-685-C5	A729	Geothrix	#C38E09
MJ120813B-bin-379-C5-cds20|MJ120813B-bin-379-C5	A730	Geothrix	#C38E09
MJ110712B-bin-072-C5-cds20|MJ110712B-bin-072-C5	A731	Geothrix	#C38E09
MJ110629A-bin-118-C5-cds20|MJ110629A-bin-118-C5	A732	Geothrix	#C38E09
MJ110830B-bin-312-C5-cds20|MJ110830B-bin-312-C5	A733	Geothrix	#C38E09
MJ130916B-bin-439-C5-cds20|MJ130916B-bin-439-C5	A734	Geothrix	#C38E09
MJ130617A-bin-327-C5-cds20|MJ130617A-bin-327-C5	A735	Geothrix	#C38E09
MJ110712A-bin-207-C5-cds20|MJ110712A-bin-207-C5	A736	Geothrix	#C38E09
MJ120516A-bin-243-C4-cds162|MJ120516A-bin-243-C4	A737	Geothrix	#C38E09
MJ120620B-bin-451-C5-cds20|MJ120620B-bin-451-C5	A738	Geothrix	#C38E09
MJ130702A-bin-272-C3-cds20|MJ130702A-bin-272-C3	A739	Geothrix	#C38E09
MJ-2014-bin-1025-C4-cds20|MJ-2014-bin-1025-C4	A740	Geothrix	#C38E09
MJ130702B-bin-474-C5-cds20|MJ130702B-bin-474-C5	A741	Geothrix	#C38E09
MJ120531A-bin-238-C5-cds162|MJ120531A-bin-238-C5	A742	Geothrix	#C38E09
MJ130605B-bin-263-C5-cds163|MJ130605B-bin-263-C5	A743	Geothrix	#C38E09
MJ-2014-D4-bin-529-C5-cds20|MJ-2014-D4-bin-529-C5	A744	Geothrix	#C38E09
MJ120620A-bin-295-C5-cds20|MJ120620A-bin-295-C5	A745	Geothrix	#C38E09
MJ-2014-D6-bin-140-C5-cds20|MJ-2014-D6-bin-140-C5	A746	Geothrix	#C38E09
MJ110516A-bin-827-C5-cds20|MJ110516A-bin-827-C5	A747	Geothrix	#C38E09
AJEJBEDD_03125	A579	Holophaga	#F1E613
WP_005034440.1	A580	Holophaga	#F1E613
GCF-000242615-C1-cds2863|GCF-000242615-C1	A581	Holophaga	#F1E613
TDI47633.1	A61	Other Acidobacteriota Families	#359997
PYQ33586.1	A62	Other Acidobacteriota Families	#359997
PYQ64456.1	A63	Other Acidobacteriota Families	#359997
WP_207856296.1	A64	Other Acidobacteriota Families	#359997
WP_237384175.1	A65	Other Acidobacteriota Families	#359997
QTD54076.1	A66	Other Acidobacteriota Families	#359997
KAA0255343.1	A67	Other Acidobacteriota Families	#359997
TDI52000.1	A68	Other Acidobacteriota Families	#359997
TDI52729.1	A69	Other Acidobacteriota Families	#359997
TDI57350.1	A70	Other Acidobacteriota Families	#359997
RMH19845.1	A71	Other Acidobacteriota Families	#359997
PWB72194.1	A72	Other Acidobacteriota Families	#359997
KDA53977.1	A73	Other Acidobacteriota Families	#359997
WP_053334979.1	A74	Other Acidobacteriota Families	#359997
TAM54424.1	A75	Other Acidobacteriota Families	#359997
OYV92852.1	A76	Other Acidobacteriota Families	#359997
OYW01742.1	A77	Other Acidobacteriota Families	#359997
PWT98900.1	A78	Other Acidobacteriota Families	#359997
KAB2958676.1	A79	Other Acidobacteriota Families	#359997
KAB2962909.1	A80	Other Acidobacteriota Families	#359997
TDI23069.1	A81	Other Acidobacteriota Families	#359997
RMF73980.1	A82	Other Acidobacteriota Families	#359997
RMG47615.1	A83	Other Acidobacteriota Families	#359997
CAA9402638.1	A84	Other Acidobacteriota Families	#359997
RMH32600.1	A85	Other Acidobacteriota Families	#359997
BBB32281.1	A86	Other Acidobacteriota Families	#359997
WP_201328625.1	A87	Other Acidobacteriota Families	#359997
PJB83568.1	A88	Other Acidobacteriota Families	#359997
RLE19528.1	A89	Other Acidobacteriota Families	#359997
RLE23742.1	A90	Other Acidobacteriota Families	#359997
UCF69256.1	A91	Other Acidobacteriota Families	#359997
RMH80051.1	A92	Other Acidobacteriota Families	#359997
RIK14330.1	A93	Other Acidobacteriota Families	#359997
PYV20405.1	A94	Other Acidobacteriota Families	#359997
PYS02467.1	A95	Other Acidobacteriota Families	#359997
PYS13930.1	A96	Other Acidobacteriota Families	#359997
PYS06576.1	A97	Other Acidobacteriota Families	#359997
PYS49194.1	A98	Other Acidobacteriota Families	#359997
PYR86958.1	A99	Other Acidobacteriota Families	#359997
PYR66642.1	A100	Other Acidobacteriota Families	#359997
PYS18070.1	A101	Other Acidobacteriota Families	#359997
PYR50980.1	A102	Other Acidobacteriota Families	#359997
PYR58615.1	A103	Other Acidobacteriota Families	#359997
PYR26553.1	A104	Other Acidobacteriota Families	#359997
PYR58616.1	A105	Other Acidobacteriota Families	#359997
PYR41562.1	A106	Other Acidobacteriota Families	#359997
PYQ98381.1	A107	Other Acidobacteriota Families	#359997
PYR23800.1	A108	Other Acidobacteriota Families	#359997
PZN84890.1	A109	Other Acidobacteriota Families	#359997
OFW07662.1	A110	Other Acidobacteriota Families	#359997
OFW51496.1	A111	Other Acidobacteriota Families	#359997
PYR88319.1	A112	Other Acidobacteriota Families	#359997
PYR76394.1	A113	Other Acidobacteriota Families	#359997
PYR68070.1	A114	Other Acidobacteriota Families	#359997
PYV50873.1	A115	Other Acidobacteriota Families	#359997
OLE85688.1	A116	Other Acidobacteriota Families	#359997
PYU06439.1	A117	Other Acidobacteriota Families	#359997
PYT47692.1	A118	Other Acidobacteriota Families	#359997
PYU74742.1	A119	Other Acidobacteriota Families	#359997
PYV93672.1	A120	Other Acidobacteriota Families	#359997
PYU78190.1	A121	Other Acidobacteriota Families	#359997
PYU51473.1	A122	Other Acidobacteriota Families	#359997
PYT47812.1	A123	Other Acidobacteriota Families	#359997
OLB17435.1	A124	Other Acidobacteriota Families	#359997
PYT54063.1	A125	Other Acidobacteriota Families	#359997
PYU79975.1	A126	Other Acidobacteriota Families	#359997
PYU66105.1	A127	Other Acidobacteriota Families	#359997
PYU58733.1	A128	Other Acidobacteriota Families	#359997
PYU41047.1	A129	Other Acidobacteriota Families	#359997
PYU51553.1	A130	Other Acidobacteriota Families	#359997
PYU75674.1	A131	Other Acidobacteriota Families	#359997
PYT56430.1	A132	Other Acidobacteriota Families	#359997
PYT75630.1	A133	Other Acidobacteriota Families	#359997
OLB32300.1	A134	Other Acidobacteriota Families	#359997
PYT83016.1	A135	Other Acidobacteriota Families	#359997
PYT79509.1	A136	Other Acidobacteriota Families	#359997
PYT93922.1	A137	Other Acidobacteriota Families	#359997
PYU13092.1	A138	Other Acidobacteriota Families	#359997
PYT65792.1	A139	Other Acidobacteriota Families	#359997
PYT99729.1	A140	Other Acidobacteriota Families	#359997
PYU88450.1	A141	Other Acidobacteriota Families	#359997
PYV05028.1	A142	Other Acidobacteriota Families	#359997
PYX94198.1	A143	Other Acidobacteriota Families	#359997
PYX52098.1	A144	Other Acidobacteriota Families	#359997
PYX41772.1	A145	Other Acidobacteriota Families	#359997
PYX23114.1	A146	Other Acidobacteriota Families	#359997
PYX47697.1	A147	Other Acidobacteriota Families	#359997
PYV49891.1	A148	Other Acidobacteriota Families	#359997
PYV84103.1	A149	Other Acidobacteriota Families	#359997
PYV47747.1	A150	Other Acidobacteriota Families	#359997
PYV75645.1	A151	Other Acidobacteriota Families	#359997
PYU33516.1	A152	Other Acidobacteriota Families	#359997
PYU27493.1	A153	Other Acidobacteriota Families	#359997
PYU23195.1	A154	Other Acidobacteriota Families	#359997
WP_041977101.1	A155	Other Acidobacteriota Families	#359997
CDM66158.1	A156	Other Acidobacteriota Families	#359997
PYV93212.1	A157	Other Acidobacteriota Families	#359997
PYV07855.1	A158	Other Acidobacteriota Families	#359997
PYV17780.1	A159	Other Acidobacteriota Families	#359997
SPE26494.1	A160	Other Acidobacteriota Families	#359997
WP_031498729.1	A161	Other Acidobacteriota Families	#359997
QOY92045.1	A162	Other Acidobacteriota Families	#359997
WP_228486796.1	A163	Other Acidobacteriota Families	#359997
PYT19404.1	A164	Other Acidobacteriota Families	#359997
PYT27089.1	A165	Other Acidobacteriota Families	#359997
PYT31505.1	A166	Other Acidobacteriota Families	#359997
SPF31713.1	A167	Other Acidobacteriota Families	#359997
PWU00802.1	A168	Other Acidobacteriota Families	#359997
SPE38052.1	A169	Other Acidobacteriota Families	#359997
SPF31711.1	A170	Other Acidobacteriota Families	#359997
SNT14568.1	A171	Other Acidobacteriota Families	#359997
WP_263366507.1	A172	Other Acidobacteriota Families	#359997
WP_117297912.1	A173	Other Acidobacteriota Families	#359997
KAA6458667.1	A174	Other Acidobacteriota Families	#359997
WP_263332058.1	A175	Other Acidobacteriota Families	#359997
UWZ86912.1	A176	Other Acidobacteriota Families	#359997
WP_260796551.1	A177	Other Acidobacteriota Families	#359997
WP_263368315.1	A178	Other Acidobacteriota Families	#359997
WP_260703780.1	A179	Other Acidobacteriota Families	#359997
WP_051978459.1	A180	Other Acidobacteriota Families	#359997
QNI38426.1	A181	Other Acidobacteriota Families	#359997
WP_255460844.1	A182	Other Acidobacteriota Families	#359997
RZU42694.1	A183	Other Acidobacteriota Families	#359997
WP_130420684.1	A184	Other Acidobacteriota Families	#359997
QHS51924.1	A185	Other Acidobacteriota Families	#359997
WP_162402033.1	A186	Other Acidobacteriota Families	#359997
TCK73497.1	A187	Other Acidobacteriota Families	#359997
WP_243648090.1	A188	Other Acidobacteriota Families	#359997
WP_238324800.1	A189	Other Acidobacteriota Families	#359997
QNI32068.1	A190	Other Acidobacteriota Families	#359997
WP_186743025.1	A191	Other Acidobacteriota Families	#359997
WP_158910960.1	A192	Other Acidobacteriota Families	#359997
GGG79933.1	A193	Other Acidobacteriota Families	#359997
WP_188554474.1	A194	Other Acidobacteriota Families	#359997
WP_179487666.1	A195	Other Acidobacteriota Families	#359997
SNS45293.1	A196	Other Acidobacteriota Families	#359997
WP_245817822.1	A197	Other Acidobacteriota Families	#359997
WP_263376194.1	A198	Other Acidobacteriota Families	#359997
WP_184213450.1	A199	Other Acidobacteriota Families	#359997
GGA61368.1	A200	Other Acidobacteriota Families	#359997
WP_188758265.1	A201	Other Acidobacteriota Families	#359997
RSL16482.1	A202	Other Acidobacteriota Families	#359997
WP_125485077.1	A203	Other Acidobacteriota Families	#359997
QNI37244.1	A204	Other Acidobacteriota Families	#359997
WP_186695004.1	A205	Other Acidobacteriota Families	#359997
QHS50850.1	A206	Other Acidobacteriota Families	#359997
WP_238398611.1	A207	Other Acidobacteriota Families	#359997
WP_255550867.1	A208	Other Acidobacteriota Families	#359997
WP_184254874.1	A209	Other Acidobacteriota Families	#359997
AEU35240.1	A210	Other Acidobacteriota Families	#359997
WP_014264122.1	A211	Other Acidobacteriota Families	#359997
WP_221270133.1	A212	Other Acidobacteriota Families	#359997
WP_221272752.1	A213	Other Acidobacteriota Families	#359997
WP_257025403.1	A214	Other Acidobacteriota Families	#359997
WP_246373968.1	A215	Other Acidobacteriota Families	#359997
WP_263384372.1	A216	Other Acidobacteriota Families	#359997
ADW67207.1	A217	Other Acidobacteriota Families	#359997
WP_232298760.1	A218	Other Acidobacteriota Families	#359997
WP_158819464.1	A219	Other Acidobacteriota Families	#359997
WP_182276088.1	A220	Other Acidobacteriota Families	#359997
WP_263378950.1	A221	Other Acidobacteriota Families	#359997
WP_255424362.1	A222	Other Acidobacteriota Families	#359997
WP_263413679.1	A223	Other Acidobacteriota Families	#359997
AFL87525.1	A224	Other Acidobacteriota Families	#359997
WP_014785094.1	A225	Other Acidobacteriota Families	#359997
WP_047497245.1	A226	Other Acidobacteriota Families	#359997
SDF23651.1	A227	Other Acidobacteriota Families	#359997
WP_083344831.1	A228	Other Acidobacteriota Families	#359997
GGG91947.1	A229	Other Acidobacteriota Families	#359997
RXS96576.1	A230	Other Acidobacteriota Families	#359997
WP_129206326.1	A231	Other Acidobacteriota Families	#359997
WP_184218905.1	A232	Other Acidobacteriota Families	#359997
SEG70262.1	A233	Other Acidobacteriota Families	#359997
WP_103935247.1	A234	Other Acidobacteriota Families	#359997
WP_263417144.1	A235	Other Acidobacteriota Families	#359997
QEE27445.1	A236	Other Acidobacteriota Families	#359997
WP_246153577.1	A237	Other Acidobacteriota Families	#359997
PIE03881.1	A238	Other Acidobacteriota Families	#359997
PIE91590.1	A239	Other Acidobacteriota Families	#359997
PYU35230.1	A240	Other Acidobacteriota Families	#359997
PYU15228.1	A241	Other Acidobacteriota Families	#359997
PYU33454.1	A242	Other Acidobacteriota Families	#359997
PYU29348.1	A243	Other Acidobacteriota Families	#359997
PYU22811.1	A244	Other Acidobacteriota Families	#359997
PYU26439.1	A245	Other Acidobacteriota Families	#359997
PYU06656.1	A246	Other Acidobacteriota Families	#359997
PYT47082.1	A247	Other Acidobacteriota Families	#359997
PYU00117.1	A248	Other Acidobacteriota Families	#359997
PYU10506.1	A249	Other Acidobacteriota Families	#359997
PYT58902.1	A250	Other Acidobacteriota Families	#359997
PYT93895.1	A251	Other Acidobacteriota Families	#359997
PYT69559.1	A252	Other Acidobacteriota Families	#359997
PYT89835.1	A253	Other Acidobacteriota Families	#359997
PYT65757.1	A254	Other Acidobacteriota Families	#359997
PYT80075.1	A255	Other Acidobacteriota Families	#359997
PYU53312.1	A256	Other Acidobacteriota Families	#359997
PYT46630.1	A257	Other Acidobacteriota Families	#359997
PYT46700.1	A258	Other Acidobacteriota Families	#359997
PYT39131.1	A259	Other Acidobacteriota Families	#359997
OLB19165.1	A260	Other Acidobacteriota Families	#359997
PYT52380.1	A261	Other Acidobacteriota Families	#359997
PYU81755.1	A262	Other Acidobacteriota Families	#359997
PYU63857.1	A263	Other Acidobacteriota Families	#359997
PYU84290.1	A264	Other Acidobacteriota Families	#359997
PYU42912.1	A265	Other Acidobacteriota Families	#359997
PYU72258.1	A266	Other Acidobacteriota Families	#359997
PYU56492.1	A267	Other Acidobacteriota Families	#359997
PYU59384.1	A268	Other Acidobacteriota Families	#359997
PYU02342.1	A269	Other Acidobacteriota Families	#359997
PYQ16886.1	A270	Other Acidobacteriota Families	#359997
PYQ46568.1	A271	Other Acidobacteriota Families	#359997
PYQ46933.1	A272	Other Acidobacteriota Families	#359997
PYQ14118.1	A273	Other Acidobacteriota Families	#359997
PYQ08575.1	A274	Other Acidobacteriota Families	#359997
PYQ01865.1	A275	Other Acidobacteriota Families	#359997
PYQ05273.1	A276	Other Acidobacteriota Families	#359997
TAN21342.1	A277	Other Acidobacteriota Families	#359997
ARW47985.1	A278	Outgroup Acidobacteriota cobS	#cec7c2
ARW10715.1	A279	Outgroup Acidobacteriota cobS	#cec7c2
ASC06099.1	A280	Outgroup Acidobacteriota cobS	#cec7c2
TAM46968.1	A281	Other Acidobacteriota Families	#359997
RLE19503.1	A282	Other Acidobacteriota Families	#359997
RLE24441.1	A283	Other Acidobacteriota Families	#359997
RLE27978.1	A284	Other Acidobacteriota Families	#359997
TDI26564.1	A285	Other Acidobacteriota Families	#359997
BCS35713.1	A286	Other Acidobacteriota Families	#359997
AMY12670.1	A287	Other Acidobacteriota Families	#359997
WP_162472856.1	A288	Other Acidobacteriota Families	#359997
PZN88712.1	A289	Other Acidobacteriota Families	#359997
TAK11341.1	A290	Other Acidobacteriota Families	#359997
PYR94921.1	A291	Other Acidobacteriota Families	#359997
PYR58164.1	A292	Other Acidobacteriota Families	#359997
PYR75473.1	A293	Other Acidobacteriota Families	#359997
RPI56494.1	A294	Other Acidobacteriota Families	#359997
RPH60231.1	A295	Other Acidobacteriota Families	#359997
RPJ56985.1	A296	Other Acidobacteriota Families	#359997
RPJ71062.1	A297	Other Acidobacteriota Families	#359997
PYR80216.1	A298	Other Acidobacteriota Families	#359997
PYR69035.1	A299	Other Acidobacteriota Families	#359997
PYR80215.1	A300	Other Acidobacteriota Families	#359997
PYR37361.1	A301	Other Acidobacteriota Families	#359997
PYR33157.1	A302	Other Acidobacteriota Families	#359997
PYR52675.1	A303	Other Acidobacteriota Families	#359997
PYR31745.1	A304	Other Acidobacteriota Families	#359997
PWT83136.1	A305	Other Acidobacteriota Families	#359997
PYR60514.1	A306	Other Acidobacteriota Families	#359997
PYR20783.1	A307	Other Acidobacteriota Families	#359997
PYQ96427.1	A308	Other Acidobacteriota Families	#359997
PYR40094.1	A309	Other Acidobacteriota Families	#359997
PYQ98223.1	A310	Other Acidobacteriota Families	#359997
PYR24378.1	A311	Other Acidobacteriota Families	#359997
PYQ73125.1	A312	Other Acidobacteriota Families	#359997
PYR10373.1	A313	Other Acidobacteriota Families	#359997
PYQ81395.1	A314	Other Acidobacteriota Families	#359997
PYR08486.1	A315	Other Acidobacteriota Families	#359997
PYQ75505.1	A316	Other Acidobacteriota Families	#359997
PYQ88371.1	A317	Other Acidobacteriota Families	#359997
RIK13388.1	A318	Other Acidobacteriota Families	#359997
RIK15918.1	A319	Other Acidobacteriota Families	#359997
BAL52770.1	A320	Other Acidobacteriota Families	#359997
RMG55683.1	A321	Other Acidobacteriota Families	#359997
PYS54094.1	A322	Other Acidobacteriota Families	#359997
PYS00355.1	A323	Other Acidobacteriota Families	#359997
PYS31720.1	A324	Other Acidobacteriota Families	#359997
PYS43670.1	A325	Other Acidobacteriota Families	#359997
PYS02291.1	A326	Other Acidobacteriota Families	#359997
PYS09860.1	A327	Other Acidobacteriota Families	#359997
PYR90251.1	A328	Other Acidobacteriota Families	#359997
PYR82229.1	A329	Other Acidobacteriota Families	#359997
PYR65614.1	A330	Other Acidobacteriota Families	#359997
OLC34909.1	A331	Other Acidobacteriota Families	#359997
OLE87600.1	A332	Other Acidobacteriota Families	#359997
PYS12661.1	A333	Other Acidobacteriota Families	#359997
RIK10450.1	A334	Other Acidobacteriota Families	#359997
RIK07896.1	A335	Other Acidobacteriota Families	#359997
KAA0271717.1	A336	Other Acidobacteriota Families	#359997
PYQ31226.1	A337	Other Acidobacteriota Families	#359997
PYQ36297.1	A338	Other Acidobacteriota Families	#359997
PYQ46753.1	A339	Other Acidobacteriota Families	#359997
PYQ58943.1	A340	Other Acidobacteriota Families	#359997
PYT38300.1	A341	Other Acidobacteriota Families	#359997
WP_031495866.1	A342	Other Acidobacteriota Families	#359997
PYT19004.1	A343	Other Acidobacteriota Families	#359997
PWT98449.1	A344	Other Acidobacteriota Families	#359997
SPE22589.1	A345	Other Acidobacteriota Families	#359997
PYT21481.1	A346	Other Acidobacteriota Families	#359997
PYT30293.1	A347	Other Acidobacteriota Families	#359997
PYV44377.1	A348	Other Acidobacteriota Families	#359997
PYV91394.1	A349	Other Acidobacteriota Families	#359997
TAM84734.1	A350	Other Acidobacteriota Families	#359997
PYV19121.1	A351	Other Acidobacteriota Families	#359997
PYV34168.1	A352	Other Acidobacteriota Families	#359997
PYV11501.1	A353	Other Acidobacteriota Families	#359997
PYV28969.1	A354	Other Acidobacteriota Families	#359997
PYU98909.1	A355	Other Acidobacteriota Families	#359997
PYU88664.1	A356	Other Acidobacteriota Families	#359997
PYV21823.1	A357	Other Acidobacteriota Families	#359997
TDI34730.1	A358	Other Acidobacteriota Families	#359997
TDI46392.1	A359	Other Acidobacteriota Families	#359997
TDI12715.1	A360	Other Acidobacteriota Families	#359997
PYT07122.1	A361	Other Acidobacteriota Families	#359997
PYV15314.1	A362	Other Acidobacteriota Families	#359997
PYU96489.1	A363	Other Acidobacteriota Families	#359997
PYV05992.1	A364	Other Acidobacteriota Families	#359997
PYV39998.1	A365	Other Acidobacteriota Families	#359997
UCF35318.1	A366	Other Acidobacteriota Families	#359997
TDI07572.1	A367	Other Acidobacteriota Families	#359997
TDI15822.1	A368	Other Acidobacteriota Families	#359997
RPI26817.1	A369	Other Acidobacteriota Families	#359997
RPJ54563.1	A370	Other Acidobacteriota Families	#359997
RPJ58773.1	A371	Other Acidobacteriota Families	#359997
PYP89707.1	A372	Other Acidobacteriota Families	#359997
PWT81302.1	A373	Other Acidobacteriota Families	#359997
PYS72463.1	A374	Other Acidobacteriota Families	#359997
WP_060635191.1	A375	Other Acidobacteriota Families	#359997
CDM64217.1	A376	Other Acidobacteriota Families	#359997
PYS49542.1	A377	Other Acidobacteriota Families	#359997
PYS83519.1	A378	Other Acidobacteriota Families	#359997
PYS90604.1	A379	Other Acidobacteriota Families	#359997
PYS40425.1	A380	Other Acidobacteriota Families	#359997
PYS25231.1	A381	Other Acidobacteriota Families	#359997
PYS72021.1	A382	Other Acidobacteriota Families	#359997
PYS57312.1	A383	Other Acidobacteriota Families	#359997
PYS59171.1	A384	Other Acidobacteriota Families	#359997
RMG02272.1	A385	Other Acidobacteriota Families	#359997
RMH32379.1	A386	Other Acidobacteriota Families	#359997
REK14473.1	A387	Other Acidobacteriota Families	#359997
REJ78580.1	A388	Other Acidobacteriota Families	#359997
REK01517.1	A389	Other Acidobacteriota Families	#359997
REK45188.1	A390	Other Acidobacteriota Families	#359997
OYT71154.1	A391	Other Acidobacteriota Families	#359997
QUW03846.1	A392	Other Acidobacteriota Families	#359997
WP_211429736.1	A393	Other Acidobacteriota Families	#359997
QUV99041.1	A394	Other Acidobacteriota Families	#359997
WP_211425198.1	A395	Other Acidobacteriota Families	#359997
WP_058867527.1	A396	Other Acidobacteriota Families	#359997
QUV80854.1	A397	Other Acidobacteriota Families	#359997
WP_211431364.1	A398	Other Acidobacteriota Families	#359997
AEP12042.1	A399	Other Acidobacteriota Families	#359997
WP_014099780.1	A400	Other Acidobacteriota Families	#359997
QUV77791.1	A401	Other Acidobacteriota Families	#359997
QUV91854.1	A402	Other Acidobacteriota Families	#359997
QUV86859.1	A403	Other Acidobacteriota Families	#359997
WP_211430899.1	A404	Other Acidobacteriota Families	#359997
QUV91855.1	A405	Other Acidobacteriota Families	#359997
QUV86860.1	A406	Other Acidobacteriota Families	#359997
WP_211430900.1	A407	Other Acidobacteriota Families	#359997
QUV96142.1	A408	Other Acidobacteriota Families	#359997
QUV84640.1	A409	Other Acidobacteriota Families	#359997
QUV92987.1	A410	Other Acidobacteriota Families	#359997
WP_211421413.1	A411	Other Acidobacteriota Families	#359997
3300029442-5-C48-cds32|3300029442-5-C48	A582	Holophaga	#F1E613
KJLNEDIH_02368	A583	Holophaga	#F1E613
3300029327-10-C107-cds12|3300029327-10-C107	A584	Holophaga	#F1E613
GCA-002298155-C128-cds10|GCA-002298155-C128	A585	Holophaga	#F1E613
DCGAPEBN_01698	A586	Holophaga	#F1E613
TDI35387.1	A412	Other Acidobacteriota Families	#359997
PYS68276.1	A413	Other Acidobacteriota Families	#359997
BDC52723.1	A414	Other Acidobacteriota Families	#359997
QQS48453.1	A415	Other Acidobacteriota Families	#359997
QOY89099.1	A416	Other Acidobacteriota Families	#359997
WP_194450761.1	A417	Other Acidobacteriota Families	#359997
PYY15349.1	A418	Other Acidobacteriota Families	#359997
PYY20241.1	A419	Other Acidobacteriota Families	#359997
PYY02244.1	A420	Other Acidobacteriota Families	#359997
PYX98569.1	A421	Other Acidobacteriota Families	#359997
PYY24083.1	A422	Other Acidobacteriota Families	#359997
PYP93831.1	A423	Other Acidobacteriota Families	#359997
PYX80066.1	A424	Other Acidobacteriota Families	#359997
PSH05297.1	A425	Other Acidobacteriota Families	#359997
PYX88247.1	A426	Other Acidobacteriota Families	#359997
PYV57754.1	A427	Other Acidobacteriota Families	#359997
PYV88247.1	A428	Other Acidobacteriota Families	#359997
PYV96843.1	A429	Other Acidobacteriota Families	#359997
PYX08297.1	A430	Other Acidobacteriota Families	#359997
PYX14553.1	A431	Other Acidobacteriota Families	#359997
PYX15703.1	A432	Other Acidobacteriota Families	#359997
PYX12564.1	A433	Other Acidobacteriota Families	#359997
PYX02720.1	A434	Other Acidobacteriota Families	#359997
PYX02719.1	A435	Other Acidobacteriota Families	#359997
PYX17511.1	A436	Other Acidobacteriota Families	#359997
PYV50029.1	A437	Other Acidobacteriota Families	#359997
PYV79390.1	A438	Other Acidobacteriota Families	#359997
PYV49184.1	A439	Other Acidobacteriota Families	#359997
PYV64779.1	A440	Other Acidobacteriota Families	#359997
PYV64008.1	A441	Other Acidobacteriota Families	#359997
PYV54383.1	A442	Other Acidobacteriota Families	#359997
PYV77802.1	A443	Other Acidobacteriota Families	#359997
SPE44402.1	A444	Other Acidobacteriota Families	#359997
PYX95277.1	A445	Other Acidobacteriota Families	#359997
PYX76177.1	A446	Other Acidobacteriota Families	#359997
PYX56159.1	A447	Other Acidobacteriota Families	#359997
PYX66896.1	A448	Other Acidobacteriota Families	#359997
PYX83784.1	A449	Other Acidobacteriota Families	#359997
PYX83783.1	A450	Other Acidobacteriota Families	#359997
PYY07179.1	A451	Other Acidobacteriota Families	#359997
PYX29913.1	A452	Other Acidobacteriota Families	#359997
PYV79386.1	A453	Other Acidobacteriota Families	#359997
PYX90483.1	A454	Other Acidobacteriota Families	#359997
PYX34920.1	A455	Other Acidobacteriota Families	#359997
PYX22068.1	A456	Other Acidobacteriota Families	#359997
PYX46895.1	A457	Other Acidobacteriota Families	#359997
PYX54700.1	A458	Other Acidobacteriota Families	#359997
SPF48271.1	A459	Other Acidobacteriota Families	#359997
PYQ37708.1	A460	Other Acidobacteriota Families	#359997
PYX46631.1	A461	Other Acidobacteriota Families	#359997
WP_011523364.1	A462	Other Acidobacteriota Families	#359997
ABF41563.1	A463	Other Acidobacteriota Families	#359997
PYV61037.1	A464	Other Acidobacteriota Families	#359997
PYX27731.1	A465	Other Acidobacteriota Families	#359997
RRA49445.1	A466	Other Acidobacteriota Families	#359997
WP_124849432.1	A467	Other Acidobacteriota Families	#359997
RXS95312.1	A468	Other Acidobacteriota Families	#359997
GGH12322.1	A469	Other Acidobacteriota Families	#359997
WP_129208510.1	A470	Other Acidobacteriota Families	#359997
WP_117298052.1	A471	Other Acidobacteriota Families	#359997
WP_050062242.1	A472	Other Acidobacteriota Families	#359997
WP_156186218.1	A473	Other Acidobacteriota Families	#359997
WP_049961176.1	A474	Other Acidobacteriota Families	#359997
WP_158748915.1	A475	Other Acidobacteriota Families	#359997
QNI33948.1	A476	Other Acidobacteriota Families	#359997
WP_186745715.1	A477	Other Acidobacteriota Families	#359997
TCK70173.1	A478	Other Acidobacteriota Families	#359997
WP_131999119.1	A479	Other Acidobacteriota Families	#359997
AXC15046.1	A480	Other Acidobacteriota Families	#359997
WP_114209693.1	A481	Other Acidobacteriota Families	#359997
ACO32246.1	A482	Other Acidobacteriota Families	#359997
WP_015895883.1	A483	Other Acidobacteriota Families	#359997
WP_263332367.1	A484	Other Acidobacteriota Families	#359997
WP_263352060.1	A485	Other Acidobacteriota Families	#359997
WP_263360116.1	A486	Other Acidobacteriota Families	#359997
WP_162601156.1	A487	Other Acidobacteriota Families	#359997
WP_058185706.1	A488	Other Acidobacteriota Families	#359997
KAA6456180.1	A489	Other Acidobacteriota Families	#359997
SPE31214.1	A490	Other Acidobacteriota Families	#359997
UWZ82424.1	A491	Other Acidobacteriota Families	#359997
WP_260791608.1	A492	Other Acidobacteriota Families	#359997
QHN03454.1	A493	Other Acidobacteriota Families	#359997
WP_162537821.1	A494	Other Acidobacteriota Families	#359997
SNT00191.1	A495	Other Acidobacteriota Families	#359997
WP_089408662.1	A496	Other Acidobacteriota Families	#359997
WP_089839557.1	A497	Other Acidobacteriota Families	#359997
SFS15109.1	A498	Other Acidobacteriota Families	#359997
RXH56039.1	A499	Other Acidobacteriota Families	#359997
WP_128913578.1	A500	Other Acidobacteriota Families	#359997
WP_263381612.1	A501	Other Acidobacteriota Families	#359997
WP_179492374.1	A502	Other Acidobacteriota Families	#359997
WP_263375727.1	A503	Other Acidobacteriota Families	#359997
WP_246409049.1	A504	Other Acidobacteriota Families	#359997
WP_263371012.1	A505	Other Acidobacteriota Families	#359997
WP_158824034.1	A506	Other Acidobacteriota Families	#359997
WP_184252294.1	A507	Other Acidobacteriota Families	#359997
AEU37702.1	A508	Other Acidobacteriota Families	#359997
WP_014266576.1	A509	Other Acidobacteriota Families	#359997
QMV19950.1	A510	Other Acidobacteriota Families	#359997
WP_182276775.1	A511	Other Acidobacteriota Families	#359997
WP_263379500.1	A512	Other Acidobacteriota Families	#359997
WP_158786635.1	A513	Other Acidobacteriota Families	#359997
SEF74742.1	A514	Other Acidobacteriota Families	#359997
WP_160114998.1	A515	Other Acidobacteriota Families	#359997
WP_263410024.1	A516	Other Acidobacteriota Families	#359997
WP_263417541.1	A517	Other Acidobacteriota Families	#359997
QEE31453.1	A518	Other Acidobacteriota Families	#359997
WP_147650743.1	A519	Other Acidobacteriota Families	#359997
ADV81943.1	A520	Other Acidobacteriota Families	#359997
WP_013567676.1	A521	Other Acidobacteriota Families	#359997
WP_263415044.1	A522	Other Acidobacteriota Families	#359997
WP_047486579.1	A523	Other Acidobacteriota Families	#359997
SDF02702.1	A524	Other Acidobacteriota Families	#359997
WP_083344319.1	A525	Other Acidobacteriota Families	#359997
SEB42627.1	A526	Other Acidobacteriota Families	#359997
WP_074652151.1	A527	Other Acidobacteriota Families	#359997
WP_014786177.1	A528	Other Acidobacteriota Families	#359997
AFL88819.1	A529	Other Acidobacteriota Families	#359997
WP_014786047.1	A530	Other Acidobacteriota Families	#359997
AFL88478.1	A531	Other Acidobacteriota Families	#359997
GGA57614.1	A532	Other Acidobacteriota Families	#359997
WP_188757852.1	A533	Other Acidobacteriota Families	#359997
WP_213806709.1	A534	Other Acidobacteriota Families	#359997
WP_179584007.1	A535	Other Acidobacteriota Families	#359997
WP_183788053.1	A536	Other Acidobacteriota Families	#359997
WP_174240861.1	A537	Other Acidobacteriota Families	#359997
WP_179638184.1	A538	Other Acidobacteriota Families	#359997
WP_221270018.1	A539	Other Acidobacteriota Families	#359997
WP_183980480.1	A540	Other Acidobacteriota Families	#359997
WP_260738668.1	A541	Other Acidobacteriota Families	#359997
WP_174240860.1	A542	Other Acidobacteriota Families	#359997
RSL14983.1	A543	Other Acidobacteriota Families	#359997
WP_125483780.1	A544	Other Acidobacteriota Families	#359997
WP_254061487.1	A545	Other Acidobacteriota Families	#359997
WP_263365820.1	A546	Other Acidobacteriota Families	#359997
WP_035348931.1	A547	Other Acidobacteriota Families	#359997
OJV41854.1	A548	Other Acidobacteriota Families	#359997
WP_158912367.1	A549	Other Acidobacteriota Families	#359997
GGG86071.1	A550	Other Acidobacteriota Families	#359997
WP_229739382.1	A551	Other Acidobacteriota Families	#359997
WP_260705159.1	A552	Other Acidobacteriota Families	#359997
ADW68658.1	A553	Other Acidobacteriota Families	#359997
WP_013579977.1	A554	Other Acidobacteriota Families	#359997
WP_242617718.1	A555	Other Acidobacteriota Families	#359997
RZU39441.1	A556	Other Acidobacteriota Families	#359997
QHS51013.1	A557	Other Acidobacteriota Families	#359997
WP_162401124.1	A558	Other Acidobacteriota Families	#359997
WP_255460534.1	A559	Other Acidobacteriota Families	#359997
QNI35428.1	A560	Other Acidobacteriota Families	#359997
