# Supplementary material for: Ubiquitous genome streamlined Acidobacteriota in freshwater environments
Source: ISME Commun. 2024 Oct 22;4(1):ycae124. doi: 10.1093/ismeco/ycae124 (PMC11561045; doi:10.1093/ismeco/ycae124)
Supplement: Supplementary_Table_S16-Pangenome_ycae124 [file supplementary_table_s16-pangenome_ycae124.xlsx]

## Sheet: Supplementary Table S16
Supplementary Table S7. Pangenome analysis of Acidiparvus, with estimated total gene count in the pangenome and predicted core genes.
	#COUNTS	ITERATION-1	GCOUNT	BANKNAME	Total Clusters	Core Gene Count	Estimated Total Gene Count
1	#COUNTS	iteration-0	1	bank-0.fa	1086	1086	975.65
2	#COUNTS	iteration-1	1	bank-0.fa	1001	1001	975.65
3	#COUNTS	iteration-2	1	bank-0.fa	1001	1001	975.65
4	#COUNTS	iteration-3	1	bank-0.fa	1023	1023	975.65
5	#COUNTS	iteration-4	1	bank-0.fa	1022	1022	975.65
6	#COUNTS	iteration-5	1	bank-0.fa	969	969	975.65
7	#COUNTS	iteration-6	1	bank-0.fa	970	970	975.65
8	#COUNTS	iteration-7	1	bank-0.fa	945	945	975.65
9	#COUNTS	iteration-8	1	bank-0.fa	1047	1047	975.65
10	#COUNTS	iteration-9	1	bank-0.fa	917	917	975.65
11	#COUNTS	iteration-0	2	bank-1.fa	1118	907	1050.47
12	#COUNTS	iteration-1	2	bank-1.fa	1028	946	1050.47
13	#COUNTS	iteration-2	2	bank-1.fa	1077	881	1050.47
14	#COUNTS	iteration-3	2	bank-1.fa	1045	914	1050.47
15	#COUNTS	iteration-4	2	bank-1.fa	1080	861	1050.47
16	#COUNTS	iteration-5	2	bank-1.fa	1135	932	1050.47
17	#COUNTS	iteration-6	2	bank-1.fa	1123	945	1050.47
18	#COUNTS	iteration-7	2	bank-1.fa	1038	900	1050.47
19	#COUNTS	iteration-8	2	bank-1.fa	1142	966	1050.47
20	#COUNTS	iteration-9	2	bank-1.fa	1071	751	1050.47
21	#COUNTS	iteration-0	3	bank-2.fa	1140	896	1096.87
22	#COUNTS	iteration-1	3	bank-2.fa	1062	821	1096.87
23	#COUNTS	iteration-2	3	bank-2.fa	1213	864	1096.87
24	#COUNTS	iteration-3	3	bank-2.fa	1182	892	1096.87
25	#COUNTS	iteration-4	3	bank-2.fa	1101	813	1096.87
26	#COUNTS	iteration-5	3	bank-2.fa	1151	927	1096.87
27	#COUNTS	iteration-6	3	bank-2.fa	1176	816	1096.87
28	#COUNTS	iteration-7	3	bank-2.fa	1074	892	1096.87
29	#COUNTS	iteration-8	3	bank-2.fa	1141	879	1096.87
30	#COUNTS	iteration-9	3	bank-2.fa	1160	662	1096.87
31	#COUNTS	iteration-0	4	bank-3.fa	1190	654	1131.03
32	#COUNTS	iteration-1	4	bank-3.fa	1092	812	1131.03
33	#COUNTS	iteration-2	4	bank-3.fa	1213	755	1131.03
34	#COUNTS	iteration-3	4	bank-3.fa	1182	877	1131.03
35	#COUNTS	iteration-4	4	bank-3.fa	1109	760	1131.03
36	#COUNTS	iteration-5	4	bank-3.fa	1153	857	1131.03
37	#COUNTS	iteration-6	4	bank-3.fa	1187	805	1131.03
38	#COUNTS	iteration-7	4	bank-3.fa	1152	742	1131.03
39	#COUNTS	iteration-8	4	bank-3.fa	1172	870	1131.03
40	#COUNTS	iteration-9	4	bank-3.fa	1172	662	1131.03
41	#COUNTS	iteration-0	5	bank-4.fa	1193	637	1158.26
42	#COUNTS	iteration-1	5	bank-4.fa	1154	691	1158.26
43	#COUNTS	iteration-2	5	bank-4.fa	1219	623	1158.26
44	#COUNTS	iteration-3	5	bank-4.fa	1211	873	1158.26
45	#COUNTS	iteration-4	5	bank-4.fa	1120	737	1158.26
46	#COUNTS	iteration-5	5	bank-4.fa	1169	691	1158.26
47	#COUNTS	iteration-6	5	bank-4.fa	1181	770	1158.26
48	#COUNTS	iteration-7	5	bank-4.fa	1172	632	1158.26
49	#COUNTS	iteration-8	5	bank-4.fa	1195	858	1158.26
50	#COUNTS	iteration-9	5	bank-4.fa	1187	627	1158.26
51	#COUNTS	iteration-0	6	bank-5.fa	1198	619	1180.99
52	#COUNTS	iteration-1	6	bank-5.fa	1161	661	1180.99
53	#COUNTS	iteration-2	6	bank-5.fa	1224	607	1180.99
54	#COUNTS	iteration-3	6	bank-5.fa	1206	859	1180.99
55	#COUNTS	iteration-4	6	bank-5.fa	1138	614	1180.99
56	#COUNTS	iteration-5	6	bank-5.fa	1184	686	1180.99
57	#COUNTS	iteration-6	6	bank-5.fa	1191	764	1180.99
58	#COUNTS	iteration-7	6	bank-5.fa	1176	597	1180.99
59	#COUNTS	iteration-8	6	bank-5.fa	1194	775	1180.99
60	#COUNTS	iteration-9	6	bank-5.fa	1184	617	1180.99
61	#COUNTS	iteration-0	7	bank-6.fa	1199	619	1200.55
62	#COUNTS	iteration-1	7	bank-6.fa	1166	641	1200.55
63	#COUNTS	iteration-2	7	bank-6.fa	1222	604	1200.55
64	#COUNTS	iteration-3	7	bank-6.fa	1218	853	1200.55
65	#COUNTS	iteration-4	7	bank-6.fa	1214	609	1200.55
66	#COUNTS	iteration-5	7	bank-6.fa	1194	673	1200.55
67	#COUNTS	iteration-6	7	bank-6.fa	1203	751	1200.55
68	#COUNTS	iteration-7	7	bank-6.fa	1211	594	1200.55
69	#COUNTS	iteration-8	7	bank-6.fa	1196	739	1200.55
70	#COUNTS	iteration-9	7	bank-6.fa	1187	618	1200.55
71	#COUNTS	iteration-0	8	bank-7.fa	1214	620	1217.76
72	#COUNTS	iteration-1	8	bank-7.fa	1168	623	1217.76
73	#COUNTS	iteration-2	8	bank-7.fa	1226	581	1217.76
74	#COUNTS	iteration-3	8	bank-7.fa	1220	853	1217.76
75	#COUNTS	iteration-4	8	bank-7.fa	1223	447	1217.76
76	#COUNTS	iteration-5	8	bank-7.fa	1191	648	1217.76
77	#COUNTS	iteration-6	8	bank-7.fa	1206	741	1217.76
78	#COUNTS	iteration-7	8	bank-7.fa	1229	592	1217.76
79	#COUNTS	iteration-8	8	bank-7.fa	1198	714	1217.76
80	#COUNTS	iteration-9	8	bank-7.fa	1252	617	1217.76
81	#COUNTS	iteration-0	9	bank-8.fa	1218	577	1233.15
82	#COUNTS	iteration-1	9	bank-8.fa	1187	550	1233.15
83	#COUNTS	iteration-2	9	bank-8.fa	1226	578	1233.15
84	#COUNTS	iteration-3	9	bank-8.fa	1229	848	1233.15
85	#COUNTS	iteration-4	9	bank-8.fa	1269	400	1233.15
86	#COUNTS	iteration-5	9	bank-8.fa	1203	548	1233.15
87	#COUNTS	iteration-6	9	bank-8.fa	1207	725	1233.15
88	#COUNTS	iteration-7	9	bank-8.fa	1229	575	1233.15
89	#COUNTS	iteration-8	9	bank-8.fa	1212	714	1233.15
90	#COUNTS	iteration-9	9	bank-8.fa	1253	618	1233.15
91	#COUNTS	iteration-0	10	bank-9.fa	1219	573	1247.08
92	#COUNTS	iteration-1	10	bank-9.fa	1188	535	1247.08
93	#COUNTS	iteration-2	10	bank-9.fa	1227	499	1247.08
94	#COUNTS	iteration-3	10	bank-9.fa	1231	823	1247.08
95	#COUNTS	iteration-4	10	bank-9.fa	1286	398	1247.08
96	#COUNTS	iteration-5	10	bank-9.fa	1204	497	1247.08
97	#COUNTS	iteration-6	10	bank-9.fa	1205	683	1247.08
98	#COUNTS	iteration-7	10	bank-9.fa	1234	561	1247.08
99	#COUNTS	iteration-8	10	bank-9.fa	1212	684	1247.08
100	#COUNTS	iteration-9	10	bank-9.fa	1254	570	1247.08
101	#COUNTS	iteration-0	11	bank-10.fa	1244	570	1259.81
102	#COUNTS	iteration-1	11	bank-10.fa	1254	535	1259.81
103	#COUNTS	iteration-2	11	bank-10.fa	1228	496	1259.81
104	#COUNTS	iteration-3	11	bank-10.fa	1240	817	1259.81
105	#COUNTS	iteration-4	11	bank-10.fa	1284	390	1259.81
106	#COUNTS	iteration-5	11	bank-10.fa	1206	489	1259.81
107	#COUNTS	iteration-6	11	bank-10.fa	1204	674	1259.81
108	#COUNTS	iteration-7	11	bank-10.fa	1248	561	1259.81
109	#COUNTS	iteration-8	11	bank-10.fa	1215	680	1259.81
110	#COUNTS	iteration-9	11	bank-10.fa	1259	567	1259.81
111	#COUNTS	iteration-0	12	bank-11.fa	1246	536	1271.55
112	#COUNTS	iteration-1	12	bank-11.fa	1258	534	1271.55
113	#COUNTS	iteration-2	12	bank-11.fa	1290	473	1271.55
114	#COUNTS	iteration-3	12	bank-11.fa	1270	595	1271.55
115	#COUNTS	iteration-4	12	bank-11.fa	1286	389	1271.55
116	#COUNTS	iteration-5	12	bank-11.fa	1225	487	1271.55
117	#COUNTS	iteration-6	12	bank-11.fa	1258	575	1271.55
118	#COUNTS	iteration-7	12	bank-11.fa	1248	544	1271.55
119	#COUNTS	iteration-8	12	bank-11.fa	1240	462	1271.55
120	#COUNTS	iteration-9	12	bank-11.fa	1260	550	1271.55
121	#COUNTS	iteration-0	13	bank-12.fa	1249	520	1282.45
122	#COUNTS	iteration-1	13	bank-12.fa	1327	515	1282.45
123	#COUNTS	iteration-2	13	bank-12.fa	1300	473	1282.45
124	#COUNTS	iteration-3	13	bank-12.fa	1277	587	1282.45
125	#COUNTS	iteration-4	13	bank-12.fa	1323	389	1282.45
126	#COUNTS	iteration-5	13	bank-12.fa	1224	480	1282.45
127	#COUNTS	iteration-6	13	bank-12.fa	1257	532	1282.45
128	#COUNTS	iteration-7	13	bank-12.fa	1271	544	1282.45
129	#COUNTS	iteration-8	13	bank-12.fa	1244	455	1282.45
130	#COUNTS	iteration-9	13	bank-12.fa	1267	539	1282.45
131	#COUNTS	iteration-0	14	bank-13.fa	1301	516	1292.62
132	#COUNTS	iteration-1	14	bank-13.fa	1349	389	1292.62
133	#COUNTS	iteration-2	14	bank-13.fa	1302	473	1292.62
134	#COUNTS	iteration-3	14	bank-13.fa	1327	497	1292.62
135	#COUNTS	iteration-4	14	bank-13.fa	1322	389	1292.62
136	#COUNTS	iteration-5	14	bank-13.fa	1225	462	1292.62
137	#COUNTS	iteration-6	14	bank-13.fa	1258	527	1292.62
138	#COUNTS	iteration-7	14	bank-13.fa	1272	543	1292.62
139	#COUNTS	iteration-8	14	bank-13.fa	1241	451	1292.62
140	#COUNTS	iteration-9	14	bank-13.fa	1273	537	1292.62
141	#COUNTS	iteration-0	15	bank-14.fa	1304	515	1302.16
142	#COUNTS	iteration-1	15	bank-14.fa	1359	390	1302.16
143	#COUNTS	iteration-2	15	bank-14.fa	1308	461	1302.16
144	#COUNTS	iteration-3	15	bank-14.fa	1328	482	1302.16
145	#COUNTS	iteration-4	15	bank-14.fa	1322	377	1302.16
146	#COUNTS	iteration-5	15	bank-14.fa	1228	456	1302.16
147	#COUNTS	iteration-6	15	bank-14.fa	1261	517	1302.16
148	#COUNTS	iteration-7	15	bank-14.fa	1277	534	1302.16
149	#COUNTS	iteration-8	15	bank-14.fa	1243	451	1302.16
150	#COUNTS	iteration-9	15	bank-14.fa	1274	517	1302.16
151	#COUNTS	iteration-0	16	bank-15.fa	1323	516	1311.15
152	#COUNTS	iteration-1	16	bank-15.fa	1359	390	1311.15
153	#COUNTS	iteration-2	16	bank-15.fa	1306	450	1311.15
154	#COUNTS	iteration-3	16	bank-15.fa	1329	481	1311.15
155	#COUNTS	iteration-4	16	bank-15.fa	1384	303	1311.15
156	#COUNTS	iteration-5	16	bank-15.fa	1228	451	1311.15
157	#COUNTS	iteration-6	16	bank-15.fa	1262	515	1311.15
158	#COUNTS	iteration-7	16	bank-15.fa	1277	530	1311.15
159	#COUNTS	iteration-8	16	bank-15.fa	1301	429	1311.15
160	#COUNTS	iteration-9	16	bank-15.fa	1277	487	1311.15
161	#COUNTS	iteration-0	17	bank-16.fa	1332	516	1319.65
162	#COUNTS	iteration-1	17	bank-16.fa	1367	390	1319.65
163	#COUNTS	iteration-2	17	bank-16.fa	1309	448	1319.65
164	#COUNTS	iteration-3	17	bank-16.fa	1327	471	1319.65
165	#COUNTS	iteration-4	17	bank-16.fa	1390	291	1319.65
166	#COUNTS	iteration-5	17	bank-16.fa	1254	451	1319.65
167	#COUNTS	iteration-6	17	bank-16.fa	1262	486	1319.65
168	#COUNTS	iteration-7	17	bank-16.fa	1287	520	1319.65
169	#COUNTS	iteration-8	17	bank-16.fa	1304	425	1319.65
170	#COUNTS	iteration-9	17	bank-16.fa	1279	488	1319.65
171	#COUNTS	iteration-0	18	bank-17.fa	1331	502	1327.72
172	#COUNTS	iteration-1	18	bank-17.fa	1369	387	1327.72
173	#COUNTS	iteration-2	18	bank-17.fa	1309	448	1327.72
174	#COUNTS	iteration-3	18	bank-17.fa	1329	471	1327.72
175	#COUNTS	iteration-4	18	bank-17.fa	1394	290	1327.72
176	#COUNTS	iteration-5	18	bank-17.fa	1254	392	1327.72
177	#COUNTS	iteration-6	18	bank-17.fa	1267	482	1327.72
178	#COUNTS	iteration-7	18	bank-17.fa	1286	508	1327.72
179	#COUNTS	iteration-8	18	bank-17.fa	1308	397	1327.72
180	#COUNTS	iteration-9	18	bank-17.fa	1281	429	1327.72
181	#COUNTS	iteration-0	19	bank-18.fa	1358	503	1335.39
182	#COUNTS	iteration-1	19	bank-18.fa	1374	378	1335.39
183	#COUNTS	iteration-2	19	bank-18.fa	1312	439	1335.39
184	#COUNTS	iteration-3	19	bank-18.fa	1356	469	1335.39
185	#COUNTS	iteration-4	19	bank-18.fa	1392	286	1335.39
186	#COUNTS	iteration-5	19	bank-18.fa	1253	337	1335.39
187	#COUNTS	iteration-6	19	bank-18.fa	1269	474	1335.39
188	#COUNTS	iteration-7	19	bank-18.fa	1281	504	1335.39
189	#COUNTS	iteration-8	19	bank-18.fa	1328	396	1335.39
190	#COUNTS	iteration-9	19	bank-18.fa	1282	428	1335.39
191	#COUNTS	iteration-0	20	bank-19.fa	1356	498	1342.72
192	#COUNTS	iteration-1	20	bank-19.fa	1376	372	1342.72
193	#COUNTS	iteration-2	20	bank-19.fa	1312	430	1342.72
194	#COUNTS	iteration-3	20	bank-19.fa	1360	450	1342.72
195	#COUNTS	iteration-4	20	bank-19.fa	1401	285	1342.72
196	#COUNTS	iteration-5	20	bank-19.fa	1264	335	1342.72
197	#COUNTS	iteration-6	20	bank-19.fa	1277	426	1342.72
198	#COUNTS	iteration-7	20	bank-19.fa	1285	502	1342.72
199	#COUNTS	iteration-8	20	bank-19.fa	1328	395	1342.72
200	#COUNTS	iteration-9	20	bank-19.fa	1286	428	1342.72
201	#COUNTS	iteration-0	21	bank-20.fa	1356	496	1349.72
202	#COUNTS	iteration-1	21	bank-20.fa	1378	367	1349.72
203	#COUNTS	iteration-2	21	bank-20.fa	1317	421	1349.72
204	#COUNTS	iteration-3	21	bank-20.fa	1363	447	1349.72
205	#COUNTS	iteration-4	21	bank-20.fa	1395	284	1349.72
206	#COUNTS	iteration-5	21	bank-20.fa	1263	333	1349.72
207	#COUNTS	iteration-6	21	bank-20.fa	1278	423	1349.72
208	#COUNTS	iteration-7	21	bank-20.fa	1285	501	1349.72
209	#COUNTS	iteration-8	21	bank-20.fa	1347	393	1349.72
210	#COUNTS	iteration-9	21	bank-20.fa	1282	429	1349.72
211	#COUNTS	iteration-0	22	bank-21.fa	1356	488	1356.43
212	#COUNTS	iteration-1	22	bank-21.fa	1388	364	1356.43
213	#COUNTS	iteration-2	22	bank-21.fa	1320	420	1356.43
214	#COUNTS	iteration-3	22	bank-21.fa	1368	389	1356.43
215	#COUNTS	iteration-4	22	bank-21.fa	1400	282	1356.43
216	#COUNTS	iteration-5	22	bank-21.fa	1265	330	1356.43
217	#COUNTS	iteration-6	22	bank-21.fa	1278	419	1356.43
218	#COUNTS	iteration-7	22	bank-21.fa	1287	501	1356.43
219	#COUNTS	iteration-8	22	bank-21.fa	1353	381	1356.43
220	#COUNTS	iteration-9	22	bank-21.fa	1290	418	1356.43
221	#COUNTS	iteration-0	23	bank-22.fa	1359	408	1362.87
222	#COUNTS	iteration-1	23	bank-22.fa	1387	362	1362.87
223	#COUNTS	iteration-2	23	bank-22.fa	1315	419	1362.87
224	#COUNTS	iteration-3	23	bank-22.fa	1367	370	1362.87
225	#COUNTS	iteration-4	23	bank-22.fa	1397	281	1362.87
226	#COUNTS	iteration-5	23	bank-22.fa	1269	330	1362.87
227	#COUNTS	iteration-6	23	bank-22.fa	1275	419	1362.87
228	#COUNTS	iteration-7	23	bank-22.fa	1303	468	1362.87
229	#COUNTS	iteration-8	23	bank-22.fa	1358	380	1362.87
230	#COUNTS	iteration-9	23	bank-22.fa	1286	371	1362.87
231	#COUNTS	iteration-0	24	bank-23.fa	1358	409	1369.07
232	#COUNTS	iteration-1	24	bank-23.fa	1392	358	1369.07
233	#COUNTS	iteration-2	24	bank-23.fa	1327	419	1369.07
234	#COUNTS	iteration-3	24	bank-23.fa	1368	369	1369.07
235	#COUNTS	iteration-4	24	bank-23.fa	1402	281	1369.07
236	#COUNTS	iteration-5	24	bank-23.fa	1273	312	1369.07
237	#COUNTS	iteration-6	24	bank-23.fa	1278	417	1369.07
238	#COUNTS	iteration-7	24	bank-23.fa	1330	385	1369.07
239	#COUNTS	iteration-8	24	bank-23.fa	1362	373	1369.07
240	#COUNTS	iteration-9	24	bank-23.fa	1289	367	1369.07
241	#COUNTS	iteration-0	25	bank-24.fa	1366	409	1375.04
242	#COUNTS	iteration-1	25	bank-24.fa	1391	351	1375.04
243	#COUNTS	iteration-2	25	bank-24.fa	1332	412	1375.04
244	#COUNTS	iteration-3	25	bank-24.fa	1372	362	1375.04
245	#COUNTS	iteration-4	25	bank-24.fa	1401	279	1375.04
246	#COUNTS	iteration-5	25	bank-24.fa	1275	312	1375.04
247	#COUNTS	iteration-6	25	bank-24.fa	1310	416	1375.04
248	#COUNTS	iteration-7	25	bank-24.fa	1332	374	1375.04
249	#COUNTS	iteration-8	25	bank-24.fa	1363	373	1375.04
250	#COUNTS	iteration-9	25	bank-24.fa	1290	364	1375.04
251	#COUNTS	iteration-0	26	bank-25.fa	1369	342	1380.8
252	#COUNTS	iteration-1	26	bank-25.fa	1393	341	1380.8
253	#COUNTS	iteration-2	26	bank-25.fa	1337	412	1380.8
254	#COUNTS	iteration-3	26	bank-25.fa	1411	361	1380.8
255	#COUNTS	iteration-4	26	bank-25.fa	1409	279	1380.8
256	#COUNTS	iteration-5	26	bank-25.fa	1273	312	1380.8
257	#COUNTS	iteration-6	26	bank-25.fa	1313	413	1380.8
258	#COUNTS	iteration-7	26	bank-25.fa	1337	374	1380.8
259	#COUNTS	iteration-8	26	bank-25.fa	1361	370	1380.8
260	#COUNTS	iteration-9	26	bank-25.fa	1293	362	1380.8
261	#COUNTS	iteration-0	27	bank-26.fa	1370	341	1386.36
262	#COUNTS	iteration-1	27	bank-26.fa	1397	341	1386.36
263	#COUNTS	iteration-2	27	bank-26.fa	1337	412	1386.36
264	#COUNTS	iteration-3	27	bank-26.fa	1409	355	1386.36
265	#COUNTS	iteration-4	27	bank-26.fa	1407	272	1386.36
266	#COUNTS	iteration-5	27	bank-26.fa	1275	313	1386.36
267	#COUNTS	iteration-6	27	bank-26.fa	1317	413	1386.36
268	#COUNTS	iteration-7	27	bank-26.fa	1341	371	1386.36
269	#COUNTS	iteration-8	27	bank-26.fa	1391	370	1386.36
270	#COUNTS	iteration-9	27	bank-26.fa	1292	362	1386.36
271	#COUNTS	iteration-0	28	bank-27.fa	1379	339	1391.75
272	#COUNTS	iteration-1	28	bank-27.fa	1402	338	1391.75
273	#COUNTS	iteration-2	28	bank-27.fa	1335	412	1391.75
274	#COUNTS	iteration-3	28	bank-27.fa	1414	355	1391.75
275	#COUNTS	iteration-4	28	bank-27.fa	1412	271	1391.75
276	#COUNTS	iteration-5	28	bank-27.fa	1323	311	1391.75
277	#COUNTS	iteration-6	28	bank-27.fa	1341	413	1391.75
278	#COUNTS	iteration-7	28	bank-27.fa	1340	367	1391.75
279	#COUNTS	iteration-8	28	bank-27.fa	1391	368	1391.75
280	#COUNTS	iteration-9	28	bank-27.fa	1291	361	1391.75
281	#COUNTS	iteration-0	29	bank-28.fa	1377	338	1396.97
282	#COUNTS	iteration-1	29	bank-28.fa	1401	338	1396.97
283	#COUNTS	iteration-2	29	bank-28.fa	1337	337	1396.97
284	#COUNTS	iteration-3	29	bank-28.fa	1414	354	1396.97
285	#COUNTS	iteration-4	29	bank-28.fa	1416	271	1396.97
286	#COUNTS	iteration-5	29	bank-28.fa	1332	311	1396.97
287	#COUNTS	iteration-6	29	bank-28.fa	1388	412	1396.97
288	#COUNTS	iteration-7	29	bank-28.fa	1397	313	1396.97
289	#COUNTS	iteration-8	29	bank-28.fa	1396	359	1396.97
290	#COUNTS	iteration-9	29	bank-28.fa	1294	361	1396.97
291	#COUNTS	iteration-0	30	bank-29.fa	1376	337	1402.02
292	#COUNTS	iteration-1	30	bank-29.fa	1413	338	1402.02
293	#COUNTS	iteration-2	30	bank-29.fa	1343	337	1402.02
294	#COUNTS	iteration-3	30	bank-29.fa	1416	354	1402.02
295	#COUNTS	iteration-4	30	bank-29.fa	1422	263	1402.02
296	#COUNTS	iteration-5	30	bank-29.fa	1343	311	1402.02
297	#COUNTS	iteration-6	30	bank-29.fa	1386	412	1402.02
298	#COUNTS	iteration-7	30	bank-29.fa	1399	313	1402.02
299	#COUNTS	iteration-8	30	bank-29.fa	1439	323	1402.02
300	#COUNTS	iteration-9	30	bank-29.fa	1292	361	1402.02
301	#COUNTS	iteration-0	31	bank-30.fa	1381	333	1406.93
302	#COUNTS	iteration-1	31	bank-30.fa	1419	338	1406.93
303	#COUNTS	iteration-2	31	bank-30.fa	1345	337	1406.93
304	#COUNTS	iteration-3	31	bank-30.fa	1419	354	1406.93
305	#COUNTS	iteration-4	31	bank-30.fa	1423	263	1406.93
306	#COUNTS	iteration-5	31	bank-30.fa	1341	310	1406.93
307	#COUNTS	iteration-6	31	bank-30.fa	1384	409	1406.93
308	#COUNTS	iteration-7	31	bank-30.fa	1401	313	1406.93
309	#COUNTS	iteration-8	31	bank-30.fa	1444	318	1406.93
310	#COUNTS	iteration-9	31	bank-30.fa	1297	361	1406.93
311	#COUNTS	iteration-0	32	bank-31.fa	1382	333	1411.7
312	#COUNTS	iteration-1	32	bank-31.fa	1419	336	1411.7
313	#COUNTS	iteration-2	32	bank-31.fa	1352	284	1411.7
314	#COUNTS	iteration-3	32	bank-31.fa	1423	354	1411.7
315	#COUNTS	iteration-4	32	bank-31.fa	1424	263	1411.7
316	#COUNTS	iteration-5	32	bank-31.fa	1341	310	1411.7
317	#COUNTS	iteration-6	32	bank-31.fa	1386	409	1411.7
318	#COUNTS	iteration-7	32	bank-31.fa	1402	310	1411.7
319	#COUNTS	iteration-8	32	bank-31.fa	1442	318	1411.7
320	#COUNTS	iteration-9	32	bank-31.fa	1323	360	1411.7
321	#COUNTS	iteration-0	33	bank-32.fa	1383	330	1416.34
322	#COUNTS	iteration-1	33	bank-32.fa	1422	336	1416.34
323	#COUNTS	iteration-2	33	bank-32.fa	1353	283	1416.34
324	#COUNTS	iteration-3	33	bank-32.fa	1425	353	1416.34
325	#COUNTS	iteration-4	33	bank-32.fa	1441	263	1416.34
326	#COUNTS	iteration-5	33	bank-32.fa	1341	310	1416.34
327	#COUNTS	iteration-6	33	bank-32.fa	1388	370	1416.34
328	#COUNTS	iteration-7	33	bank-32.fa	1405	303	1416.34
329	#COUNTS	iteration-8	33	bank-32.fa	1441	317	1416.34
330	#COUNTS	iteration-9	33	bank-32.fa	1325	310	1416.34
331	#COUNTS	iteration-0	34	bank-33.fa	1386	330	1420.85
332	#COUNTS	iteration-1	34	bank-33.fa	1426	332	1420.85
333	#COUNTS	iteration-2	34	bank-33.fa	1354	283	1420.85
334	#COUNTS	iteration-3	34	bank-33.fa	1422	352	1420.85
335	#COUNTS	iteration-4	34	bank-33.fa	1443	262	1420.85
336	#COUNTS	iteration-5	34	bank-33.fa	1368	310	1420.85
337	#COUNTS	iteration-6	34	bank-33.fa	1390	370	1420.85
338	#COUNTS	iteration-7	34	bank-33.fa	1403	303	1420.85
339	#COUNTS	iteration-8	34	bank-33.fa	1448	317	1420.85
340	#COUNTS	iteration-9	34	bank-33.fa	1338	310	1420.85
341	#COUNTS	iteration-0	35	bank-34.fa	1385	324	1425.25
342	#COUNTS	iteration-1	35	bank-34.fa	1422	331	1425.25
343	#COUNTS	iteration-2	35	bank-34.fa	1351	280	1425.25
344	#COUNTS	iteration-3	35	bank-34.fa	1425	352	1425.25
345	#COUNTS	iteration-4	35	bank-34.fa	1468	262	1425.25
346	#COUNTS	iteration-5	35	bank-34.fa	1369	310	1425.25
347	#COUNTS	iteration-6	35	bank-34.fa	1401	370	1425.25
348	#COUNTS	iteration-7	35	bank-34.fa	1409	304	1425.25
349	#COUNTS	iteration-8	35	bank-34.fa	1450	317	1425.25
350	#COUNTS	iteration-9	35	bank-34.fa	1341	308	1425.25
351	#COUNTS	iteration-0	36	bank-35.fa	1385	315	1429.54
352	#COUNTS	iteration-1	36	bank-35.fa	1425	325	1429.54
353	#COUNTS	iteration-2	36	bank-35.fa	1348	280	1429.54
354	#COUNTS	iteration-3	36	bank-35.fa	1424	350	1429.54
355	#COUNTS	iteration-4	36	bank-35.fa	1470	262	1429.54
356	#COUNTS	iteration-5	36	bank-35.fa	1373	310	1429.54
357	#COUNTS	iteration-6	36	bank-35.fa	1400	370	1429.54
358	#COUNTS	iteration-7	36	bank-35.fa	1409	304	1429.54
359	#COUNTS	iteration-8	36	bank-35.fa	1454	314	1429.54
360	#COUNTS	iteration-9	36	bank-35.fa	1397	293	1429.54
361	#COUNTS	iteration-0	37	bank-36.fa	1395	309	1433.72
362	#COUNTS	iteration-1	37	bank-36.fa	1445	324	1433.72
363	#COUNTS	iteration-2	37	bank-36.fa	1376	280	1433.72
364	#COUNTS	iteration-3	37	bank-36.fa	1433	349	1433.72
365	#COUNTS	iteration-4	37	bank-36.fa	1467	255	1433.72
366	#COUNTS	iteration-5	37	bank-36.fa	1374	310	1433.72
367	#COUNTS	iteration-6	37	bank-36.fa	1400	364	1433.72
368	#COUNTS	iteration-7	37	bank-36.fa	1410	304	1433.72
369	#COUNTS	iteration-8	37	bank-36.fa	1453	313	1433.72
370	#COUNTS	iteration-9	37	bank-36.fa	1396	291	1433.72
371	#COUNTS	iteration-0	38	bank-37.fa	1393	301	1437.8
372	#COUNTS	iteration-1	38	bank-37.fa	1447	280	1437.8
373	#COUNTS	iteration-2	38	bank-37.fa	1382	278	1437.8
374	#COUNTS	iteration-3	38	bank-37.fa	1435	346	1437.8
375	#COUNTS	iteration-4	38	bank-37.fa	1468	246	1437.8
376	#COUNTS	iteration-5	38	bank-37.fa	1387	309	1437.8
377	#COUNTS	iteration-6	38	bank-37.fa	1401	364	1437.8
378	#COUNTS	iteration-7	38	bank-37.fa	1409	298	1437.8
379	#COUNTS	iteration-8	38	bank-37.fa	1495	313	1437.8
380	#COUNTS	iteration-9	38	bank-37.fa	1397	289	1437.8
381	#COUNTS	iteration-0	39	bank-38.fa	1391	300	1441.79
382	#COUNTS	iteration-1	39	bank-38.fa	1448	278	1441.79
383	#COUNTS	iteration-2	39	bank-38.fa	1407	278	1441.79
384	#COUNTS	iteration-3	39	bank-38.fa	1443	346	1441.79
385	#COUNTS	iteration-4	39	bank-38.fa	1464	246	1441.79
386	#COUNTS	iteration-5	39	bank-38.fa	1441	293	1441.79
387	#COUNTS	iteration-6	39	bank-38.fa	1408	363	1441.79
388	#COUNTS	iteration-7	39	bank-38.fa	1414	291	1441.79
389	#COUNTS	iteration-8	39	bank-38.fa	1501	308	1441.79
390	#COUNTS	iteration-9	39	bank-38.fa	1395	289	1441.79
391	#COUNTS	iteration-0	40	bank-39.fa	1418	300	1445.68
392	#COUNTS	iteration-1	40	bank-39.fa	1458	278	1445.68
393	#COUNTS	iteration-2	40	bank-39.fa	1432	264	1445.68
394	#COUNTS	iteration-3	40	bank-39.fa	1445	346	1445.68
395	#COUNTS	iteration-4	40	bank-39.fa	1474	246	1445.68
396	#COUNTS	iteration-5	40	bank-39.fa	1448	287	1445.68
397	#COUNTS	iteration-6	40	bank-39.fa	1408	363	1445.68
398	#COUNTS	iteration-7	40	bank-39.fa	1410	291	1445.68
399	#COUNTS	iteration-8	40	bank-39.fa	1501	304	1445.68
400	#COUNTS	iteration-9	40	bank-39.fa	1401	289	1445.68
401	#COUNTS	iteration-0	41	bank-40.fa	1418	300	1449.5
402	#COUNTS	iteration-1	41	bank-40.fa	1457	276	1449.5
403	#COUNTS	iteration-2	41	bank-40.fa	1438	264	1449.5
404	#COUNTS	iteration-3	41	bank-40.fa	1444	347	1449.5
405	#COUNTS	iteration-4	41	bank-40.fa	1486	245	1449.5
406	#COUNTS	iteration-5	41	bank-40.fa	1447	257	1449.5
407	#COUNTS	iteration-6	41	bank-40.fa	1414	363	1449.5
408	#COUNTS	iteration-7	41	bank-40.fa	1412	291	1449.5
409	#COUNTS	iteration-8	41	bank-40.fa	1499	304	1449.5
410	#COUNTS	iteration-9	41	bank-40.fa	1404	285	1449.5
411	#COUNTS	iteration-0	42	bank-41.fa	1418	298	1453.22
412	#COUNTS	iteration-1	42	bank-41.fa	1501	276	1453.22
413	#COUNTS	iteration-2	42	bank-41.fa	1433	264	1453.22
414	#COUNTS	iteration-3	42	bank-41.fa	1445	347	1453.22
415	#COUNTS	iteration-4	42	bank-41.fa	1494	245	1453.22
416	#COUNTS	iteration-5	42	bank-41.fa	1448	252	1453.22
417	#COUNTS	iteration-6	42	bank-41.fa	1413	307	1453.22
418	#COUNTS	iteration-7	42	bank-41.fa	1442	291	1453.22
419	#COUNTS	iteration-8	42	bank-41.fa	1503	304	1453.22
420	#COUNTS	iteration-9	42	bank-41.fa	1407	281	1453.22
421	#COUNTS	iteration-0	43	bank-42.fa	1418	297	1456.87
422	#COUNTS	iteration-1	43	bank-42.fa	1504	276	1456.87
423	#COUNTS	iteration-2	43	bank-42.fa	1481	247	1456.87
424	#COUNTS	iteration-3	43	bank-42.fa	1446	336	1456.87
425	#COUNTS	iteration-4	43	bank-42.fa	1493	243	1456.87
426	#COUNTS	iteration-5	43	bank-42.fa	1447	252	1456.87
427	#COUNTS	iteration-6	43	bank-42.fa	1416	269	1456.87
428	#COUNTS	iteration-7	43	bank-42.fa	1445	276	1456.87
429	#COUNTS	iteration-8	43	bank-42.fa	1508	304	1456.87
430	#COUNTS	iteration-9	43	bank-42.fa	1408	281	1456.87
431	#COUNTS	iteration-0	44	bank-43.fa	1418	297	1460.45
432	#COUNTS	iteration-1	44	bank-43.fa	1502	274	1460.45
433	#COUNTS	iteration-2	44	bank-43.fa	1499	247	1460.45
434	#COUNTS	iteration-3	44	bank-43.fa	1448	336	1460.45
435	#COUNTS	iteration-4	44	bank-43.fa	1497	243	1460.45
436	#COUNTS	iteration-5	44	bank-43.fa	1454	252	1460.45
437	#COUNTS	iteration-6	44	bank-43.fa	1417	269	1460.45
438	#COUNTS	iteration-7	44	bank-43.fa	1457	276	1460.45
439	#COUNTS	iteration-8	44	bank-43.fa	1512	260	1460.45
440	#COUNTS	iteration-9	44	bank-43.fa	1439	280	1460.45
441	#COUNTS	iteration-0	45	bank-44.fa	1422	295	1463.95
442	#COUNTS	iteration-1	45	bank-44.fa	1501	273	1463.95
443	#COUNTS	iteration-2	45	bank-44.fa	1498	247	1463.95
444	#COUNTS	iteration-3	45	bank-44.fa	1449	336	1463.95
445	#COUNTS	iteration-4	45	bank-44.fa	1497	243	1463.95
446	#COUNTS	iteration-5	45	bank-44.fa	1453	252	1463.95
447	#COUNTS	iteration-6	45	bank-44.fa	1416	269	1463.95
448	#COUNTS	iteration-7	45	bank-44.fa	1457	276	1463.95
449	#COUNTS	iteration-8	45	bank-44.fa	1509	260	1463.95
450	#COUNTS	iteration-9	45	bank-44.fa	1439	280	1463.95
451	#COUNTS	iteration-0	46	bank-45.fa	1419	295	1467.38
452	#COUNTS	iteration-1	46	bank-45.fa	1509	268	1467.38
453	#COUNTS	iteration-2	46	bank-45.fa	1503	247	1467.38
454	#COUNTS	iteration-3	46	bank-45.fa	1454	331	1467.38
455	#COUNTS	iteration-4	46	bank-45.fa	1496	243	1467.38
456	#COUNTS	iteration-5	46	bank-45.fa	1496	237	1467.38
457	#COUNTS	iteration-6	46	bank-45.fa	1418	269	1467.38
458	#COUNTS	iteration-7	46	bank-45.fa	1485	276	1467.38
459	#COUNTS	iteration-8	46	bank-45.fa	1518	260	1467.38
460	#COUNTS	iteration-9	46	bank-45.fa	1439	280	1467.38
461	#COUNTS	iteration-0	47	bank-46.fa	1424	295	1470.75
462	#COUNTS	iteration-1	47	bank-46.fa	1508	262	1470.75
463	#COUNTS	iteration-2	47	bank-46.fa	1503	247	1470.75
464	#COUNTS	iteration-3	47	bank-46.fa	1506	316	1470.75
465	#COUNTS	iteration-4	47	bank-46.fa	1494	243	1470.75
466	#COUNTS	iteration-5	47	bank-46.fa	1497	236	1470.75
467	#COUNTS	iteration-6	47	bank-46.fa	1426	265	1470.75
468	#COUNTS	iteration-7	47	bank-46.fa	1485	276	1470.75
469	#COUNTS	iteration-8	47	bank-46.fa	1519	260	1470.75
470	#COUNTS	iteration-9	47	bank-46.fa	1442	280	1470.75
471	#COUNTS	iteration-0	48	bank-47.fa	1479	282	1474.06
472	#COUNTS	iteration-1	48	bank-47.fa	1509	262	1474.06
473	#COUNTS	iteration-2	48	bank-47.fa	1509	244	1474.06
474	#COUNTS	iteration-3	48	bank-47.fa	1510	315	1474.06
475	#COUNTS	iteration-4	48	bank-47.fa	1508	243	1474.06
476	#COUNTS	iteration-5	48	bank-47.fa	1502	236	1474.06
477	#COUNTS	iteration-6	48	bank-47.fa	1479	253	1474.06
478	#COUNTS	iteration-7	48	bank-47.fa	1486	276	1474.06
479	#COUNTS	iteration-8	48	bank-47.fa	1523	260	1474.06
480	#COUNTS	iteration-9	48	bank-47.fa	1444	280	1474.06
481	#COUNTS	iteration-0	49	bank-48.fa	1481	279	1477.3
482	#COUNTS	iteration-1	49	bank-48.fa	1510	247	1477.3
483	#COUNTS	iteration-2	49	bank-48.fa	1511	244	1477.3
484	#COUNTS	iteration-3	49	bank-48.fa	1506	313	1477.3
485	#COUNTS	iteration-4	49	bank-48.fa	1507	242	1477.3
486	#COUNTS	iteration-5	49	bank-48.fa	1503	234	1477.3
487	#COUNTS	iteration-6	49	bank-48.fa	1482	253	1477.3
488	#COUNTS	iteration-7	49	bank-48.fa	1490	275	1477.3
489	#COUNTS	iteration-8	49	bank-48.fa	1523	255	1477.3
490	#COUNTS	iteration-9	49	bank-48.fa	1485	279	1477.3
491	#COUNTS	iteration-0	50	bank-49.fa	1482	278	1480.49
492	#COUNTS	iteration-1	50	bank-49.fa	1509	247	1480.49
493	#COUNTS	iteration-2	50	bank-49.fa	1513	234	1480.49
494	#COUNTS	iteration-3	50	bank-49.fa	1509	313	1480.49
495	#COUNTS	iteration-4	50	bank-49.fa	1510	238	1480.49
496	#COUNTS	iteration-5	50	bank-49.fa	1526	233	1480.49
497	#COUNTS	iteration-6	50	bank-49.fa	1483	249	1480.49
498	#COUNTS	iteration-7	50	bank-49.fa	1525	275	1480.49
499	#COUNTS	iteration-8	50	bank-49.fa	1521	254	1480.49
500	#COUNTS	iteration-9	50	bank-49.fa	1486	279	1480.49
501	#COUNTS	iteration-0	51	bank-50.fa	1482	275	1483.61
502	#COUNTS	iteration-1	51	bank-50.fa	1511	237	1483.61
503	#COUNTS	iteration-2	51	bank-50.fa	1510	234	1483.61
504	#COUNTS	iteration-3	51	bank-50.fa	1507	309	1483.61
505	#COUNTS	iteration-4	51	bank-50.fa	1510	234	1483.61
506	#COUNTS	iteration-5	51	bank-50.fa	1530	233	1483.61
507	#COUNTS	iteration-6	51	bank-50.fa	1484	249	1483.61
508	#COUNTS	iteration-7	51	bank-50.fa	1535	275	1483.61
509	#COUNTS	iteration-8	51	bank-50.fa	1523	253	1483.61
510	#COUNTS	iteration-9	51	bank-50.fa	1488	276	1483.61
511	#COUNTS	iteration-0	52	bank-51.fa	1483	275	1486.69
512	#COUNTS	iteration-1	52	bank-51.fa	1521	236	1486.69
513	#COUNTS	iteration-2	52	bank-51.fa	1514	234	1486.69
514	#COUNTS	iteration-3	52	bank-51.fa	1511	265	1486.69
515	#COUNTS	iteration-4	52	bank-51.fa	1507	234	1486.69
516	#COUNTS	iteration-5	52	bank-51.fa	1532	232	1486.69
517	#COUNTS	iteration-6	52	bank-51.fa	1486	233	1486.69
518	#COUNTS	iteration-7	52	bank-51.fa	1540	273	1486.69
519	#COUNTS	iteration-8	52	bank-51.fa	1524	253	1486.69
520	#COUNTS	iteration-9	52	bank-51.fa	1491	276	1486.69
521	#COUNTS	iteration-0	53	bank-52.fa	1486	273	1489.71
522	#COUNTS	iteration-1	53	bank-52.fa	1523	236	1489.71
523	#COUNTS	iteration-2	53	bank-52.fa	1514	231	1489.71
524	#COUNTS	iteration-3	53	bank-52.fa	1512	261	1489.71
525	#COUNTS	iteration-4	53	bank-52.fa	1510	234	1489.71
526	#COUNTS	iteration-5	53	bank-52.fa	1533	231	1489.71
527	#COUNTS	iteration-6	53	bank-52.fa	1500	232	1489.71
528	#COUNTS	iteration-7	53	bank-52.fa	1540	270	1489.71
529	#COUNTS	iteration-8	53	bank-52.fa	1525	251	1489.71
530	#COUNTS	iteration-9	53	bank-52.fa	1488	276	1489.71
531	#COUNTS	iteration-0	54	bank-53.fa	1497	273	1492.68
532	#COUNTS	iteration-1	54	bank-53.fa	1525	236	1492.68
533	#COUNTS	iteration-2	54	bank-53.fa	1512	231	1492.68
534	#COUNTS	iteration-3	54	bank-53.fa	1512	259	1492.68
535	#COUNTS	iteration-4	54	bank-53.fa	1502	234	1492.68
536	#COUNTS	iteration-5	54	bank-53.fa	1540	231	1492.68
537	#COUNTS	iteration-6	54	bank-53.fa	1500	232	1492.68
538	#COUNTS	iteration-7	54	bank-53.fa	1542	270	1492.68
539	#COUNTS	iteration-8	54	bank-53.fa	1526	251	1492.68
540	#COUNTS	iteration-9	54	bank-53.fa	1494	276	1492.68
541	#COUNTS	iteration-0	55	bank-54.fa	1501	262	1495.6
542	#COUNTS	iteration-1	55	bank-54.fa	1526	232	1495.6
543	#COUNTS	iteration-2	55	bank-54.fa	1516	230	1495.6
544	#COUNTS	iteration-3	55	bank-54.fa	1515	258	1495.6
545	#COUNTS	iteration-4	55	bank-54.fa	1507	234	1495.6
546	#COUNTS	iteration-5	55	bank-54.fa	1539	231	1495.6
547	#COUNTS	iteration-6	55	bank-54.fa	1521	232	1495.6
548	#COUNTS	iteration-7	55	bank-54.fa	1540	267	1495.6
549	#COUNTS	iteration-8	55	bank-54.fa	1523	251	1495.6
550	#COUNTS	iteration-9	55	bank-54.fa	1499	242	1495.6
551	#COUNTS	iteration-0	56	bank-55.fa	1498	262	1498.48
552	#COUNTS	iteration-1	56	bank-55.fa	1529	233	1498.48
553	#COUNTS	iteration-2	56	bank-55.fa	1514	228	1498.48
554	#COUNTS	iteration-3	56	bank-55.fa	1521	258	1498.48
555	#COUNTS	iteration-4	56	bank-55.fa	1510	234	1498.48
556	#COUNTS	iteration-5	56	bank-55.fa	1543	230	1498.48
557	#COUNTS	iteration-6	56	bank-55.fa	1525	232	1498.48
558	#COUNTS	iteration-7	56	bank-55.fa	1545	265	1498.48
559	#COUNTS	iteration-8	56	bank-55.fa	1526	246	1498.48
560	#COUNTS	iteration-9	56	bank-55.fa	1511	242	1498.48
561	#COUNTS	iteration-0	57	bank-56.fa	1545	241	1501.31
562	#COUNTS	iteration-1	57	bank-56.fa	1529	226	1501.31
563	#COUNTS	iteration-2	57	bank-56.fa	1521	228	1501.31
564	#COUNTS	iteration-3	57	bank-56.fa	1519	256	1501.31
565	#COUNTS	iteration-4	57	bank-56.fa	1510	234	1501.31
566	#COUNTS	iteration-5	57	bank-56.fa	1548	228	1501.31
567	#COUNTS	iteration-6	57	bank-56.fa	1525	232	1501.31
568	#COUNTS	iteration-7	57	bank-56.fa	1545	265	1501.31
569	#COUNTS	iteration-8	57	bank-56.fa	1524	246	1501.31
570	#COUNTS	iteration-9	57	bank-56.fa	1510	241	1501.31
571	#COUNTS	iteration-0	58	bank-57.fa	1551	237	1504.1
572	#COUNTS	iteration-1	58	bank-57.fa	1555	226	1504.1
573	#COUNTS	iteration-2	58	bank-57.fa	1523	228	1504.1
574	#COUNTS	iteration-3	58	bank-57.fa	1545	256	1504.1
575	#COUNTS	iteration-4	58	bank-57.fa	1513	232	1504.1
576	#COUNTS	iteration-5	58	bank-57.fa	1552	223	1504.1
577	#COUNTS	iteration-6	58	bank-57.fa	1528	232	1504.1
578	#COUNTS	iteration-7	58	bank-57.fa	1542	260	1504.1
579	#COUNTS	iteration-8	58	bank-57.fa	1527	245	1504.1
580	#COUNTS	iteration-9	58	bank-57.fa	1515	241	1504.1
581	#COUNTS	iteration-0	59	bank-58.fa	1551	237	1506.84
582	#COUNTS	iteration-1	59	bank-58.fa	1553	226	1506.84
583	#COUNTS	iteration-2	59	bank-58.fa	1534	227	1506.84
584	#COUNTS	iteration-3	59	bank-58.fa	1546	245	1506.84
585	#COUNTS	iteration-4	59	bank-58.fa	1537	231	1506.84
586	#COUNTS	iteration-5	59	bank-58.fa	1551	223	1506.84
587	#COUNTS	iteration-6	59	bank-58.fa	1530	232	1506.84
588	#COUNTS	iteration-7	59	bank-58.fa	1539	261	1506.84
589	#COUNTS	iteration-8	59	bank-58.fa	1528	231	1506.84
590	#COUNTS	iteration-9	59	bank-58.fa	1515	241	1506.84
591	#COUNTS	iteration-0	60	bank-59.fa	1550	237	1509.54
592	#COUNTS	iteration-1	60	bank-59.fa	1556	226	1509.54
593	#COUNTS	iteration-2	60	bank-59.fa	1533	226	1509.54
594	#COUNTS	iteration-3	60	bank-59.fa	1545	230	1509.54
595	#COUNTS	iteration-4	60	bank-59.fa	1537	223	1509.54
596	#COUNTS	iteration-5	60	bank-59.fa	1549	223	1509.54
597	#COUNTS	iteration-6	60	bank-59.fa	1531	232	1509.54
598	#COUNTS	iteration-7	60	bank-59.fa	1544	260	1509.54
599	#COUNTS	iteration-8	60	bank-59.fa	1528	231	1509.54
600	#COUNTS	iteration-9	60	bank-59.fa	1516	228	1509.54
601	#COUNTS	iteration-0	61	bank-60.fa	1551	223	1512.2
602	#COUNTS	iteration-1	61	bank-60.fa	1554	222	1512.2
603	#COUNTS	iteration-2	61	bank-60.fa	1535	222	1512.2
604	#COUNTS	iteration-3	61	bank-60.fa	1549	229	1512.2
605	#COUNTS	iteration-4	61	bank-60.fa	1540	223	1512.2
606	#COUNTS	iteration-5	61	bank-60.fa	1551	223	1512.2
607	#COUNTS	iteration-6	61	bank-60.fa	1526	232	1512.2
608	#COUNTS	iteration-7	61	bank-60.fa	1542	261	1512.2
609	#COUNTS	iteration-8	61	bank-60.fa	1530	227	1512.2
610	#COUNTS	iteration-9	61	bank-60.fa	1514	228	1512.2
611	#COUNTS	iteration-0	62	bank-61.fa	1553	223	1514.83
612	#COUNTS	iteration-1	62	bank-61.fa	1560	222	1514.83
613	#COUNTS	iteration-2	62	bank-61.fa	1538	222	1514.83
614	#COUNTS	iteration-3	62	bank-61.fa	1548	228	1514.83
615	#COUNTS	iteration-4	62	bank-61.fa	1542	223	1514.83
616	#COUNTS	iteration-5	62	bank-61.fa	1555	223	1514.83
617	#COUNTS	iteration-6	62	bank-61.fa	1554	232	1514.83
618	#COUNTS	iteration-7	62	bank-61.fa	1543	227	1514.83
619	#COUNTS	iteration-8	62	bank-61.fa	1529	226	1514.83
620	#COUNTS	iteration-9	62	bank-61.fa	1524	228	1514.83
621	#COUNTS	iteration-0	63	bank-62.fa	1557	222	1517.41
622	#COUNTS	iteration-1	63	bank-62.fa	1561	222	1517.41
623	#COUNTS	iteration-2	63	bank-62.fa	1537	222	1517.41
624	#COUNTS	iteration-3	63	bank-62.fa	1550	226	1517.41
625	#COUNTS	iteration-4	63	bank-62.fa	1540	223	1517.41
626	#COUNTS	iteration-5	63	bank-62.fa	1554	223	1517.41
627	#COUNTS	iteration-6	63	bank-62.fa	1559	230	1517.41
628	#COUNTS	iteration-7	63	bank-62.fa	1547	226	1517.41
629	#COUNTS	iteration-8	63	bank-62.fa	1532	225	1517.41
630	#COUNTS	iteration-9	63	bank-62.fa	1539	227	1517.41
631	#COUNTS	iteration-0	64	bank-63.fa	1562	222	1519.96
632	#COUNTS	iteration-1	64	bank-63.fa	1560	222	1519.96
633	#COUNTS	iteration-2	64	bank-63.fa	1548	222	1519.96
634	#COUNTS	iteration-3	64	bank-63.fa	1550	226	1519.96
635	#COUNTS	iteration-4	64	bank-63.fa	1542	223	1519.96
636	#COUNTS	iteration-5	64	bank-63.fa	1556	223	1519.96
637	#COUNTS	iteration-6	64	bank-63.fa	1559	226	1519.96
638	#COUNTS	iteration-7	64	bank-63.fa	1555	223	1519.96
639	#COUNTS	iteration-8	64	bank-63.fa	1533	224	1519.96
640	#COUNTS	iteration-9	64	bank-63.fa	1536	227	1519.96
641	#COUNTS	iteration-0	65	bank-64.fa	1560	222	1522.48
642	#COUNTS	iteration-1	65	bank-64.fa	1560	222	1522.48
643	#COUNTS	iteration-2	65	bank-64.fa	1548	222	1522.48
644	#COUNTS	iteration-3	65	bank-64.fa	1555	223	1522.48
645	#COUNTS	iteration-4	65	bank-64.fa	1549	222	1522.48
646	#COUNTS	iteration-5	65	bank-64.fa	1556	222	1522.48
647	#COUNTS	iteration-6	65	bank-64.fa	1561	224	1522.48
648	#COUNTS	iteration-7	65	bank-64.fa	1554	223	1522.48
649	#COUNTS	iteration-8	65	bank-64.fa	1556	224	1522.48
650	#COUNTS	iteration-9	65	bank-64.fa	1561	226	1522.48
651	#COUNTS	iteration-0	66	bank-65.fa	1561	222	1524.96
652	#COUNTS	iteration-1	66	bank-65.fa	1559	222	1524.96
653	#COUNTS	iteration-2	66	bank-65.fa	1560	222	1524.96
654	#COUNTS	iteration-3	66	bank-65.fa	1560	222	1524.96
655	#COUNTS	iteration-4	66	bank-65.fa	1562	222	1524.96
656	#COUNTS	iteration-5	66	bank-65.fa	1560	222	1524.96
657	#COUNTS	iteration-6	66	bank-65.fa	1562	222	1524.96
658	#COUNTS	iteration-7	66	bank-65.fa	1559	222	1524.96
659	#COUNTS	iteration-8	66	bank-65.fa	1558	222	1524.96
660	#COUNTS	iteration-9	66	bank-65.fa	1562	222	1524.96
