# Supplementary material for: Ubiquitous genome streamlined Acidobacteriota in freshwater environments
Source: ISME Commun. 2024 Oct 22;4(1):ycae124. doi: 10.1093/ismeco/ycae124 (PMC11561045; doi:10.1093/ismeco/ycae124)
Supplement: Supplementary_Table_S17-Transporters_ycae124 [file supplementary_table_s17-transporters_ycae124.xlsx]

## Sheet: Supplementary Table S17
Supplementary Table S11. Number and percentage of membrane transporter systems in the family Holophagaceae and other genome streamlined bacteria (Nanopelagicales, Methylopumilus, acI-B1)
Acidiparvus	Total Transporter Genes	3034
	Transporter Genes per Genome	45.9697
	Transporter Genes per Mb	43.7262
Holophaga	Total Transporter Genes	2259
	Transporter Genes per Genome	188.25
	Transporter Genes per Mb	47.9887
Geothrix	Total Transporter Genes	3673
	Transporter Genes per Genome	167
	Transporter Genes per Mb	49.484
Nanopelagicales (Neuenschwander et al., 2018)	Total Transporter Genes	1687
	Transporter Genes per Genome	105.4
	Transporter Genes per Mb	79.4
Methylopumilus (Salcher et al., 2019)	Total Transporter Genes	1108
	Transporter Genes per Genome	65.2
	Transporter Genes per Mb	50.1
acI-B1 (Garcia et al., 2013)	Transporter Genes per Genome	118
	Transporter Genes per Mb	101.7
JAFDVN01	Total Transporter Genes	199
	Transporter Genes per Genome	99.5
	Transporter Genes per Mb	32.586
JACQZU01	Total Transporter Genes	155
	Transporter Genes per Genome	155
	Transporter Genes per Mb	43.157
JADJVL01	Total Transporter Genes	356
	Transporter Genes per Genome	118.667
	Transporter Genes per Mb	32.3037
WRHW01	Total Transporter Genes	98
	Transporter Genes per Genome	98
	Transporter Genes per Mb	36.1682
List of MAGs used
	Genome	Completeness (%)	Contamination (%)	GC Content (%)	Number of Contigs	Genome Size (bp)
Acidiparvus	AE-03may19-91	76.49	1.05	46.9368	22	958516
	AH-24oct19-286	81.9	0.88	46.3527	11	1.06923e+06
	GCA_903912235 (Erken-D4-bin-1176)	90.3	2.9	48.1795	96	1.19412e+06
	GCA_903864105 (Erken-D5-bin-0520)	87.67	2.63	48.1467	78	1.17763e+06
	GCA_903820555 (Erken-D6-bin-0908)	91.18	2.85	47.8784	79	1.23223e+06
	GCA_903894365 (Erken-D7-bin-0350)	90.08	0.88	48.6846	59	1.18801e+06
	GCA_903829455 (Erken-D9-bin-0237)	87.67	2.19	46.7737	108	1.19659e+06
	GCA_903888495 (ErkenSummer-bin-3811)	82.41	1.75	47.593	115	1.11466e+06
	LE-02apr19-86	71.66	0.88	46.6603	117	875037
	LH-02apr19-149	80.65	0.88	47.9292	26	1.09992e+06
	LH-05nov19-151	84.16	0.93	46.6741	22	1.07267e+06
	MaE-04nov19-100	73.42	1.2	48.36	29	826670
	MaE-09apr19-183	72.83	0.88	47.0668	41	961272
	MaH-09apr19-262	75.58	0.88	46.9115	110	944515
	MoE-23oct19-149	78.02	0.88	46.6613	15	995936
	MsH-01oct19-328	88.11	0.88	48.2841	17	1.15302e+06
	MsH-30apr19-148	81.75	0.88	47.0127	15	1.04426e+06
	MsH-30jul19-138	88.55	0.88	48.1894	18	1.14376e+06
	sbin449_07_AugE_circ	89.7	0.85	46.47	1	1224436
	GCA_014189895_ASM1418989-LBMAG	88.67	0.85	46.8617	42	1.16549e+06
	TH-08apr19-142	82.12	0.88	46.8386	29	1.06866e+06
	TH-11nov19-25	68.37	0	46.5783	18	878381
	TrE-25oct19-138	86.79	0.88	48.036	20	1.11494e+06
	TrH-03may19-70	75.39	0	47.0077	22	982869
	GCA_903823075 (UppL3-bin-119)	70.05	3.56	46.0829	51	960682
	ZE-03apr19-350	85.04	0.88	47.5158	19	1.06114e+06
	ZE-03apr19-LR-56	84.57	0.85	46.9425	4	1129593
	ZE-13nov19-357	90.3	0.88	48.5486	28	1.16264e+06
	ZE-13nov19-LR-8	88.63	0.85	46.68	1	1209613
	ZH-03apr19-259	84.38	0.88	47.6395	19	1.05784e+06
	ZH-13nov19-169	87.45	0.88	48.0321	33	1.13626e+06
	GCA_005788175	78.07	1.32	44.2631	16	907113
	3300014801-6	79.34	0.88	45.3141	91	1.01004e+06
	3300024276-7	81.53	1.75	46.1856	63	1.0313e+06
	3300024277-8	81.09	3.51	46.4631	80	1.04952e+06
	3300024278-10	81.09	0.93	46.2335	69	998553
	3300024280-8	81.53	1.75	46.1198	90	1.00898e+06
	3300024282-7	76.71	1.75	46.4473	73	1.00021e+06
	3300024311-10	79.34	0	46.5659	83	1.01239e+06
	3300024312-9	77.58	0.88	45.8981	78	1.00091e+06
	3300024490-4	86.35	1.75	46.3687	64	1.0949e+06
	3300024491-5	77.09	3.8	45.8745	75	1.02103e+06
	3300024492-5	83.94	0.88	46.6078	65	1.06661e+06
	3300024494-6	84.82	2.63	47.3602	66	1.13945e+06
	3300024499-6	75.97	1.75	45.9013	101	1.01221e+06
	3300024501-8	79.34	2.04	46.5912	56	1.03864e+06
	3300024510-4	80.65	1.75	46.3822	58	1.08059e+06
	3300024512-4	78.02	1.75	46.638	65	1.0481e+06
	3300027079-12	83.87	0.88	46.5126	77	1.08236e+06
	3300027157-10	89.42	4.39	46.829	59	1.15094e+06
	3300027160-11	84.82	0.88	47.3437	57	1.10593e+06
	3300027162-11	76.05	0.88	45.7233	91	962033
	3300027205-5	71.87	3.04	46.4149	117	897159
	3300027211-6	75.83	1.93	47.2994	66	951701
	3300027214-9	77.44	0.88	47.3375	52	1.0519e+06
	3300027224-8	83.28	0.88	47.6733	51	1.05783e+06
	3300027339-14	79.34	1.75	46.6998	65	1.05884e+06
	3300027627-27	77.06	3.07	47.4606	53	1.00905e+06
	3300027649-42	76.27	0.88	48.0846	28	961497
	3300028067-4	74.95	0	45.9481	91	938154
	3300028071-10	78.68	0.88	46.3572	69	1.02275e+06
	3300028083-5	85.92	3.51	47.0356	54	1.0799e+06
	3300028086-8	81.31	1.32	46.6007	60	1.06303e+06
	3300028258-10	81.09	0.05	45.8448	87	991990
	3300028265-4	77.27	0.93	46.2313	90	989967
	3300028269-6	84.16	0.88	47.0761	62	1.09013e+06
Holophaga	Genome	Completeness (%)	Contamination (%)	GC Content (%)	Number of Contigs	Genome Size (bp)
	3300014199-10	95.78	4.58	67	156	4864097
	3300025867-22	91.14	5.71	68	197	3063054
	3300025867-29	88.43	1.53	64	316	2537553
	3300029397-6	94.05	2.36	69	339	4295870
	3300029442-5	99.33	3.1	63	114	4796154
	GCA_903843005 (AlinenSediments-bin-1674)	75.63	6.04	58	937	4589189
	GCA_002298155	81.53	0.95	68	469	4106629
	GCA_003165415	94.19	7.51	67	273	4841571
	GCA_016715205	100	4.39	60	50	3757211
	GCA_019135905	96.03	2.33	68	253	2670364
	GCF_000242615	98.36	0.61	63	3	4127237
	GCA_903868115 (Loclat_bin_01759)	93.65	2.37	63	419	3424645
Geothrix	Genome	Completeness (%)	Contamination (%)	GC Content (%)	Number of Contigs	Genome Size (bp)
	3300020692-2	97.54	0.3	67	127	3243380
	3300028069-1	83.49	0.5	63	420	2594325
	GCA_903850415 (A2_bin-0517)	98.61	0.58	67	39	3592998
	GCA_903927605 (AM-2014-bin-1231)	79.53	8.66	63	337	3800741
	GCA_903865165 (AM-lipid-02-D7-bin-497)	89.51	0.41	64	374	3337808
	GCA_903919165 (AlinenSedimentsD2-bin-1623)	85.77	3.82	64	553	3179760
	GCA_003538615	78.96	0.21	69	218	2437560
	GCA_013334395	97.6	1.47	68	343	3155907
	GCA_013390615	96.76	0.42	68	8	3723465
	GCA_016195985	98.3	0.73	66	33	4263011
	GCA_016714685	96.25	5.22	68	35	3466241
	GCA_016721195	96.18	4.48	67	13	3749529
	GCA_017859995	88.77	3.21	69	258	3226663
	GCF_000428885	97.46	0.05	69	36	3289813
	GCA_903890595 (Ja1-D4-bin-432)	96.81	3.81	67	526	3193077
	GCA_903849145 (Ki1-2-7m-bin-024)	91.47	1.41	67	566	3120171
	GCA_903897625 (Kiruna2-bin-2211)	96.5	4.21	68	201	3248075
	GCA_903841635 (LJ-13-9m-bin-107)	85.52	2.16	68	719	2735944
	GCA_903871515 (MJ130605B-bin-263)	98.56	0.08	68	58	3664066
	GCA_903884655 (Umea2p3-bin-1388)	93.6	3.15	65	98	3920214
	GCA_903925945 (VK-bin-2246)	93.79	1.59	68	267	3418759
	GCA_903892555 (VK-bin-3427)	100	0.45	66	147	3864533
JADJVL01	Genome	Completeness (%)	Contamination (%)	GC Content (%)	Number of Contigs	Genome Size (bp)
	GCA_016710635	96.6	3.94	69	34	3867194
	GCA_016720465	96.85	0.53	64	4	3523586
	GCA_016722505	95.47	0.43	59	9	3629636
JAFDVN01	Genome	Completeness (%)	Contamination (%)	GC Content (%)	Number of Contigs	Genome Size (bp)
	GCA_016192145	97.97	0.06	67	19	3800023
	GCA_018269025	76.07	1.63	66	203	2306895
JACQZU01	Genome	Completeness (%)	Contamination (%)	GC Content (%)	Number of Contigs	Genome Size (bp)
	GCA_016213735	97.2	0.03	68	28	3591538
WRHW01	Genome	Completeness (%)	Contamination (%)	GC Content (%)	Number of Contigs	Genome Size (bp)
	GCA_009783055	94.99	4.44	0.45	141	2709559
Nanopelagicales	Genome	Completeness (%)	Contamination (%)	GC Content (%)	Number of Contigs	Genome Size (bp)
	GCF_002287885.2_ASM228788v2	90.69	0	41	1	1238108
	GCF_002287925.1_ASM228792v1	97.2	0.84	47.5	1	1460061
	GCF_002287965.1_ASM228796v1	97.48	0	47.5	1	1361776
	GCF_002288005.1_ASM228800v1	91.6	0	42	1	1223088
	GCF_002288045.1_ASM228804v1	98.32	0	41.5	1	1365934
	GCF_002288065.1_ASM228806v1	98.32	0	48.5	1	1344614
	GCF_002288105.1_ASM228810v1	98.04	0	48	1	1331009
	GCF_002288145.1_ASM228814v1	98.04	0	48	1	1326591
	GCF_002288185.1_ASM228818v1	97.2	0	45.5	1	1364004
	GCF_002288225.1_ASM228822v1	98.32	0	47.5	1	1348019
	GCF_002288265.1_ASM228826v1	98.04	0	48	1	1325420
	GCF_002288305.1_ASM228830v1	90.34	0	40	1	1161863
	GCF_002288325.1_ASM228832v1	98.04	0	47.5	1	1384812
	GCF_002288345.1_ASM228834v1	98.04	0	48	1	1266983
	GCF_002288365.1_ASM228836v1	96.64	0	45	1	1328793
	GCF_002288385.1_ASM228838v1	97.2	0	47.5	1	1410107
Methylopumilus	Genome	Completeness (%)	Contamination (%)	GC Content (%)	Number of Contigs	Genome Size (bp)
	GCA_000981505.1	79.36	1.29	36.5	1	1356428
	GCA_006364135.1	79.75	0.71	37	1	1275365
	GCA_006364195.1	80.42	1.17	37	1	1313353
	GCA_006364395.1	79.68	0.82	37	1	1299420
	GCA_006364415.1	79.38	0.74	38	1	1272602
	GCA_006364435.1	80.5	0.83	37	1	1304390
	GCA_006364455.1	79.43	0.63	37	1	1302840
	GCA_006364475.1	79.43	0.71	37	1	1311207
	GCA_006364515.1	79.46	0.59	37	1	1312389
	GCA_006364535.1	79.58	0.59	37	1	1305610
	GCA_006364555.1	79.58	0.59	37	1	1312310
	GCA_006364575.1	79.56	0.71	37	1	1303609
	GCA_006364715.1	79.56	0.71	37	1	1301023
	GCA_006365195.1	80.37	1.25	37	1	1272750
	GCA_006365215.1	80.42	1.17	37	1	1302762
	GCA_006365235.1	79.64	0.78	37	1	1284858
	GCA_006365295.1	80.31	0.78	37	1	1293207
