# Supplementary material for: Ubiquitous genome streamlined Acidobacteriota in freshwater environments
Source: ISME Commun. 2024 Oct 22;4(1):ycae124. doi: 10.1093/ismeco/ycae124 (PMC11561045; doi:10.1093/ismeco/ycae124)
Supplement: Supplementary_Table_S18-Unique_Genes_ycae124 [file supplementary_table_s18-unique_genes_ycae124.xlsx]

## Sheet: Supplementary Table S18
Supplementary Table S16. Genes that are exclusive to Acidiparvus when compared to genomes of Nanopelagicales and Methylopumilus
KEGG Number	KEGG Gene	Abundance in all 66 MAGs
K02456	gspG general secretion pathway protein G	197
K00832	tyrB aromatic-amino-acid transaminase [EC:2.6.1.57]	125
K07264	arnT pmrK 4-amino-4-deoxy-L-arabinose transferase [EC:2.4.2.43]	119
K05337	fer ferredoxin	68
K00311	ETFDH electron-transferring-flavoprotein dehydrogenase [EC:1.5.5.1]	66
K00404	ccoN cytochrome c oxidase cbb3-type subunit I [EC:1.9.3.1]	66
K00405	ccoO cytochrome c oxidase cbb3-type subunit II	66
K00406	ccoP cytochrome c oxidase cbb3-type subunit III	66
K00451	HGD hmgA homogentisate 1 2-dioxygenase [EC:1.13.11.5]	66
K00809	DHPS dys deoxyhypusine synthase [EC:2.5.1.46]	66
K01893	NARS asnS asparaginyl-tRNA synthetase [EC:6.1.1.22]	66
K02617	paaY phenylacetic acid degradation protein	66
K03182	ubiD 4-hydroxy-3-polyprenylbenzoate decarboxylase [EC:4.1.1.98]	66
K04125	E1.14.11.13 gibberellin 2-oxidase [EC:1.14.11.13]	66
K16171	faaH fumarylacetoacetate (FAA) hydrolase [EC:3.7.1.2]	66
K22477	argO N-acetylglutamate synthase [EC:2.3.1.1]	66
K00029	E1.1.1.40 maeB malate dehydrogenase (oxaloacetate-decarboxylating)(NADP+) [EC:1.1.1.40]	65
K00074	paaH hbd fadB mmgB 3-hydroxybutyryl-CoA dehydrogenase [EC:1.1.1.157]	65
K00294	E1.2.1.88 1-pyrroline-5-carboxylate dehydrogenase [EC:1.2.1.88]	65
K00484	hpaC flavin reductase (NADH) [EC:1.5.1.36]	65
K01119	cpdB 2' 3'-cyclic-nucleotide 2'-phosphodiesterase / 3'-nucleotidase [EC:3.1.4.16 3.1.3.6]	65
K01438	argE acetylornithine deacetylase [EC:3.5.1.16]	65
K02454	gspE general secretion pathway protein E	65
K06888	K06888 uncharacterized protein	65
K07806	arnB pmrH UDP-4-amino-4-deoxy-L-arabinose-oxoglutarate aminotransferase [EC:2.6.1.87]	65
K09065	argF N-acetylornithine carbamoyltransferase [EC:2.1.3.9]	65
K09792	K09792 uncharacterized protein	65
K09928	K09928 uncharacterized protein	65
K10012	arnC pmrF undecaprenyl-phosphate 4-deoxy-4-formamido-L-arabinose transferase [EC:2.4.2.53]	65
K15428	DUG1 Cys-Gly metallodipeptidase DUG1 [EC:3.4.13.-]	65
K15789	TDH threonine 3-dehydrogenase [EC:1.1.1.103]	65
K00457	HPD hppD 4-hydroxyphenylpyruvate dioxygenase [EC:1.13.11.27]	64
K00980	tagD glycerol-3-phosphate cytidylyltransferase [EC:2.7.7.39]	64
K01302	CPQ carboxypeptidase Q [EC:3.4.17.-]	64
K02455	gspF general secretion pathway protein F	64
K03342	pabBC para-aminobenzoate synthetase / 4-amino-4-deoxychorismate lyase [EC:2.6.1.85 4.1.3.38]	64
K03742	pncC nicotinamide-nucleotide amidase [EC:3.5.1.42]	64
K05606	MCEE epi methylmalonyl-CoA/ethylmalonyl-CoA epimerase [EC:5.1.99.1]	64
K08070	E1.3.1.74 2-alkenal reductase [EC:1.3.1.74]	64
K11785	mqnD 1 4-dihydroxy-6-naphthoate synthase [EC:1.14.-.-]	64
K11942	E5.4.99.2 methylmalonyl-CoA mutase [EC:5.4.99.2]	64
K18889	mdlA smdA ATP-binding cassette subfamily B multidrug efflux pump	64
K00971	manC cpsB mannose-1-phosphate guanylyltransferase [EC:2.7.7.13]	63
K01493	comEB dCMP deaminase [EC:3.5.4.12]	63
K01758	CTH cystathionine gamma-lyase [EC:4.4.1.1]	63
K02020	modA molybdate transport system substrate-binding protein	63
K02171	blaI BlaI family transcriptional regulator penicillinase repressor	63
K03186	ubiX PAD1 flavin prenyltransferase [EC:2.5.1.129]	63
K05873	E4.6.1.1B cyaB adenylate cyclase class 2 [EC:4.6.1.1]	63
K08282	E2.7.11.1 non-specific serine/threonine protein kinase [EC:2.7.11.1]	63
K09696	natB sodium transport system permease protein	63
K11621	liaG lia operon protein LiaG	63
K15034	yaeJ ribosome-associated protein	63
K01278	DPP4 dipeptidyl-peptidase 4 [EC:3.4.14.5]	62
K01596	E4.1.1.32 pckA PCK phosphoenolpyruvate carboxykinase (GTP) [EC:4.1.1.32]	62
K01849	E5.4.99.2B mcmA2 methylmalonyl-CoA mutase C-terminal domain [EC:5.4.99.2]	62
K02018	modB molybdate transport system permease protein	62
K02477	K02477 two-component system LytT family response regulator	62
K04564	SOD2 superoxide dismutase Fe-Mn family [EC:1.15.1.1]	62
K07052	K07052 uncharacterized protein	62
K07137	K07137 uncharacterized protein	62
K07735	algH putative transcriptional regulator	62
K09769	K09769 uncharacterized protein	62
K13378	nuoCD NADH-quinone oxidoreductase subunit C/D [EC:1.6.5.3]	62
K18855	E1.1.1.374 UDP-N-acetylglucosamine 3-dehydrogenase [EC:1.1.1.374]	62
K00174	korA oorA oforA 2-oxoglutarate/2-oxoacid ferredoxin oxidoreductase subunit alpha [EC:1.2.7.3 1.2.7.11]	61
K00282	gcvPA glycine dehydrogenase subunit 1 [EC:1.4.4.2]	61
K00283	gcvPB glycine dehydrogenase subunit 2 [EC:1.4.4.2]	61
K02573	napG ferredoxin-type protein NapG	61
K02663	pilN type IV pilus assembly protein PilN	61
K06076	fadL long-chain fatty acid transport protein	61
K06878	K06878 tRNA-binding protein	61
K06978	K06978 uncharacterized protein	61
K07141	mocA molybdenum cofactor cytidylyltransferase [EC:2.7.7.76]	61
K09697	natA sodium transport system ATP-binding protein [EC:3.6.3.7]	61
K10679	nfnB nfsB nitroreductase / dihydropteridine reductase [EC:1.-.-.- 1.5.1.34]	61
K10771	APEX1 AP endonuclease 1 [EC:4.2.99.18]	61
K10806	yciA acyl-CoA thioesterase YciA [EC:3.1.2.-]	61
K11102	gltP gltT proton glutamate symport protein	61
K18285	mqnE aminodeoxyfutalosine synthase [EC:2.5.1.120]	61
K00830	AGXT alanine-glyoxylate transaminase / serine-glyoxylate transaminase / serine-pyruvate transaminase [EC:2.6.1.44 2.6.1.45 2.6.1.51]	60
K01029	E2.8.3.5B scoB 3-oxoacid CoA-transferase subunit B [EC:2.8.3.5]	60
K01322	PREP prolyl oligopeptidase [EC:3.4.21.26]	60
K01354	ptrB oligopeptidase B [EC:3.4.21.83]	60
K01752	E4.3.1.17 sdaA sdaB tdcG L-serine dehydratase [EC:4.3.1.17]	60
K03305	TC.POT proton-dependent oligopeptide transporter POT family	60
K07302	iorA isoquinoline 1-oxidoreductase subunit alpha [EC:1.3.99.16]	60
K11782	mqnA chorismate dehydratase [EC:4.2.1.151]	60
K17490	E2.1.3.1-1.3S methylmalonyl-CoA carboxyltransferase 1.3S subunit [EC:2.1.3.1]	60
K00131	gapN glyceraldehyde-3-phosphate dehydrogenase (NADP+) [EC:1.2.1.9]	59
K00175	korB oorB oforB 2-oxoglutarate/2-oxoacid ferredoxin oxidoreductase subunit beta [EC:1.2.7.3 1.2.7.11]	59
K00257	E1.3.99.-	59
K01968	E6.4.1.4A 3-methylcrotonyl-CoA carboxylase alpha subunit [EC:6.4.1.4]	59
K06412	spoVG stage V sporulation protein G	59
K12962	arnE undecaprenyl phosphate-alpha-L-ara4N flippase subunit ArnE	59
K01515	nudF ADP-ribose pyrophosphatase [EC:3.6.1.13]	58
K02315	dnaC DNA replication protein DnaC	58
K02445	glpT MFS transporter OPA family glycerol-3-phosphate transporter	58
K07443	ybaZ methylated-DNA-protein-cysteine methyltransferase related protein	58
K09729	K09729 uncharacterized protein	58
K09861	K09861 uncharacterized protein	58
K11211	kdkA 3-deoxy-D-manno-octulosonic acid kinase [EC:2.7.1.166]	58
K18890	mdlB smdB ATP-binding cassette subfamily B multidrug efflux pump	58
K00694	bcsA cellulose synthase (UDP-forming) [EC:2.4.1.12]	57
K01415	ECE endothelin-converting enzyme [EC:3.4.24.71]	57
K01848	E5.4.99.2A mcmA1 methylmalonyl-CoA mutase N-terminal domain [EC:5.4.99.2]	57
K06211	nadR HTH-type transcriptional regulator transcriptional repressor of NAD biosynthesis genes [EC:2.7.7.1 2.7.1.22]	57
K08369	ydjE MFS transporter putative metabolite:H+ symporter	57
K18286	mqnX aminodeoxyfutalosine deaminase [EC:3.5.4.40]	57
K01950	E6.3.5.1 NADSYN1 QNS1 nadE NAD+ synthase (glutamine-hydrolysing) [EC:6.3.5.1]	56
K06881	nrnA bifunctional oligoribonuclease and PAP phosphatase NrnA [EC:3.1.3.7 3.1.13.3]	56
K06953	K06953 uncharacterized protein	56
K07303	iorB isoquinoline 1-oxidoreductase subunit beta [EC:1.3.99.16]	56
K08301	rng cafA ribonuclease G [EC:3.1.26.-]	56
K13014	arnD undecaprenyl phosphate-alpha-L-ara4FN deformylase [EC:3.5.1.-]	56
K01585	speA arginine decarboxylase [EC:4.1.1.19]	55
K02574	napH ferredoxin-type protein NapH	55
K11784	mqnC cyclic dehypoxanthinyl futalosine synthase [EC:1.21.98.1]	55
K13075	ahlD aiiA attM blcC N-acyl homoserine lactone hydrolase [EC:3.1.1.81]	55
K19746	dauA D-arginine dehydrogenase [EC:1.4.99.6]	55
K06969	rlmI 23S rRNA (cytosine1962-C5)-methyltransferase [EC:2.1.1.191]	54
K12257	secDF SecD/SecF fusion protein	54
K01434	E3.5.1.11 penicillin amidase [EC:3.5.1.11]	53
K01143	E3.1.11.3 exodeoxyribonuclease (lambda-induced) [EC:3.1.11.3]	52
K03919	alkB alkylated DNA repair protein (DNA oxidative demethylase) [EC:1.14.11.33]	52
K06206	sfsA sugar fermentation stimulation protein A	51
K16179	mtbC dimethylamine corrinoid protein	51
K01697	E4.2.1.22 CBS cystathionine beta-synthase [EC:4.2.1.22]	50
K03283	HSPA1_8 heat shock 70kDa protein 1/8	50
K09005	K09005 uncharacterized protein	50
K01028	E2.8.3.5A scoA 3-oxoacid CoA-transferase subunit A [EC:2.8.3.5]	49
K17286	STOM erythrocyte band 7 integral membrane protein	48
K02017	modC molybdate transport system ATP-binding protein [EC:3.6.3.29]	47
K09798	K09798 uncharacterized protein	47
K01761	E4.4.1.11 methionine-gamma-lyase [EC:4.4.1.11]	46
K16089	TC.FEV.OM2 cirA cfrA hmuR outer membrane receptor for ferrienterochelin and colicins	45
K09892	zapB cell division protein ZapB	44
K05607	AUH methylglutaconyl-CoA hydratase [EC:4.2.1.18]	41
K00626	E2.3.1.9 atoB acetyl-CoA C-acetyltransferase [EC:2.3.1.9]	38
K02050	ABC.SN.P NitT/TauT family transport system permease protein	38
K00625	E2.3.1.8 pta phosphate acetyltransferase [EC:2.3.1.8]	36
K03972	pspE phage shock protein E	36
K18682	rny ribonucrease Y [EC:3.1.-.-]	36
K04063	osmC osmotically inducible protein OsmC	35
K07516	fadN 3-hydroxyacyl-CoA dehydrogenase [EC:1.1.1.35]	35
K13237	DECR2 peroxisomal 2 4-dienoyl-CoA reductase [EC:1.3.1.34]	35
K16150	K16150 glycogen(starch) synthase [EC:2.4.1.11]	34
K07402	xdhC xanthine dehydrogenase accessory factor	33
K02049	ABC.SN.A NitT/TauT family transport system ATP-binding protein	31
K19701	ywaD aminopeptidase YwaD [EC:3.4.11.6 3.4.11.10]	30
K03713	glnR MerR family transcriptional regulator glutamine synthetase repressor	28
K04020	eutD phosphotransacetylase	28
K13774	atuB citronellol/citronellal dehydrogenase	28
K02453	gspD general secretion pathway protein D	27
K07588	argK LAO/AO transport system kinase [EC:2.7.-.-]	27
K01246	tag DNA-3-methyladenine glycosylase I [EC:3.2.2.20]	26
K01444	AGA aspG N4-(beta-N-acetylglucosaminyl)-L-asparaginase [EC:3.5.1.26]	26
K11783	mqnB futalosine hydrolase [EC:3.2.2.26]	26
K17450	ACO2 homoaconitase [EC:4.2.1.-]	25
K07274	mipA ompV MipA family protein	24
K00241	sdhC frdC succinate dehydrogenase / fumarate reductase cytochrome b subunit	23
K09457	queF 7-cyano-7-deazaguanine reductase [EC:1.7.1.13]	23
K07010	K07010 putative glutamine amidotransferase	22
K04765	mazG ATP diphosphatase [EC:3.6.1.8]	21
K08082	algZ two-component system LytT family sensor histidine kinase AlgZ [EC:2.7.13.3]	20
K13832	aroDE DHQ-SDH 3-dehydroquinate dehydratase / shikimate dehydrogenase [EC:4.2.1.10 1.1.1.25]	20
K07170	K07170 GAF domain-containing protein	19
K09778	K09778 uncharacterized protein	19
K03317	TC.CNT concentrative nucleoside transporter CNT family	18
K03634	lolA outer membrane lipoprotein carrier protein	15
K02100	araE MFS transporter SP family arabinose:H+ symporter	12
K03887	MQCRB qcrB bfcB petB menaquinol-cytochrome c reductase cytochrome b subunit	10
K06889	K06889 uncharacterized protein	6
K01533	copB Cu2+-exporting ATPase [EC:3.6.3.4]	5
K01432	AFMID arylformamidase [EC:3.5.1.9]	4
K16078	ail attachment invasion locus protein	4
K06019	ppaX pyrophosphatase PpaX [EC:3.6.1.1]	3
K08884	K08884 serine/threonine protein kinase bacterial [EC:2.7.11.1]	3
K12941	abgB aminobenzoyl-glutamate utilization protein B	3
K16087	TC.FEV.OM3 tbpA hemR lbpA hpuB bhuR hugA hmbR hemoglobin/transferrin/lactoferrin receptor protein	3
K01557	FAHD1 acylpyruvate hydrolase [EC:3.7.1.5]	2
K03321	TC.SULP sulfate permease SulP family	2
K06883	K06883 uncharacterized protein	2
K08178	JEN MFS transporter SHS family lactate transporter	2
K08309	slt soluble lytic murein transglycosylase [EC:3.2.1.-]	2
K00167	BCKDHB bkdA2 2-oxoisovalerate dehydrogenase E1 component beta subunit [EC:1.2.4.4]	1
K00434	E1.11.1.11 L-ascorbate peroxidase [EC:1.11.1.11]	1
K00496	alkB1_2 alkane 1-monooxygenase [EC:1.14.15.3]	1
K00662	aacC aminoglycoside 3-N-acetyltransferase [EC:2.3.1.81]	1
K01054	MGLL acylglycerol lipase [EC:3.1.1.23]	1
K01841	pepM phosphoenolpyruvate phosphomutase [EC:5.4.2.9]	1
K01991	ABC-2.OM wza polysaccharide export outer membrane protein	1
K02010	afuC fbpC iron(III) transport system ATP-binding protein [EC:3.6.3.30]	1
K02011	afuB fbpB iron(III) transport system permease protein	1
K02012	afuA fbpA iron(III) transport system substrate-binding protein	1
K02450	gspA general secretion pathway protein A	1
K02481	K02481 two-component system NtrC family response regulator	1
K02614	paaI acyl-CoA thioesterase [EC:3.1.2.-]	1
K03367	dltA D-alanine--poly(phosphoribitol) ligase subunit 1 [EC:6.1.1.13]	1
K04047	dps starvation-inducible DNA-binding protein	1
K05658	ABCB1 ATP-binding cassette subfamily B (MDR/TAP) member 1 [EC:3.6.3.44]	1
K05986	E3.1.30.1 nuclease S1 [EC:3.1.30.1]	1
K06006	cpxP periplasmic protein CpxP	1
K07497	K07497 putative transposase	1
K07511	ECHS1 enoyl-CoA hydratase [EC:4.2.1.17]	1
K07560	dtd DTD1 D-tyrosyl-tRNA(Tyr) deacylase [EC:3.1.-.-]	1
K07669	mprA two-component system OmpR family response regulator MprA	1
K07684	narL two-component system NarL family nitrate/nitrite response regulator NarL	1
K09459	E4.1.1.82 phosphonopyruvate decarboxylase [EC:4.1.1.82]	1
K09809	tagF CDP-glycerol glycerophosphotransferase [EC:2.7.8.12]	1
K11260	fwdG 4Fe-4S ferredoxin	1
K11600	RRP41 EXOSC4 SKI6 exosome complex component RRP41	1
K13788	pta phosphate acetyltransferase [EC:2.3.1.8]	1
K13993	HSP20 HSP20 family protein	1
K15780	tilS-hprT bifunctional protein TilS/HprT [EC:6.3.4.19 2.4.2.8]	1
K16137	nemR TetR/AcrR family transcriptional regulator transcriptional repressor for nem operon	1
K17216	mccA O-acetylserine dependent cystathionine beta-synthase	1
K19064	lysDH lysine 6-dehydrogenase [EC:1.4.1.18]	1
